# Supplementary material for: Chestnut resistance to the blight disease: insights from transcriptome analysis
Source: BMC Plant Biol. 2012 Mar 19;12:38. doi: 10.1186/1471-2229-12-38 (PMC3376029; doi:10.1186/1471-2229-12-38)
Supplement: Additional file 2 — List of genes with differential accumulated transcripts in canker tissue versus healthy stem in American chestnut. [file 1471-2229-12-38-S2.XLSX]

## Sheet: AC454v3_DE_annotated
Sequence	Length	CCallv2 Best Hit	Interpro ORF	Interpro ID	Interpro Hit	Uniprot ID	Uniprot Best Hit	# Canker Reads	# Healthy Stem Reads	log2(Fold_change)	log2(Fold_change) normalized	z-score	p-value	q-value(Benjamini et al. 1995)	q-value(Storey et al. 2003)	Signature(p-value < 0.001)			Canker-Healthy
AC454_contig3528_v3	2078	CCall_contig6078_v2	AC454_contig3528_v3_1_ORF2	IPR011707|IPR001117|IPR011706|IPR002355|IPR008972|IPR017761	Multicopper oxidase, type 3|Multicopper oxidase, type 1|Multicopper oxidase, type 2|Multicopper oxidase, copper-binding site|Cupredoxin|Laccase	tr|B6ED08|B6ED08_9ROSI	Putative lacasse/diphenol oxidase OS=Castanea mollissima PE=2 SV=1	1	420	-8.71425	-6.29811	-16.3669	3.3e-60	1.51e-57	3.58e-58	TRUE			-419
AC454_contig16336_v3	3027	CCall_contig48015_v2	AC454_contig16336_v3_1_ORF2	IPR004176|IPR003959|IPR013093|IPR019489|IPR008162|IPR018368|IPR001270|IPR003593	Clp, N-terminal|ATPase, AAA-type, core|ATPase associated with various cellular activities, AAA-2|Clp ATPase, C-terminal|Inorganic pyrophosphatase|Chaperonin ClpA/B, conserved site|Chaperonin clpA/B|ATPase, AAA+ type, core	tr|A7PDC0|A7PDC0_VITVI	Chromosome chr17 scaffold_12, whole genome shotgun sequence OS=Vitis vinifera GN=GSVIVT00016219001 PE=3 SV=1	0	184	-8.52356	-6.10742	-10.8576	1.83e-27	2.39e-25	5.65e-26	TRUE			-184
AC454_contig20538_v3	1369	CCall_contig10233_v2	-	-	-	tr|B9RHI7|B9RHI7_RICCO	Putative uncharacterized protein OS=Ricinus communis GN=RCOM_1527740 PE=4 SV=1	0	183	-8.5157	-6.09956	-10.8289	2.51e-27	3.16e-25	7.45e-26	TRUE			-183
AC454_contig3080_v3	1177	CCall_contig23609_v2	AC454_contig3080_v3_1_ORF2	IPR001993|IPR018108	Mitochondrial substrate carrier|Mitochondrial substrate/solute carrier	tr|B9IJB0|B9IJB0_POPTR	Predicted protein OS=Populus trichocarpa GN=POPTRDRAFT_577345 PE=3 SV=1	0	183	-8.5157	-6.09956	-10.8289	2.51e-27	3.16e-25	7.45e-26	TRUE			-183
AC454_contig35953_v3	1267	CCall_contig10137_v2	-	-	-	tr|B9RHI7|B9RHI7_RICCO	Putative uncharacterized protein OS=Ricinus communis GN=RCOM_1527740 PE=4 SV=1	0	171	-8.41785	-6.00171	-10.476	1.11e-25	1.22e-23	2.87e-24	TRUE			-171
AC454_contig15711_v3	2152	CCall_contig39070_v2	AC454_contig15711_v3_6_ORF2	IPR013090	Phospholipase A2, active site	tr|B9RK54|B9RK54_RICCO	Putative uncharacterized protein OS=Ricinus communis GN=RCOM_1046590 PE=4 SV=1	1	290	-8.17991	-5.76377	-13.6535	1.92e-42	5.11e-40	1.21e-40	TRUE			-289
AC454_contig45158_v3	844	CCall_contig31464_v2	-	-	-	-	-	0	137	-8.09803	-5.68189	-9.38306	6.41e-21	5.18e-19	1.22e-19	TRUE			-137
AC454_contig10706_v3	570	CCall_contig24623_v2	AC454_contig10706_v3_5_ORF1	IPR016140|IPR003612	Bifunctional inhibitor/plant lipid transfer protein/seed storage|Plant lipid transfer protein/seed storage/trypsin-alpha amylase inhibitor	tr|B9IFZ8|B9IFZ8_POPTR	Predicted protein OS=Populus trichocarpa GN=POPTRDRAFT_825296 PE=4 SV=1	0	111	-7.79442	-5.37828	-8.42644	3.56e-17	2.17e-15	5.14e-16	TRUE			-111
AC454_contig44055_v3	2225	CCall_contig11723_v2	AC454_contig44055_v3_1_ORF1	IPR000719|IPR002290|IPR020635|IPR011009|IPR008271|IPR001611|IPR017442	Protein kinase, catalytic domain|Serine/threonine-protein kinase domain|Tyrosine-protein kinase, subgroup, catalytic domain|Protein kinase-like domain|Serine/threonine-protein kinase, active site|Leucine-rich repeat|Serine/threonine-protein kinase-like domain	tr|B9I3J0|B9I3J0_POPTR	Predicted protein OS=Populus trichocarpa GN=POPTRDRAFT_662077 PE=4 SV=1	0	107	-7.74147	-5.32533	-8.26727	1.37e-16	7.98e-15	1.89e-15	TRUE			-107
AC454_contig36225_v3	1586	CCall_contig8410_v2	AC454_contig36225_v3_4_ORF1	IPR018120|IPR017853|IPR013781|IPR001360	Glycoside hydrolase, family 1, active site|Glycoside hydrolase, catalytic core|Glycoside hydrolase, subgroup, catalytic core|Glycoside hydrolase, family 1	tr|B9N6F7|B9N6F7_POPTR	Predicted protein OS=Populus trichocarpa GN=POPTRDRAFT_828294 PE=3 SV=1	0	98	-7.61471	-5.19857	-7.89515	2.9e-15	1.54e-13	3.64e-14	TRUE			-98
AC454_contig21827_v3	1152	CCall_contig2713_v2	AC454_contig21827_v3_4_ORF1	IPR016177|IPR001471	DNA-binding, integrase-type|Pathogenesis-related transcriptional factor/ERF, DNA-binding	tr|Q5U8L5|Q5U8L5_GOSHI	AP2/EREBP transcription factor ERF-1 OS=Gossypium hirsutum PE=2 SV=1	0	94	-7.55459	-5.13845	-7.72296	1.14e-14	5.86e-13	1.38e-13	TRUE			-94
AC454_contig6443_v3	1414	CCall_contig2353_v2	AC454_contig6443_v3_3_ORF2	IPR001554|IPR013781|IPR018238|IPR017853	Glycoside hydrolase, family 14|Glycoside hydrolase, subgroup, catalytic core|Glycoside hydrolase, family 14, conserved site|Glycoside hydrolase, catalytic core	tr|B9RWS7|B9RWS7_RICCO	Beta-amylase OS=Ricinus communis GN=RCOM_1023980 PE=3 SV=1	0	94	-7.55459	-5.13845	-7.72296	1.14e-14	5.86e-13	1.38e-13	TRUE			-94
AC454_contig11493_v3	855	CCall_contig48011_v2	-	-	-	tr|A5BTC8|A5BTC8_VITVI	Putative uncharacterized protein OS=Vitis vinifera GN=VITISV_009130 PE=4 SV=1	0	92	-7.52356	-5.10742	-7.63516	2.26e-14	1.14e-12	2.7e-13	TRUE			-92
AC454_contig31759_v3	2326	CCall_contig41362_v2	AC454_contig31759_v3_1_ORF2	IPR003864	Protein of unknown function DUF221	tr|B9GJG0|B9GJG0_POPTR	Predicted protein OS=Populus trichocarpa GN=POPTRDRAFT_1069914 PE=4 SV=1	1	173	-7.43463	-5.01849	-10.4477	1.5e-25	1.6e-23	3.77e-24	TRUE			-172
AC454_contig10242_v3	1526	CCall_contig23593_v2	AC454_contig10242_v3_1_ORF2	IPR019955|IPR000626	Ubiquitin supergroup|Ubiquitin	tr|Q9ZRI6|Q9ZRI6_PEA	Ubiquitin OS=Pisum sativum GN=PUB3 PE=4 SV=1	0	84	-7.39232	-4.97618	-7.27168	3.55e-13	1.65e-11	3.91e-12	TRUE			-84
AC454_contig3466_v3	2001	CCall_contig1341_v2	AC454_contig3466_v3_4_ORF2	IPR001810|IPR006553	Cyclin-like F-box|Leucine-rich repeat, cysteine-containing subtype	tr|B9HA53|B9HA53_POPTR	Ein3-binding f-box protein 3 OS=Populus trichocarpa GN=EBF3 PE=4 SV=1	0	84	-7.39232	-4.97618	-7.27168	3.55e-13	1.65e-11	3.91e-12	TRUE			-84
AC454_contig11908_v3	2644	CCall_contig48112_v2	AC454_contig11908_v3_3_ORF2	IPR003340|IPR011525|IPR010525|IPR003311	Transcriptional factor B3|Aux/IAA-ARF-dimerisation|Auxin response factor|AUX/IAA protein	tr|B9RYN1|B9RYN1_RICCO	Putative uncharacterized protein OS=Ricinus communis GN=RCOM_1311830 PE=3 SV=1	0	83	-7.37504	-4.9589	-7.22477	5.02e-13	2.29e-11	5.41e-12	TRUE			-83
AC454_contig18361_v3	1246	CCall_contig5325_v2	AC454_contig18361_v3_4_ORF2	IPR001471|IPR016177	Pathogenesis-related transcriptional factor/ERF, DNA-binding|DNA-binding, integrase-type	tr|A9PH22|A9PH22_POPTR	Putative uncharacterized protein OS=Populus trichocarpa PE=2 SV=1	0	80	-7.32193	-4.90579	-7.08191	1.42e-12	6.14e-11	1.45e-11	TRUE			-80
AC454_contig26698_v3	882	CCall_contig44131_v2	AC454_contig26698_v3_6_ORF2	IPR006766	Phosphate-induced protein 1	tr|A5AG33|A5AG33_VITVI	Putative uncharacterized protein OS=Vitis vinifera GN=VITISV_040774 PE=4 SV=1	0	78	-7.2854	-4.86926	-6.98483	2.85e-12	1.19e-10	2.81e-11	TRUE			-78
AC454_contig28395_v3	2298	CCall_contig25238_v2	AC454_contig28395_v3_2_ORF2	IPR005150|IPR001841	Cellulose synthase|Zinc finger, RING-type	tr|B9H5M9|B9H5M9_POPTR	Putative uncharacterized protein OS=Populus trichocarpa GN=POPTRDRAFT_760228 PE=4 SV=1	0	77	-7.26679	-4.85065	-6.93571	4.04e-12	1.66e-10	3.92e-11	TRUE			-77
AC454_contig29287_v3	1047	CCall_contig7231_v2	AC454_contig29287_v3_2_ORF1	IPR006121	Heavy metal transport/detoxification protein	tr|A7PHJ6|A7PHJ6_VITVI	Chromosome chr17 scaffold_16, whole genome shotgun sequence OS=Vitis vinifera GN=GSVIVT00017967001 PE=4 SV=1	0	76	-7.24793	-4.83179	-6.88621	5.73e-12	2.3e-10	5.44e-11	TRUE			-76
AC454_contig32321_v3	1564	CCall_contig31784_v2	AC454_contig32321_v3_3_ORF2	IPR011009|IPR000719|IPR017442|IPR002290|IPR020635	Protein kinase-like domain|Protein kinase, catalytic domain|Serine/threonine-protein kinase-like domain|Serine/threonine-protein kinase domain|Tyrosine-protein kinase, subgroup, catalytic domain	tr|B9RF72|B9RF72_RICCO	Serine-threonine protein kinase, plant-type, putative OS=Ricinus communis GN=RCOM_1432010 PE=4 SV=1	0	76	-7.24793	-4.83179	-6.88621	5.73e-12	2.3e-10	5.44e-11	TRUE			-76
AC454_contig8180_v3	3072	CCall_contig43812_v2	-	-	-	tr|A5BYI7|A5BYI7_VITVI	Putative uncharacterized protein OS=Vitis vinifera GN=VITISV_035357 PE=4 SV=1	0	74	-7.20945	-4.79331	-6.78598	1.15e-11	4.49e-10	1.06e-10	TRUE			-74
AC454_contig7628_v3	1705	CCall_contig18166_v2	AC454_contig7628_v3_4_ORF2	IPR010993|IPR013761|IPR001660	Sterile alpha motif homology|Sterile alpha motif-type|Sterile alpha motif SAM	tr|A7PGG3|A7PGG3_VITVI	Chromosome chr17 scaffold_16, whole genome shotgun sequence OS=Vitis vinifera GN=GSVIVT00017547001 PE=4 SV=1	0	73	-7.18982	-4.77369	-6.73524	1.64e-11	6.3e-10	1.49e-10	TRUE			-73
AC454_contig10535_v3	1868	CCall_contig12166_v2	AC454_contig10535_v3_6_ORF3	IPR000425	Major intrinsic protein	tr|B9RZ04|B9RZ04_RICCO	Nodulin-26, putative OS=Ricinus communis GN=RCOM_1315270 PE=3 SV=1	0	72	-7.16993	-4.75379	-6.68407	2.32e-11	8.8e-10	2.08e-10	TRUE			-72
AC454_contig16734_v3	1067	CCall_contig44545_v2	AC454_contig16734_v3_4_ORF2	IPR004158	Protein of unknown function DUF247, plant	tr|B9RP72|B9RP72_RICCO	Putative uncharacterized protein OS=Ricinus communis GN=RCOM_0924580 PE=4 SV=1	0	72	-7.16993	-4.75379	-6.68407	2.32e-11	8.8e-10	2.08e-10	TRUE			-72
AC454_contig31813_v3	1313	CCall_contig28969_v2	-	-	-	tr|A5B4Y6|A5B4Y6_VITVI	Putative uncharacterized protein OS=Vitis vinifera GN=VITISV_018147 PE=4 SV=1	0	71	-7.14975	-4.73361	-6.63247	3.3e-11	1.24e-09	2.91e-10	TRUE			-71
AC454_contig12121_v3	917	CCall_contig14616_v2	AC454_contig12121_v3_6_ORF1	IPR001344	Chlorophyll A-B binding protein	tr|B9GML1|B9GML1_POPTR	Light-harvesting complex I protein Lhca2 OS=Populus trichocarpa GN=Lhca2-1 PE=4 SV=1	0	70	-7.12928	-4.71314	-6.58042	4.69e-11	1.72e-09	4.07e-10	TRUE			-70
AC454_contig41843_v3	1173	CCall_contig46038_v2	AC454_contig41843_v3_4_ORF1	IPR003591|IPR001611	Leucine-rich repeat, typical subtype|Leucine-rich repeat	tr|A5ADQ7|A5ADQ7_VITVI	Putative uncharacterized protein OS=Vitis vinifera GN=VITISV_040339 PE=4 SV=1	0	68	-7.08746	-4.67132	-6.47494	9.49e-11	3.39e-09	8.02e-10	TRUE			-68
AC454_contig38939_v3	404	CCall_contig13071_v2	-	-	-	tr|Q00Y69|Q00Y69_OSTTA	Chromosome 12 contig 1, DNA sequence. (Fragment) OS=Ostreococcus tauri GN=Ot12g00910 PE=4 SV=1	0	67	-7.06609	-4.64995	-6.42148	1.35e-10	4.74e-09	1.12e-09	TRUE			-67
AC454_contig24819_v3	990	CCall_contig30062_v2	AC454_contig24819_v3_3_ORF1	IPR001471|IPR016177|IPR006032	Pathogenesis-related transcriptional factor/ERF, DNA-binding|DNA-binding, integrase-type|Ribosomal protein S12/S23	tr|A7XUL4|A7XUL4_BROPA	Putative dehydration-responsive element binding protein OS=Broussonetia papyrifera PE=2 SV=1	0	65	-7.02237	-4.60623	-6.31309	2.74e-10	9.15e-09	2.16e-09	TRUE			-65
AC454_contig22428_v3	1050	CCall_contig14958_v2	AC454_contig22428_v3_4_ORF1	IPR001424|IPR018152	Superoxide dismutase, copper/zinc binding|Superoxide dismutase, copper/zinc, binding site	tr|Q6A1A0|Q6A1A0_HELAN	Superoxide dismutase [Cu-Zn] (Fragment) OS=Helianthus annuus GN=sod1 PE=2 SV=1	1	128	-7	-4.58386	-8.85047	8.72e-19	6.07e-17	1.43e-17	TRUE			-127
AC454_contig23390_v3	1074	CCall_contig42527_v2	AC454_contig23390_v3_6_ORF1	IPR000008|IPR018029|IPR008973	C2 calcium-dependent membrane targeting|C2 membrane targeting protein|C2 calcium/lipid-binding region, CaLB	tr|A7P9N4|A7P9N4_VITVI	Chromosome chr3 scaffold_8, whole genome shotgun sequence OS=Vitis vinifera GN=GSVIVT00036637001 PE=4 SV=1	0	64	-7	-4.58386	-6.25813	3.9e-10	1.27e-08	3.01e-09	TRUE			-64
AC454_contig42012_v3	716	CCall_contig26924_v2	-	-	-	-	-	0	64	-7	-4.58386	-6.25813	3.9e-10	1.27e-08	3.01e-09	TRUE			-64
AC454_contig22799_v3	2523	CCall_contig12329_v2	AC454_contig22799_v3_4_ORF2	IPR008811|IPR017853	Raffinose synthase|Glycoside hydrolase, catalytic core	tr|B9SF88|B9SF88_RICCO	Stachyose synthase, putative OS=Ricinus communis GN=RCOM_1095590 PE=4 SV=1	0	63	-6.97728	-4.56114	-6.20264	5.55e-10	1.78e-08	4.21e-09	TRUE			-63
AC454_contig23452_v3	2222	CCall_contig32254_v2	AC454_contig23452_v3_2_ORF1	IPR005150	Cellulose synthase	tr|B8XPP7|B8XPP7_9ROSI	Cellulose synthase OS=Betula luminifera GN=CesA5 PE=2 SV=1	0	60	-6.90689	-4.49075	-6.03288	1.61e-09	4.86e-08	1.15e-08	TRUE			-60
AC454_contig6574_v3	1146	CCall_contig42703_v2	AC454_contig6574_v3_1_ORF1	IPR006694	Fatty acid hydroxylase	tr|Q9FUB9|Q9FUB9_CITUN	Beta-carotene hydroxylase OS=Citrus unshiu GN=CHX2 PE=2 SV=1	0	59	-6.88264	-4.4665	-5.97515	2.3e-09	6.75e-08	1.6e-08	TRUE			-59
AC454_contig6610_v3	1619	CCall_contig45145_v2	AC454_contig6610_v3_6_ORF2	IPR002490	ATPase, V0/A0 complex, 116kDa subunit	tr|A7P7V7|A7P7V7_VITVI	Chromosome chr3 scaffold_8, whole genome shotgun sequence OS=Vitis vinifera GN=GSVIVT00035934001 PE=4 SV=1	0	59	-6.88264	-4.4665	-5.97515	2.3e-09	6.75e-08	1.6e-08	TRUE			-59
AC454_contig32938_v3	941	CCall_contig2057_v2	AC454_contig32938_v3_3_ORF2	IPR000157|IPR002182	Toll-Interleukin receptor|NB-ARC	tr|A7QLU8|A7QLU8_VITVI	Chromosome chr18 scaffold_122, whole genome shotgun sequence OS=Vitis vinifera GN=GSVIVT00001791001 PE=4 SV=1	0	58	-6.85798	-4.44184	-5.91681	3.28e-09	9.59e-08	2.26e-08	TRUE			-58
AC454_contig9738_v3	2241	CCall_contig6723_v2	AC454_contig9738_v3_6_ORF2	IPR013210|IPR001611	Leucine-rich repeat, N-terminal|Leucine-rich repeat	tr|B9H072|B9H072_POPTR	Predicted protein OS=Populus trichocarpa GN=POPTRDRAFT_1073831 PE=4 SV=1	0	58	-6.85798	-4.44184	-5.91681	3.28e-09	9.59e-08	2.26e-08	TRUE			-58
AC454_contig30058_v3	2059	CCall_contig11838_v2	AC454_contig30058_v3_6_ORF2	IPR004140	Exo70 exocyst complex subunit	tr|A5B8C4|A5B8C4_VITVI	Putative uncharacterized protein OS=Vitis vinifera GN=VITISV_020320 PE=4 SV=1	1	113	-6.82018	-4.40404	-8.24238	1.69e-16	9.74e-15	2.3e-15	TRUE			-112
AC454_contig29581_v3	767	CCall_contig44131_v2	AC454_contig29581_v3_6_ORF1	IPR006766	Phosphate-induced protein 1	tr|B9RJM6|B9RJM6_RICCO	Putative uncharacterized protein OS=Ricinus communis GN=RCOM_1036580 PE=4 SV=1	0	56	-6.80735	-4.39122	-5.79828	6.7e-09	1.87e-07	4.42e-08	TRUE			-56
AC454_contig31929_v3	1333	CCall_contig4051_v2	AC454_contig31929_v3_2_ORF1	IPR000504|IPR000571|IPR009145|IPR012677|IPR003954	RNA recognition motif, RNP-1|Zinc finger, CCCH-type|U2 auxiliary factor small subunit|Nucleotide-binding, alpha-beta plait|RNA recognition, region 1	tr|B9SN77|B9SN77_RICCO	U2 snrnp auxiliary factor, small subunit, putative OS=Ricinus communis GN=RCOM_1186310 PE=4 SV=1	0	56	-6.80735	-4.39122	-5.79828	6.7e-09	1.87e-07	4.42e-08	TRUE			-56
AC454_contig37306_v3	1266	CCall_contig27378_v2	AC454_contig37306_v3_5_ORF2	IPR016177|IPR001471	DNA-binding, integrase-type|Pathogenesis-related transcriptional factor/ERF, DNA-binding	tr|B9NBQ9|B9NBQ9_POPTR	AP2/ERF domain-containing transcription factor OS=Populus trichocarpa GN=ERF5 PE=4 SV=1	0	56	-6.80735	-4.39122	-5.79828	6.7e-09	1.87e-07	4.42e-08	TRUE			-56
AC454_contig39152_v3	1473	-	-	-	-	-	-	0	55	-6.78136	-4.36522	-5.73805	9.58e-09	2.56e-07	6.06e-08	TRUE			-55
AC454_contig17048_v3	651	CCall_contig45174_v2	AC454_contig17048_v3_5_ORF2	IPR001471|IPR016177	Pathogenesis-related transcriptional factor/ERF, DNA-binding|DNA-binding, integrase-type	tr|B9HS08|B9HS08_POPTR	AP2/ERF domain-containing transcription factor OS=Populus trichocarpa GN=ERF69 PE=4 SV=1	0	53	-6.72792	-4.31178	-5.61556	1.96e-08	5.05e-07	1.19e-07	TRUE			-53
AC454_contig7716_v3	1777	CCall_contig40154_v2	AC454_contig7716_v3_5_ORF4	IPR005150	Cellulose synthase	tr|B9HC22|B9HC22_POPTR	Predicted protein OS=Populus trichocarpa GN=POPTRDRAFT_560094 PE=4 SV=1	0	53	-6.72792	-4.31178	-5.61556	1.96e-08	5.05e-07	1.19e-07	TRUE			-53
AC454_contig15007_v3	2847	CCall_contig7050_v2	AC454_contig15007_v3_4_ORF1	IPR012591|IPR012592|IPR019582	Pre-mRNA-processing-splicing factor 8|PROCN|RNA recognition motif, spliceosomal PrP8	tr|A7QIL4|A7QIL4_VITVI	Chromosome chr9 scaffold_104, whole genome shotgun sequence OS=Vitis vinifera GN=GSVIVT00000309001 PE=4 SV=1	0	52	-6.70044	-4.2843	-5.55326	2.8e-08	7.03e-07	1.66e-07	TRUE			-52
AC454_contig32844_v3	1266	CCall_contig36864_v2	AC454_contig32844_v3_3_ORF2	IPR000157	Toll-Interleukin receptor	tr|Q84KB4|Q84KB4_CUCME	MRGH5 OS=Cucumis melo GN=MRGH5 PE=4 SV=1	0	52	-6.70044	-4.2843	-5.55326	2.8e-08	7.03e-07	1.66e-07	TRUE			-52
AC454_contig38025_v3	1421	CCall_contig11129_v2	AC454_contig38025_v3_4_ORF2	IPR020831|IPR016040|IPR020828|IPR020829|IPR006424|IPR000173|IPR020830	Glyceraldehyde 3-phosphate dehydrogenase family|NAD(P)-binding domain|Glyceraldehyde 3-phosphate dehydrogenase, NAD(P) binding domain|Glyceraldehyde 3-phosphate dehydrogenase, catalytic domain|Glyceraldehyde-3-phosphate dehydrogenase, type I|Glyceraldehyde 3-phosphate dehydrogenase subfamily|Glyceraldehyde 3-phosphate dehydrogenase, active site	tr|B9RGT1|B9RGT1_RICCO	Glyceraldehyde 3-phosphate dehydrogenase, putative OS=Ricinus communis GN=RCOM_1443660 PE=3 SV=1	0	52	-6.70044	-4.2843	-5.55326	2.8e-08	7.03e-07	1.66e-07	TRUE			-52
AC454_contig24127_v3	1855	CCall_contig44246_v2	AC454_contig24127_v3_1_ORF1	IPR003440	Glycosyl transferase, family 48	tr|A7P003|A7P003_VITVI	Chromosome chr6 scaffold_3, whole genome shotgun sequence OS=Vitis vinifera GN=GSVIVT00024714001 PE=4 SV=1	0	51	-6.67243	-4.25629	-5.49023	4.01e-08	9.79e-07	2.31e-07	TRUE			-51
AC454_contig39435_v3	1516	CCall_contig3274_v2	-	-	-	-	-	3	301	-6.64866	-4.23252	-13.3191	1.79e-40	4.41e-38	1.04e-38	TRUE			-298
AC454_contig26994_v3	1559	CCall_contig4753_v2	AC454_contig26994_v3_2_ORF2	IPR002495	Glycosyl transferase, family 8	tr|B9S2I6|B9S2I6_RICCO	Transferase, transferring glycosyl groups, putative OS=Ricinus communis GN=RCOM_0699800 PE=4 SV=1	0	50	-6.64386	-4.22772	-5.42645	5.75e-08	1.39e-06	3.28e-07	TRUE			-50
AC454_contig34838_v3	830	CCall_contig528_v2	AC454_contig34838_v3_4_ORF1	IPR017907|IPR006461	Zinc finger, RING-type, conserved site|Protein of unknown function Cys-rich	tr|B9ST22|B9ST22_RICCO	Putative uncharacterized protein OS=Ricinus communis GN=RCOM_0353580 PE=4 SV=1	0	50	-6.64386	-4.22772	-5.42645	5.75e-08	1.39e-06	3.28e-07	TRUE			-50
AC454_contig7394_v3	859	CCall_contig16280_v2	AC454_contig7394_v3_2_ORF1	IPR001344	Chlorophyll A-B binding protein	tr|Q40512|Q40512_TOBAC	Photosystem I light-harvesting chlorophyll a/b-binding protein OS=Nicotiana tabacum GN=LHCI PE=2 SV=1	0	50	-6.64386	-4.22772	-5.42645	5.75e-08	1.39e-06	3.28e-07	TRUE			-50
AC454_contig15418_v3	1020	CCall_contig39638_v2	-	-	-	-	-	0	49	-6.61471	-4.19857	-5.36189	8.24e-08	1.91e-06	4.51e-07	TRUE			-49
AC454_contig20366_v3	714	CCall_contig4773_v2	-	-	-	tr|A7QJ69|A7QJ69_VITVI	Chromosome chr2 scaffold_105, whole genome shotgun sequence OS=Vitis vinifera GN=GSVIVT00000528001 PE=4 SV=1	0	48	-6.58496	-4.16882	-5.29652	1.18e-07	2.71e-06	6.39e-07	TRUE			-48
AC454_contig43679_v3	650	CCall_contig10000_v2	-	-	-	tr|A5BRY3|A5BRY3_VITVI	Putative uncharacterized protein OS=Vitis vinifera GN=VITISV_043140 PE=4 SV=1	0	48	-6.58496	-4.16882	-5.29652	1.18e-07	2.71e-06	6.39e-07	TRUE			-48
AC454_contig4578_v3	2968	CCall_contig16842_v2	AC454_contig4578_v3_6_ORF2	IPR002182|IPR001611	NB-ARC|Leucine-rich repeat	tr|A7PWE7|A7PWE7_VITVI	Chromosome chr8 scaffold_34, whole genome shotgun sequence OS=Vitis vinifera GN=GSVIVT00025582001 PE=4 SV=1	0	48	-6.58496	-4.16882	-5.29652	1.18e-07	2.71e-06	6.39e-07	TRUE			-48
AC454_contig11346_v3	1128	CCall_contig12115_v2	AC454_contig11346_v3_2_ORF2	IPR013534	Starch synthase catalytic region	tr|C0KH22|C0KH22_NELNU	Granule-bound starch synthase OS=Nelumbo nucifera GN=Waxy PE=4 SV=1	2	188	-6.55459	-4.13845	-10.4611	1.3e-25	1.41e-23	3.33e-24	TRUE			-186
AC454_contig5952_v3	2613	CCall_contig44941_v2	AC454_contig5952_v3_6_ORF2	IPR002645|IPR011547|IPR018045|IPR001902	Sulphate transporter/antisigma-factor antagonist STAS|Sulphate transporter|Sulphate anion transporter, conserved site|Sulphate anion transporter	tr|B9HUR7|B9HUR7_POPTR	Sulfate/bicarbonate/oxalate exchanger and transporter sat-1 OS=Populus trichocarpa GN=POPTRDRAFT_804996 PE=3 SV=1	2	188	-6.55459	-4.13845	-10.4611	1.3e-25	1.41e-23	3.33e-24	TRUE			-186
AC454_contig12867_v3	1528	CCall_contig7285_v2	AC454_contig12867_v3_1_ORF2	IPR002182|IPR003593	NB-ARC|ATPase, AAA+ type, core	tr|A7PYT1|A7PYT1_VITVI	Chromosome chr12 scaffold_38, whole genome shotgun sequence OS=Vitis vinifera GN=GSVIVT00026566001 PE=4 SV=1	0	47	-6.55459	-4.13845	-5.23033	1.69e-07	3.78e-06	8.93e-07	TRUE			-47
AC454_contig39075_v3	744	CCall_contig7699_v2	AC454_contig39075_v3_4_ORF1	IPR001623|IPR018253|IPR015609	Heat shock protein DnaJ, N-terminal|Heat shock protein DnaJ, conserved site|Molecular chaperone, heat shock protein, Hsp40, DnaJ	tr|B9GQT8|B9GQT8_POPTR	Predicted protein OS=Populus trichocarpa GN=POPTRDRAFT_550872 PE=4 SV=1	0	47	-6.55459	-4.13845	-5.23033	1.69e-07	3.78e-06	8.93e-07	TRUE			-47
AC454_contig7434_v3	1744	CCall_contig18083_v2	AC454_contig7434_v3_1_ORF2	IPR001932|IPR000222|IPR015655|IPR014045	Protein phosphatase 2C-related|Protein phosphatase 2C, manganese/magnesium aspartate binding site|Protein phosphatase 2C|Protein phosphatase 2C, N-terminal	tr|A7NYS6|A7NYS6_VITVI	Chromosome chr6 scaffold_3, whole genome shotgun sequence OS=Vitis vinifera GN=GSVIVT00024235001 PE=3 SV=1	0	47	-6.55459	-4.13845	-5.23033	1.69e-07	3.78e-06	8.93e-07	TRUE			-47
AC454_contig28853_v3	1597	CCall_contig22626_v2	AC454_contig28853_v3_4_ORF2	IPR000620	Protein of unknown function DUF6, transmembrane	tr|A7PTC6|A7PTC6_VITVI	Chromosome chr8 scaffold_29, whole genome shotgun sequence OS=Vitis vinifera GN=GSVIVT00023303001 PE=4 SV=1	1	92	-6.52356	-4.10742	-7.30208	2.83e-13	1.34e-11	3.16e-12	TRUE			-91
AC454_contig13126_v3	839	CCall_contig38581_v2	-	-	-	tr|B9SVQ3|B9SVQ3_RICCO	Leucine-rich repeat-containing protein, putative OS=Ricinus communis GN=RCOM_0009540 PE=4 SV=1	0	46	-6.52356	-4.10742	-5.16328	2.43e-07	5.17e-06	1.22e-06	TRUE			-46
AC454_contig22902_v3	2568	CCall_contig19752_v2	AC454_contig22902_v3_1_ORF3	IPR011046	WD40 repeat-like-containing domain	tr|A7NV07|A7NV07_VITVI	Chromosome chr18 scaffold_1, whole genome shotgun sequence OS=Vitis vinifera GN=GSVIVT00015254001 PE=4 SV=1	1	90	-6.49185	-4.07571	-7.206	5.76e-13	2.62e-11	6.2e-12	TRUE			-89
AC454_contig10708_v3	1428	CCall_contig9776_v2	AC454_contig10708_v3_5_ORF2	IPR007145	MAP65/ASE1	tr|B9SYY2|B9SYY2_RICCO	Protein regulator of cytokinesis, putative OS=Ricinus communis GN=RCOM_0546860 PE=4 SV=1	0	45	-6.49185	-4.07571	-5.09535	3.48e-07	7.29e-06	1.72e-06	TRUE			-45
AC454_contig27625_v3	1630	CCall_contig29853_v2	-	-	-	tr|B9HM77|B9HM77_POPTR	Chromatin remodeling complex subunit OS=Populus trichocarpa GN=CHR910 PE=4 SV=1	0	45	-6.49185	-4.07571	-5.09535	3.48e-07	7.29e-06	1.72e-06	TRUE			-45
AC454_contig31021_v3	1760	CCall_contig46171_v2	AC454_contig31021_v3_4_ORF2	IPR016196|IPR000109	Major facilitator superfamily, general substrate transporter|Oligopeptide transporter	tr|O80436|O80436_ARATH	Putative peptide/amino acid transporter OS=Arabidopsis thaliana GN=At2g38100 PE=2 SV=1	0	45	-6.49185	-4.07571	-5.09535	3.48e-07	7.29e-06	1.72e-06	TRUE			-45
AC454_contig25857_v3	2266	CCall_contig38757_v2	AC454_contig25857_v3_3_ORF1	IPR005150	Cellulose synthase	tr|B8XPP6|B8XPP6_9ROSI	Cellulose synthase OS=Betula luminifera GN=CesA4 PE=2 SV=1	1	88	-6.45943	-4.04329	-7.10863	1.17e-12	5.07e-11	1.2e-11	TRUE			-87
AC454_contig12993_v3	1744	CCall_contig47674_v2	-	-	-	-	-	0	44	-6.45943	-4.04329	-5.02649	5e-07	1.01e-05	2.38e-06	TRUE			-44
AC454_contig14041_v3	1693	CCall_contig38695_v2	AC454_contig14041_v3_3_ORF2	IPR004827|IPR011616	Basic-leucine zipper (bZIP) transcription factor|bZIP transcription factor, bZIP-1	tr|B9SJN1|B9SJN1_RICCO	Transcription factor hy5, putative OS=Ricinus communis GN=RCOM_1105770 PE=3 SV=1	0	44	-6.45943	-4.04329	-5.02649	5e-07	1.01e-05	2.38e-06	TRUE			-44
AC454_contig20070_v3	810	CCall_contig20237_v2	-	-	-	-	-	0	44	-6.45943	-4.04329	-5.02649	5e-07	1.01e-05	2.38e-06	TRUE			-44
AC454_contig38574_v3	1186	CCall_contig22390_v2	AC454_contig38574_v3_1_ORF2	IPR006041	Pollen Ole e 1 allergen/extensin	tr|B9N7M0|B9N7M0_POPTR	Predicted protein OS=Populus trichocarpa GN=POPTRDRAFT_584621 PE=4 SV=1	1	86	-6.42626	-4.01013	-7.00991	2.38e-12	1.01e-10	2.38e-11	TRUE			-85
AC454_contig21415_v3	2465	CCall_contig22595_v2	AC454_contig21415_v3_3_ORF2	IPR002182	NB-ARC	tr|B9SVQ3|B9SVQ3_RICCO	Leucine-rich repeat-containing protein, putative OS=Ricinus communis GN=RCOM_0009540 PE=4 SV=1	0	43	-6.42626	-4.01013	-4.95669	7.17e-07	1.43e-05	3.38e-06	TRUE			-43
AC454_contig2895_v3	2071	CCall_contig39150_v2	AC454_contig2895_v3_6_ORF2	IPR001830	Glycosyl transferase, family 20	tr|A5AY88|A5AY88_VITVI	Putative uncharacterized protein OS=Vitis vinifera GN=VITISV_023086 PE=4 SV=1	0	43	-6.42626	-4.01013	-4.95669	7.17e-07	1.43e-05	3.38e-06	TRUE			-43
AC454_contig34431_v3	551	CCall_contig7587_v2	-	-	-	tr|A5BAN6|A5BAN6_VITVI	Putative uncharacterized protein OS=Vitis vinifera GN=VITISV_044272 PE=4 SV=1	0	43	-6.42626	-4.01013	-4.95669	7.17e-07	1.43e-05	3.38e-06	TRUE			-43
AC454_contig11288_v3	1792	CCall_contig24399_v2	AC454_contig11288_v3_5_ORF1	IPR001611	Leucine-rich repeat	tr|A5ADQ7|A5ADQ7_VITVI	Putative uncharacterized protein OS=Vitis vinifera GN=VITISV_040339 PE=4 SV=1	0	42	-6.39232	-3.97618	-4.8859	1.03e-06	1.98e-05	4.67e-06	TRUE			-42
AC454_contig11520_v3	1175	CCall_contig48283_v2	AC454_contig11520_v3_6_ORF2	IPR001757	ATPase, P-type, K/Mg/Cd/Cu/Zn/Na/Ca/Na/H-transporter	tr|B9T1W7|B9T1W7_RICCO	Heavy metal cation transport atpase, putative OS=Ricinus communis GN=RCOM_0305430 PE=3 SV=1	0	42	-6.39232	-3.97618	-4.8859	1.03e-06	1.98e-05	4.67e-06	TRUE			-42
AC454_contig12957_v3	1140	CCall_contig8315_v2	AC454_contig12957_v3_6_ORF2	IPR002495	Glycosyl transferase, family 8	tr|B9RN94|B9RN94_RICCO	Putative uncharacterized protein OS=Ricinus communis GN=RCOM_1345560 PE=4 SV=1	0	42	-6.39232	-3.97618	-4.8859	1.03e-06	1.98e-05	4.67e-06	TRUE			-42
AC454_contig15675_v3	1539	CCall_contig23886_v2	AC454_contig15675_v3_2_ORF2	IPR005474	Transketolase, N-terminal	tr|B9RSX4|B9RSX4_RICCO	1-deoxyxylulose-5-phosphate synthase, putative OS=Ricinus communis GN=RCOM_0679170 PE=4 SV=1	0	42	-6.39232	-3.97618	-4.8859	1.03e-06	1.98e-05	4.67e-06	TRUE			-42
AC454_contig16287_v3	1686	CCall_contig30543_v2	-	-	-	tr|B9HSN2|B9HSN2_POPTR	Predicted protein OS=Populus trichocarpa GN=POPTRDRAFT_659508 PE=4 SV=1	0	42	-6.39232	-3.97618	-4.8859	1.03e-06	1.98e-05	4.67e-06	TRUE			-42
AC454_contig18610_v3	1681	CCall_contig36269_v2	AC454_contig18610_v3_2_ORF2	IPR009057|IPR012287|IPR001356|IPR002913	Homeodomain-like|Homeodomain-related|Homeobox|Lipid-binding START	tr|A7P753|A7P753_VITVI	Chromosome chr9 scaffold_7, whole genome shotgun sequence OS=Vitis vinifera GN=GSVIVT00034328001 PE=3 SV=1	0	42	-6.39232	-3.97618	-4.8859	1.03e-06	1.98e-05	4.67e-06	TRUE			-42
AC454_contig4560_v3	1263	CCall_contig26810_v2	AC454_contig4560_v3_2_ORF1	IPR005475|IPR005476|IPR015941|IPR009014|IPR020826	Transketolase-like, pyrimidine-binding domain|Transketolase, C-terminal|Transketolase-like, C-terminal|Transketolase, C-terminal/Pyruvate-ferredoxin oxidoreductase, domain II|Transketolase binding site	tr|B9RSX4|B9RSX4_RICCO	1-deoxyxylulose-5-phosphate synthase, putative OS=Ricinus communis GN=RCOM_0679170 PE=4 SV=1	0	42	-6.39232	-3.97618	-4.8859	1.03e-06	1.98e-05	4.67e-06	TRUE			-42
AC454_contig12504_v3	1502	CCall_contig17802_v2	AC454_contig12504_v3_3_ORF2	IPR000741|IPR013785	Fructose-bisphosphate aldolase, class-I|Aldolase-type TIM barrel	tr|A5BDH7|A5BDH7_VITVI	Fructose-bisphosphate aldolase OS=Vitis vinifera GN=GSVIVT00035963001 PE=3 SV=1	1	83	-6.37504	-3.9589	-6.85921	6.92e-12	2.74e-10	6.48e-11	TRUE			-82
AC454_contig19976_v3	2210	CCall_contig16035_v2	AC454_contig19976_v3_3_ORF2	IPR017442|IPR018248|IPR002290|IPR020635|IPR002048|IPR018247|IPR017441|IPR008271|IPR011992|IPR000719|IPR018249|IPR011009	Serine/threonine-protein kinase-like domain|EF-Hand domain|Serine/threonine-protein kinase domain|Tyrosine-protein kinase, subgroup, catalytic domain|Calcium-binding EF-hand|EF-Hand 1, calcium-binding site|Protein kinase, ATP binding site|Serine/threonine-protein kinase, active site|EF-Hand type|Protein kinase, catalytic domain|EF-HAND 2|Protein kinase-like domain	tr|A7QDX8|A7QDX8_VITVI	Chromosome chr4 scaffold_83, whole genome shotgun sequence OS=Vitis vinifera GN=GSVIVT00036780001 PE=4 SV=1	1	82	-6.35755	-3.94141	-6.80824	9.88e-12	3.86e-10	9.12e-11	TRUE			-81
AC454_contig32476_v3	762	CCall_contig13071_v2	-	-	-	-	-	1	82	-6.35755	-3.94141	-6.80824	9.88e-12	3.86e-10	9.12e-11	TRUE			-81
AC454_contig16219_v3	2141	CCall_contig38581_v2	-	-	-	tr|B9GGU1|B9GGU1_POPTR	Predicted protein (Fragment) OS=Populus trichocarpa GN=POPTRDRAFT_752944 PE=4 SV=1	0	41	-6.35755	-3.94141	-4.81409	1.48e-06	2.74e-05	6.47e-06	TRUE			-41
AC454_contig17515_v3	1497	CCall_contig25072_v2	AC454_contig17515_v3_1_ORF2	IPR000719|IPR008271|IPR011009|IPR002290|IPR020635|IPR017442	Protein kinase, catalytic domain|Serine/threonine-protein kinase, active site|Protein kinase-like domain|Serine/threonine-protein kinase domain|Tyrosine-protein kinase, subgroup, catalytic domain|Serine/threonine-protein kinase-like domain	tr|B9T173|B9T173_RICCO	Receptor protein kinase CLAVATA1, putative OS=Ricinus communis GN=RCOM_0339270 PE=4 SV=1	0	41	-6.35755	-3.94141	-4.81409	1.48e-06	2.74e-05	6.47e-06	TRUE			-41
AC454_contig18818_v3	935	CCall_contig624_v2	-	-	-	tr|B9SHD9|B9SHD9_RICCO	Patellin-3, putative OS=Ricinus communis GN=RCOM_0989290 PE=4 SV=1	0	41	-6.35755	-3.94141	-4.81409	1.48e-06	2.74e-05	6.47e-06	TRUE			-41
AC454_contig21697_v3	713	CCall_contig14616_v2	AC454_contig21697_v3_3_ORF2	IPR001344	Chlorophyll A-B binding protein	tr|B9GML1|B9GML1_POPTR	Light-harvesting complex I protein Lhca2 OS=Populus trichocarpa GN=Lhca2-1 PE=4 SV=1	0	41	-6.35755	-3.94141	-4.81409	1.48e-06	2.74e-05	6.47e-06	TRUE			-41
AC454_contig25439_v3	1157	CCall_contig11130_v2	AC454_contig25439_v3_4_ORF1	IPR000157|IPR002182|IPR003593	Toll-Interleukin receptor|NB-ARC|ATPase, AAA+ type, core	tr|B9GGU2|B9GGU2_POPTR	Tir-nbs-lrr resistance protein (Fragment) OS=Populus trichocarpa GN=POPTRDRAFT_175122 PE=4 SV=1	0	41	-6.35755	-3.94141	-4.81409	1.48e-06	2.74e-05	6.47e-06	TRUE			-41
AC454_contig27166_v3	744	CCall_contig40332_v2	-	-	-	-	-	0	41	-6.35755	-3.94141	-4.81409	1.48e-06	2.74e-05	6.47e-06	TRUE			-41
AC454_contig39259_v3	1246	CCall_contig7703_v2	AC454_contig39259_v3_4_ORF1	IPR013210|IPR001611	Leucine-rich repeat, N-terminal|Leucine-rich repeat	tr|B9IGJ3|B9IGJ3_POPTR	Predicted protein OS=Populus trichocarpa GN=POPTRDRAFT_577078 PE=4 SV=1	0	41	-6.35755	-3.94141	-4.81409	1.48e-06	2.74e-05	6.47e-06	TRUE			-41
AC454_contig5684_v3	1146	CCall_contig15082_v2	AC454_contig5684_v3_4_ORF1	IPR001005|IPR014778|IPR009057|IPR015495|IPR017930|IPR012287	SANT, DNA-binding|Myb, DNA-binding|Homeodomain-like|Myb transcription factor|Myb-type HTH DNA-binding domain|Homeodomain-related	tr|A7PLH3|A7PLH3_VITVI	Chromosome chr7 scaffold_20, whole genome shotgun sequence OS=Vitis vinifera GN=GSVIVT00019566001 PE=4 SV=1	0	41	-6.35755	-3.94141	-4.81409	1.48e-06	2.74e-05	6.47e-06	TRUE			-41
AC454_contig28542_v3	774	CCall_contig41567_v2	AC454_contig28542_v3_3_ORF2	IPR011759|IPR015964	Cytochrome C oxidase subunit II, transmembrane region|Cytochrome C oxidase subunit II-like, transmembrane region	tr|B5KXY8|B5KXY8_BOENI	Cytochrome c oxidase subunit 2 OS=Boehmeria nivea GN=cox2 PE=3 SV=1	0	40	-6.32193	-3.90579	-4.74122	2.12e-06	3.86e-05	9.1e-06	TRUE			-40
AC454_contig40956_v3	1479	CCall_contig43637_v2	-	-	-	tr|B9RTL8|B9RTL8_RICCO	Protein binding protein, putative OS=Ricinus communis GN=RCOM_0911430 PE=4 SV=1	0	40	-6.32193	-3.90579	-4.74122	2.12e-06	3.86e-05	9.1e-06	TRUE			-40
AC454_contig6784_v3	1037	CCall_contig34423_v2	AC454_contig6784_v3_1_ORF1	IPR006630|IPR011991|IPR012677|IPR000504	RNA-binding protein Lupus La|Winged helix repressor DNA-binding|Nucleotide-binding, alpha-beta plait|RNA recognition motif, RNP-1	tr|B9SSZ3|B9SSZ3_RICCO	Lupus la ribonucleoprotein, putative OS=Ricinus communis GN=RCOM_1269060 PE=4 SV=1	0	40	-6.32193	-3.90579	-4.74122	2.12e-06	3.86e-05	9.1e-06	TRUE			-40
AC454_contig8544_v3	1284	CCall_contig46979_v2	AC454_contig8544_v3_1_ORF2	IPR005834|IPR010237|IPR006402	Haloacid dehalogenase-like hydrolase|Pyrimidine 5-nucleotidase|HAD-superfamily hydrolase, subfamily IA, variant 3	tr|B9HV66|B9HV66_POPTR	Predicted protein OS=Populus trichocarpa GN=POPTRDRAFT_658536 PE=4 SV=1	1	78	-6.2854	-3.86926	-6.60057	4.1e-11	1.51e-09	3.58e-10	TRUE			-77
AC454_contig16288_v3	1263	CCall_contig6859_v2	AC454_contig16288_v3_2_ORF2	IPR004873	BURP	tr|B9H9C8|B9H9C8_POPTR	Predicted protein OS=Populus trichocarpa GN=POPTRDRAFT_561796 PE=4 SV=1	0	39	-6.2854	-3.86926	-4.66725	3.05e-06	5.35e-05	1.26e-05	TRUE			-39
AC454_contig21840_v3	1415	CCall_contig7703_v2	AC454_contig21840_v3_5_ORF1	IPR001611|IPR003591	Leucine-rich repeat|Leucine-rich repeat, typical subtype	tr|A7Q322|A7Q322_VITVI	Chromosome chr12 scaffold_47, whole genome shotgun sequence OS=Vitis vinifera GN=GSVIVT00029123001 PE=4 SV=1	0	39	-6.2854	-3.86926	-4.66725	3.05e-06	5.35e-05	1.26e-05	TRUE			-39
AC454_contig22406_v3	769	CCall_contig3436_v2	-	-	-	-	-	0	39	-6.2854	-3.86926	-4.66725	3.05e-06	5.35e-05	1.26e-05	TRUE			-39
AC454_contig8353_v3	1522	CCall_contig26759_v2	AC454_contig8353_v3_5_ORF2	IPR000270	Octicosapeptide/Phox/Bem1p	tr|A5B0U7|A5B0U7_VITVI	Putative uncharacterized protein OS=Vitis vinifera GN=VITISV_036659 PE=4 SV=1	0	39	-6.2854	-3.86926	-4.66725	3.05e-06	5.35e-05	1.26e-05	TRUE			-39
AC454_contig17222_v3	1192	CCall_contig10855_v2	AC454_contig17222_v3_1_ORF2	IPR001344	Chlorophyll A-B binding protein	tr|B9SEZ7|B9SEZ7_RICCO	Chlorophyll A/B binding protein, putative OS=Ricinus communis GN=RCOM_1211480 PE=4 SV=1	1	77	-6.26679	-3.85065	-6.54765	5.84e-11	2.13e-09	5.03e-10	TRUE			-76
AC454_contig36606_v3	1993	CCall_contig21590_v2	AC454_contig36606_v3_2_ORF2	IPR006813	Glycosyl transferase, family 17	tr|Q700J8|Q700J8_CUCSA	Putative N-acetylglucosaminyltransferase III OS=Cucumis sativus GN=gnT-III PE=2 SV=1	1	77	-6.26679	-3.85065	-6.54765	5.84e-11	2.13e-09	5.03e-10	TRUE			-76
AC454_contig27281_v3	2523	CCall_contig44003_v2	AC454_contig27281_v3_3_ORF2	IPR020683|IPR002110|IPR000571	Ankyrin repeat-containing domain|Ankyrin repeat|Zinc finger, CCCH-type	tr|A5BK99|A5BK99_VITVI	Putative uncharacterized protein OS=Vitis vinifera GN=VITISV_014472 PE=4 SV=1	5	380	-6.24793	-3.83179	-14.5232	8.64e-48	2.77e-45	6.55e-46	TRUE			-375
AC454_contig22649_v3	2010	CCall_contig33377_v2	AC454_contig22649_v3_5_ORF2	IPR011009|IPR008271|IPR001245|IPR000719|IPR002290|IPR020635	Protein kinase-like domain|Serine/threonine-protein kinase, active site|Tyrosine-protein kinase, catalytic domain|Protein kinase, catalytic domain|Serine/threonine-protein kinase domain|Tyrosine-protein kinase, subgroup, catalytic domain	tr|A7PAC1|A7PAC1_VITVI	Chromosome chr14 scaffold_9, whole genome shotgun sequence OS=Vitis vinifera GN=GSVIVT00038054001 PE=4 SV=1	0	38	-6.24793	-3.83179	-4.59213	4.39e-06	7.45e-05	1.76e-05	TRUE			-38
AC454_contig2775_v3	1061	CCall_contig4645_v2	AC454_contig2775_v3_3_ORF2	IPR006121	Heavy metal transport/detoxification protein	tr|B7FGJ5|B7FGJ5_MEDTR	Putative uncharacterized protein OS=Medicago truncatula PE=2 SV=1	0	38	-6.24793	-3.83179	-4.59213	4.39e-06	7.45e-05	1.76e-05	TRUE			-38
AC454_contig34945_v3	1511	CCall_contig861_v2	AC454_contig34945_v3_5_ORF1	IPR013979	Eukaryotic translation initiation factor 2A, central region	tr|B9SX58|B9SX58_RICCO	Eukaryotic translation initiation factor 3 subunit, putative OS=Ricinus communis GN=RCOM_0547730 PE=4 SV=1	0	38	-6.24793	-3.83179	-4.59213	4.39e-06	7.45e-05	1.76e-05	TRUE			-38
AC454_contig35133_v3	578	CCall_contig14857_v2	AC454_contig35133_v3_2_ORF1	IPR016140|IPR003612	Bifunctional inhibitor/plant lipid transfer protein/seed storage|Plant lipid transfer protein/seed storage/trypsin-alpha amylase inhibitor	tr|B9HHI8|B9HHI8_POPTR	Predicted protein OS=Populus trichocarpa GN=POPTRDRAFT_820375 PE=4 SV=1	0	38	-6.24793	-3.83179	-4.59213	4.39e-06	7.45e-05	1.76e-05	TRUE			-38
AC454_contig15817_v3	1593	CCall_contig3878_v2	-	-	-	tr|B9SB41|B9SB41_RICCO	Elongation factor 1-beta, putative OS=Ricinus communis GN=RCOM_0783980 PE=3 SV=1	1	75	-6.22882	-3.81268	-6.44058	1.19e-10	4.19e-09	9.9e-10	TRUE			-74
AC454_contig17108_v3	818	CCall_contig5223_v2	AC454_contig17108_v3_3_ORF1	IPR008972|IPR003245	Cupredoxin|Plastocyanin-like	tr|B9RJR1|B9RJR1_RICCO	Blue copper protein, putative OS=Ricinus communis GN=RCOM_1037530 PE=4 SV=1	1	75	-6.22882	-3.81268	-6.44058	1.19e-10	4.19e-09	9.9e-10	TRUE			-74
AC454_contig33853_v3	1130	CCall_contig39233_v2	-	-	-	tr|B9RSW2|B9RSW2_RICCO	Putative uncharacterized protein OS=Ricinus communis GN=RCOM_0679050 PE=4 SV=1	2	148	-6.20945	-3.79331	-9.03194	1.69e-19	1.23e-17	2.92e-18	TRUE			-146
AC454_contig10017_v3	1787	CCall_contig18920_v2	AC454_contig10017_v3_4_ORF1	IPR011009|IPR017442|IPR000719|IPR002290|IPR020635	Protein kinase-like domain|Serine/threonine-protein kinase-like domain|Protein kinase, catalytic domain|Serine/threonine-protein kinase domain|Tyrosine-protein kinase, subgroup, catalytic domain	tr|A7P697|A7P697_VITVI	Chromosome chr9 scaffold_7, whole genome shotgun sequence OS=Vitis vinifera GN=GSVIVT00033983001 PE=4 SV=1	0	37	-6.20945	-3.79331	-4.51581	6.31e-06	0.000102586	2.42e-05	TRUE			-37
AC454_contig12978_v3	1590	CCall_contig42591_v2	-	-	-	tr|A7PCX3|A7PCX3_VITVI	Chromosome chr17 scaffold_12, whole genome shotgun sequence OS=Vitis vinifera GN=GSVIVT00016049001 PE=4 SV=1	0	37	-6.20945	-3.79331	-4.51581	6.31e-06	0.000102586	2.42e-05	TRUE			-37
AC454_contig17214_v3	1214	CCall_contig41116_v2	-	-	-	tr|A7Q2K5|A7Q2K5_VITVI	Chromosome chr1 scaffold_46, whole genome shotgun sequence OS=Vitis vinifera GN=GSVIVT00028921001 PE=4 SV=1	0	37	-6.20945	-3.79331	-4.51581	6.31e-06	0.000102586	2.42e-05	TRUE			-37
AC454_contig14704_v3	1797	CCall_contig18884_v2	AC454_contig14704_v3_6_ORF1	IPR005135|IPR000477|IPR015706	Endonuclease/exonuclease/phosphatase|RNA-directed DNA polymerase (reverse transcriptase)|RNA-directed DNA polymerase (reverse transcriptase), related	tr|A5BT32|A5BT32_VITVI	Putative uncharacterized protein OS=Vitis vinifera GN=VITISV_008771 PE=4 SV=1	0	36	-6.16993	-3.75379	-4.43825	9.07e-06	0.000139212	3.28e-05	TRUE			-36
AC454_contig18166_v3	870	CCall_contig44024_v2	AC454_contig18166_v3_6_ORF2	IPR018247|IPR002048|IPR011992|IPR018249|IPR018248	EF-Hand 1, calcium-binding site|Calcium-binding EF-hand|EF-Hand type|EF-HAND 2|EF-Hand domain	tr|B9H5Z3|B9H5Z3_POPTR	Predicted protein OS=Populus trichocarpa GN=POPTRDRAFT_1080059 PE=4 SV=1	0	36	-6.16993	-3.75379	-4.43825	9.07e-06	0.000139212	3.28e-05	TRUE			-36
AC454_contig20667_v3	987	CCall_contig17516_v2	AC454_contig20667_v3_5_ORF2	IPR001245|IPR017441|IPR011009	Tyrosine-protein kinase, catalytic domain|Protein kinase, ATP binding site|Protein kinase-like domain	tr|B9S6U5|B9S6U5_RICCO	Serine/threonine-protein kinase cx32, putative OS=Ricinus communis GN=RCOM_0873990 PE=4 SV=1	0	36	-6.16993	-3.75379	-4.43825	9.07e-06	0.000139212	3.28e-05	TRUE			-36
AC454_contig27178_v3	1421	CCall_contig42844_v2	-	-	-	tr|B9S7L9|B9S7L9_RICCO	Putative uncharacterized protein OS=Ricinus communis GN=RCOM_0609600 PE=4 SV=1	0	36	-6.16993	-3.75379	-4.43825	9.07e-06	0.000139212	3.28e-05	TRUE			-36
AC454_contig29015_v3	1129	CCall_contig9854_v2	AC454_contig29015_v3_2_ORF2	IPR009057|IPR001356|IPR017970|IPR012287|IPR003106	Homeodomain-like|Homeobox|Homeobox, conserved site|Homeodomain-related|Leucine zipper, homeobox-associated	tr|B9S292|B9S292_RICCO	Homeobox protein, putative OS=Ricinus communis GN=RCOM_0697240 PE=3 SV=1	0	36	-6.16993	-3.75379	-4.43825	9.07e-06	0.000139212	3.28e-05	TRUE			-36
AC454_contig3669_v3	1669	CCall_contig4111_v2	AC454_contig3669_v3_5_ORF1	IPR011831|IPR011004|IPR005835|IPR005836	Glucose-1-phosphate adenylyltransferase|Trimeric LpxA-like|Nucleotidyl transferase|ADP-glucose pyrophosphorylase, conserved site	tr|B9H4D7|B9H4D7_POPTR	Glucose-1-phosphate adenylyltransferase (Fragment) OS=Populus trichocarpa GN=POPTRDRAFT_206019 PE=3 SV=1	0	36	-6.16993	-3.75379	-4.43825	9.07e-06	0.000139212	3.28e-05	TRUE			-36
AC454_contig6144_v3	777	CCall_contig25009_v2	AC454_contig6144_v3_5_ORF2	IPR004949	Protein of unknown function DUF266, plant	tr|B9GHL5|B9GHL5_POPTR	Predicted protein OS=Populus trichocarpa GN=POPTRDRAFT_1067745 PE=4 SV=1	0	36	-6.16993	-3.75379	-4.43825	9.07e-06	0.000139212	3.28e-05	TRUE			-36
AC454_contig7230_v3	1134	CCall_contig5139_v2	-	-	-	tr|B9I3G3|B9I3G3_POPTR	Predicted protein OS=Populus trichocarpa GN=POPTRDRAFT_570147 PE=4 SV=1	0	36	-6.16993	-3.75379	-4.43825	9.07e-06	0.000139212	3.28e-05	TRUE			-36
AC454_contig7334_v3	1376	CCall_contig21014_v2	-	-	-	tr|B9GUL9|B9GUL9_POPTR	Predicted protein OS=Populus trichocarpa GN=POPTRDRAFT_552880 PE=4 SV=1	0	36	-6.16993	-3.75379	-4.43825	9.07e-06	0.000139212	3.28e-05	TRUE			-36
AC454_contig8362_v3	1095	CCall_contig39251_v2	-	-	-	-	-	0	36	-6.16993	-3.75379	-4.43825	9.07e-06	0.000139212	3.28e-05	TRUE			-36
AC454_contig8890_v3	2074	CCall_contig19025_v2	AC454_contig8890_v3_4_ORF1	IPR013863|IPR011046	Vacuolar import/degradation, Vid27-related|WD40 repeat-like-containing domain	tr|B9RYI5|B9RYI5_RICCO	Protein CYPRO4, putative OS=Ricinus communis GN=RCOM_0813600 PE=4 SV=1	0	36	-6.16993	-3.75379	-4.43825	9.07e-06	0.000139212	3.28e-05	TRUE			-36
AC454_contig31418_v3	1785	CCall_contig8247_v2	AC454_contig31418_v3_5_ORF1	IPR013057	Amino acid transporter, transmembrane	tr|A7P8A5|A7P8A5_VITVI	Chromosome chr3 scaffold_8, whole genome shotgun sequence OS=Vitis vinifera GN=GSVIVT00036108001 PE=4 SV=1	1	70	-6.12928	-3.71314	-6.16517	7.04e-10	2.24e-08	5.29e-09	TRUE			-69
AC454_contig16137_v3	1268	CCall_contig37354_v2	AC454_contig16137_v3_3_ORF2	IPR008972|IPR003245	Cupredoxin|Plastocyanin-like	tr|B9MYG4|B9MYG4_POPTR	Predicted protein (Fragment) OS=Populus trichocarpa GN=POPTRDRAFT_292985 PE=4 SV=1	0	35	-6.12928	-3.71314	-4.35938	1.3e-05	0.000196105	4.62e-05	TRUE			-35
AC454_contig16609_v3	1330	CCall_contig46051_v2	AC454_contig16609_v3_4_ORF3	IPR000571	Zinc finger, CCCH-type	tr|B9NAY1|B9NAY1_POPTR	Predicted protein OS=Populus trichocarpa GN=POPTRDRAFT_675178 PE=4 SV=1	0	35	-6.12928	-3.71314	-4.35938	1.3e-05	0.000196105	4.62e-05	TRUE			-35
AC454_contig32324_v3	1309	CCall_contig5105_v2	AC454_contig32324_v3_2_ORF2	IPR005829	Sugar transporter, conserved site	tr|A5B9A8|A5B9A8_VITVI	Putative uncharacterized protein OS=Vitis vinifera GN=VITISV_034321 PE=4 SV=1	0	35	-6.12928	-3.71314	-4.35938	1.3e-05	0.000196105	4.62e-05	TRUE			-35
AC454_contig32362_v3	1131	CCall_contig40088_v2	AC454_contig32362_v3_4_ORF2	IPR019793|IPR019794|IPR002016|IPR010255	Peroxidases heam-ligand binding site|Peroxidase, active site|Haem peroxidase, plant/fungal/bacterial|Haem peroxidase	tr|B9RW97|B9RW97_RICCO	Peroxidase 47, putative OS=Ricinus communis GN=RCOM_1176840 PE=4 SV=1	0	35	-6.12928	-3.71314	-4.35938	1.3e-05	0.000196105	4.62e-05	TRUE			-35
AC454_contig32731_v3	1909	CCall_contig2355_v2	-	-	-	tr|A7Q1D2|A7Q1D2_VITVI	Chromosome chr10 scaffold_43, whole genome shotgun sequence OS=Vitis vinifera GN=GSVIVT00028406001 PE=4 SV=1	0	35	-6.12928	-3.71314	-4.35938	1.3e-05	0.000196105	4.62e-05	TRUE			-35
AC454_contig5203_v3	750	CCall_contig14739_v2	-	-	-	-	-	0	35	-6.12928	-3.71314	-4.35938	1.3e-05	0.000196105	4.62e-05	TRUE			-35
AC454_contig6451_v3	1477	CCall_contig41802_v2	AC454_contig6451_v3_3_ORF1	IPR001164|IPR002110|IPR020683	Arf GTPase activating protein|Ankyrin repeat|Ankyrin repeat-containing domain	tr|A7QT71|A7QT71_VITVI	Chromosome chr1 scaffold_166, whole genome shotgun sequence OS=Vitis vinifera GN=GSVIVT00006190001 PE=4 SV=1	0	35	-6.12928	-3.71314	-4.35938	1.3e-05	0.000196105	4.62e-05	TRUE			-35
AC454_contig9350_v3	1477	CCall_contig1982_v2	-	-	-	tr|A5C0S8|A5C0S8_VITVI	Putative uncharacterized protein OS=Vitis vinifera GN=VITISV_030961 PE=4 SV=1	0	35	-6.12928	-3.71314	-4.35938	1.3e-05	0.000196105	4.62e-05	TRUE			-35
AC454_contig39875_v3	991	CCall_contig41219_v2	AC454_contig39875_v3_1_ORF2	IPR003496	ABA/WDS induced protein	tr|Q94G23|Q94G23_VITVI	MSA OS=Vitis vinifera GN=MSA PE=2 SV=1	8	555	-6.11634	-3.70021	-17.3409	2.31e-67	1.26e-64	2.98e-65	TRUE			-547
AC454_contig16817_v3	681	CCall_contig44399_v2	AC454_contig16817_v3_5_ORF1	IPR016040|IPR008030	NAD(P)-binding domain|NmrA-like	tr|Q9FUW6|Q9FUW6_BETVE	Allergenic isoflavone reductase-like protein Bet v 6.0102 OS=Betula verrucosa GN=BETV6.0102 PE=2 SV=1	2	136	-6.08746	-3.67132	-8.55862	1.14e-17	7.28e-16	1.72e-16	TRUE			-134
AC454_contig17946_v3	1028	CCall_contig7906_v2	AC454_contig17946_v3_6_ORF1	IPR013320|IPR016455|IPR000757|IPR010713|IPR008985|IPR008263	Concanavalin A-like lectin/glucanase, subgroup|Xyloglucan endotransglucosylase/hydrolase|Glycoside hydrolase, family 16|Xyloglucan endo-transglycosylase, C-terminal|Concanavalin A-like lectin/glucanase|Glycoside hydrolase, family 16, active site	tr|B9HAM2|B9HAM2_POPTR	Predicted protein OS=Populus trichocarpa GN=POPTRDRAFT_762218 PE=4 SV=1	0	34	-6.08746	-3.67132	-4.27916	1.88e-05	0.000276304	6.5e-05	TRUE			-34
AC454_contig18196_v3	774	CCall_contig39759_v2	AC454_contig18196_v3_2_ORF1	IPR007087|IPR015880	Zinc finger, C2H2-type|Zinc finger, C2H2-like	tr|B9T4E1|B9T4E1_RICCO	Nucleic acid binding protein, putative OS=Ricinus communis GN=RCOM_0390960 PE=4 SV=1	0	34	-6.08746	-3.67132	-4.27916	1.88e-05	0.000276304	6.5e-05	TRUE			-34
AC454_contig24153_v3	1107	CCall_contig19226_v2	-	-	-	tr|A5CBT6|A5CBT6_VITVI	Putative uncharacterized protein OS=Vitis vinifera GN=VITISV_043311 PE=4 SV=1	0	34	-6.08746	-3.67132	-4.27916	1.88e-05	0.000276304	6.5e-05	TRUE			-34
AC454_contig25034_v3	1237	CCall_contig14271_v2	AC454_contig25034_v3_6_ORF1	IPR003340|IPR010525	Transcriptional factor B3|Auxin response factor	tr|B9SK50|B9SK50_RICCO	Auxin response factor, putative OS=Ricinus communis GN=RCOM_1400470 PE=3 SV=1	0	34	-6.08746	-3.67132	-4.27916	1.88e-05	0.000276304	6.5e-05	TRUE			-34
AC454_contig2612_v3	1121	CCall_contig41334_v2	-	-	-	tr|B9P4U9|B9P4U9_POPTR	Cc-nbs-lrr resistance protein OS=Populus trichocarpa GN=POPTRDRAFT_596536 PE=4 SV=1	0	34	-6.08746	-3.67132	-4.27916	1.88e-05	0.000276304	6.5e-05	TRUE			-34
AC454_contig28692_v3	1920	CCall_contig27691_v2	-	-	-	tr|B9N1M5|B9N1M5_POPTR	Tir-nbs-lrr resistance protein OS=Populus trichocarpa GN=POPTRDRAFT_581008 PE=4 SV=1	0	34	-6.08746	-3.67132	-4.27916	1.88e-05	0.000276304	6.5e-05	TRUE			-34
AC454_contig36793_v3	1863	CCall_contig33377_v2	AC454_contig36793_v3_1_ORF1	IPR011009|IPR000719|IPR017441|IPR008271|IPR002290|IPR020635|IPR001245	Protein kinase-like domain|Protein kinase, catalytic domain|Protein kinase, ATP binding site|Serine/threonine-protein kinase, active site|Serine/threonine-protein kinase domain|Tyrosine-protein kinase, subgroup, catalytic domain|Tyrosine-protein kinase, catalytic domain	tr|A7PAB3|A7PAB3_VITVI	Chromosome chr14 scaffold_9, whole genome shotgun sequence OS=Vitis vinifera GN=GSVIVT00038043001 PE=4 SV=1	0	34	-6.08746	-3.67132	-4.27916	1.88e-05	0.000276304	6.5e-05	TRUE			-34
AC454_contig38767_v3	1466	CCall_contig33680_v2	AC454_contig38767_v3_2_ORF3	IPR018357	Hexapeptide transferase, conserved site	tr|B9RSY8|B9RSY8_RICCO	Putative uncharacterized protein OS=Ricinus communis GN=RCOM_0679520 PE=4 SV=1	0	34	-6.08746	-3.67132	-4.27916	1.88e-05	0.000276304	6.5e-05	TRUE			-34
AC454_contig38994_v3	1533	CCall_contig21157_v2	AC454_contig38994_v3_1_ORF2	IPR001611	Leucine-rich repeat	tr|A5B7J1|A5B7J1_VITVI	Putative uncharacterized protein OS=Vitis vinifera GN=VITISV_007076 PE=4 SV=1	0	34	-6.08746	-3.67132	-4.27916	1.88e-05	0.000276304	6.5e-05	TRUE			-34
AC454_contig3999_v3	1726	CCall_contig41802_v2	AC454_contig3999_v3_3_ORF2	IPR011993|IPR004148|IPR001849	Pleckstrin homology-type|BAR|Pleckstrin homology	tr|A7QT71|A7QT71_VITVI	Chromosome chr1 scaffold_166, whole genome shotgun sequence OS=Vitis vinifera GN=GSVIVT00006190001 PE=4 SV=1	0	34	-6.08746	-3.67132	-4.27916	1.88e-05	0.000276304	6.5e-05	TRUE			-34
AC454_contig41081_v3	1238	CCall_contig24650_v2	-	-	-	tr|A7PLY2|A7PLY2_VITVI	Chromosome chr14 scaffold_21, whole genome shotgun sequence OS=Vitis vinifera GN=GSVIVT00020609001 PE=4 SV=1	0	34	-6.08746	-3.67132	-4.27916	1.88e-05	0.000276304	6.5e-05	TRUE			-34
AC454_contig4320_v3	991	CCall_contig40791_v2	AC454_contig4320_v3_2_ORF1	IPR001611	Leucine-rich repeat	tr|B9HBD6|B9HBD6_POPTR	Predicted protein (Fragment) OS=Populus trichocarpa GN=POPTRDRAFT_1080582 PE=4 SV=1	0	34	-6.08746	-3.67132	-4.27916	1.88e-05	0.000276304	6.5e-05	TRUE			-34
AC454_contig45257_v3	928	CCall_contig3573_v2	AC454_contig45257_v3_3_ORF2	IPR010847	Harpin-induced 1	tr|A5AZX3|A5AZX3_VITVI	Chromosome chr8 scaffold_23, whole genome shotgun sequence OS=Vitis vinifera GN=GSVIVT00021517001 PE=4 SV=1	0	34	-6.08746	-3.67132	-4.27916	1.88e-05	0.000276304	6.5e-05	TRUE			-34
AC454_contig6850_v3	1123	CCall_contig797_v2	AC454_contig6850_v3_4_ORF1	IPR001650|IPR000330|IPR014021	DNA/RNA helicase, C-terminal|SNF2-related|Helicase, superfamily 1/2, ATP-binding domain	tr|B9RSY8|B9RSY8_RICCO	Putative uncharacterized protein OS=Ricinus communis GN=RCOM_0679520 PE=4 SV=1	0	34	-6.08746	-3.67132	-4.27916	1.88e-05	0.000276304	6.5e-05	TRUE			-34
AC454_contig4628_v3	1388	CCall_contig34668_v2	AC454_contig4628_v3_3_ORF1	IPR018957|IPR001841	Zinc finger, C3HC4 RING-type|Zinc finger, RING-type	tr|B9RT88|B9RT88_RICCO	Ring finger protein, putative OS=Ricinus communis GN=RCOM_0682030 PE=4 SV=1	2	134	-6.06609	-3.64995	-8.47733	2.3e-17	1.44e-15	3.41e-16	TRUE			-132
AC454_contig4254_v3	996	CCall_contig3902_v2	AC454_contig4254_v3_6_ORF2	IPR000916	Bet v I allergen	tr|A7Q8I5|A7Q8I5_VITVI	Chromosome chr5 scaffold_64, whole genome shotgun sequence OS=Vitis vinifera GN=GSVIVT00033065001 PE=3 SV=1	1	67	-6.06609	-3.64995	-5.99424	2.04e-09	6.05e-08	1.43e-08	TRUE			-66
AC454_contig36488_v3	1718	CCall_contig9277_v2	AC454_contig36488_v3_5_ORF2	IPR000222|IPR001932|IPR014045|IPR015655	Protein phosphatase 2C, manganese/magnesium aspartate binding site|Protein phosphatase 2C-related|Protein phosphatase 2C, N-terminal|Protein phosphatase 2C	tr|A7NYD0|A7NYD0_VITVI	Chromosome chr6 scaffold_3, whole genome shotgun sequence OS=Vitis vinifera GN=GSVIVT00024072001 PE=3 SV=1	2	132	-6.04439	-3.62826	-8.39532	4.65e-17	2.8e-15	6.62e-16	TRUE			-130
AC454_contig11349_v3	786	CCall_contig6424_v2	AC454_contig11349_v3_2_ORF2	IPR009686	Senescence-associated	tr|B5TV63|B5TV63_CAMSI	Senescence-related protein OS=Camellia sinensis PE=2 SV=1	0	33	-6.04439	-3.62826	-4.19752	2.7e-05	0.000380533	8.98e-05	TRUE			-33
AC454_contig16518_v3	740	CCall_contig8562_v2	AC454_contig16518_v3_2_ORF2	IPR004158	Protein of unknown function DUF247, plant	tr|B9MV29|B9MV29_POPTR	Predicted protein OS=Populus trichocarpa GN=POPTRDRAFT_677631 PE=4 SV=1	0	33	-6.04439	-3.62826	-4.19752	2.7e-05	0.000380533	8.98e-05	TRUE			-33
AC454_contig18384_v3	1629	CCall_contig6218_v2	AC454_contig18384_v3_2_ORF2	IPR000232|IPR011991	Heat shock factor (HSF)-type, DNA-binding|Winged helix repressor DNA-binding	tr|B9RQR4|B9RQR4_RICCO	Heat shock factor protein HSF30, putative OS=Ricinus communis GN=RCOM_0705960 PE=3 SV=1	0	33	-6.04439	-3.62826	-4.19752	2.7e-05	0.000380533	8.98e-05	TRUE			-33
AC454_contig21438_v3	313	CCall_contig44131_v2	AC454_contig21438_v3_3_ORF2	IPR006766	Phosphate-induced protein 1	tr|B9RJM6|B9RJM6_RICCO	Putative uncharacterized protein OS=Ricinus communis GN=RCOM_1036580 PE=4 SV=1	0	33	-6.04439	-3.62826	-4.19752	2.7e-05	0.000380533	8.98e-05	TRUE			-33
AC454_contig31791_v3	1016	CCall_contig8424_v2	AC454_contig31791_v3_2_ORF1	IPR007750	Protein of unknown function DUF674	tr|A5C1W3|A5C1W3_VITVI	Putative uncharacterized protein OS=Vitis vinifera GN=VITISV_018033 PE=4 SV=1	0	33	-6.04439	-3.62826	-4.19752	2.7e-05	0.000380533	8.98e-05	TRUE			-33
AC454_contig32240_v3	917	CCall_contig5614_v2	AC454_contig32240_v3_2_ORF2	IPR016189|IPR016190|IPR002735	Translation initiation factor IF2/IF5, N-terminal|Translation initiation factor IF2/IF5, zinc-binding|Translation initiation factor IF2/IF5	tr|A5AT95|A5AT95_VITVI	Putative uncharacterized protein OS=Vitis vinifera GN=VITISV_030619 PE=4 SV=1	0	33	-6.04439	-3.62826	-4.19752	2.7e-05	0.000380533	8.98e-05	TRUE			-33
AC454_contig26043_v3	1475	CCall_contig14224_v2	AC454_contig26043_v3_1_ORF1	IPR003480	Transferase	tr|B9IPY5|B9IPY5_POPTR	Predicted protein OS=Populus trichocarpa GN=POPTRDRAFT_665543 PE=4 SV=1	1	65	-6.02237	-3.60623	-5.87774	4.16e-09	1.19e-07	2.82e-08	TRUE			-64
AC454_contig32142_v3	1813	CCall_contig6586_v2	-	-	-	tr|A5C8Z8|A5C8Z8_VITVI	Putative uncharacterized protein OS=Vitis vinifera GN=VITISV_039910 PE=4 SV=1	1	65	-6.02237	-3.60623	-5.87774	4.16e-09	1.19e-07	2.82e-08	TRUE			-64
AC454_contig24445_v3	1519	CCall_contig45858_v2	AC454_contig24445_v3_3_ORF2	IPR002921	Lipase, class 3	tr|B9ND40|B9ND40_POPTR	Predicted protein OS=Populus trichocarpa GN=POPTRDRAFT_591485 PE=4 SV=1	0	32	-6	-3.58386	-4.11438	3.88e-05	0.000518993	0.000122429	TRUE			-32
AC454_contig2760_v3	1674	CCall_contig45950_v2	AC454_contig2760_v3_3_ORF1	IPR009719	Protein of unknown function DUF1296	tr|B9S173|B9S173_RICCO	Putative uncharacterized protein OS=Ricinus communis GN=RCOM_0634380 PE=4 SV=1	0	32	-6	-3.58386	-4.11438	3.88e-05	0.000518993	0.000122429	TRUE			-32
AC454_contig28702_v3	828	CCall_contig9835_v2	-	-	-	tr|B9S5T6|B9S5T6_RICCO	Protein binding protein, putative OS=Ricinus communis GN=RCOM_0654340 PE=4 SV=1	0	32	-6	-3.58386	-4.11438	3.88e-05	0.000518993	0.000122429	TRUE			-32
AC454_contig30404_v3	1456	CCall_contig5894_v2	AC454_contig30404_v3_5_ORF2	IPR001763	Rhodanese-like	tr|B9I8W2|B9I8W2_POPTR	Predicted protein OS=Populus trichocarpa GN=POPTRDRAFT_731296 PE=4 SV=1	0	32	-6	-3.58386	-4.11438	3.88e-05	0.000518993	0.000122429	TRUE			-32
AC454_contig37792_v3	2218	CCall_contig7307_v2	-	-	-	tr|B9H9T2|B9H9T2_POPTR	ABC transporter family, cholesterol/phospholipid flippase OS=Populus trichocarpa GN=PtrAOH1 PE=3 SV=1	0	32	-6	-3.58386	-4.11438	3.88e-05	0.000518993	0.000122429	TRUE			-32
AC454_contig3779_v3	1145	CCall_contig6404_v2	AC454_contig3779_v3_6_ORF1	IPR002182	NB-ARC	tr|B9SVQ3|B9SVQ3_RICCO	Leucine-rich repeat-containing protein, putative OS=Ricinus communis GN=RCOM_0009540 PE=4 SV=1	0	32	-6	-3.58386	-4.11438	3.88e-05	0.000518993	0.000122429	TRUE			-32
AC454_contig43601_v3	939	CCall_contig21157_v2	-	-	-	tr|A7QGN9|A7QGN9_VITVI	Chromosome chr12 scaffold_93, whole genome shotgun sequence OS=Vitis vinifera GN=GSVIVT00038414001 PE=4 SV=1	0	32	-6	-3.58386	-4.11438	3.88e-05	0.000518993	0.000122429	TRUE			-32
AC454_contig37592_v3	1299	CCall_contig604_v2	AC454_contig37592_v3_4_ORF2	IPR001563	Peptidase S10, serine carboxypeptidase	tr|A7QH54|A7QH54_VITVI	Chromosome chr3 scaffold_95, whole genome shotgun sequence OS=Vitis vinifera GN=GSVIVT00038626001 PE=4 SV=1	1	63	-5.97728	-3.56114	-5.75907	8.46e-09	2.31e-07	5.46e-08	TRUE			-62
AC454_contig24922_v3	1826	CCall_contig4844_v2	AC454_contig24922_v3_1_ORF1	IPR001128|IPR017972	Cytochrome P450|Cytochrome P450, conserved site	tr|Q84NG3|Q84NG3_GOSHI	Flavonoid 3',5'-hydroxylase OS=Gossypium hirsutum PE=2 SV=1	2	124	-5.9542	-3.53806	-8.05964	7.65e-16	4.22e-14	9.98e-15	TRUE			-122
AC454_contig43379_v3	1496	CCall_contig11468_v2	AC454_contig43379_v3_4_ORF2	IPR002587|IPR013021|IPR016040	Myo-inositol-1-phosphate synthase|Myo-inositol-1-phosphate synthase, GAPDH-like|NAD(P)-binding domain	sp|Q9SSV4|INO1_NICPA	Inositol-3-phosphate synthase OS=Nicotiana paniculata GN=INPS1 PE=2 SV=1	1	62	-5.9542	-3.53806	-5.6989	1.21e-08	3.15e-07	7.44e-08	TRUE			-61
AC454_contig17838_v3	1570	CCall_contig7748_v2	AC454_contig17838_v3_1_ORF3	IPR001395	Aldo/keto reductase	tr|A7Q9M3|A7Q9M3_VITVI	Chromosome chr5 scaffold_67, whole genome shotgun sequence OS=Vitis vinifera GN=GSVIVT00033541001 PE=4 SV=1	0	31	-5.9542	-3.53806	-4.02969	5.59e-05	0.000695344	0.000164001	TRUE			-31
AC454_contig19310_v3	1244	CCall_contig44622_v2	AC454_contig19310_v3_4_ORF1	IPR002290|IPR020635|IPR011009|IPR008271|IPR000719|IPR017442	Serine/threonine-protein kinase domain|Tyrosine-protein kinase, subgroup, catalytic domain|Protein kinase-like domain|Serine/threonine-protein kinase, active site|Protein kinase, catalytic domain|Serine/threonine-protein kinase-like domain	tr|B9T3P2|B9T3P2_RICCO	Kinase, putative OS=Ricinus communis GN=RCOM_0376600 PE=4 SV=1	0	31	-5.9542	-3.53806	-4.02969	5.59e-05	0.000695344	0.000164001	TRUE			-31
AC454_contig29911_v3	1011	CCall_contig45858_v2	-	-	-	tr|B9INY2|B9INY2_POPTR	Predicted protein OS=Populus trichocarpa GN=POPTRDRAFT_665182 PE=4 SV=1	0	31	-5.9542	-3.53806	-4.02969	5.59e-05	0.000695344	0.000164001	TRUE			-31
AC454_contig32712_v3	1376	CCall_contig41009_v2	AC454_contig32712_v3_6_ORF2	IPR004158	Protein of unknown function DUF247, plant	tr|B9RP72|B9RP72_RICCO	Putative uncharacterized protein OS=Ricinus communis GN=RCOM_0924580 PE=4 SV=1	0	31	-5.9542	-3.53806	-4.02969	5.59e-05	0.000695344	0.000164001	TRUE			-31
AC454_contig37710_v3	1233	CCall_contig41148_v2	-	-	-	tr|B9RM26|B9RM26_RICCO	Protein ariadne-1, putative OS=Ricinus communis GN=RCOM_1077260 PE=4 SV=1	0	31	-5.9542	-3.53806	-4.02969	5.59e-05	0.000695344	0.000164001	TRUE			-31
AC454_contig44913_v3	1060	CCall_contig6424_v2	AC454_contig44913_v3_6_ORF1	IPR009686	Senescence-associated	tr|B5TV63|B5TV63_CAMSI	Senescence-related protein OS=Camellia sinensis PE=2 SV=1	0	31	-5.9542	-3.53806	-4.02969	5.59e-05	0.000695344	0.000164001	TRUE			-31
AC454_contig8076_v3	720	CCall_contig17686_v2	-	-	-	tr|B9I8V9|B9I8V9_POPTR	Predicted protein OS=Populus trichocarpa GN=POPTRDRAFT_834779 PE=4 SV=1	0	31	-5.9542	-3.53806	-4.02969	5.59e-05	0.000695344	0.000164001	TRUE			-31
AC454_contig9700_v3	1419	CCall_contig41481_v2	AC454_contig9700_v3_6_ORF1	IPR003439|IPR013525|IPR003593	ABC transporter-like|ABC-2 type transporter|ATPase, AAA+ type, core	tr|A7PPH7|A7PPH7_VITVI	Chromosome chr8 scaffold_23, whole genome shotgun sequence OS=Vitis vinifera GN=GSVIVT00021655001 PE=4 SV=1	0	31	-5.9542	-3.53806	-4.02969	5.59e-05	0.000695344	0.000164001	TRUE			-31
AC454_contig6664_v3	972	CCall_contig10245_v2	-	-	-	tr|A3LSK3|A3LSK3_PICST	Predicted protein (Fragment) OS=Pichia stipitis GN=PICST_57317 PE=4 SV=1	2	123	-5.94251	-3.52638	-8.01678	1.09e-15	5.91e-14	1.4e-14	TRUE			-121
AC454_contig21551_v3	1103	CCall_contig38581_v2	-	-	-	tr|A5B9M7|A5B9M7_VITVI	Putative uncharacterized protein OS=Vitis vinifera GN=VITISV_027418 PE=4 SV=1	1	60	-5.90689	-3.49075	-5.5768	2.45e-08	6.2e-07	1.47e-07	TRUE			-59
AC454_contig13721_v3	1098	CCall_contig15187_v2	AC454_contig13721_v3_6_ORF3	IPR011684	KIP1-like	tr|B9HUS3|B9HUS3_POPTR	Predicted protein OS=Populus trichocarpa GN=POPTRDRAFT_566205 PE=4 SV=1	0	30	-5.90689	-3.49075	-3.94335	8.04e-05	0.000976892	0.000229866	TRUE			-30
AC454_contig14665_v3	904	CCall_contig47588_v2	AC454_contig14665_v3_6_ORF2	IPR001781	Zinc finger, LIM-type	tr|A5BYE7|A5BYE7_VITVI	Chromosome chr18 scaffold_1, whole genome shotgun sequence OS=Vitis vinifera GN=GSVIVT00014964001 PE=4 SV=1	0	30	-5.90689	-3.49075	-3.94335	8.04e-05	0.000976892	0.000229866	TRUE			-30
AC454_contig14977_v3	609	CCall_contig46192_v2	AC454_contig14977_v3_6_ORF2	IPR000626|IPR019955|IPR019954	Ubiquitin|Ubiquitin supergroup|Ubiquitin conserved site	tr|B6SJU5|B6SJU5_MAIZE	Polyubiquitin containing 7 ubiquitin monomers OS=Zea mays PE=2 SV=1	0	30	-5.90689	-3.49075	-3.94335	8.04e-05	0.000976892	0.000229866	TRUE			-30
AC454_contig15926_v3	744	CCall_contig2295_v2	-	-	-	tr|A7NV06|A7NV06_VITVI	Chromosome chr18 scaffold_1, whole genome shotgun sequence OS=Vitis vinifera GN=GSVIVT00015253001 PE=4 SV=1	0	30	-5.90689	-3.49075	-3.94335	8.04e-05	0.000976892	0.000229866	TRUE			-30
AC454_contig18620_v3	931	CCall_contig9852_v2	-	-	-	-	-	0	30	-5.90689	-3.49075	-3.94335	8.04e-05	0.000976892	0.000229866	TRUE			-30
AC454_contig19580_v3	639	CCall_contig31806_v2	-	-	-	-	-	0	30	-5.90689	-3.49075	-3.94335	8.04e-05	0.000976892	0.000229866	TRUE			-30
AC454_contig23691_v3	1477	CCall_contig41584_v2	AC454_contig23691_v3_5_ORF2	IPR001638|IPR015683|IPR001320	Extracellular solute-binding protein, family 3|Glutamate receptor-related|Ionotropic glutamate receptor	tr|B9SDW1|B9SDW1_RICCO	Glutamate receptor 3 plant, putative OS=Ricinus communis GN=RCOM_0487570 PE=4 SV=1	0	30	-5.90689	-3.49075	-3.94335	8.04e-05	0.000976892	0.000229866	TRUE			-30
AC454_contig25830_v3	1360	CCall_contig40408_v2	AC454_contig25830_v3_6_ORF1	IPR001611	Leucine-rich repeat	tr|A7R507|A7R507_VITVI	Chromosome undetermined scaffold_827, whole genome shotgun sequence OS=Vitis vinifera GN=GSVIVT00004841001 PE=4 SV=1	0	30	-5.90689	-3.49075	-3.94335	8.04e-05	0.000976892	0.000229866	TRUE			-30
AC454_contig30627_v3	1761	CCall_contig16004_v2	-	-	-	tr|A5AY33|A5AY33_VITVI	Putative uncharacterized protein OS=Vitis vinifera GN=VITISV_021596 PE=4 SV=1	0	30	-5.90689	-3.49075	-3.94335	8.04e-05	0.000976892	0.000229866	TRUE			-30
AC454_contig3322_v3	1542	CCall_contig22832_v2	AC454_contig3322_v3_3_ORF2	IPR003347|IPR013129	Transcription factor jumonji/aspartyl beta-hydroxylase|Transcription factor jumonji	tr|B9RJN3|B9RJN3_RICCO	Putative uncharacterized protein OS=Ricinus communis GN=RCOM_1036950 PE=4 SV=1	0	30	-5.90689	-3.49075	-3.94335	8.04e-05	0.000976892	0.000229866	TRUE			-30
AC454_contig3828_v3	415	CCall_contig3075_v2	-	-	-	tr|B9MTB5|B9MTB5_POPTR	Predicted protein OS=Populus trichocarpa GN=POPTRDRAFT_589429 PE=4 SV=1	0	30	-5.90689	-3.49075	-3.94335	8.04e-05	0.000976892	0.000229866	TRUE			-30
AC454_contig44700_v3	329	CCall_contig2410_v2	AC454_contig44700_v3_3_ORF1	IPR013320|IPR000757|IPR008985	Concanavalin A-like lectin/glucanase, subgroup|Glycoside hydrolase, family 16|Concanavalin A-like lectin/glucanase	tr|Q8S902|Q8S902_SOYBN	Syringolide-induced protein 19-1-5 OS=Glycine max GN=19-1-5 PE=2 SV=1	0	30	-5.90689	-3.49075	-3.94335	8.04e-05	0.000976892	0.000229866	TRUE			-30
AC454_contig6570_v3	1175	CCall_contig42095_v2	AC454_contig6570_v3_2_ORF2	IPR001005|IPR015495|IPR014778|IPR012287|IPR017930|IPR009057	SANT, DNA-binding|Myb transcription factor|Myb, DNA-binding|Homeodomain-related|Myb-type HTH DNA-binding domain|Homeodomain-like	tr|B9MVW3|B9MVW3_POPTR	Predicted protein OS=Populus trichocarpa GN=MYB173 PE=4 SV=1	0	30	-5.90689	-3.49075	-3.94335	8.04e-05	0.000976892	0.000229866	TRUE			-30
AC454_contig8699_v3	935	CCall_contig11387_v2	AC454_contig8699_v3_2_ORF2	IPR006121	Heavy metal transport/detoxification protein	tr|Q3E7G7|Q3E7G7_ARATH	Uncharacterized protein At5g19090.2 OS=Arabidopsis thaliana GN=At5g19090 PE=4 SV=1	0	30	-5.90689	-3.49075	-3.94335	8.04e-05	0.000976892	0.000229866	TRUE			-30
AC454_contig9132_v3	1595	CCall_contig26106_v2	AC454_contig9132_v3_2_ORF1	IPR013525	ABC-2 type transporter	tr|A7P3I5|A7P3I5_VITVI	Chromosome chr1 scaffold_5, whole genome shotgun sequence OS=Vitis vinifera GN=GSVIVT00030455001 PE=3 SV=1	0	30	-5.90689	-3.49075	-3.94335	8.04e-05	0.000976892	0.000229866	TRUE			-30
AC454_contig9904_v3	1672	CCall_contig24650_v2	-	-	-	tr|A7PLY2|A7PLY2_VITVI	Chromosome chr14 scaffold_21, whole genome shotgun sequence OS=Vitis vinifera GN=GSVIVT00020609001 PE=4 SV=1	0	30	-5.90689	-3.49075	-3.94335	8.04e-05	0.000976892	0.000229866	TRUE			-30
AC454_contig25836_v3	2243	CCall_contig10575_v2	AC454_contig25836_v3_5_ORF2	IPR003100|IPR014811	Argonaute/Dicer protein, PAZ|Domain of unknown function DUF1785	tr|B9SJV6|B9SJV6_RICCO	Eukaryotic translation initiation factor 2c, putative OS=Ricinus communis GN=RCOM_0605410 PE=4 SV=1	1	59	-5.88264	-3.4665	-5.51484	3.49e-08	8.62e-07	2.04e-07	TRUE			-58
AC454_contig9065_v3	935	CCall_contig2948_v2	-	-	-	tr|B9SC19|B9SC19_RICCO	Putative uncharacterized protein OS=Ricinus communis GN=RCOM_0701560 PE=4 SV=1	1	59	-5.88264	-3.4665	-5.51484	3.49e-08	8.62e-07	2.04e-07	TRUE			-58
AC454_contig1988_v3	1256	CCall_contig7739_v2	AC454_contig1988_v3_6_ORF2	IPR003726	Homocysteine S-methyltransferase	tr|B9RTM3|B9RTM3_RICCO	5-methyltetrahydrofolate:homocysteine methyltransferase, putative OS=Ricinus communis GN=RCOM_0911480 PE=4 SV=1	1	58	-5.85798	-3.44184	-5.45225	4.97e-08	1.21e-06	2.85e-07	TRUE			-57
AC454_contig10486_v3	924	CCall_contig46051_v2	AC454_contig10486_v3_6_ORF1	IPR000504|IPR012677	RNA recognition motif, RNP-1|Nucleotide-binding, alpha-beta plait	tr|A5B9W5|A5B9W5_VITVI	Putative uncharacterized protein OS=Vitis vinifera GN=VITISV_031889 PE=4 SV=1	0	29	-5.85798	-3.44184	-3.85528	0.000115596	0.00135837	0.000319954	TRUE			-29
AC454_contig13140_v3	1497	CCall_contig13039_v2	AC454_contig13140_v3_4_ORF2	IPR004333	Transcription factor, SBP-box	tr|B9RN63|B9RN63_RICCO	Putative uncharacterized protein OS=Ricinus communis GN=RCOM_1343940 PE=4 SV=1	0	29	-5.85798	-3.44184	-3.85528	0.000115596	0.00135837	0.000319954	TRUE			-29
AC454_contig17869_v3	1259	CCall_contig41481_v2	AC454_contig17869_v3_3_ORF1	IPR003439|IPR003593	ABC transporter-like|ATPase, AAA+ type, core	tr|B9ILH5|B9ILH5_POPTR	Predicted protein OS=Populus trichocarpa GN=POPTRDRAFT_825829 PE=4 SV=1	0	29	-5.85798	-3.44184	-3.85528	0.000115596	0.00135837	0.000319954	TRUE			-29
AC454_contig21096_v3	955	CCall_contig41918_v2	AC454_contig21096_v3_5_ORF2	IPR010847	Harpin-induced 1	tr|A7P0X1|A7P0X1_VITVI	Chromosome chr19 scaffold_4, whole genome shotgun sequence OS=Vitis vinifera GN=GSVIVT00027396001 PE=4 SV=1	0	29	-5.85798	-3.44184	-3.85528	0.000115596	0.00135837	0.000319954	TRUE			-29
AC454_contig29032_v3	788	CCall_contig32079_v2	AC454_contig29032_v3_5_ORF2	IPR008973|IPR000008|IPR015679	C2 calcium/lipid-binding region, CaLB|C2 calcium-dependent membrane targeting|Phospholipase D	tr|B9RV56|B9RV56_RICCO	Phopholipase d alpha, putative OS=Ricinus communis GN=RCOM_0899520 PE=4 SV=1	0	29	-5.85798	-3.44184	-3.85528	0.000115596	0.00135837	0.000319954	TRUE			-29
AC454_contig35022_v3	1076	CCall_contig38909_v2	AC454_contig35022_v3_5_ORF1	IPR007608|IPR008162	Protein of unknown function DUF584|Inorganic pyrophosphatase	tr|B9HQ92|B9HQ92_POPTR	Predicted protein OS=Populus trichocarpa GN=POPTRDRAFT_723531 PE=4 SV=1	0	29	-5.85798	-3.44184	-3.85528	0.000115596	0.00135837	0.000319954	TRUE			-29
AC454_contig35241_v3	435	CCall_contig134_v2	AC454_contig35241_v3_4_ORF2	IPR017936|IPR012336|IPR012335|IPR000866	Thioredoxin-like|Thioredoxin-like fold|Thioredoxin fold|Alkyl hydroperoxide reductase/ Thiol specific antioxidant/ Mal allergen	tr|B9SHA0|B9SHA0_RICCO	Nucleoredoxin, putative OS=Ricinus communis GN=RCOM_0528060 PE=4 SV=1	0	29	-5.85798	-3.44184	-3.85528	0.000115596	0.00135837	0.000319954	TRUE			-29
AC454_contig36073_v3	1063	CCall_contig3631_v2	-	-	-	-	-	0	29	-5.85798	-3.44184	-3.85528	0.000115596	0.00135837	0.000319954	TRUE			-29
AC454_contig38505_v3	1529	CCall_contig21839_v2	AC454_contig38505_v3_5_ORF2	IPR017442|IPR017441|IPR008271|IPR011009|IPR000719|IPR002290|IPR020635	Serine/threonine-protein kinase-like domain|Protein kinase, ATP binding site|Serine/threonine-protein kinase, active site|Protein kinase-like domain|Protein kinase, catalytic domain|Serine/threonine-protein kinase domain|Tyrosine-protein kinase, subgroup, catalytic domain	tr|B9RIJ3|B9RIJ3_RICCO	Receptor serine/threonine kinase, putative OS=Ricinus communis GN=RCOM_1579690 PE=4 SV=1	0	29	-5.85798	-3.44184	-3.85528	0.000115596	0.00135837	0.000319954	TRUE			-29
AC454_contig39196_v3	539	CCall_contig813_v2	AC454_contig39196_v3_2_ORF2	IPR011991|IPR012967|IPR001077	Winged helix repressor DNA-binding|Plant methyltransferase dimerisation|O-methyltransferase, family 2	tr|C0L8A9|C0L8A9_BETVE	Putative caffeic acid O-methyltransferase OS=Betula verrucosa GN=COMT PE=2 SV=2	0	29	-5.85798	-3.44184	-3.85528	0.000115596	0.00135837	0.000319954	TRUE			-29
AC454_contig40843_v3	1396	CCall_contig130_v2	AC454_contig40843_v3_4_ORF2	IPR004087|IPR018111|IPR004088	K Homology|K Homology, type 1, subgroup|K Homology, type 1	tr|A7PPV9|A7PPV9_VITVI	Chromosome chr18 scaffold_24, whole genome shotgun sequence OS=Vitis vinifera GN=GSVIVT00021805001 PE=4 SV=1	0	29	-5.85798	-3.44184	-3.85528	0.000115596	0.00135837	0.000319954	TRUE			-29
AC454_contig44596_v3	1059	CCall_contig46038_v2	AC454_contig44596_v3_4_ORF1	IPR001611	Leucine-rich repeat	tr|A7P9S7|A7P9S7_VITVI	Chromosome chr14 scaffold_9, whole genome shotgun sequence OS=Vitis vinifera GN=GSVIVT00037835001 PE=4 SV=1	0	29	-5.85798	-3.44184	-3.85528	0.000115596	0.00135837	0.000319954	TRUE			-29
AC454_contig6085_v3	1199	CCall_contig26170_v2	AC454_contig6085_v3_3_ORF2	IPR000425	Major intrinsic protein	tr|B9IBW9|B9IBW9_POPTR	Predicted protein OS=Populus trichocarpa GN=POPTRDRAFT_572075 PE=4 SV=1	0	29	-5.85798	-3.44184	-3.85528	0.000115596	0.00135837	0.000319954	TRUE			-29
AC454_contig36358_v3	1840	CCall_contig23562_v2	AC454_contig36358_v3_1_ORF2	IPR001128|IPR017972	Cytochrome P450|Cytochrome P450, conserved site	tr|B9MVW9|B9MVW9_POPTR	Cytochrome P450 OS=Populus trichocarpa GN=CYP81T1 PE=3 SV=1	1	56	-5.80735	-3.39122	-5.32513	1.01e-07	2.33e-06	5.51e-07	TRUE			-55
AC454_contig10291_v3	1021	CCall_contig607_v2	-	-	-	tr|B9GIM3|B9GIM3_POPTR	Predicted protein (Fragment) OS=Populus trichocarpa GN=POPTRDRAFT_641693 PE=4 SV=1	0	28	-5.80735	-3.39122	-3.7654	0.000166285	0.0018466	0.000434085	TRUE			-28
AC454_contig10539_v3	924	CCall_contig27305_v2	-	-	-	tr|B9RLU7|B9RLU7_RICCO	Putative uncharacterized protein OS=Ricinus communis GN=RCOM_1471040 PE=4 SV=1	0	28	-5.80735	-3.39122	-3.7654	0.000166285	0.0018466	0.000434085	TRUE			-28
AC454_contig11802_v3	493	CCall_contig89_v2	AC454_contig11802_v3_1_ORF2	IPR001344	Chlorophyll A-B binding protein	tr|Q3SA42|Q3SA42_FAGSY	Putative chlorophyll a/b-binding protein (Fragment) OS=Fagus sylvatica PE=2 SV=1	0	28	-5.80735	-3.39122	-3.7654	0.000166285	0.0018466	0.000434085	TRUE			-28
AC454_contig15410_v3	1212	CCall_contig20083_v2	AC454_contig15410_v3_6_ORF1	IPR008985|IPR013320|IPR008263|IPR016455|IPR000757|IPR010713	Concanavalin A-like lectin/glucanase|Concanavalin A-like lectin/glucanase, subgroup|Glycoside hydrolase, family 16, active site|Xyloglucan endotransglucosylase/hydrolase|Glycoside hydrolase, family 16|Xyloglucan endo-transglycosylase, C-terminal	tr|Q2MK81|Q2MK81_9ROSA	Xyloglucan endotransglucosylase/hydrolase 2 OS=Rosa x borboniana GN=Xth2 PE=2 SV=2	0	28	-5.80735	-3.39122	-3.7654	0.000166285	0.0018466	0.000434085	TRUE			-28
AC454_contig19230_v3	1044	CCall_contig36883_v2	AC454_contig19230_v3_3_ORF1	IPR000504|IPR012677	RNA recognition motif, RNP-1|Nucleotide-binding, alpha-beta plait	tr|A7Q7S9|A7Q7S9_VITVI	Chromosome chr18 scaffold_61, whole genome shotgun sequence OS=Vitis vinifera GN=GSVIVT00031983001 PE=4 SV=1	0	28	-5.80735	-3.39122	-3.7654	0.000166285	0.0018466	0.000434085	TRUE			-28
AC454_contig19347_v3	1202	CCall_contig48101_v2	-	-	-	tr|A7PD53|A7PD53_VITVI	Chromosome chr17 scaffold_12, whole genome shotgun sequence OS=Vitis vinifera GN=GSVIVT00016144001 PE=4 SV=1	0	28	-5.80735	-3.39122	-3.7654	0.000166285	0.0018466	0.000434085	TRUE			-28
AC454_contig22478_v3	1138	CCall_contig28948_v2	AC454_contig22478_v3_1_ORF2	IPR001789|IPR011006	Signal transduction response regulator, receiver region|CheY-like	tr|A7PCE1|A7PCE1_VITVI	Chromosome chr2 scaffold_11, whole genome shotgun sequence OS=Vitis vinifera GN=GSVIVT00015824001 PE=4 SV=1	0	28	-5.80735	-3.39122	-3.7654	0.000166285	0.0018466	0.000434085	TRUE			-28
AC454_contig24718_v3	1157	CCall_contig403_v2	AC454_contig24718_v3_3_ORF3	IPR003657	DNA-binding WRKY	tr|B9I8V9|B9I8V9_POPTR	Predicted protein OS=Populus trichocarpa GN=POPTRDRAFT_834779 PE=4 SV=1	0	28	-5.80735	-3.39122	-3.7654	0.000166285	0.0018466	0.000434085	TRUE			-28
AC454_contig2877_v3	1167	CCall_contig1166_v2	AC454_contig2877_v3_6_ORF2	IPR006936	Protein of unknown function DUF640	tr|B9T6B5|B9T6B5_RICCO	Putative uncharacterized protein OS=Ricinus communis GN=RCOM_0237740 PE=4 SV=1	0	28	-5.80735	-3.39122	-3.7654	0.000166285	0.0018466	0.000434085	TRUE			-28
AC454_contig3023_v3	1723	CCall_contig39150_v2	AC454_contig3023_v3_3_ORF2	IPR001830	Glycosyl transferase, family 20	tr|B9S8D6|B9S8D6_RICCO	Trehalose-6-phosphate synthase, putative OS=Ricinus communis GN=RCOM_1251280 PE=4 SV=1	0	28	-5.80735	-3.39122	-3.7654	0.000166285	0.0018466	0.000434085	TRUE			-28
AC454_contig30778_v3	662	CCall_contig40687_v2	-	-	-	-	-	0	28	-5.80735	-3.39122	-3.7654	0.000166285	0.0018466	0.000434085	TRUE			-28
AC454_contig3206_v3	1585	CCall_contig1860_v2	AC454_contig3206_v3_1_ORF1	IPR020683|IPR002110	Ankyrin repeat-containing domain|Ankyrin repeat	tr|A7PWX5|A7PWX5_VITVI	Chromosome chr12 scaffold_36, whole genome shotgun sequence OS=Vitis vinifera GN=GSVIVT00025818001 PE=4 SV=1	0	28	-5.80735	-3.39122	-3.7654	0.000166285	0.0018466	0.000434085	TRUE			-28
AC454_contig33577_v3	1244	CCall_contig22031_v2	AC454_contig33577_v3_5_ORF2	IPR002182	NB-ARC	tr|A1Y1U0|A1Y1U0_PHAVU	CMR1 OS=Phaseolus vulgaris PE=2 SV=1	0	28	-5.80735	-3.39122	-3.7654	0.000166285	0.0018466	0.000434085	TRUE			-28
AC454_contig3446_v3	1270	CCall_contig43637_v2	-	-	-	tr|B9HUS3|B9HUS3_POPTR	Predicted protein OS=Populus trichocarpa GN=POPTRDRAFT_566205 PE=4 SV=1	0	28	-5.80735	-3.39122	-3.7654	0.000166285	0.0018466	0.000434085	TRUE			-28
AC454_contig3484_v3	679	CCall_contig8941_v2	-	-	-	-	-	0	28	-5.80735	-3.39122	-3.7654	0.000166285	0.0018466	0.000434085	TRUE			-28
AC454_contig39760_v3	1027	CCall_contig22760_v2	-	-	-	tr|B9I433|B9I433_POPTR	Predicted protein OS=Populus trichocarpa GN=POPTRDRAFT_823452 PE=4 SV=1	0	28	-5.80735	-3.39122	-3.7654	0.000166285	0.0018466	0.000434085	TRUE			-28
AC454_contig40508_v3	366	CCall_contig3777_v2	-	-	-	-	-	0	28	-5.80735	-3.39122	-3.7654	0.000166285	0.0018466	0.000434085	TRUE			-28
AC454_contig5502_v3	946	CCall_contig10257_v2	-	-	-	tr|B9RB00|B9RB00_RICCO	Putative uncharacterized protein OS=Ricinus communis GN=RCOM_1510330 PE=4 SV=1	0	28	-5.80735	-3.39122	-3.7654	0.000166285	0.0018466	0.000434085	TRUE			-28
AC454_contig7459_v3	994	CCall_contig43637_v2	AC454_contig7459_v3_2_ORF1	IPR003436	Chordopoxvirus fusion protein	tr|B9RTL8|B9RTL8_RICCO	Protein binding protein, putative OS=Ricinus communis GN=RCOM_0911430 PE=4 SV=1	0	28	-5.80735	-3.39122	-3.7654	0.000166285	0.0018466	0.000434085	TRUE			-28
AC454_contig7596_v3	778	-	-	-	-	-	-	0	28	-5.80735	-3.39122	-3.7654	0.000166285	0.0018466	0.000434085	TRUE			-28
AC454_contig8675_v3	1651	CCall_contig41611_v2	AC454_contig8675_v3_5_ORF1	IPR012334|IPR000070|IPR011050|IPR018040	Pectin lyase fold|Pectinesterase, catalytic|Pectin lyase fold/virulence factor|Pectinesterase, active site	tr|B9RR27|B9RR27_RICCO	Pectinesterase OS=Ricinus communis GN=RCOM_0708510 PE=3 SV=1	0	28	-5.80735	-3.39122	-3.7654	0.000166285	0.0018466	0.000434085	TRUE			-28
AC454_contig24482_v3	869	CCall_contig3072_v2	AC454_contig24482_v3_2_ORF1	IPR002109|IPR012335|IPR011905|IPR012336	Glutaredoxin|Thioredoxin fold|Glutaredoxin-like, plant II|Thioredoxin-like fold	tr|B9RVS3|B9RVS3_RICCO	Glutaredoxin, grx, putative OS=Ricinus communis GN=RCOM_1171870 PE=4 SV=1	1	54	-5.75489	-3.33875	-5.19529	2.04e-07	4.4e-06	1.04e-06	TRUE			-53
AC454_contig24947_v3	1041	CCall_contig46475_v2	-	-	-	tr|Q6L5N6|Q6L5N6_NICBE	Heat shock protein 70 (Fragment) OS=Nicotiana benthamiana GN=Hsp70 PE=2 SV=1	1	54	-5.75489	-3.33875	-5.19529	2.04e-07	4.4e-06	1.04e-06	TRUE			-53
AC454_contig38465_v3	1358	CCall_contig209_v2	AC454_contig38465_v3_2_ORF1	IPR002628	Photosystem II manganese-stabilising protein PsbO	sp|Q40459|PSBO_TOBAC	Oxygen-evolving enhancer protein 1, chloroplastic OS=Nicotiana tabacum GN=PSBO PE=2 SV=1	1	54	-5.75489	-3.33875	-5.19529	2.04e-07	4.4e-06	1.04e-06	TRUE			-53
AC454_contig18560_v3	671	CCall_contig45837_v2	-	-	-	-	-	0	27	-5.75489	-3.33875	-3.67359	0.000239169	0.00257872	0.000608706	TRUE			-27
AC454_contig29246_v3	815	CCall_contig32548_v2	-	-	-	tr|A7P0Z5|A7P0Z5_VITVI	Chromosome chr19 scaffold_4, whole genome shotgun sequence OS=Vitis vinifera GN=GSVIVT00027425001 PE=4 SV=1	0	27	-5.75489	-3.33875	-3.67359	0.000239169	0.00257872	0.000608706	TRUE			-27
AC454_contig34650_v3	977	CCall_contig26891_v2	-	-	-	tr|B9SRU2|B9SRU2_RICCO	Kinase, putative OS=Ricinus communis GN=RCOM_1058620 PE=4 SV=1	0	27	-5.75489	-3.33875	-3.67359	0.000239169	0.00257872	0.000608706	TRUE			-27
AC454_contig5365_v3	1027	CCall_contig41885_v2	AC454_contig5365_v3_2_ORF1	IPR006594|IPR006595	LisH dimerisation motif|CTLH, C-terminal to LisH motif	tr|A7QQ63|A7QQ63_VITVI	Chromosome undetermined scaffold_141, whole genome shotgun sequence OS=Vitis vinifera GN=GSVIVT00003228001 PE=4 SV=1	0	27	-5.75489	-3.33875	-3.67359	0.000239169	0.00257872	0.000608706	TRUE			-27
AC454_contig7723_v3	1073	CCall_contig1596_v2	AC454_contig7723_v3_1_ORF1	IPR002912	Amino acid-binding ACT	tr|B9S2P0|B9S2P0_RICCO	Amino acid binding protein, putative OS=Ricinus communis GN=RCOM_0559630 PE=4 SV=1	0	27	-5.75489	-3.33875	-3.67359	0.000239169	0.00257872	0.000608706	TRUE			-27
AC454_contig8207_v3	1380	CCall_contig38686_v2	AC454_contig8207_v3_6_ORF2	IPR004827|IPR011700	Basic-leucine zipper (bZIP) transcription factor|Basic leucine zipper	tr|A9PIJ9|A9PIJ9_POPTR	Putative uncharacterized protein OS=Populus trichocarpa PE=2 SV=1	0	27	-5.75489	-3.33875	-3.67359	0.000239169	0.00257872	0.000608706	TRUE			-27
AC454_contig34561_v3	2812	CCall_contig43146_v2	-	-	-	tr|A7PKM3|A7PKM3_VITVI	Chromosome chr7 scaffold_20, whole genome shotgun sequence OS=Vitis vinifera GN=GSVIVT00019237001 PE=4 SV=1	3	159	-5.72792	-3.31178	-8.88457	6.42e-19	4.53e-17	1.07e-17	TRUE			-156
AC454_contig36603_v3	1200	CCall_contig13046_v2	AC454_contig36603_v3_2_ORF1	IPR001611	Leucine-rich repeat	tr|A7R3R8|A7R3R8_VITVI	Chromosome undetermined scaffold_560, whole genome shotgun sequence OS=Vitis vinifera GN=GSVIVT00003901001 PE=4 SV=1	1	53	-5.72792	-3.31178	-5.1293	2.91e-07	6.14e-06	1.45e-06	TRUE			-52
AC454_contig2409_v3	653	CCall_contig39320_v2	-	-	-	tr|B9RLX8|B9RLX8_RICCO	Putative uncharacterized protein OS=Ricinus communis GN=RCOM_1471750 PE=4 SV=1	1	52	-5.70044	-3.2843	-5.06257	4.14e-07	8.54e-06	2.01e-06	TRUE			-51
AC454_contig36182_v3	1730	CCall_contig9658_v2	AC454_contig36182_v3_5_ORF2	IPR004158	Protein of unknown function DUF247, plant	tr|B9MV29|B9MV29_POPTR	Predicted protein OS=Populus trichocarpa GN=POPTRDRAFT_677631 PE=4 SV=1	1	52	-5.70044	-3.2843	-5.06257	4.14e-07	8.54e-06	2.01e-06	TRUE			-51
AC454_contig10358_v3	1431	CCall_contig41907_v2	-	-	-	tr|Q84KB4|Q84KB4_CUCME	MRGH5 OS=Cucumis melo GN=MRGH5 PE=4 SV=1	0	26	-5.70044	-3.2843	-3.57974	0.000343933	0.00344103	0.000808932	TRUE			-26
AC454_contig10930_v3	987	CCall_contig47640_v2	AC454_contig10930_v3_2_ORF2	IPR010847	Harpin-induced 1	tr|B9HPV5|B9HPV5_POPTR	Predicted protein OS=Populus trichocarpa GN=POPTRDRAFT_821596 PE=4 SV=1	0	26	-5.70044	-3.2843	-3.57974	0.000343933	0.00344103	0.000808932	TRUE			-26
AC454_contig11240_v3	1643	CCall_contig41479_v2	AC454_contig11240_v3_5_ORF3	IPR011042|IPR011659	Six-bladed beta-propeller, TolB-like|WD40-like Beta Propeller	tr|A7NVH3|A7NVH3_VITVI	Chromosome chr18 scaffold_1, whole genome shotgun sequence OS=Vitis vinifera GN=GSVIVT00015434001 PE=4 SV=1	0	26	-5.70044	-3.2843	-3.57974	0.000343933	0.00344103	0.000808932	TRUE			-26
AC454_contig13460_v3	1255	CCall_contig40188_v2	AC454_contig13460_v3_1_ORF2	IPR004333	Transcription factor, SBP-box	tr|B9RZZ7|B9RZZ7_RICCO	Squamosa promoter-binding protein, putative OS=Ricinus communis GN=RCOM_1003460 PE=4 SV=1	0	26	-5.70044	-3.2843	-3.57974	0.000343933	0.00344103	0.000808932	TRUE			-26
AC454_contig14986_v3	1248	CCall_contig33391_v2	-	-	-	-	-	0	26	-5.70044	-3.2843	-3.57974	0.000343933	0.00344103	0.000808932	TRUE			-26
AC454_contig15709_v3	853	CCall_contig10959_v2	AC454_contig15709_v3_2_ORF2	IPR000907|IPR001024|IPR008976	Lipoxygenase|Lipoxygenase, LH2|Lipase/lipooxygenase, PLAT/LH2	tr|A7P6H4|A7P6H4_VITVI	Lipoxygenase OS=Vitis vinifera GN=GSVIVT00034068001 PE=3 SV=1	0	26	-5.70044	-3.2843	-3.57974	0.000343933	0.00344103	0.000808932	TRUE			-26
AC454_contig18440_v3	1008	CCall_contig352_v2	AC454_contig18440_v3_1_ORF1	IPR008030|IPR016040	NmrA-like|NAD(P)-binding domain	tr|A9PII2|A9PII2_POPTR	Putative uncharacterized protein OS=Populus trichocarpa PE=2 SV=1	0	26	-5.70044	-3.2843	-3.57974	0.000343933	0.00344103	0.000808932	TRUE			-26
AC454_contig20135_v3	553	CCall_contig46070_v2	AC454_contig20135_v3_4_ORF2	IPR001594|IPR007087	Zinc finger, DHHC-type|Zinc finger, C2H2-type	-	-	0	26	-5.70044	-3.2843	-3.57974	0.000343933	0.00344103	0.000808932	TRUE			-26
AC454_contig22071_v3	1024	CCall_contig48267_v2	AC454_contig22071_v3_2_ORF1	IPR003441	No apical meristem (NAM) protein	tr|B9IDH0|B9IDH0_POPTR	NAC domain protein, IPR003441 OS=Populus trichocarpa GN=NAC057 PE=4 SV=1	0	26	-5.70044	-3.2843	-3.57974	0.000343933	0.00344103	0.000808932	TRUE			-26
AC454_contig22497_v3	1298	CCall_contig14823_v2	-	-	-	-	-	0	26	-5.70044	-3.2843	-3.57974	0.000343933	0.00344103	0.000808932	TRUE			-26
AC454_contig25026_v3	741	CCall_contig25957_v2	AC454_contig25026_v3_1_ORF1	IPR000157	Toll-Interleukin receptor	tr|B9IQ77|B9IQ77_POPTR	Tir-nbs-lrr resistance protein OS=Populus trichocarpa GN=POPTRDRAFT_780498 PE=4 SV=1	0	26	-5.70044	-3.2843	-3.57974	0.000343933	0.00344103	0.000808932	TRUE			-26
AC454_contig27689_v3	1064	CCall_contig14742_v2	AC454_contig27689_v3_6_ORF1	IPR017975|IPR008280|IPR019746|IPR002452|IPR000217|IPR003008|IPR018316	Tubulin, conserved site|Tubulin/FtsZ, C-terminal|Tubulin/FtsZ, N-terminal|Alpha tubulin|Tubulin|Tubulin/FtsZ, GTPase domain|Tubulin/FtsZ, 2-layer sandwich domain	tr|B9RUP7|B9RUP7_RICCO	Tubulin alpha chain, putative OS=Ricinus communis GN=RCOM_0855220 PE=3 SV=1	0	26	-5.70044	-3.2843	-3.57974	0.000343933	0.00344103	0.000808932	TRUE			-26
AC454_contig28523_v3	1190	CCall_contig23302_v2	-	-	-	tr|B9IDQ6|B9IDQ6_POPTR	Predicted protein OS=Populus trichocarpa GN=POPTRDRAFT_775696 PE=4 SV=1	0	26	-5.70044	-3.2843	-3.57974	0.000343933	0.00344103	0.000808932	TRUE			-26
AC454_contig33248_v3	1033	CCall_contig41289_v2	AC454_contig33248_v3_6_ORF1	IPR008963|IPR015914	Purple acid phosphatase-like, N-terminal|Purple acid phosphatase, N-terminal	tr|B9RCW2|B9RCW2_RICCO	Nucleotide pyrophosphatase/phosphodiesterase, putative OS=Ricinus communis GN=RCOM_1621460 PE=4 SV=1	0	26	-5.70044	-3.2843	-3.57974	0.000343933	0.00344103	0.000808932	TRUE			-26
AC454_contig34152_v3	1162	CCall_contig8909_v2	AC454_contig34152_v3_4_ORF3	IPR006936	Protein of unknown function DUF640	tr|B9S7K6|B9S7K6_RICCO	Putative uncharacterized protein OS=Ricinus communis GN=RCOM_0609070 PE=4 SV=1	0	26	-5.70044	-3.2843	-3.57974	0.000343933	0.00344103	0.000808932	TRUE			-26
AC454_contig34171_v3	837	CCall_contig4180_v2	AC454_contig34171_v3_4_ORF2	IPR013057	Amino acid transporter, transmembrane	tr|B9HJ04|B9HJ04_POPTR	Lysine/histidine transporter OS=Populus trichocarpa GN=PtrLHT6 PE=4 SV=1	0	26	-5.70044	-3.2843	-3.57974	0.000343933	0.00344103	0.000808932	TRUE			-26
AC454_contig36545_v3	1394	CCall_contig25896_v2	AC454_contig36545_v3_1_ORF1	IPR000571	Zinc finger, CCCH-type	tr|A5C465|A5C465_VITVI	Putative uncharacterized protein OS=Vitis vinifera GN=VITISV_013303 PE=4 SV=1	0	26	-5.70044	-3.2843	-3.57974	0.000343933	0.00344103	0.000808932	TRUE			-26
AC454_contig36597_v3	1157	CCall_contig38854_v2	AC454_contig36597_v3_2_ORF1	IPR017871|IPR003593|IPR003439	ABC transporter, conserved site|ATPase, AAA+ type, core|ABC transporter-like	tr|B9SKT4|B9SKT4_RICCO	Abc transporter, putative OS=Ricinus communis GN=RCOM_1091160 PE=3 SV=1	0	26	-5.70044	-3.2843	-3.57974	0.000343933	0.00344103	0.000808932	TRUE			-26
AC454_contig41276_v3	1147	CCall_contig14224_v2	AC454_contig41276_v3_5_ORF1	IPR003480	Transferase	tr|Q8GT20|Q8GT20_TOBAC	Benzoyl coenzyme A: benzyl alcohol benzoyl transferase OS=Nicotiana tabacum PE=2 SV=1	0	26	-5.70044	-3.2843	-3.57974	0.000343933	0.00344103	0.000808932	TRUE			-26
AC454_contig4870_v3	1146	CCall_contig31811_v2	AC454_contig4870_v3_4_ORF3	IPR000215	Protease inhibitor I4, serpin	tr|A7PLT6|A7PLT6_VITVI	Chromosome chr14 scaffold_21, whole genome shotgun sequence OS=Vitis vinifera GN=GSVIVT00020560001 PE=4 SV=1	0	26	-5.70044	-3.2843	-3.57974	0.000343933	0.00344103	0.000808932	TRUE			-26
AC454_contig5269_v3	1569	CCall_contig21410_v2	AC454_contig5269_v3_1_ORF1	IPR000722|IPR007066|IPR007083|IPR007081|IPR007075	RNA polymerase, alpha subunit|RNA polymerase Rpb1, domain 3|RNA polymerase Rpb1, domain 4|RNA polymerase Rpb1, domain 5|RNA polymerase Rpb1, domain 6	tr|Q71ET6|Q71ET6_MAGSO	DNA-directed RNA polymerase (Fragment) OS=Magnolia soulangeana GN=RPB1 PE=2 SV=1	0	26	-5.70044	-3.2843	-3.57974	0.000343933	0.00344103	0.000808932	TRUE			-26
AC454_contig7072_v3	1507	CCall_contig40781_v2	-	-	-	tr|A7P105|A7P105_VITVI	Chromosome chr19 scaffold_4, whole genome shotgun sequence OS=Vitis vinifera GN=GSVIVT00027435001 PE=3 SV=1	0	26	-5.70044	-3.2843	-3.57974	0.000343933	0.00344103	0.000808932	TRUE			-26
AC454_contig9557_v3	1589	CCall_contig39106_v2	AC454_contig9557_v3_5_ORF1	IPR000157|IPR002182	Toll-Interleukin receptor|NB-ARC	tr|B9RM36|B9RM36_RICCO	ATP binding protein, putative OS=Ricinus communis GN=RCOM_1077560 PE=4 SV=1	0	26	-5.70044	-3.2843	-3.57974	0.000343933	0.00344103	0.000808932	TRUE			-26
AC454_contig12009_v3	1000	CCall_contig17040_v2	AC454_contig12009_v3_4_ORF2	IPR018249|IPR018247|IPR011992|IPR002048|IPR018248	EF-HAND 2|EF-Hand 1, calcium-binding site|EF-Hand type|Calcium-binding EF-hand|EF-Hand domain	tr|Q93YA8|Q93YA8_SESRO	Calcium binding protein OS=Sesbania rostrata GN=cbl1 PE=2 SV=1	3	154	-5.68182	-3.26569	-8.69119	3.59e-18	2.34e-16	5.54e-17	TRUE			-151
AC454_contig8265_v3	1026	CCall_contig2763_v2	-	-	-	-	-	1	50	-5.64386	-3.22772	-4.9268	8.36e-07	1.66e-05	3.92e-06	TRUE			-49
AC454_contig10439_v3	720	CCall_contig5705_v2	-	-	-	-	-	0	25	-5.64386	-3.22772	-3.48374	0.000494456	0.00473141	0.00111254	TRUE			-25
AC454_contig10828_v3	1110	CCall_contig3446_v2	AC454_contig10828_v3_2_ORF2	IPR016196|IPR005828|IPR005829	Major facilitator superfamily, general substrate transporter|General substrate transporter|Sugar transporter, conserved site	sp|Q8VZR6|INT1_ARATH	Probable inositol transporter 1 OS=Arabidopsis thaliana GN=INT1 PE=2 SV=1	0	25	-5.64386	-3.22772	-3.48374	0.000494456	0.00473141	0.00111254	TRUE			-25
AC454_contig11626_v3	1410	CCall_contig28424_v2	-	-	-	-	-	0	25	-5.64386	-3.22772	-3.48374	0.000494456	0.00473141	0.00111254	TRUE			-25
AC454_contig12153_v3	1122	CCall_contig39489_v2	AC454_contig12153_v3_6_ORF1	IPR014021|IPR000330|IPR014001	Helicase, superfamily 1/2, ATP-binding domain|SNF2-related|DEAD-like helicase, N-terminal	tr|B9HG87|B9HG87_POPTR	Chromatin remodeling complex subunit OS=Populus trichocarpa GN=CHR934 PE=4 SV=1	0	25	-5.64386	-3.22772	-3.48374	0.000494456	0.00473141	0.00111254	TRUE			-25
AC454_contig14091_v3	1313	CCall_contig1162_v2	AC454_contig14091_v3_1_ORF1	IPR011713|IPR001611	Leucine-rich repeat 3|Leucine-rich repeat	tr|A7PQ07|A7PQ07_VITVI	Chromosome chr18 scaffold_24, whole genome shotgun sequence OS=Vitis vinifera GN=GSVIVT00021865001 PE=4 SV=1	0	25	-5.64386	-3.22772	-3.48374	0.000494456	0.00473141	0.00111254	TRUE			-25
AC454_contig15879_v3	1512	CCall_contig47739_v2	AC454_contig15879_v3_5_ORF1	IPR004993	GH3 auxin-responsive promoter	tr|B9SN97|B9SN97_RICCO	Indole-3-acetic acid-amido synthetase GH3.3, putative OS=Ricinus communis GN=RCOM_0174110 PE=4 SV=1	0	25	-5.64386	-3.22772	-3.48374	0.000494456	0.00473141	0.00111254	TRUE			-25
AC454_contig16233_v3	1195	CCall_contig5991_v2	AC454_contig16233_v3_4_ORF2	IPR018271	Ribosomal protein S14, conserved site	tr|A7Q164|A7Q164_VITVI	Chromosome chr10 scaffold_43, whole genome shotgun sequence OS=Vitis vinifera GN=GSVIVT00028329001 PE=4 SV=1	0	25	-5.64386	-3.22772	-3.48374	0.000494456	0.00473141	0.00111254	TRUE			-25
AC454_contig19221_v3	1068	CCall_contig10023_v2	AC454_contig19221_v3_2_ORF3	IPR018271	Ribosomal protein S14, conserved site	tr|Q0J0E3|Q0J0E3_ORYSJ	Os09g0514300 protein OS=Oryza sativa subsp. japonica GN=Os09g0514300 PE=4 SV=1	0	25	-5.64386	-3.22772	-3.48374	0.000494456	0.00473141	0.00111254	TRUE			-25
AC454_contig23189_v3	580	CCall_contig21486_v2	AC454_contig23189_v3_1_ORF1	IPR000167	Dehydrin	tr|Q8RW12|Q8RW12_RICCO	Putative uncharacterized protein OS=Ricinus communis GN=ipt2 PE=4 SV=1	0	25	-5.64386	-3.22772	-3.48374	0.000494456	0.00473141	0.00111254	TRUE			-25
AC454_contig2469_v3	1318	CCall_contig39662_v2	-	-	-	tr|B9GYK5|B9GYK5_POPTR	Predicted protein OS=Populus trichocarpa GN=POPTRDRAFT_817697 PE=4 SV=1	0	25	-5.64386	-3.22772	-3.48374	0.000494456	0.00473141	0.00111254	TRUE			-25
AC454_contig25717_v3	1388	CCall_contig44237_v2	AC454_contig25717_v3_1_ORF1	IPR000504|IPR012677	RNA recognition motif, RNP-1|Nucleotide-binding, alpha-beta plait	tr|A7QT40|A7QT40_VITVI	Chromosome undetermined scaffold_165, whole genome shotgun sequence OS=Vitis vinifera GN=GSVIVT00006155001 PE=4 SV=1	0	25	-5.64386	-3.22772	-3.48374	0.000494456	0.00473141	0.00111254	TRUE			-25
AC454_contig25722_v3	651	CCall_contig11126_v2	AC454_contig25722_v3_3_ORF2	IPR009806	Photosystem II protein PsbW, class 2	tr|B9GS65|B9GS65_POPTR	Putative uncharacterized protein OS=Populus trichocarpa GN=POPTRDRAFT_830089 PE=4 SV=1	0	25	-5.64386	-3.22772	-3.48374	0.000494456	0.00473141	0.00111254	TRUE			-25
AC454_contig26147_v3	1067	CCall_contig6924_v2	AC454_contig26147_v3_4_ORF2	IPR001611|IPR003591	Leucine-rich repeat|Leucine-rich repeat, typical subtype	tr|A7PQ07|A7PQ07_VITVI	Chromosome chr18 scaffold_24, whole genome shotgun sequence OS=Vitis vinifera GN=GSVIVT00021865001 PE=4 SV=1	0	25	-5.64386	-3.22772	-3.48374	0.000494456	0.00473141	0.00111254	TRUE			-25
AC454_contig31248_v3	930	CCall_contig44241_v2	AC454_contig31248_v3_3_ORF2	IPR008758	Peptidase S28	tr|A7PQM1|A7PQM1_VITVI	Chromosome chr6 scaffold_25, whole genome shotgun sequence OS=Vitis vinifera GN=GSVIVT00022119001 PE=4 SV=1	0	25	-5.64386	-3.22772	-3.48374	0.000494456	0.00473141	0.00111254	TRUE			-25
AC454_contig32809_v3	612	CCall_contig14946_v2	-	-	-	-	-	0	25	-5.64386	-3.22772	-3.48374	0.000494456	0.00473141	0.00111254	TRUE			-25
AC454_contig32945_v3	1096	CCall_contig4352_v2	AC454_contig32945_v3_1_ORF2	IPR000157	Toll-Interleukin receptor	tr|A7Q7W2|A7Q7W2_VITVI	Chromosome chr18 scaffold_61, whole genome shotgun sequence OS=Vitis vinifera GN=GSVIVT00032022001 PE=4 SV=1	0	25	-5.64386	-3.22772	-3.48374	0.000494456	0.00473141	0.00111254	TRUE			-25
AC454_contig36657_v3	854	CCall_contig38581_v2	-	-	-	tr|B9SVQ3|B9SVQ3_RICCO	Leucine-rich repeat-containing protein, putative OS=Ricinus communis GN=RCOM_0009540 PE=4 SV=1	0	25	-5.64386	-3.22772	-3.48374	0.000494456	0.00473141	0.00111254	TRUE			-25
AC454_contig43999_v3	469	CCall_contig20405_v2	AC454_contig43999_v3_2_ORF1	IPR002052	DNA methylase, N-6 adenine-specific, conserved site	tr|B9T2K4|B9T2K4_RICCO	Putative uncharacterized protein OS=Ricinus communis GN=RCOM_0280460 PE=4 SV=1	0	25	-5.64386	-3.22772	-3.48374	0.000494456	0.00473141	0.00111254	TRUE			-25
AC454_contig4411_v3	1042	CCall_contig817_v2	-	-	-	tr|Q8LJR8|Q8LJR8_SOYBN	RING-H2 finger protein OS=Glycine max PE=2 SV=1	0	25	-5.64386	-3.22772	-3.48374	0.000494456	0.00473141	0.00111254	TRUE			-25
AC454_contig44275_v3	656	CCall_contig21654_v2	-	-	-	tr|A7PJD4|A7PJD4_VITVI	Chromosome chr12 scaffold_18, whole genome shotgun sequence OS=Vitis vinifera GN=GSVIVT00018692001 PE=4 SV=1	0	25	-5.64386	-3.22772	-3.48374	0.000494456	0.00473141	0.00111254	TRUE			-25
AC454_contig5814_v3	779	CCall_contig937_v2	AC454_contig5814_v3_4_ORF1	IPR010108|IPR008671	Lycopene cyclase, beta/epsilon|Lycopene beta/epsilon cyclase	tr|A7PE45|A7PE45_VITVI	Chromosome chr11 scaffold_13, whole genome shotgun sequence OS=Vitis vinifera GN=GSVIVT00016526001 PE=4 SV=1	0	25	-5.64386	-3.22772	-3.48374	0.000494456	0.00473141	0.00111254	TRUE			-25
AC454_contig6126_v3	1388	CCall_contig44584_v2	AC454_contig6126_v3_3_ORF2	IPR001611|IPR001245|IPR000719|IPR017441|IPR011009	Leucine-rich repeat|Tyrosine-protein kinase, catalytic domain|Protein kinase, catalytic domain|Protein kinase, ATP binding site|Protein kinase-like domain	tr|B9T5A8|B9T5A8_RICCO	ATP binding protein, putative OS=Ricinus communis GN=RCOM_0054530 PE=4 SV=1	0	25	-5.64386	-3.22772	-3.48374	0.000494456	0.00473141	0.00111254	TRUE			-25
AC454_contig8046_v3	885	CCall_contig13046_v2	-	-	-	tr|A7R3R8|A7R3R8_VITVI	Chromosome undetermined scaffold_560, whole genome shotgun sequence OS=Vitis vinifera GN=GSVIVT00003901001 PE=4 SV=1	0	25	-5.64386	-3.22772	-3.48374	0.000494456	0.00473141	0.00111254	TRUE			-25
AC454_contig2647_v3	2325	CCall_contig1893_v2	-	-	-	tr|A7PLY2|A7PLY2_VITVI	Chromosome chr14 scaffold_21, whole genome shotgun sequence OS=Vitis vinifera GN=GSVIVT00020609001 PE=4 SV=1	14	693	-5.62936	-3.21322	-18.3102	6.86e-75	4.62e-72	1.09e-72	TRUE			-679
AC454_contig28092_v3	2450	CCall_contig15547_v2	AC454_contig28092_v3_3_ORF2	IPR005202	GRAS transcription factor	tr|B9IH45|B9IH45_POPTR	GRAS family transcription factor OS=Populus trichocarpa GN=GRAS51 PE=4 SV=1	3	147	-5.61471	-3.19857	-8.41414	3.96e-17	2.41e-15	5.69e-16	TRUE			-144
AC454_contig6274_v3	1920	CCall_contig21839_v2	AC454_contig6274_v3_5_ORF1	IPR002290|IPR020635|IPR017442|IPR000719|IPR017441|IPR008271|IPR011009	Serine/threonine-protein kinase domain|Tyrosine-protein kinase, subgroup, catalytic domain|Serine/threonine-protein kinase-like domain|Protein kinase, catalytic domain|Protein kinase, ATP binding site|Serine/threonine-protein kinase, active site|Protein kinase-like domain	tr|A7R603|A7R603_VITVI	Chromosome undetermined scaffold_1112, whole genome shotgun sequence (Fragment) OS=Vitis vinifera GN=GSVIVT00007873001 PE=4 SV=1	1	49	-5.61471	-3.19857	-4.85772	1.19e-06	2.23e-05	5.27e-06	TRUE			-48
AC454_contig16727_v3	1990	CCall_contig41430_v2	AC454_contig16727_v3_2_ORF2	IPR000225|IPR016024|IPR011989	Armadillo|Armadillo-type fold|Armadillo-like helical	tr|B9HTU1|B9HTU1_POPTR	Predicted protein OS=Populus trichocarpa GN=POPTRDRAFT_821878 PE=4 SV=1	1	48	-5.58496	-3.16882	-4.78779	1.69e-06	3.1e-05	7.33e-06	TRUE			-47
AC454_contig10041_v3	1299	CCall_contig42544_v2	AC454_contig10041_v3_2_ORF1	IPR016040|IPR019775|IPR009036|IPR000594	NAD(P)-binding domain|WD40 repeat, conserved site|Molybdenum cofactor biosynthesis, MoeB|UBA/THIF-type NAD/FAD binding fold	tr|A7NYA8|A7NYA8_VITVI	Ubiquitin-activating enzyme E1 OS=Vitis vinifera GN=GSVIVT00024047001 PE=3 SV=1	0	24	-5.58496	-3.16882	-3.38545	0.000710619	0.00655308	0.00154293	TRUE			-24
AC454_contig16676_v3	1111	CCall_contig46314_v2	AC454_contig16676_v3_3_ORF1	IPR017884|IPR014778|IPR009057|IPR001005	SANT, eukarya|Myb, DNA-binding|Homeodomain-like|SANT, DNA-binding	tr|A7PI75|A7PI75_VITVI	Chromosome chr13 scaffold_17, whole genome shotgun sequence OS=Vitis vinifera GN=GSVIVT00018224001 PE=4 SV=1	0	24	-5.58496	-3.16882	-3.38545	0.000710619	0.00655308	0.00154293	TRUE			-24
AC454_contig19509_v3	1011	CCall_contig48094_v2	AC454_contig19509_v3_5_ORF1	IPR016024|IPR011989|IPR000357	Armadillo-type fold|Armadillo-like helical|HEAT	tr|B9SJT7|B9SJT7_RICCO	Importin beta-1, putative OS=Ricinus communis GN=RCOM_0736490 PE=4 SV=1	0	24	-5.58496	-3.16882	-3.38545	0.000710619	0.00655308	0.00154293	TRUE			-24
AC454_contig22973_v3	1034	CCall_contig23415_v2	AC454_contig22973_v3_3_ORF1	IPR016196|IPR000109	Major facilitator superfamily, general substrate transporter|Oligopeptide transporter	tr|A7Q2Q4|A7Q2Q4_VITVI	Chromosome chr1 scaffold_46, whole genome shotgun sequence OS=Vitis vinifera GN=GSVIVT00028975001 PE=4 SV=1	0	24	-5.58496	-3.16882	-3.38545	0.000710619	0.00655308	0.00154293	TRUE			-24
AC454_contig32087_v3	1454	CCall_contig41178_v2	AC454_contig32087_v3_4_ORF1	IPR001356|IPR009057|IPR012287	Homeobox|Homeodomain-like|Homeodomain-related	tr|B9MYD1|B9MYD1_POPTR	Predicted protein OS=Populus trichocarpa GN=POPTRDRAFT_594629 PE=3 SV=1	0	24	-5.58496	-3.16882	-3.38545	0.000710619	0.00655308	0.00154293	TRUE			-24
AC454_contig33253_v3	968	CCall_contig18503_v2	AC454_contig33253_v3_5_ORF1	IPR000504|IPR012677	RNA recognition motif, RNP-1|Nucleotide-binding, alpha-beta plait	tr|Q41042|Q41042_PEA	L. (clone na-481-5) OS=Pisum sativum PE=2 SV=1	0	24	-5.58496	-3.16882	-3.38545	0.000710619	0.00655308	0.00154293	TRUE			-24
AC454_contig3537_v3	963	CCall_contig45081_v2	-	-	-	tr|B9S9V5|B9S9V5_RICCO	E3 ubiquitin protein ligase upl2, putative OS=Ricinus communis GN=RCOM_0522490 PE=4 SV=1	0	24	-5.58496	-3.16882	-3.38545	0.000710619	0.00655308	0.00154293	TRUE			-24
AC454_contig36932_v3	1282	CCall_contig609_v2	AC454_contig36932_v3_4_ORF2	IPR018957|IPR011016	Zinc finger, C3HC4 RING-type|Zinc finger, RING-CH-type	tr|B9I1J0|B9I1J0_POPTR	Predicted protein OS=Populus trichocarpa GN=POPTRDRAFT_568688 PE=4 SV=1	0	24	-5.58496	-3.16882	-3.38545	0.000710619	0.00655308	0.00154293	TRUE			-24
AC454_contig3718_v3	1174	CCall_contig22210_v2	AC454_contig3718_v3_3_ORF1	IPR001480|IPR003609|IPR000858|IPR013227	Curculin-like (mannose-binding) lectin|Apple-like|S-locus glycoprotein|PAN-2 domain	tr|B9SXC2|B9SXC2_RICCO	B-Raf proto-oncogene serine/threonine-protein kinase, putative OS=Ricinus communis GN=RCOM_0782900 PE=4 SV=1	0	24	-5.58496	-3.16882	-3.38545	0.000710619	0.00655308	0.00154293	TRUE			-24
AC454_contig41504_v3	1032	CCall_contig23396_v2	AC454_contig41504_v3_1_ORF2	IPR003676	Auxin responsive SAUR protein	tr|B9IBX4|B9IBX4_POPTR	SAUR family protein OS=Populus trichocarpa GN=SAUR21 PE=4 SV=1	0	24	-5.58496	-3.16882	-3.38545	0.000710619	0.00655308	0.00154293	TRUE			-24
AC454_contig41542_v3	1318	CCall_contig1078_v2	-	-	-	tr|A7NSY9|A7NSY9_VITVI	Chromosome chr18 scaffold_1, whole genome shotgun sequence OS=Vitis vinifera GN=GSVIVT00014465001 PE=4 SV=1	0	24	-5.58496	-3.16882	-3.38545	0.000710619	0.00655308	0.00154293	TRUE			-24
AC454_contig43683_v3	601	CCall_contig16818_v2	AC454_contig43683_v3_6_ORF1	IPR001623|IPR015609|IPR018253	Heat shock protein DnaJ, N-terminal|Molecular chaperone, heat shock protein, Hsp40, DnaJ|Heat shock protein DnaJ, conserved site	tr|B9GQT8|B9GQT8_POPTR	Predicted protein OS=Populus trichocarpa GN=POPTRDRAFT_550872 PE=4 SV=1	0	24	-5.58496	-3.16882	-3.38545	0.000710619	0.00655308	0.00154293	TRUE			-24
AC454_contig4396_v3	692	CCall_contig8441_v2	AC454_contig4396_v3_1_ORF2	IPR000157	Toll-Interleukin receptor	tr|A7QYW2|A7QYW2_VITVI	Chromosome undetermined scaffold_257, whole genome shotgun sequence OS=Vitis vinifera GN=GSVIVT00010362001 PE=4 SV=1	0	24	-5.58496	-3.16882	-3.38545	0.000710619	0.00655308	0.00154293	TRUE			-24
AC454_contig6508_v3	826	CCall_contig46762_v2	AC454_contig6508_v3_4_ORF1	IPR003953	Fumarate reductase/succinate dehydrogenase flavoprotein, N-terminal	sp|O81360|ABA2_PRUAR	Zeaxanthin epoxidase, chloroplastic OS=Prunus armeniaca PE=2 SV=1	0	24	-5.58496	-3.16882	-3.38545	0.000710619	0.00655308	0.00154293	TRUE			-24
AC454_contig7286_v3	1027	CCall_contig2067_v2	-	-	-	tr|A7PGZ9|A7PGZ9_VITVI	Chromosome chr17 scaffold_16, whole genome shotgun sequence OS=Vitis vinifera GN=GSVIVT00017751001 PE=4 SV=1	0	24	-5.58496	-3.16882	-3.38545	0.000710619	0.00655308	0.00154293	TRUE			-24
AC454_contig7641_v3	842	CCall_contig24943_v2	AC454_contig7641_v3_3_ORF1	IPR015706	RNA-directed DNA polymerase (reverse transcriptase), related	tr|A5C8N7|A5C8N7_VITVI	Putative uncharacterized protein OS=Vitis vinifera GN=VITISV_023635 PE=4 SV=1	0	24	-5.58496	-3.16882	-3.38545	0.000710619	0.00655308	0.00154293	TRUE			-24
AC454_contig7751_v3	1221	CCall_contig9919_v2	AC454_contig7751_v3_1_ORF1	IPR003594|IPR020576|IPR020568|IPR001404	ATP-binding region, ATPase-like|Heat shock protein Hsp90, C-terminal|Ribosomal protein S5 domain 2-type fold|Chaperone protein htpG	tr|A5C4Z0|A5C4Z0_VITVI	Putative uncharacterized protein OS=Vitis vinifera GN=VITISV_005592 PE=4 SV=1	0	24	-5.58496	-3.16882	-3.38545	0.000710619	0.00655308	0.00154293	TRUE			-24
AC454_contig8811_v3	1079	CCall_contig44873_v2	AC454_contig8811_v3_5_ORF2	IPR003441	No apical meristem (NAM) protein	tr|B9GJI4|B9GJI4_POPTR	NAC domain protein, IPR003441 (Fragment) OS=Populus trichocarpa GN=NAC018 PE=4 SV=1	0	24	-5.58496	-3.16882	-3.38545	0.000710619	0.00655308	0.00154293	TRUE			-24
AC454_contig38069_v3	3843	CCall_contig12011_v2	AC454_contig38069_v3_4_ORF2	IPR019636	Cell wall-associated hydrolase	tr|Q877Q8|Q877Q8_CLOTE	Putative uncharacterized protein OS=Clostridium tetani GN=CTC_00065 PE=4 SV=1	67	3153	-5.55642	-3.14028	-38.6939	0	0	0	TRUE			-3086
AC454_contig37647_v3	2665	CCall_contig3463_v2	AC454_contig37647_v3_6_ORF2	IPR012337|IPR003100|IPR003165|IPR014811	Polynucleotidyl transferase, ribonuclease H fold|Argonaute/Dicer protein, PAZ|Stem cell self-renewal protein Piwi|Domain of unknown function DUF1785	tr|A7PG79|A7PG79_VITVI	Chromosome chr6 scaffold_15, whole genome shotgun sequence OS=Vitis vinifera GN=GSVIVT00017422001 PE=4 SV=1	3	141	-5.55459	-3.13845	-8.17041	3.07e-16	1.75e-14	4.13e-15	TRUE			-138
AC454_contig41455_v3	1285	CCall_contig21513_v2	AC454_contig41455_v3_2_ORF2	IPR013899	Domain of unknown function DUF1771	tr|B9RQZ0|B9RQZ0_RICCO	Pentatricopeptide repeat-containing protein, putative OS=Ricinus communis GN=RCOM_0707840 PE=4 SV=1	1	47	-5.55459	-3.13845	-4.71701	2.39e-06	4.32e-05	1.02e-05	TRUE			-46
AC454_contig7052_v3	1384	CCall_contig25243_v2	AC454_contig7052_v3_3_ORF2	IPR001087	Lipase, GDSL	tr|B9RLX9|B9RLX9_RICCO	Zinc finger protein, putative OS=Ricinus communis GN=RCOM_1471860 PE=4 SV=1	1	47	-5.55459	-3.13845	-4.71701	2.39e-06	4.32e-05	1.02e-05	TRUE			-46
AC454_contig7504_v3	4698	CCall_contig3661_v2	AC454_contig7504_v3_6_ORF3	IPR008913|IPR018957|IPR001841|IPR017921	Zinc finger, CHY-type|Zinc finger, C3HC4 RING-type|Zinc finger, RING-type|Zinc finger, CTCHY-type	tr|A5C608|A5C608_VITVI	Putative uncharacterized protein OS=Vitis vinifera GN=VITISV_029477 PE=4 SV=1	45	2070	-5.52356	-3.10742	-31.1877	1.56e-213	3.95e-210	9.34e-211	TRUE			-2025
AC454_contig21487_v3	2411	CCall_contig22387_v2	AC454_contig21487_v3_3_ORF1	IPR004333	Transcription factor, SBP-box	tr|B9R8V3|B9R8V3_RICCO	Squamosa promoter-binding protein, putative OS=Ricinus communis GN=RCOM_1602440 PE=4 SV=1	1	46	-5.52356	-3.10742	-4.64533	3.4e-06	5.86e-05	1.38e-05	TRUE			-45
AC454_contig27175_v3	2075	CCall_contig40794_v2	AC454_contig27175_v3_2_ORF2	IPR002052	DNA methylase, N-6 adenine-specific, conserved site	tr|B8XPP5|B8XPP5_9ROSI	Cellulose synthase OS=Betula luminifera GN=CesA3 PE=2 SV=1	1	46	-5.52356	-3.10742	-4.64533	3.4e-06	5.86e-05	1.38e-05	TRUE			-45
AC454_contig30951_v3	1512	CCall_contig48125_v2	-	-	-	tr|B9S2M5|B9S2M5_RICCO	Transcriptional corepressor SEUSS, putative OS=Ricinus communis GN=RCOM_0559370 PE=4 SV=1	1	46	-5.52356	-3.10742	-4.64533	3.4e-06	5.86e-05	1.38e-05	TRUE			-45
AC454_contig7150_v3	1768	CCall_contig32270_v2	AC454_contig7150_v3_2_ORF2	IPR006502	Protein of unknown function DUF506, plant	tr|B9S4R3|B9S4R3_RICCO	Putative uncharacterized protein OS=Ricinus communis GN=RCOM_0991430 PE=4 SV=1	2	90	-5.49185	-3.07571	-6.46694	1e-10	3.57e-09	8.44e-10	TRUE			-88
AC454_contig14927_v3	887	CCall_contig4552_v2	AC454_contig14927_v3_5_ORF2	IPR001471|IPR016177	Pathogenesis-related transcriptional factor/ERF, DNA-binding|DNA-binding, integrase-type	tr|Q2I2S8|Q2I2S8_MEDTR	Ethylene-responsive element-binding protein OS=Medicago truncatula GN=ERF-6 PE=2 SV=1	1	45	-5.49185	-3.07571	-4.57273	4.81e-06	8.14e-05	1.92e-05	TRUE			-44
AC454_contig22823_v3	1115	CCall_contig28289_v2	AC454_contig22823_v3_4_ORF2	IPR008889	VQ	tr|A5AWV9|A5AWV9_VITVI	Putative uncharacterized protein OS=Vitis vinifera GN=VITISV_034276 PE=4 SV=1	1	45	-5.49185	-3.07571	-4.57273	4.81e-06	8.14e-05	1.92e-05	TRUE			-44
AC454_contig45167_v3	788	CCall_contig11114_v2	-	-	-	-	-	1	45	-5.49185	-3.07571	-4.57273	4.81e-06	8.14e-05	1.92e-05	TRUE			-44
AC454_contig20861_v3	2464	CCall_contig44293_v2	AC454_contig20861_v3_4_ORF2	IPR009003	Serine/cysteine peptidase, trypsin-like	tr|A7P2T6|A7P2T6_VITVI	Chromosome chr1 scaffold_5, whole genome shotgun sequence OS=Vitis vinifera GN=GSVIVT00030177001 PE=4 SV=1	4	179	-5.48382	-3.06768	-9.10938	8.29e-20	6.13e-18	1.45e-18	TRUE			-175
AC454_contig14192_v3	1001	CCall_contig19236_v2	AC454_contig14192_v3_2_ORF1	IPR020835|IPR002226|IPR011614|IPR018028	Catalase-like family, haeme-dependent|Catalase|Catalase, N-terminal|Catalase related subgroup	tr|Q7XIZ7|Q7XIZ7_9FABA	Catalase OS=Acacia ampliceps GN=cat PE=2 SV=1	7	311	-5.47342	-3.05728	-11.9888	4.07e-33	7.09e-31	1.67e-31	TRUE			-304
AC454_contig11746_v3	1749	CCall_contig134_v2	AC454_contig11746_v3_4_ORF1	IPR012335|IPR017937|IPR013766|IPR000866|IPR011424|IPR017936|IPR012336	Thioredoxin fold|Thioredoxin, conserved site|Thioredoxin domain|Alkyl hydroperoxide reductase/ Thiol specific antioxidant/ Mal allergen|C1-like|Thioredoxin-like|Thioredoxin-like fold	tr|A5BVL7|A5BVL7_VITVI	Putative uncharacterized protein OS=Vitis vinifera GN=VITISV_008818 PE=4 SV=1	4	177	-5.46761	-3.05147	-9.03582	1.63e-19	1.2e-17	2.84e-18	TRUE			-173
AC454_contig30017_v3	1150	CCall_contig3179_v2	AC454_contig30017_v3_1_ORF2	IPR007608	Protein of unknown function DUF584	tr|B9RXL7|B9RXL7_RICCO	Putative uncharacterized protein OS=Ricinus communis GN=RCOM_0904750 PE=4 SV=1	1	44	-5.45943	-3.04329	-4.49918	6.82e-06	0.00011059	2.61e-05	TRUE			-43
AC454_contig15214_v3	1090	CCall_contig49_v2	AC454_contig15214_v3_4_ORF1	IPR013320|IPR016455|IPR008985|IPR000757|IPR010713|IPR008263	Concanavalin A-like lectin/glucanase, subgroup|Xyloglucan endotransglucosylase/hydrolase|Concanavalin A-like lectin/glucanase|Glycoside hydrolase, family 16|Xyloglucan endo-transglycosylase, C-terminal|Glycoside hydrolase, family 16, active site	tr|A7Q6I8|A7Q6I8_VITVI	Chromosome chr11 scaffold_56, whole genome shotgun sequence OS=Vitis vinifera GN=GSVIVT00031412001 PE=4 SV=1	2	87	-5.44294	-3.0268	-6.31039	2.78e-10	9.29e-09	2.2e-09	TRUE			-85
AC454_contig22855_v3	1530	CCall_contig38513_v2	AC454_contig22855_v3_1_ORF2	IPR003441	No apical meristem (NAM) protein	tr|B9I0P6|B9I0P6_POPTR	NAC domain protein, IPR003441 (Fragment) OS=Populus trichocarpa GN=NAC019 PE=4 SV=1	1	43	-5.42626	-3.01013	-4.42464	9.66e-06	0.000147494	3.48e-05	TRUE			-42
AC454_contig3038_v3	961	CCall_contig820_v2	AC454_contig3038_v3_3_ORF2	IPR020683|IPR002110	Ankyrin repeat-containing domain|Ankyrin repeat	tr|B9HZE8|B9HZE8_POPTR	Predicted protein OS=Populus trichocarpa GN=POPTRDRAFT_822748 PE=4 SV=1	1	43	-5.42626	-3.01013	-4.42464	9.66e-06	0.000147494	3.48e-05	TRUE			-42
AC454_contig9325_v3	1718	CCall_contig43646_v2	AC454_contig9325_v3_6_ORF1	IPR006957	Ethylene insensitive 3	tr|A7QAI1|A7QAI1_VITVI	Chromosome undetermined scaffold_71, whole genome shotgun sequence OS=Vitis vinifera GN=GSVIVT00033938001 PE=4 SV=1	1	43	-5.42626	-3.01013	-4.42464	9.66e-06	0.000147494	3.48e-05	TRUE			-42
AC454_contig2673_v3	1081	CCall_contig41887_v2	AC454_contig2673_v3_3_ORF2	IPR011949|IPR006439|IPR005834	HAD-superfamily hydrolase, subfamily IA, REG-2-like|HAD-superfamily hydrolase, subfamily IA, variant 1|Haloacid dehalogenase-like hydrolase	tr|A7QJJ5|A7QJJ5_VITVI	Chromosome chr8 scaffold_106, whole genome shotgun sequence OS=Vitis vinifera GN=GSVIVT00000664001 PE=4 SV=1	1	42	-5.39232	-2.97618	-4.34908	1.37e-05	0.000204327	4.83e-05	TRUE			-41
AC454_contig8904_v3	1165	CCall_contig1423_v2	-	-	-	-	-	1	42	-5.39232	-2.97618	-4.34908	1.37e-05	0.000204327	4.83e-05	TRUE			-41
AC454_contig3888_v3	1252	CCall_contig18114_v2	AC454_contig3888_v3_4_ORF2	IPR010916|IPR003657	TonB box, conserved site|DNA-binding WRKY	tr|B9I8F0|B9I8F0_POPTR	Predicted protein OS=Populus trichocarpa GN=POPTRDRAFT_571679 PE=4 SV=1	2	82	-5.35755	-2.94141	-6.04228	1.52e-09	4.59e-08	1.08e-08	TRUE			-80
AC454_contig44906_v3	324	CCall_contig462_v2	-	-	-	-	-	2	82	-5.35755	-2.94141	-6.04228	1.52e-09	4.59e-08	1.08e-08	TRUE			-80
AC454_contig23753_v3	1135	CCall_contig21647_v2	AC454_contig23753_v3_1_ORF3	IPR004853	Protein of unknown function DUF250	tr|B9RB94|B9RB94_RICCO	Triose phosphate/phosphate translocator, chloroplast, putative OS=Ricinus communis GN=RCOM_1673220 PE=4 SV=1	1	41	-5.35755	-2.94141	-4.27246	1.93e-05	0.000278046	6.56e-05	TRUE			-40
AC454_contig26724_v3	1985	CCall_contig40144_v2	AC454_contig26724_v3_6_ORF3	IPR002182	NB-ARC	tr|A5BN98|A5BN98_VITVI	Putative uncharacterized protein OS=Vitis vinifera GN=VITISV_012513 PE=4 SV=1	1	41	-5.35755	-2.94141	-4.27246	1.93e-05	0.000278046	6.56e-05	TRUE			-40
AC454_contig35789_v3	1078	CCall_contig16603_v2	AC454_contig35789_v3_4_ORF1	IPR013026|IPR011990	Tetratricopeptide region|Tetratricopeptide-like helical	tr|B9HAJ3|B9HAJ3_POPTR	Predicted protein OS=Populus trichocarpa GN=POPTRDRAFT_819088 PE=4 SV=1	1	41	-5.35755	-2.94141	-4.27246	1.93e-05	0.000278046	6.56e-05	TRUE			-40
AC454_contig6241_v3	1537	CCall_contig6900_v2	AC454_contig6241_v3_3_ORF2	IPR002198|IPR016040|IPR005979	Short-chain dehydrogenase/reductase SDR|NAD(P)-binding domain|Light-dependent protochlorophyllide reductase	tr|B9T7M6|B9T7M6_RICCO	Short-chain dehydrogenase, putative OS=Ricinus communis GN=RCOM_0252880 PE=4 SV=1	1	41	-5.35755	-2.94141	-4.27246	1.93e-05	0.000278046	6.56e-05	TRUE			-40
AC454_contig8453_v3	486	CCall_contig42376_v2	-	-	-	tr|B9SDI4|B9SDI4_RICCO	Bel1 homeotic protein, putative OS=Ricinus communis GN=RCOM_0418780 PE=3 SV=1	1	41	-5.35755	-2.94141	-4.27246	1.93e-05	0.000278046	6.56e-05	TRUE			-40
AC454_contig9231_v3	1109	CCall_contig19298_v2	AC454_contig9231_v3_1_ORF1	IPR018247|IPR013099	EF-Hand 1, calcium-binding site|Ion transport 2	tr|A7Q969|A7Q969_VITVI	Chromosome chr19 scaffold_66, whole genome shotgun sequence OS=Vitis vinifera GN=GSVIVT00033357001 PE=3 SV=1	1	41	-5.35755	-2.94141	-4.27246	1.93e-05	0.000278046	6.56e-05	TRUE			-40
AC454_contig33506_v3	1253	CCall_contig3573_v2	AC454_contig33506_v3_3_ORF2	IPR010847	Harpin-induced 1	tr|B0ZC11|B0ZC11_CASGL	Hairpin-inducing protein OS=Casuarina glauca PE=2 SV=1	2	81	-5.33985	-2.92371	-5.98752	2.13e-09	6.27e-08	1.48e-08	TRUE			-79
AC454_contig8294_v3	2009	CCall_contig48261_v2	AC454_contig8294_v3_4_ORF2	IPR000368	Sucrose synthase	tr|Q9SLY2|Q9SLY2_CITUN	Sucrose synthase OS=Citrus unshiu GN=CitSUSA PE=2 SV=1	3	121	-5.3339	-2.91776	-7.31086	2.65e-13	1.26e-11	2.98e-12	TRUE			-118
AC454_contig10184_v3	1693	CCall_contig41754_v2	AC454_contig10184_v3_4_ORF3	IPR003101	Coactivator CBP, KIX	tr|B9SWU1|B9SWU1_RICCO	Transcription cofactor, putative OS=Ricinus communis GN=RCOM_0011080 PE=4 SV=1	1	40	-5.32193	-2.90579	-4.19474	2.73e-05	0.000383878	9.06e-05	TRUE			-39
AC454_contig10802_v3	1258	CCall_contig1520_v2	AC454_contig10802_v3_5_ORF2	IPR001133|IPR017863	NADH:ubiquinone/quinone oxidoreductase, chain 4L|NADH:ubiquinone oxidoreductase, chain 4L, subgroup	tr|Q9MFD6|Q9MFD6_BETVU	Orf25 protein OS=Beta vulgaris subsp. vulgaris GN=orf25 PE=4 SV=2	1	40	-5.32193	-2.90579	-4.19474	2.73e-05	0.000383878	9.06e-05	TRUE			-39
AC454_contig11853_v3	1800	CCall_contig23603_v2	AC454_contig11853_v3_2_ORF2	IPR004299	Membrane bound O-acyl transferase, MBOAT	tr|Q5GKZ7|Q5GKZ7_SOYBN	Diacylglycerol acyltransferase OS=Glycine max PE=2 SV=1	1	40	-5.32193	-2.90579	-4.19474	2.73e-05	0.000383878	9.06e-05	TRUE			-39
AC454_contig26210_v3	1253	CCall_contig1805_v2	AC454_contig26210_v3_2_ORF1	IPR002610|IPR005829	Peptidase S54, rhomboid|Sugar transporter, conserved site	tr|A7QKI0|A7QKI0_VITVI	Chromosome chr2 scaffold_112, whole genome shotgun sequence OS=Vitis vinifera GN=GSVIVT00001124001 PE=4 SV=1	1	40	-5.32193	-2.90579	-4.19474	2.73e-05	0.000383878	9.06e-05	TRUE			-39
AC454_contig4783_v3	1131	CCall_contig4424_v2	AC454_contig4783_v3_1_ORF2	IPR006766	Phosphate-induced protein 1	tr|B9P856|B9P856_POPTR	Predicted protein OS=Populus trichocarpa GN=POPTRDRAFT_680592 PE=4 SV=1	2	79	-5.30378	-2.88764	-5.87681	4.18e-09	1.2e-07	2.83e-08	TRUE			-77
AC454_contig17352_v3	1796	CCall_contig31108_v2	-	-	-	tr|A2Y2Y4|A2Y2Y4_ORYSI	Putative uncharacterized protein OS=Oryza sativa subsp. indica GN=OsI_19374 PE=3 SV=1	2	78	-5.2854	-2.86926	-5.82084	5.86e-09	1.64e-07	3.88e-08	TRUE			-76
AC454_contig26277_v3	2373	CCall_contig1422_v2	AC454_contig26277_v3_4_ORF1	IPR017441|IPR006553	Protein kinase, ATP binding site|Leucine-rich repeat, cysteine-containing subtype	tr|B9H6Y0|B9H6Y0_POPTR	F-box family protein OS=Populus trichocarpa GN=FBL8 PE=4 SV=1	1	39	-5.2854	-2.86926	-4.11588	3.86e-05	0.000517344	0.000122201	TRUE			-38
AC454_contig27123_v3	1673	CCall_contig43984_v2	AC454_contig27123_v3_2_ORF2	IPR002290|IPR020635|IPR000719|IPR011009|IPR017441|IPR017442	Serine/threonine-protein kinase domain|Tyrosine-protein kinase, subgroup, catalytic domain|Protein kinase, catalytic domain|Protein kinase-like domain|Protein kinase, ATP binding site|Serine/threonine-protein kinase-like domain	tr|B9SY66|B9SY66_RICCO	Protein kinase APK1B, chloroplast, putative OS=Ricinus communis GN=RCOM_0481390 PE=4 SV=1	1	39	-5.2854	-2.86926	-4.11588	3.86e-05	0.000517344	0.000122201	TRUE			-38
AC454_contig36517_v3	1331	CCall_contig18995_v2	AC454_contig36517_v3_3_ORF2	IPR005516	Remorin, C-terminal	tr|B9SUF4|B9SUF4_RICCO	Remorin, putative OS=Ricinus communis GN=RCOM_0751250 PE=4 SV=1	1	39	-5.2854	-2.86926	-4.11588	3.86e-05	0.000517344	0.000122201	TRUE			-38
AC454_contig13554_v3	2847	CCall_contig1821_v2	AC454_contig13554_v3_3_ORF2	IPR004193|IPR006047|IPR006048|IPR013783|IPR013781|IPR013780|IPR017853|IPR014756|IPR006589	Glycoside hydrolase, family 13, N-terminal|Glycosyl hydrolase, family 13, catalytic region|Alpha-amylase, C-terminal all beta|Immunoglobulin-like fold|Glycoside hydrolase, subgroup, catalytic core|Glycosyl hydrolase, family 13, all-beta|Glycoside hydrolase, catalytic core|Immunoglobulin E-set|Glycosyl hydrolase, family 13, subfamily, catalytic region	tr|A2TIS0|A2TIS0_POPTR	Starch branching enzyme I OS=Populus trichocarpa PE=4 SV=1	11	420	-5.25481	-2.83868	-13.4362	3.71e-41	9.48e-39	2.24e-39	TRUE			-409
AC454_contig17918_v3	731	-	AC454_contig17918_v3_4_ORF1	IPR008973|IPR000008	C2 calcium/lipid-binding region, CaLB|C2 calcium-dependent membrane targeting	tr|A7PXY3|A7PXY3_VITVI	Chromosome chr15 scaffold_37, whole genome shotgun sequence OS=Vitis vinifera GN=GSVIVT00026228001 PE=4 SV=1	1	38	-5.24793	-2.83179	-4.03583	5.44e-05	0.000681173	0.000160856	TRUE			-37
AC454_contig21540_v3	615	CCall_contig39_v2	AC454_contig21540_v3_4_ORF2	IPR001841|IPR018957|IPR011016	Zinc finger, RING-type|Zinc finger, C3HC4 RING-type|Zinc finger, RING-CH-type	tr|B9HTS5|B9HTS5_POPTR	Predicted protein OS=Populus trichocarpa GN=POPTRDRAFT_804914 PE=4 SV=1	1	38	-5.24793	-2.83179	-4.03583	5.44e-05	0.000681173	0.000160856	TRUE			-37
AC454_contig40356_v3	1436	CCall_contig393_v2	AC454_contig40356_v3_5_ORF2	IPR011598|IPR001092	Helix-loop-helix DNA-binding|Basic helix-loop-helix dimerisation region bHLH	tr|B9S4R9|B9S4R9_RICCO	DNA binding protein, putative OS=Ricinus communis GN=RCOM_0991590 PE=4 SV=1	1	38	-5.24793	-2.83179	-4.03583	5.44e-05	0.000681173	0.000160856	TRUE			-37
AC454_contig44854_v3	2275	CCall_contig43832_v2	AC454_contig44854_v3_4_ORF1	IPR002290|IPR020635|IPR017442|IPR011009|IPR000719|IPR017441|IPR008271	Serine/threonine-protein kinase domain|Tyrosine-protein kinase, subgroup, catalytic domain|Serine/threonine-protein kinase-like domain|Protein kinase-like domain|Protein kinase, catalytic domain|Protein kinase, ATP binding site|Serine/threonine-protein kinase, active site	tr|B9SUU5|B9SUU5_RICCO	Kinase, putative OS=Ricinus communis GN=RCOM_0574920 PE=4 SV=1	1	38	-5.24793	-2.83179	-4.03583	5.44e-05	0.000681173	0.000160856	TRUE			-37
AC454_contig37061_v3	1417	CCall_contig25_v2	AC454_contig37061_v3_3_ORF2	IPR002423	Chaperonin Cpn60/TCP-1	tr|A7P0B1|A7P0B1_VITVI	Chromosome chr6 scaffold_3, whole genome shotgun sequence OS=Vitis vinifera GN=GSVIVT00024837001 PE=3 SV=1	2	74	-5.20945	-2.79331	-5.59266	2.24e-08	5.74e-07	1.36e-07	TRUE			-72
AC454_contig43277_v3	1221	CCall_contig25849_v2	AC454_contig43277_v3_4_ORF1	IPR001344	Chlorophyll A-B binding protein	tr|B9SQ36|B9SQ36_RICCO	Chlorophyll A/B binding protein, putative OS=Ricinus communis GN=RCOM_0644360 PE=4 SV=1	2	74	-5.20945	-2.79331	-5.59266	2.24e-08	5.74e-07	1.36e-07	TRUE			-72
AC454_contig14208_v3	560	CCall_contig38886_v2	-	-	-	tr|Q70AB3|Q70AB3_FAGSY	Dehydrin/response ABA OS=Fagus sylvatica GN=dhn1 PE=2 SV=1	1	37	-5.20945	-2.79331	-3.95454	7.67e-05	0.000942475	0.00022243	TRUE			-36
AC454_contig20204_v3	646	CCall_contig6543_v2	AC454_contig20204_v3_3_ORF1	IPR000916	Bet v I allergen	tr|A7Q2H0|A7Q2H0_VITVI	Chromosome chr1 scaffold_46, whole genome shotgun sequence OS=Vitis vinifera GN=GSVIVT00028882001 PE=3 SV=1	1	37	-5.20945	-2.79331	-3.95454	7.67e-05	0.000942475	0.00022243	TRUE			-36
AC454_contig30258_v3	1043	CCall_contig1452_v2	-	-	-	tr|Q10RM6|Q10RM6_ORYSJ	Transposon protein, putative, CACTA, En/Spm sub-class, expressed OS=Oryza sativa subsp. japonica GN=LOC_Os03g05830 PE=4 SV=1	1	37	-5.20945	-2.79331	-3.95454	7.67e-05	0.000942475	0.00022243	TRUE			-36
AC454_contig3685_v3	1690	CCall_contig39248_v2	AC454_contig3685_v3_6_ORF2	IPR000232|IPR011991	Heat shock factor (HSF)-type, DNA-binding|Winged helix repressor DNA-binding	tr|A5AK60|A5AK60_VITVI	Putative uncharacterized protein OS=Vitis vinifera GN=VITISV_009283 PE=3 SV=1	1	37	-5.20945	-2.79331	-3.95454	7.67e-05	0.000942475	0.00022243	TRUE			-36
AC454_contig6841_v3	1409	CCall_contig16945_v2	AC454_contig6841_v3_4_ORF2	IPR007770	Protein of unknown function DUF679	tr|B9RF06|B9RF06_RICCO	Putative uncharacterized protein OS=Ricinus communis GN=RCOM_1430120 PE=4 SV=1	1	37	-5.20945	-2.79331	-3.95454	7.67e-05	0.000942475	0.00022243	TRUE			-36
AC454_contig7621_v3	1369	CCall_contig38700_v2	AC454_contig7621_v3_5_ORF2	IPR011009|IPR000719|IPR017442|IPR017441|IPR008271|IPR002290|IPR020635	Protein kinase-like domain|Protein kinase, catalytic domain|Serine/threonine-protein kinase-like domain|Protein kinase, ATP binding site|Serine/threonine-protein kinase, active site|Serine/threonine-protein kinase domain|Tyrosine-protein kinase, subgroup, catalytic domain	tr|B9RZY2|B9RZY2_RICCO	Receptor serine-threonine protein kinase, putative OS=Ricinus communis GN=RCOM_1002910 PE=4 SV=1	1	37	-5.20945	-2.79331	-3.95454	7.67e-05	0.000942475	0.00022243	TRUE			-36
AC454_contig35456_v3	2997	CCall_contig16442_v2	-	-	-	tr|Q9AVH2|Q9AVH2_PEA	Putative senescence-associated protein (Fragment) OS=Pisum sativum GN=ssa-13 PE=2 SV=1	1011	36608	-5.1783	-2.76217	-125.81	0	0	0	TRUE			-35597
AC454_contig12697_v3	1331	CCall_contig13487_v2	AC454_contig12697_v3_2_ORF2	IPR000008|IPR018029|IPR008973	C2 calcium-dependent membrane targeting|C2 membrane targeting protein|C2 calcium/lipid-binding region, CaLB	tr|A7NSS8|A7NSS8_VITVI	Chromosome chr18 scaffold_1, whole genome shotgun sequence OS=Vitis vinifera GN=GSVIVT00014388001 PE=4 SV=1	1	36	-5.16993	-2.75379	-3.87197	0.00010796	0.0012866	0.000303571	TRUE			-35
AC454_contig15409_v3	647	CCall_contig3317_v2	AC454_contig15409_v3_1_ORF2	IPR008973|IPR018029|IPR000008	C2 calcium/lipid-binding region, CaLB|C2 membrane targeting protein|C2 calcium-dependent membrane targeting	tr|B9RF95|B9RF95_RICCO	Putative uncharacterized protein OS=Ricinus communis GN=RCOM_1432940 PE=4 SV=1	1	36	-5.16993	-2.75379	-3.87197	0.00010796	0.0012866	0.000303571	TRUE			-35
AC454_contig15718_v3	1376	CCall_contig43266_v2	-	-	-	tr|C3ZV84|C3ZV84_BRAFL	Putative uncharacterized protein OS=Branchiostoma floridae GN=BRAFLDRAFT_99415 PE=4 SV=1	1	36	-5.16993	-2.75379	-3.87197	0.00010796	0.0012866	0.000303571	TRUE			-35
AC454_contig20378_v3	1558	CCall_contig31844_v2	AC454_contig20378_v3_5_ORF3	IPR011705|IPR000421|IPR008979|IPR013089	BTB/Kelch-associated|Coagulation factor 5/8 type, C-terminal|Galactose-binding like|Kelch related	tr|A7QPB6|A7QPB6_VITVI	Chromosome chr18 scaffold_137, whole genome shotgun sequence OS=Vitis vinifera GN=GSVIVT00002879001 PE=4 SV=1	1	36	-5.16993	-2.75379	-3.87197	0.00010796	0.0012866	0.000303571	TRUE			-35
AC454_contig42870_v3	1741	CCall_contig29440_v2	AC454_contig42870_v3_1_ORF2	IPR012301|IPR012302|IPR016040|IPR015884	Malic enzyme, N-terminal|Malic enzyme, NAD-binding|NAD(P)-binding domain|Malic enzyme, conserved site	tr|B9RDN0|B9RDN0_RICCO	Malic enzyme OS=Ricinus communis GN=RCOM_1614520 PE=3 SV=1	1	36	-5.16993	-2.75379	-3.87197	0.00010796	0.0012866	0.000303571	TRUE			-35
AC454_contig6839_v3	1311	CCall_contig18200_v2	-	-	-	tr|B9HV72|B9HV72_POPTR	Predicted protein (Fragment) OS=Populus trichocarpa GN=POPTRDRAFT_821985 PE=4 SV=1	1	36	-5.16993	-2.75379	-3.87197	0.00010796	0.0012866	0.000303571	TRUE			-35
AC454_contig9114_v3	1014	CCall_contig3317_v2	AC454_contig9114_v3_1_ORF1	IPR000008|IPR018029|IPR008973	C2 calcium-dependent membrane targeting|C2 membrane targeting protein|C2 calcium/lipid-binding region, CaLB	tr|B9HSC2|B9HSC2_POPTR	Predicted protein OS=Populus trichocarpa GN=POPTRDRAFT_565731 PE=4 SV=1	1	36	-5.16993	-2.75379	-3.87197	0.00010796	0.0012866	0.000303571	TRUE			-35
AC454_contig35069_v3	1449	CCall_contig6200_v2	AC454_contig35069_v3_5_ORF3	IPR003006	Immunoglobulin/major histocompatibility complex, conserved site	tr|B9SGY7|B9SGY7_RICCO	Acetamidase, putative OS=Ricinus communis GN=RCOM_0578730 PE=4 SV=1	2	70	-5.12928	-2.71314	-5.3572	8.45e-08	1.96e-06	4.62e-07	TRUE			-68
AC454_contig11758_v3	1074	CCall_contig47_v2	AC454_contig11758_v3_2_ORF2	IPR016123|IPR006311|IPR002683|IPR016124	Mog1/PsbP, alpha/beta/alpha sandwich|Twin-arginine translocation pathway, signal sequence|Photosystem II oxygen evolving complex protein PsbP|Mog1/PsbP/DUF1795, alpha/beta/alpha sandwich	tr|A9PHM0|A9PHM0_POPTR	Putative uncharacterized protein OS=Populus trichocarpa GN=POPTRDRAFT_818640 PE=2 SV=1	1	35	-5.12928	-2.71314	-3.78805	0.000151834	0.0017025	0.000401853	TRUE			-34
AC454_contig35340_v3	1418	CCall_contig6955_v2	AC454_contig35340_v3_6_ORF1	IPR002182	NB-ARC	tr|A7PYP7|A7PYP7_VITVI	Chromosome chr12 scaffold_38, whole genome shotgun sequence OS=Vitis vinifera GN=GSVIVT00026527001 PE=4 SV=1	1	35	-5.12928	-2.71314	-3.78805	0.000151834	0.0017025	0.000401853	TRUE			-34
AC454_contig36877_v3	1803	CCall_contig28674_v2	AC454_contig36877_v3_6_ORF1	IPR001848|IPR005731	Ribosomal protein S10|Ribosomal protein S10, bacterial	tr|Q5VCW4|Q5VCW4_DAUCA	Cytochrome c oxidase subunit 1 OS=Daucus carota GN=cox1 PE=3 SV=1	1	35	-5.12928	-2.71314	-3.78805	0.000151834	0.0017025	0.000401853	TRUE			-34
AC454_contig43550_v3	1202	CCall_contig46660_v2	-	-	-	-	-	1	35	-5.12928	-2.71314	-3.78805	0.000151834	0.0017025	0.000401853	TRUE			-34
AC454_contig4806_v3	1028	CCall_contig25910_v2	AC454_contig4806_v3_5_ORF1	IPR017442|IPR008271|IPR011009|IPR000719|IPR002290|IPR020635	Serine/threonine-protein kinase-like domain|Serine/threonine-protein kinase, active site|Protein kinase-like domain|Protein kinase, catalytic domain|Serine/threonine-protein kinase domain|Tyrosine-protein kinase, subgroup, catalytic domain	tr|B9S6U5|B9S6U5_RICCO	Serine/threonine-protein kinase cx32, putative OS=Ricinus communis GN=RCOM_0873990 PE=4 SV=1	1	35	-5.12928	-2.71314	-3.78805	0.000151834	0.0017025	0.000401853	TRUE			-34
AC454_contig8358_v3	1843	CCall_contig3088_v2	AC454_contig8358_v3_6_ORF2	IPR019581|IPR019580	Pre-mRNA-processing-splicing factor 8, U5-snRNA binding|Pre-mRNA-processing-splicing factor 8, U6-snRNA binding	tr|B9MWN9|B9MWN9_POPTR	Predicted protein OS=Populus trichocarpa GN=POPTRDRAFT_592707 PE=4 SV=1	1	35	-5.12928	-2.71314	-3.78805	0.000151834	0.0017025	0.000401853	TRUE			-34
AC454_contig17973_v3	1591	CCall_contig30482_v2	AC454_contig17973_v3_2_ORF2	IPR002182	NB-ARC	tr|Q19PJ2|Q19PJ2_POPTR	TIR-NBS-LRR type disease resistance protein OS=Populus trichocarpa PE=2 SV=1	1	34	-5.08746	-2.67132	-3.70273	0.000213292	0.00231577	0.000546633	TRUE			-33
AC454_contig25889_v3	1344	CCall_contig42283_v2	AC454_contig25889_v3_1_ORF1	IPR011707|IPR001117|IPR008972	Multicopper oxidase, type 3|Multicopper oxidase, type 1|Cupredoxin	tr|B6ED08|B6ED08_9ROSI	Putative lacasse/diphenol oxidase OS=Castanea mollissima PE=2 SV=1	1	34	-5.08746	-2.67132	-3.70273	0.000213292	0.00231577	0.000546633	TRUE			-33
AC454_contig28715_v3	872	CCall_contig1527_v2	-	-	-	tr|A7QZF2|A7QZF2_VITVI	Chromosome undetermined scaffold_272, whole genome shotgun sequence OS=Vitis vinifera GN=GSVIVT00010619001 PE=4 SV=1	1	34	-5.08746	-2.67132	-3.70273	0.000213292	0.00231577	0.000546633	TRUE			-33
AC454_contig36618_v3	765	CCall_contig14835_v2	AC454_contig36618_v3_2_ORF1	IPR012336|IPR000889|IPR012335	Thioredoxin-like fold|Glutathione peroxidase|Thioredoxin fold	tr|B9RCA7|B9RCA7_RICCO	Glutathione peroxidase OS=Ricinus communis GN=RCOM_1686480 PE=3 SV=1	1	34	-5.08746	-2.67132	-3.70273	0.000213292	0.00231577	0.000546633	TRUE			-33
AC454_contig42090_v3	907	CCall_contig9919_v2	AC454_contig42090_v3_2_ORF1	IPR001404|IPR020568|IPR003594|IPR020576	Chaperone protein htpG|Ribosomal protein S5 domain 2-type fold|ATP-binding region, ATPase-like|Heat shock protein Hsp90, C-terminal	tr|B9RIT0|B9RIT0_RICCO	Heat shock protein, putative OS=Ricinus communis GN=RCOM_1582180 PE=4 SV=1	1	34	-5.08746	-2.67132	-3.70273	0.000213292	0.00231577	0.000546633	TRUE			-33
AC454_contig43461_v3	1318	CCall_contig47338_v2	-	-	-	-	-	1	34	-5.08746	-2.67132	-3.70273	0.000213292	0.00231577	0.000546633	TRUE			-33
AC454_contig17368_v3	1360	CCall_contig3456_v2	AC454_contig17368_v3_5_ORF2	IPR011525|IPR003311	Aux/IAA-ARF-dimerisation|AUX/IAA protein	tr|B9I5F9|B9I5F9_POPTR	Predicted protein OS=Populus trichocarpa GN=POPTRDRAFT_814326 PE=3 SV=1	3	101	-5.07325	-2.65711	-6.3637	1.97e-10	6.79e-09	1.6e-09	TRUE			-98
AC454_contig2563_v3	2711	CCall_contig6279_v2	AC454_contig2563_v3_6_ORF2	IPR005150	Cellulose synthase	tr|B2LWM0|B2LWM0_9ROSI	Cellulose synthase OS=Betula platyphylla GN=CesA2 PE=2 SV=1	2	67	-5.06609	-2.64995	-5.17543	2.27e-07	4.86e-06	1.15e-06	TRUE			-65
AC454_contig33802_v3	1686	CCall_contig13689_v2	-	-	-	tr|A5B9V9|A5B9V9_VITVI	Putative uncharacterized protein OS=Vitis vinifera GN=VITISV_040107 PE=4 SV=1	2	67	-5.06609	-2.64995	-5.17543	2.27e-07	4.86e-06	1.15e-06	TRUE			-65
AC454_contig11129_v3	1368	CCall_contig403_v2	AC454_contig11129_v3_3_ORF2	IPR003657	DNA-binding WRKY	tr|B9SRT4|B9SRT4_RICCO	WRKY transcription factor, putative OS=Ricinus communis GN=RCOM_1058010 PE=4 SV=1	3	100	-5.05889	-2.64276	-6.3136	2.73e-10	9.16e-09	2.16e-09	TRUE			-97
AC454_contig12002_v3	3426	CCall_contig10654_v2	-	-	-	tr|B9H7W3|B9H7W3_POPTR	Predicted protein OS=Populus trichocarpa GN=POPTRDRAFT_818606 PE=4 SV=1	5	166	-5.05311	-2.63697	-8.1251	4.47e-16	2.52e-14	5.96e-15	TRUE			-161
AC454_contig10179_v3	1044	CCall_contig13678_v2	AC454_contig10179_v3_5_ORF1	IPR001087	Lipase, GDSL	tr|B9S7Q1|B9S7Q1_RICCO	Zinc finger protein, putative OS=Ricinus communis GN=RCOM_0610840 PE=4 SV=1	1	33	-5.04439	-2.62826	-3.61594	0.000299255	0.00318911	0.000752801	TRUE			-32
AC454_contig11188_v3	1182	CCall_contig9081_v2	AC454_contig11188_v3_1_ORF2	IPR014778|IPR017930|IPR012287|IPR015495|IPR000684|IPR009057|IPR001005	Myb, DNA-binding|Myb-type HTH DNA-binding domain|Homeodomain-related|Myb transcription factor|RNA polymerase II, heptapeptide repeat, eukaryotic|Homeodomain-like|SANT, DNA-binding	tr|B9H6K3|B9H6K3_POPTR	Predicted protein OS=Populus trichocarpa GN=MYB029 PE=4 SV=1	1	33	-5.04439	-2.62826	-3.61594	0.000299255	0.00318911	0.000752801	TRUE			-32
AC454_contig12778_v3	1810	CCall_contig21788_v2	AC454_contig12778_v3_1_ORF2	IPR004326	Mlo-related protein	tr|C6EWE5|C6EWE5_VITVI	MLO-like protein 1 OS=Vitis vinifera GN=MLO1 PE=2 SV=1	1	33	-5.04439	-2.62826	-3.61594	0.000299255	0.00318911	0.000752801	TRUE			-32
AC454_contig13374_v3	1262	CCall_contig11865_v2	AC454_contig13374_v3_5_ORF1	IPR000408|IPR009091	Regulator of chromosome condensation, RCC1|Regulator of chromosome condensation/beta-lactamase-inhibitor protein II	tr|A7PKR9|A7PKR9_VITVI	Chromosome chr7 scaffold_20, whole genome shotgun sequence OS=Vitis vinifera GN=GSVIVT00019292001 PE=4 SV=1	1	33	-5.04439	-2.62826	-3.61594	0.000299255	0.00318911	0.000752801	TRUE			-32
AC454_contig33152_v3	1363	CCall_contig9536_v2	AC454_contig33152_v3_2_ORF2	IPR012287|IPR006712|IPR001356|IPR003106|IPR017970|IPR009057	Homeodomain-related|HD-ZIP protein, N-terminal|Homeobox|Leucine zipper, homeobox-associated|Homeobox, conserved site|Homeodomain-like	tr|B9GYL8|B9GYL8_POPTR	Predicted protein OS=Populus trichocarpa GN=POPTRDRAFT_799722 PE=3 SV=1	1	33	-5.04439	-2.62826	-3.61594	0.000299255	0.00318911	0.000752801	TRUE			-32
AC454_contig41201_v3	777	CCall_contig89_v2	AC454_contig41201_v3_3_ORF2	IPR001344	Chlorophyll A-B binding protein	tr|B9RN67|B9RN67_RICCO	Chlorophyll A/B binding protein, putative OS=Ricinus communis GN=RCOM_1344080 PE=4 SV=1	1	33	-5.04439	-2.62826	-3.61594	0.000299255	0.00318911	0.000752801	TRUE			-32
AC454_contig18531_v3	945	CCall_contig89_v2	AC454_contig18531_v3_5_ORF2	IPR001344	Chlorophyll A-B binding protein	tr|Q43437|Q43437_SOYBN	Photosystem II type I chlorophyll a/b-binding protein OS=Glycine max GN=lhcb1*7 PE=4 SV=1	4	131	-5.03342	-2.61728	-7.18836	6.56e-13	2.98e-11	7.04e-12	TRUE			-127
AC454_contig28379_v3	968	CCall_contig3950_v2	-	-	-	-	-	2	65	-5.02237	-2.60623	-5.05162	4.38e-07	8.95e-06	2.11e-06	TRUE			-63
AC454_contig36895_v3	1356	CCall_contig25961_v2	AC454_contig36895_v3_6_ORF1	IPR016177|IPR001471	DNA-binding, integrase-type|Pathogenesis-related transcriptional factor/ERF, DNA-binding	tr|B9NBC3|B9NBC3_POPTR	AP2/ERF domain-containing transcription factor OS=Populus trichocarpa GN=ERF4 PE=4 SV=1	2	65	-5.02237	-2.60623	-5.05162	4.38e-07	8.95e-06	2.11e-06	TRUE			-63
AC454_contig4888_v3	1212	CCall_contig20037_v2	-	-	-	tr|A2Q573|A2Q573_MEDTR	Putative uncharacterized protein OS=Medicago truncatula GN=MtrDRAFT_AC160516g6v2 PE=2 SV=1	10	323	-5.01346	-2.59732	-11.2412	2.56e-29	3.69e-27	8.72e-28	TRUE			-313
AC454_contig34599_v3	2023	CCall_contig39736_v2	AC454_contig34599_v3_6_ORF2	IPR013057	Amino acid transporter, transmembrane	tr|B9S2V3|B9S2V3_RICCO	Amino acid transporter, putative OS=Ricinus communis GN=RCOM_0562460 PE=4 SV=1	6	193	-5.00749	-2.59136	-8.67789	4.03e-18	2.63e-16	6.21e-17	TRUE			-187
AC454_contig11287_v3	858	CCall_contig45256_v2	AC454_contig11287_v3_3_ORF2	IPR002052	DNA methylase, N-6 adenine-specific, conserved site	tr|A7PQ08|A7PQ08_VITVI	Chromosome chr18 scaffold_24, whole genome shotgun sequence OS=Vitis vinifera GN=GSVIVT00021866001 PE=4 SV=1	1	32	-5	-2.58386	-3.52762	0.000419308	0.00408391	0.0009639	TRUE			-31
AC454_contig20982_v3	1574	CCall_contig24705_v2	AC454_contig20982_v3_1_ORF1	IPR002290|IPR020635|IPR000719|IPR017441|IPR017442|IPR015748|IPR011009	Serine/threonine-protein kinase domain|Tyrosine-protein kinase, subgroup, catalytic domain|Protein kinase, catalytic domain|Protein kinase, ATP binding site|Serine/threonine-protein kinase-like domain|Mitogen activated protein kinase kinase kinase 3|Protein kinase-like domain	tr|B9HER3|B9HER3_POPTR	Predicted protein OS=Populus trichocarpa GN=POPTRDRAFT_764015 PE=4 SV=1	1	32	-5	-2.58386	-3.52762	0.000419308	0.00408391	0.0009639	TRUE			-31
AC454_contig23798_v3	1041	CCall_contig46515_v2	AC454_contig23798_v3_3_ORF1	IPR016024|IPR003890|IPR016021	Armadillo-type fold|MIF4G-like, type 3|MIF4-like, type 1/2/3	tr|B9GP88|B9GP88_POPTR	Predicted protein OS=Populus trichocarpa GN=POPTRDRAFT_644266 PE=4 SV=1	1	32	-5	-2.58386	-3.52762	0.000419308	0.00408391	0.0009639	TRUE			-31
AC454_contig32634_v3	1142	CCall_contig1327_v2	AC454_contig32634_v3_5_ORF2	IPR018376|IPR001753	Enoyl-CoA hydratase/isomerase, conserved site|Crotonase, core	tr|B9P6A2|B9P6A2_POPTR	Predicted protein OS=Populus trichocarpa GN=POPTRDRAFT_592531 PE=3 SV=1	1	32	-5	-2.58386	-3.52762	0.000419308	0.00408391	0.0009639	TRUE			-31
AC454_contig3621_v3	510	CCall_contig1871_v2	AC454_contig3621_v3_1_ORF1	IPR000910|IPR009071	High mobility group, HMG1/HMG2|High mobility group, superfamily	tr|A5BN89|A5BN89_VITVI	Putative uncharacterized protein OS=Vitis vinifera GN=VITISV_023376 PE=4 SV=1	1	32	-5	-2.58386	-3.52762	0.000419308	0.00408391	0.0009639	TRUE			-31
AC454_contig3791_v3	2138	CCall_contig38597_v2	AC454_contig3791_v3_5_ORF1	IPR004140|IPR002198	Exo70 exocyst complex subunit|Short-chain dehydrogenase/reductase SDR	tr|B9T911|B9T911_RICCO	Protein binding protein, putative OS=Ricinus communis GN=RCOM_0392600 PE=4 SV=1	1	32	-5	-2.58386	-3.52762	0.000419308	0.00408391	0.0009639	TRUE			-31
AC454_contig4863_v3	478	CCall_contig2709_v2	AC454_contig4863_v3_4_ORF2	IPR000425	Major intrinsic protein	tr|B9RCD1|B9RCD1_RICCO	Aquaporin PIP1.3, putative OS=Ricinus communis GN=RCOM_1687030 PE=3 SV=1	1	32	-5	-2.58386	-3.52762	0.000419308	0.00408391	0.0009639	TRUE			-31
AC454_contig31358_v3	1137	CCall_contig1385_v2	AC454_contig31358_v3_4_ORF1	IPR000086|IPR015797|IPR020084	NUDIX hydrolase domain|NUDIX hydrolase domain-like|NUDIX hydrolase, conserved site	tr|B7FMS1|B7FMS1_MEDTR	Putative uncharacterized protein OS=Medicago truncatula PE=2 SV=1	4	127	-4.98868	-2.57255	-7.01092	2.37e-12	1e-10	2.36e-11	TRUE			-123
AC454_contig30578_v3	3395	CCall_contig25453_v2	-	-	-	tr|Q5M9R1|Q5M9R1_TOBAC	Putative uncharacterized protein orf138b OS=Nicotiana tabacum GN=orf138c PE=4 SV=1	99	3122	-4.9789	-2.56276	-34.7388	2.04e-264	6.88e-261	1.63e-261	TRUE			-3023
AC454_contig35430_v3	2532	CCall_contig22236_v2	AC454_contig35430_v3_6_ORF2	IPR000225|IPR011989|IPR016024	Armadillo|Armadillo-like helical|Armadillo-type fold	tr|B9SQF9|B9SQF9_RICCO	Ubiquitin-protein ligase, putative OS=Ricinus communis GN=RCOM_1274640 PE=4 SV=1	2	63	-4.97728	-2.56114	-4.92559	8.41e-07	1.67e-05	3.94e-06	TRUE			-61
AC454_contig5332_v3	655	CCall_contig41535_v2	-	-	-	tr|B9MTB5|B9MTB5_POPTR	Predicted protein OS=Populus trichocarpa GN=POPTRDRAFT_589429 PE=4 SV=1	2	63	-4.97728	-2.56114	-4.92559	8.41e-07	1.67e-05	3.94e-06	TRUE			-61
AC454_contig5558_v3	1262	CCall_contig4424_v2	AC454_contig5558_v3_1_ORF2	IPR006766	Phosphate-induced protein 1	tr|B9GUX9|B9GUX9_POPTR	Predicted protein OS=Populus trichocarpa GN=POPTRDRAFT_551592 PE=4 SV=1	2	62	-4.9542	-2.53806	-4.86171	1.16e-06	2.19e-05	5.17e-06	TRUE			-60
AC454_contig13259_v3	1704	CCall_contig31062_v2	AC454_contig13259_v3_5_ORF1	IPR018181|IPR001023|IPR013126	Heat shock protein 70, conserved site|Heat shock protein Hsp70|Heat shock protein 70	tr|B9IHD2|B9IHD2_POPTR	Predicted protein OS=Populus trichocarpa GN=POPTRDRAFT_824995 PE=3 SV=1	1	31	-4.9542	-2.53806	-3.43769	0.000586689	0.00553402	0.00130653	TRUE			-30
AC454_contig2974_v3	1209	CCall_contig13546_v2	AC454_contig2974_v3_1_ORF2	IPR008973|IPR000008|IPR018029	C2 calcium/lipid-binding region, CaLB|C2 calcium-dependent membrane targeting|C2 membrane targeting protein	tr|B9RDP9|B9RDP9_RICCO	Synaptotagmin, putative OS=Ricinus communis GN=RCOM_1615010 PE=4 SV=1	1	31	-4.9542	-2.53806	-3.43769	0.000586689	0.00553402	0.00130653	TRUE			-30
AC454_contig36219_v3	516	CCall_contig48155_v2	AC454_contig36219_v3_3_ORF1	IPR004045|IPR012336|IPR012335	Glutathione S-transferase, N-terminal|Thioredoxin-like fold|Thioredoxin fold	tr|Q9FQ95|Q9FQ95_SOYBN	In2-1 protein OS=Glycine max PE=2 SV=1	1	31	-4.9542	-2.53806	-3.43769	0.000586689	0.00553402	0.00130653	TRUE			-30
AC454_contig36337_v3	1264	CCall_contig41932_v2	AC454_contig36337_v3_5_ORF1	IPR003480	Transferase	tr|B9RML2|B9RML2_RICCO	Salutaridinol 7-O-acetyltransferase, putative OS=Ricinus communis GN=RCOM_1081540 PE=4 SV=1	1	31	-4.9542	-2.53806	-3.43769	0.000586689	0.00553402	0.00130653	TRUE			-30
AC454_contig38870_v3	1169	CCall_contig45931_v2	-	-	-	tr|B9SXM6|B9SXM6_RICCO	Putative uncharacterized protein OS=Ricinus communis GN=RCOM_0017860 PE=4 SV=1	1	31	-4.9542	-2.53806	-3.43769	0.000586689	0.00553402	0.00130653	TRUE			-30
AC454_contig41714_v3	1235	CCall_contig42530_v2	-	-	-	tr|B9RNW7|B9RNW7_RICCO	Nucleic acid binding protein, putative OS=Ricinus communis GN=RCOM_0921600 PE=4 SV=1	1	31	-4.9542	-2.53806	-3.43769	0.000586689	0.00553402	0.00130653	TRUE			-30
AC454_contig24303_v3	2481	CCall_contig43503_v2	-	-	-	tr|Q5W7C9|Q5W7C9_ORYSJ	Unknow protein OS=Oryza sativa subsp. japonica GN=P0496H07.14 PE=4 SV=1	51	1569	-4.9432	-2.52707	-24.416	1.16e-131	1.56e-128	3.68e-129	TRUE			-1518
AC454_contig43217_v3	867	CCall_contig9410_v2	-	-	-	-	-	3	92	-4.9386	-2.52246	-5.90188	3.59e-09	1.04e-07	2.47e-08	TRUE			-89
AC454_contig1803_v3	899	CCall_contig7202_v2	AC454_contig1803_v3_3_ORF2	IPR017442|IPR017441|IPR008271|IPR002290|IPR020635|IPR020660|IPR011009|IPR000719	Serine/threonine-protein kinase-like domain|Protein kinase, ATP binding site|Serine/threonine-protein kinase, active site|Serine/threonine-protein kinase domain|Tyrosine-protein kinase, subgroup, catalytic domain|CBL-interacting protein kinase|Protein kinase-like domain|Protein kinase, catalytic domain	tr|A0MNJ4|A0MNJ4_POPTR	CBL-interacting protein kinase 7 OS=Populus trichocarpa GN=CIPK7 PE=2 SV=1	2	61	-4.93074	-2.5146	-4.79723	1.61e-06	2.96e-05	7e-06	TRUE			-59
AC454_contig18656_v3	878	CCall_contig335_v2	AC454_contig18656_v3_1_ORF1	IPR008406	Dormancyauxin associated	tr|Q52QX4|Q52QX4_MANES	Auxin-repressed protein-like protein ARP1 OS=Manihot esculenta PE=4 SV=1	12	365	-4.92679	-2.51065	-11.7261	9.37e-32	1.54e-29	3.64e-30	TRUE			-353
AC454_contig20792_v3	2526	CCall_contig2685_v2	AC454_contig20792_v3_4_ORF1	IPR005150	Cellulose synthase	tr|B9HA33|B9HA33_POPTR	Cellulose synthase OS=Populus trichocarpa GN=POPTRDRAFT_418524 PE=4 SV=1	3	91	-4.92283	-2.50669	-5.84898	4.95e-09	1.4e-07	3.3e-08	TRUE			-88
AC454_contig19596_v3	1483	CCall_contig15553_v2	AC454_contig19596_v3_5_ORF2	IPR006734	Protein of unknown function DUF597	tr|B7FIG8|B7FIG8_MEDTR	Putative uncharacterized protein OS=Medicago truncatula PE=2 SV=1	2	60	-4.90689	-2.49075	-4.73214	2.22e-06	4.02e-05	9.5e-06	TRUE			-58
AC454_contig23944_v3	1498	CCall_contig7188_v2	AC454_contig23944_v3_3_ORF2	IPR001461|IPR008138|IPR007856|IPR009007|IPR011001|IPR008139|IPR001969	Peptidase A1|Saposin-like type B, 2|Saposin-like type B, 1|Peptidase aspartic, catalytic|Saposin-like|Saposin B|Peptidase aspartic, active site	tr|B9I6C6|B9I6C6_POPTR	Predicted protein OS=Populus trichocarpa GN=POPTRDRAFT_834438 PE=3 SV=1	2	60	-4.90689	-2.49075	-4.73214	2.22e-06	4.02e-05	9.5e-06	TRUE			-58
AC454_contig25255_v3	1912	CCall_contig3194_v2	AC454_contig25255_v3_1_ORF2	IPR012336|IPR012335|IPR017937|IPR000866|IPR017936	Thioredoxin-like fold|Thioredoxin fold|Thioredoxin, conserved site|Alkyl hydroperoxide reductase/ Thiol specific antioxidant/ Mal allergen|Thioredoxin-like	tr|Q6QUQ2|Q6QUQ2_QUESU	Protein disulfide isomerase OS=Quercus suber GN=PDI PE=4 SV=1	2	60	-4.90689	-2.49075	-4.73214	2.22e-06	4.02e-05	9.5e-06	TRUE			-58
AC454_contig12390_v3	794	CCall_contig8369_v2	AC454_contig12390_v3_5_ORF1	IPR001466|IPR012338	Beta-lactamase-related|Beta-lactamase-type transpeptidase fold	tr|A7P510|A7P510_VITVI	Chromosome chr4 scaffold_6, whole genome shotgun sequence OS=Vitis vinifera GN=GSVIVT00032357001 PE=4 SV=1	1	30	-4.90689	-2.49075	-3.34608	0.000819633	0.00747982	0.00176597	TRUE			-29
AC454_contig1802_v3	1466	CCall_contig20602_v2	AC454_contig1802_v3_2_ORF2	IPR012416	Calmodulin binding protein-like	tr|B9N4N9|B9N4N9_POPTR	Predicted protein OS=Populus trichocarpa GN=POPTRDRAFT_784826 PE=4 SV=1	1	30	-4.90689	-2.49075	-3.34608	0.000819633	0.00747982	0.00176597	TRUE			-29
AC454_contig18972_v3	1486	CCall_contig2686_v2	AC454_contig18972_v3_5_ORF2	IPR016160|IPR010061|IPR015590|IPR016162|IPR016161	Aldehyde dehydrogenase, conserved site|Methylmalonate-semialdehyde dehydrogenase|Aldehyde dehydrogenase|Aldehyde dehydrogenase, N-terminal|Aldehyde/histidinol dehydrogenase	tr|A7QSD0|A7QSD0_VITVI	Chromosome chr3 scaffold_158, whole genome shotgun sequence OS=Vitis vinifera GN=GSVIVT00005784001 PE=3 SV=1	1	30	-4.90689	-2.49075	-3.34608	0.000819633	0.00747982	0.00176597	TRUE			-29
AC454_contig21066_v3	823	CCall_contig3107_v2	AC454_contig21066_v3_1_ORF2	IPR006095|IPR006097|IPR006096	Glutamate/phenylalanine/leucine/valine dehydrogenase|Glutamate/phenylalanine/leucine/valine dehydrogenase, dimerisation region|Glutamate/phenylalanine/leucine/valine dehydrogenase, C-terminal	tr|B9I5Y2|B9I5Y2_POPTR	Predicted protein OS=Populus trichocarpa GN=POPTRDRAFT_571209 PE=3 SV=1	1	30	-4.90689	-2.49075	-3.34608	0.000819633	0.00747982	0.00176597	TRUE			-29
AC454_contig3244_v3	1597	CCall_contig41384_v2	AC454_contig3244_v3_6_ORF1	IPR013536	WLM	tr|B9IAL9|B9IAL9_POPTR	Predicted protein OS=Populus trichocarpa GN=POPTRDRAFT_834957 PE=4 SV=1	1	30	-4.90689	-2.49075	-3.34608	0.000819633	0.00747982	0.00176597	TRUE			-29
AC454_contig38880_v3	1668	CCall_contig3187_v2	AC454_contig38880_v3_2_ORF1	IPR014001|IPR001650|IPR014021|IPR014014|IPR011545|IPR000629	DEAD-like helicase, N-terminal|DNA/RNA helicase, C-terminal|Helicase, superfamily 1/2, ATP-binding domain|RNA helicase, DEAD-box type, Q motif|DNA/RNA helicase, DEAD/DEAH box type, N-terminal|RNA helicase, ATP-dependent, DEAD-box, conserved site	tr|B9S627|B9S627_RICCO	Dead box ATP-dependent RNA helicase, putative OS=Ricinus communis GN=RCOM_1063350 PE=3 SV=1	1	30	-4.90689	-2.49075	-3.34608	0.000819633	0.00747982	0.00176597	TRUE			-29
AC454_contig12180_v3	1346	CCall_contig7202_v2	AC454_contig12180_v3_3_ORF1	IPR000719|IPR018451|IPR011009|IPR002290|IPR020635|IPR020660|IPR017441|IPR008271|IPR017442|IPR004041	Protein kinase, catalytic domain|NAF/FISL domain|Protein kinase-like domain|Serine/threonine-protein kinase domain|Tyrosine-protein kinase, subgroup, catalytic domain|CBL-interacting protein kinase|Protein kinase, ATP binding site|Serine/threonine-protein kinase, active site|Serine/threonine-protein kinase-like domain|NAF domain	tr|B9T6V8|B9T6V8_RICCO	CBL-interacting serine/threonine-protein kinase, putative OS=Ricinus communis GN=RCOM_0370920 PE=4 SV=1	5	148	-4.88753	-2.47139	-7.39946	1.37e-13	6.62e-12	1.56e-12	TRUE			-143
AC454_contig12360_v3	870	CCall_contig33437_v2	AC454_contig12360_v3_1_ORF2	IPR002068|IPR008978	Heat shock protein Hsp20|HSP20-like chaperone	tr|B9RQT7|B9RQT7_RICCO	Heat-shock protein, putative OS=Ricinus communis GN=RCOM_0706490 PE=3 SV=1	5	148	-4.88753	-2.47139	-7.39946	1.37e-13	6.62e-12	1.56e-12	TRUE			-143
AC454_contig12770_v3	1351	CCall_contig5074_v2	AC454_contig12770_v3_4_ORF2	IPR000620	Protein of unknown function DUF6, transmembrane	tr|A9PD22|A9PD22_POPTR	Predicted protein OS=Populus trichocarpa GN=POPTRDRAFT_816039 PE=2 SV=1	2	59	-4.88264	-2.4665	-4.66642	3.06e-06	5.36e-05	1.26e-05	TRUE			-57
AC454_contig27652_v3	1416	CCall_contig14169_v2	AC454_contig27652_v3_4_ORF2	IPR005150	Cellulose synthase	tr|A7R031|A7R031_VITVI	Chromosome undetermined scaffold_296, whole genome shotgun sequence OS=Vitis vinifera GN=GSVIVT00010950001 PE=4 SV=1	2	59	-4.88264	-2.4665	-4.66642	3.06e-06	5.36e-05	1.26e-05	TRUE			-57
AC454_contig34295_v3	1751	CCall_contig818_v2	AC454_contig34295_v3_1_ORF1	IPR003945|IPR001750|IPR010934	NADH-plastoquinone oxidoreductase, chain 5|NADH:ubiquinone/plastoquinone oxidoreductase|NADH dehydrogenase subunit 5, C-terminal	tr|Q9MF46|Q9MF46_BETVU	NADH-ubiquinone oxidoreductase chain 5 OS=Beta vulgaris subsp. vulgaris GN=nad5 PE=2 SV=2	4	117	-4.87036	-2.45423	-6.55271	5.65e-11	2.06e-09	4.88e-10	TRUE			-113
AC454_contig22077_v3	735	CCall_contig1883_v2	AC454_contig22077_v3_6_ORF1	IPR018117	DNA methylase, C-5 cytosine-specific, active site	-	-	6	175	-4.86625	-2.45011	-8.00646	1.18e-15	6.41e-14	1.52e-14	TRUE			-169
AC454_contig35886_v3	2500	CCall_contig9919_v2	AC454_contig35886_v3_2_ORF2	IPR020568|IPR003594|IPR019805|IPR001404|IPR020576	Ribosomal protein S5 domain 2-type fold|ATP-binding region, ATPase-like|Heat shock protein Hsp90, conserved site|Chaperone protein htpG|Heat shock protein Hsp90, C-terminal	tr|B9RIT0|B9RIT0_RICCO	Heat shock protein, putative OS=Ricinus communis GN=RCOM_1582180 PE=4 SV=1	22	640	-4.8625	-2.44636	-15.3014	7.48e-53	2.9e-50	6.87e-51	TRUE			-618
AC454_contig39404_v3	2333	CCall_contig3446_v2	-	-	-	-	-	2	58	-4.85798	-2.44184	-4.60006	4.22e-06	7.22e-05	1.7e-05	TRUE			-56
AC454_contig32929_v3	2182	CCall_contig12856_v2	AC454_contig32929_v3_5_ORF3	IPR008972|IPR011707|IPR001117|IPR011706	Cupredoxin|Multicopper oxidase, type 3|Multicopper oxidase, type 1|Multicopper oxidase, type 2	tr|B9GTW2|B9GTW2_POPTR	Predicted protein OS=Populus trichocarpa GN=POPTRDRAFT_552769 PE=4 SV=1	2	57	-4.83289	-2.41675	-4.53304	5.81e-06	9.47e-05	2.24e-05	TRUE			-55
AC454_contig24107_v3	1193	CCall_contig4424_v2	AC454_contig24107_v3_6_ORF2	IPR006766	Phosphate-induced protein 1	tr|A5AG33|A5AG33_VITVI	Putative uncharacterized protein OS=Vitis vinifera GN=VITISV_040774 PE=4 SV=1	3	85	-4.82443	-2.40829	-5.52436	3.31e-08	8.19e-07	1.93e-07	TRUE			-82
AC454_contig8704_v3	667	CCall_contig47140_v2	-	-	-	sp|Q8TGM6|TAR1_YEAST	Protein TAR1 OS=Saccharomyces cerevisiae GN=TAR1 PE=2 SV=1	3	85	-4.82443	-2.40829	-5.52436	3.31e-08	8.19e-07	1.93e-07	TRUE			-82
AC454_contig20182_v3	1393	CCall_contig19747_v2	AC454_contig20182_v3_6_ORF2	IPR008997	Ricin B-related lectin	tr|B9SHJ7|B9SHJ7_RICCO	Putative uncharacterized protein OS=Ricinus communis GN=RCOM_1122440 PE=4 SV=1	6	168	-4.80735	-2.39122	-7.73466	1.04e-14	5.38e-13	1.27e-13	TRUE			-162
AC454_contig15643_v3	819	CCall_contig41349_v2	-	-	-	tr|A5BTC8|A5BTC8_VITVI	Putative uncharacterized protein OS=Vitis vinifera GN=VITISV_009130 PE=4 SV=1	2	56	-4.80735	-2.39122	-4.46534	7.99e-06	0.000123787	2.92e-05	TRUE			-54
AC454_contig29302_v3	766	CCall_contig2353_v2	AC454_contig29302_v3_6_ORF1	IPR013781|IPR017853|IPR001554	Glycoside hydrolase, subgroup, catalytic core|Glycoside hydrolase, catalytic core|Glycoside hydrolase, family 14	tr|B9RWS7|B9RWS7_RICCO	Beta-amylase OS=Ricinus communis GN=RCOM_1023980 PE=3 SV=1	2	56	-4.80735	-2.39122	-4.46534	7.99e-06	0.000123787	2.92e-05	TRUE			-54
AC454_contig44605_v3	984	CCall_contig1587_v2	AC454_contig44605_v3_6_ORF2	IPR000894	Ribulose bisphosphate carboxylase, small chain	tr|Q64FQ1|Q64FQ1_FAGSY	Ribulose bisphosphate carboxylase small chain OS=Fagus sylvatica GN=rbcS PE=2 SV=1	3	83	-4.79008	-2.37394	-5.41324	6.19e-08	1.47e-06	3.46e-07	TRUE			-80
AC454_contig43070_v3	1667	CCall_contig6522_v2	AC454_contig43070_v3_5_ORF2	IPR002922	Thiamine biosynthesis Thi4 protein	sp|Q38709|THI4_ALNGL	Thiazole biosynthetic enzyme, chloroplastic OS=Alnus glutinosa GN=THI4 PE=2 SV=1	5	138	-4.7866	-2.37046	-6.97421	3.08e-12	1.28e-10	3.02e-11	TRUE			-133
AC454_contig40759_v3	377	CCall_contig4827_v2	-	-	-	tr|A8P6U5|A8P6U5_BRUMA	Putative uncharacterized protein (Fragment) OS=Brugia malayi GN=Bm1_17870 PE=4 SV=1	4	108	-4.75489	-2.33875	-6.12066	9.32e-10	2.9e-08	6.87e-09	TRUE			-104
AC454_contig31340_v3	2635	CCall_contig18751_v2	AC454_contig31340_v3_1_ORF2	IPR000403	Phosphatidylinositol 3-/4-kinase, catalytic	tr|B9RLG3|B9RLG3_RICCO	Inositol or phosphatidylinositol kinase, putative OS=Ricinus communis GN=RCOM_1466660 PE=4 SV=1	3	81	-4.75489	-2.33875	-5.30057	1.15e-07	2.65e-06	6.27e-07	TRUE			-78
AC454_contig24058_v3	1492	CCall_contig2847_v2	-	-	-	tr|A7Q1Y4|A7Q1Y4_VITVI	Chromosome chr13 scaffold_45, whole genome shotgun sequence OS=Vitis vinifera GN=GSVIVT00028655001 PE=4 SV=1	2	54	-4.75489	-2.33875	-4.32784	1.51e-05	0.00022465	5.31e-05	TRUE			-52
AC454_contig22226_v3	1888	CCall_contig14353_v2	AC454_contig22226_v3_4_ORF1	IPR001128|IPR017972	Cytochrome P450|Cytochrome P450, conserved site	tr|Q2MJ15|Q2MJ15_MEDTR	Cytochrome P450 monooxygenase CYP92A29 OS=Medicago truncatula GN=CYP92A29 PE=2 SV=1	4	107	-4.74147	-2.32533	-6.0714	1.27e-09	3.92e-08	9.27e-09	TRUE			-103
AC454_contig25189_v3	1638	CCall_contig10568_v2	AC454_contig25189_v3_3_ORF1	IPR000270	Octicosapeptide/Phox/Bem1p	tr|B9HN70|B9HN70_POPTR	Predicted protein OS=Populus trichocarpa GN=POPTRDRAFT_649767 PE=4 SV=1	3	80	-4.73697	-2.32083	-5.24364	1.57e-07	3.56e-06	8.42e-07	TRUE			-77
AC454_contig24187_v3	2547	CCall_contig7186_v2	AC454_contig24187_v3_6_ORF1	IPR001563|IPR018202	Peptidase S10, serine carboxypeptidase|Peptidase S10, serine carboxypeptidase, active site	tr|B9GF26|B9GF26_POPTR	Predicted protein OS=Populus trichocarpa GN=POPTRDRAFT_829659 PE=4 SV=1	4	106	-4.72792	-2.31178	-6.02188	1.72e-09	5.17e-08	1.22e-08	TRUE			-102
AC454_contig13887_v3	1287	CCall_contig1423_v2	-	-	-	-	-	2	53	-4.72792	-2.31178	-4.25799	2.06e-05	0.00029541	6.98e-05	TRUE			-51
AC454_contig26017_v3	779	CCall_contig5372_v2	-	-	-	-	-	2	53	-4.72792	-2.31178	-4.25799	2.06e-05	0.00029541	6.98e-05	TRUE			-51
AC454_contig10370_v3	1751	CCall_contig10531_v2	AC454_contig10370_v3_2_ORF3	IPR018247|IPR017441|IPR008271|IPR000719|IPR018451|IPR002290|IPR020635|IPR017442|IPR004041|IPR011009|IPR020660	EF-Hand 1, calcium-binding site|Protein kinase, ATP binding site|Serine/threonine-protein kinase, active site|Protein kinase, catalytic domain|NAF/FISL domain|Serine/threonine-protein kinase domain|Tyrosine-protein kinase, subgroup, catalytic domain|Serine/threonine-protein kinase-like domain|NAF domain|Protein kinase-like domain|CBL-interacting protein kinase	tr|B9RVE0|B9RVE0_RICCO	CBL-interacting serine/threonine-protein kinase, putative OS=Ricinus communis GN=RCOM_1133420 PE=4 SV=1	5	132	-4.72247	-2.30633	-6.71053	1.94e-11	7.39e-10	1.75e-10	TRUE			-127
AC454_contig14521_v3	2080	CCall_contig14798_v2	-	-	-	-	-	3	79	-4.71882	-2.30268	-5.1863	2.15e-07	4.6e-06	1.09e-06	TRUE			-76
AC454_contig27229_v3	951	CCall_contig16028_v2	-	-	-	tr|B9HJ87|B9HJ87_POPTR	Predicted protein OS=Populus trichocarpa GN=POPTRDRAFT_766120 PE=4 SV=1	3	79	-4.71882	-2.30268	-5.1863	2.15e-07	4.6e-06	1.09e-06	TRUE			-76
AC454_contig29182_v3	1029	CCall_contig16640_v2	AC454_contig29182_v3_2_ORF2	IPR012337|IPR006941	Polynucleotidyl transferase, ribonuclease H fold|Ribonuclease CAF1	tr|B9MYV0|B9MYV0_POPTR	Predicted protein OS=Populus trichocarpa GN=POPTRDRAFT_679906 PE=4 SV=1	6	156	-4.70044	-2.2843	-7.25317	4.07e-13	1.87e-11	4.43e-12	TRUE			-150
AC454_contig9399_v3	2036	CCall_contig17120_v2	AC454_contig9399_v3_4_ORF2	IPR001841|IPR018957|IPR010543	Zinc finger, RING-type|Zinc finger, C3HC4 RING-type|Protein of unknown function DUF1117	tr|A5BC54|A5BC54_VITVI	Putative uncharacterized protein OS=Vitis vinifera GN=VITISV_022309 PE=4 SV=1	4	103	-4.6865	-2.27036	-5.87168	4.31e-09	1.23e-07	2.9e-08	TRUE			-99
AC454_contig38327_v3	1893	CCall_contig40083_v2	AC454_contig38327_v3_5_ORF2	IPR004813	Oligopeptide transporter OPT superfamily	tr|B9N9G4|B9N9G4_POPTR	Oligopeptide transporter OPT family (Fragment) OS=Populus trichocarpa GN=POPTRDRAFT_276414 PE=4 SV=1	2	51	-4.67243	-2.25629	-4.116	3.86e-05	0.000517941	0.000122201	TRUE			-49
AC454_contig42310_v3	927	CCall_contig8205_v2	AC454_contig42310_v3_6_ORF2	IPR005900|IPR000292	6-phosphogluconolactonase|Formate/nitrite transporter	tr|B6UAK0|B6UAK0_MAIZE	6-phosphogluconolactonase OS=Zea mays PE=2 SV=1	2	51	-4.67243	-2.25629	-4.116	3.86e-05	0.000517941	0.000122201	TRUE			-49
AC454_contig13799_v3	3227	CCall_contig15399_v2	-	-	-	tr|B9HL78|B9HL78_POPTR	Putative uncharacterized protein OS=Populus trichocarpa GN=POPTRDRAFT_765239 PE=4 SV=1	5	127	-4.66676	-2.25062	-6.48551	8.84e-11	3.18e-09	7.51e-10	TRUE			-122
AC454_contig13125_v3	1959	CCall_contig20380_v2	AC454_contig13125_v3_3_ORF2	IPR002913	Lipid-binding START	tr|B9RYW5|B9RYW5_RICCO	Phosphatidylcholine transfer protein, putative OS=Ricinus communis GN=RCOM_1314180 PE=4 SV=1	2	50	-4.64386	-2.22772	-4.04381	5.26e-05	0.000670223	0.000158417	TRUE			-48
AC454_contig7403_v3	2201	CCall_contig2296_v2	-	-	-	tr|B9T2I5|B9T2I5_RICCO	Putative uncharacterized protein OS=Ricinus communis GN=RCOM_0101400 PE=4 SV=1	3	74	-4.62449	-2.20835	-4.8932	9.92e-07	1.96e-05	4.62e-06	TRUE			-71
AC454_contig32571_v3	1701	CCall_contig3663_v2	AC454_contig32571_v3_3_ORF1	IPR016024|IPR013041|IPR002553|IPR014863|IPR011989|IPR013040	Armadillo-type fold|Clathrin/coatomer adaptor, adaptin-like, appendage, Ig-like subdomain|Clathrin/coatomer adaptor, adaptin-like, N-terminal|Coatomer, gamma subunit , appendage|Armadillo-like helical|Coatomer, gamma subunit, appendage, Ig-like subdomain	tr|B9RBE3|B9RBE3_RICCO	Coatomer gamma subunit, putative OS=Ricinus communis GN=RCOM_1674930 PE=4 SV=1	2	49	-4.61471	-2.19857	-3.9708	7.16e-05	0.000883921	0.000208928	TRUE			-47
AC454_contig34438_v3	1446	CCall_contig44854_v2	AC454_contig34438_v3_6_ORF2	IPR015655|IPR014045|IPR001932|IPR000222	Protein phosphatase 2C|Protein phosphatase 2C, N-terminal|Protein phosphatase 2C-related|Protein phosphatase 2C, manganese/magnesium aspartate binding site	tr|Q9M3V1|Q9M3V1_FAGSY	Protein phpsphatase 2C (PP2C) OS=Fagus sylvatica GN=pp2C1 PE=2 SV=1	3	73	-4.60486	-2.18872	-4.83324	1.34e-06	2.51e-05	5.92e-06	TRUE			-70
AC454_contig9454_v3	736	CCall_contig3295_v2	-	-	-	-	-	13	316	-4.60334	-2.1872	-10.0529	8.92e-24	8.38e-22	1.98e-22	TRUE			-303
AC454_contig36154_v3	1202	CCall_contig2107_v2	AC454_contig36154_v3_2_ORF2	IPR000425|IPR012269	Major intrinsic protein|Aquaporin	tr|B8Q9D3|B8Q9D3_GOSHI	Aquaporin PIP2;3 OS=Gossypium hirsutum GN=PIP2;3 PE=2 SV=1	5	121	-4.59694	-2.1808	-6.20872	5.34e-10	1.73e-08	4.08e-09	TRUE			-116
AC454_contig2592_v3	1689	CCall_contig1521_v2	AC454_contig2592_v3_2_ORF2	IPR019147	Splicing factor, suppressor of white apricot	tr|B9SC65|B9SC65_RICCO	Splicing factor, arginine/serine-rich, putative OS=Ricinus communis GN=RCOM_1408100 PE=4 SV=1	2	48	-4.58496	-2.16882	-3.89693	9.74e-05	0.00116512	0.000275393	TRUE			-46
AC454_contig39383_v3	877	CCall_contig46733_v2	AC454_contig39383_v3_1_ORF2	IPR002068|IPR008978	Heat shock protein Hsp20|HSP20-like chaperone	tr|B9GUS2|B9GUS2_POPTR	Predicted protein OS=Populus trichocarpa GN=POPTRDRAFT_830535 PE=3 SV=1	2	47	-4.55459	-2.13845	-3.82218	0.000132275	0.00153782	0.000363383	TRUE			-45
AC454_contig9874_v3	1277	CCall_contig4274_v2	AC454_contig9874_v3_1_ORF1	IPR018029|IPR000008|IPR008973	C2 membrane targeting protein|C2 calcium-dependent membrane targeting|C2 calcium/lipid-binding region, CaLB	tr|B9I7K0|B9I7K0_POPTR	Predicted protein OS=Populus trichocarpa GN=POPTRDRAFT_570806 PE=4 SV=1	2	47	-4.55459	-2.13845	-3.82218	0.000132275	0.00153782	0.000363383	TRUE			-45
AC454_contig25365_v3	3127	CCall_contig12724_v2	-	-	-	tr|B9SIX2|B9SIX2_RICCO	Ubiquitin-protein ligase, putative OS=Ricinus communis GN=RCOM_0790950 PE=4 SV=1	3	69	-4.52356	-2.10742	-4.5886	4.46e-06	7.56e-05	1.79e-05	TRUE			-66
AC454_contig12755_v3	1835	CCall_contig45264_v2	-	-	-	tr|A7PPZ2|A7PPZ2_VITVI	Chromosome chr18 scaffold_24, whole genome shotgun sequence OS=Vitis vinifera GN=GSVIVT00021845001 PE=4 SV=1	2	46	-4.52356	-2.10742	-3.74653	0.000179299	0.00196732	0.000464754	TRUE			-44
AC454_contig34713_v3	1959	CCall_contig1740_v2	AC454_contig34713_v3_3_ORF3	IPR003006	Immunoglobulin/major histocompatibility complex, conserved site	tr|Q9SSR0|Q9SSR0_ARATH	F6D8.20 OS=Arabidopsis thaliana GN=At1g52580 PE=4 SV=1	2	46	-4.52356	-2.10742	-3.74653	0.000179299	0.00196732	0.000464754	TRUE			-44
AC454_contig40727_v3	1759	CCall_contig22670_v2	AC454_contig40727_v3_6_ORF2	IPR003959	ATPase, AAA-type, core	tr|A7NYV5|A7NYV5_VITVI	Chromosome chr6 scaffold_3, whole genome shotgun sequence OS=Vitis vinifera GN=GSVIVT00024270001 PE=4 SV=1	2	46	-4.52356	-2.10742	-3.74653	0.000179299	0.00196732	0.000464754	TRUE			-44
AC454_contig42092_v3	1708	CCall_contig26246_v2	-	-	-	tr|A7PMZ8|A7PMZ8_VITVI	Chromosome chr14 scaffold_21, whole genome shotgun sequence OS=Vitis vinifera GN=GSVIVT00021008001 PE=4 SV=1	10	228	-4.51096	-2.09482	-8.31012	9.56e-17	5.65e-15	1.33e-15	TRUE			-218
AC454_contig36212_v3	1296	CCall_contig38887_v2	AC454_contig36212_v3_4_ORF2	IPR001471|IPR016177	Pathogenesis-related transcriptional factor/ERF, DNA-binding|DNA-binding, integrase-type	tr|Q6TKQ4|Q6TKQ4_VITAE	Putative ethylene response factor ERF3a OS=Vitis aestivalis PE=2 SV=1	4	89	-4.47573	-2.05959	-5.13554	2.81e-07	5.95e-06	1.41e-06	TRUE			-85
AC454_contig20650_v3	1803	CCall_contig8310_v2	AC454_contig20650_v3_3_ORF1	IPR015424|IPR020581|IPR015421|IPR020580	Pyridoxal phosphate-dependent transferase, major region|Glycine cleavage system P-protein-like|Pyridoxal phosphate-dependent transferase, major region, subdomain 1|Glycine cleavage system P-protein, N-terminal	tr|B9HDN2|B9HDN2_POPTR	Precursor of carboxylase p-protein 1, glycine decarboxylase complex OS=Populus trichocarpa GN=gdcP1 PE=4 SV=1	2	44	-4.45943	-2.04329	-3.59237	0.000327682	0.00343764	0.00080216	TRUE			-42
AC454_contig40346_v3	1372	CCall_contig48308_v2	AC454_contig40346_v3_3_ORF1	IPR001623|IPR015609|IPR018253	Heat shock protein DnaJ, N-terminal|Molecular chaperone, heat shock protein, Hsp40, DnaJ|Heat shock protein DnaJ, conserved site	tr|B9RH87|B9RH87_RICCO	Chaperone protein dnaJ, putative OS=Ricinus communis GN=RCOM_1448440 PE=4 SV=1	2	44	-4.45943	-2.04329	-3.59237	0.000327682	0.00343764	0.00080216	TRUE			-42
AC454_contig3843_v3	652	CCall_contig3553_v2	AC454_contig3843_v3_1_ORF1	IPR002068|IPR008978	Heat shock protein Hsp20|HSP20-like chaperone	tr|Q9ZS24|Q9ZS24_CASSA	Cytosolic class I small heat-shock protein HSP17.5 OS=Castanea sativa GN=hsp17.5 PE=2 SV=1	16	349	-4.44708	-2.03094	-10.0796	6.8e-24	6.51e-22	1.54e-22	TRUE			-333
AC454_contig21579_v3	790	CCall_contig38890_v2	AC454_contig21579_v3_2_ORF1	IPR000916	Bet v I allergen	tr|Q9AXU0|Q9AXU0_PRUPE	Major latex-like protein OS=Prunus persica PE=4 SV=1	5	109	-4.44626	-2.03012	-5.63076	1.79e-08	4.66e-07	1.1e-07	TRUE			-104
AC454_contig25089_v3	1201	CCall_contig41507_v2	AC454_contig25089_v3_6_ORF2	IPR006766	Phosphate-induced protein 1	tr|B9RJM6|B9RJM6_RICCO	Putative uncharacterized protein OS=Ricinus communis GN=RCOM_1036580 PE=4 SV=1	4	87	-4.44294	-2.0268	-5.02514	5.03e-07	1.01e-05	2.4e-06	TRUE			-83
AC454_contig3286_v3	1187	CCall_contig1969_v2	AC454_contig3286_v3_2_ORF3	IPR002379|IPR020537|IPR000454	ATPase, F0/V0 complex, subunit C|ATPase, F0 complex, subunit C, DCCD-binding site|ATPase, F0 complex, subunit C	tr|Q6YSR2|Q6YSR2_BRANA	NADH-ubiquinone oxidoreductase chain 5 OS=Brassica napus GN=nad5 PE=3 SV=1	6	130	-4.43741	-2.02127	-6.13196	8.68e-10	2.71e-08	6.41e-09	TRUE			-124
AC454_contig5517_v3	1088	CCall_contig39655_v2	AC454_contig5517_v3_3_ORF2	IPR007612	Protein of unknown function DUF567	tr|A7QFJ2|A7QFJ2_VITVI	Chromosome chr8 scaffold_88, whole genome shotgun sequence OS=Vitis vinifera GN=GSVIVT00037442001 PE=4 SV=1	5	108	-4.43296	-2.01682	-5.58101	2.39e-08	6.1e-07	1.44e-07	TRUE			-103
AC454_contig19701_v3	1500	CCall_contig5973_v2	AC454_contig19701_v3_2_ORF1	IPR012146|IPR015701|IPR017938|IPR017927|IPR001433	Ferredoxin--NADP reductase|Ferredoxin Reductase|Riboflavin synthase-like beta-barrel|Ferredoxin reductase-type FAD-binding domain|Oxidoreductase FAD/NAD(P)-binding	tr|A7QDX2|A7QDX2_VITVI	Ferredoxin--NADP reductase OS=Vitis vinifera GN=GSVIVT00036774001 PE=3 SV=1	2	43	-4.42626	-2.01013	-3.51381	0.000441735	0.00428581	0.00101204	TRUE			-41
AC454_contig20911_v3	1081	CCall_contig14083_v2	AC454_contig20911_v3_5_ORF2	IPR001810	Cyclin-like F-box	tr|B9H220|B9H220_POPTR	F-box family protein OS=Populus trichocarpa GN=POPTRDRAFT_647704 PE=4 SV=1	2	43	-4.42626	-2.01013	-3.51381	0.000441735	0.00428581	0.00101204	TRUE			-41
AC454_contig25033_v3	1984	CCall_contig40973_v2	AC454_contig25033_v3_6_ORF2	IPR001810|IPR006553	Cyclin-like F-box|Leucine-rich repeat, cysteine-containing subtype	tr|B9R772|B9R772_RICCO	Skip-2, putative OS=Ricinus communis GN=RCOM_1589320 PE=4 SV=1	2	43	-4.42626	-2.01013	-3.51381	0.000441735	0.00428581	0.00101204	TRUE			-41
AC454_contig4377_v3	957	CCall_contig42946_v2	AC454_contig4377_v3_2_ORF2	IPR003685	Photosystem I protein PsaD	tr|A5AEB4|A5AEB4_VITVI	Chromosome chr5 scaffold_2, whole genome shotgun sequence OS=Vitis vinifera GN=GSVIVT00019961001 PE=4 SV=1	2	43	-4.42626	-2.01013	-3.51381	0.000441735	0.00428581	0.00101204	TRUE			-41
AC454_contig7827_v3	1614	CCall_contig41611_v2	AC454_contig7827_v3_6_ORF1	IPR006501|IPR000070|IPR018040|IPR012334|IPR011050	Pectinesterase inhibitor|Pectinesterase, catalytic|Pectinesterase, active site|Pectin lyase fold|Pectin lyase fold/virulence factor	tr|B9IDR8|B9IDR8_POPTR	Pectinesterase OS=Populus trichocarpa GN=POPTRDRAFT_1100752 PE=3 SV=1	2	43	-4.42626	-2.01013	-3.51381	0.000441735	0.00428581	0.00101204	TRUE			-41
AC454_contig9036_v3	1777	CCall_contig10085_v2	AC454_contig9036_v3_4_ORF2	IPR017975|IPR019756|IPR003008|IPR018316|IPR002453|IPR000217|IPR019746|IPR008280	Tubulin, conserved site|Peptidase S26A, signal peptidase I, serine active site|Tubulin/FtsZ, GTPase domain|Tubulin/FtsZ, 2-layer sandwich domain|Beta tubulin|Tubulin|Tubulin/FtsZ, N-terminal|Tubulin/FtsZ, C-terminal	tr|B8AAY0|B8AAY0_ORYSI	Putative uncharacterized protein OS=Oryza sativa subsp. indica GN=OsI_04129 PE=3 SV=1	8	171	-4.41785	-2.00171	-6.98855	2.78e-12	1.16e-10	2.74e-11	TRUE			-163
AC454_contig31003_v3	1276	CCall_contig1394_v2	-	-	-	-	-	5	106	-4.40599	-1.98985	-5.48071	4.24e-08	1.03e-06	2.44e-07	TRUE			-101
AC454_contig34454_v3	2054	CCall_contig34977_v2	AC454_contig34454_v3_1_ORF1	IPR002205|IPR013760|IPR013758|IPR013757	DNA topoisomerase, type IIA, subunit A or C-terminal|DNA topoisomerase, type IIA, central|DNA topoisomerase, type IIA, subunit A or C-terminal, alpha-beta|DNA topoisomerase, type IIA, subunit A, alpha-helical	tr|A7Q269|A7Q269_VITVI	DNA topoisomerase 2 OS=Vitis vinifera GN=GSVIVT00028763001 PE=3 SV=1	2	42	-4.39232	-1.97618	-3.4342	0.000594302	0.00558367	0.00131979	TRUE			-40
AC454_contig38095_v3	609	CCall_contig39590_v2	AC454_contig38095_v3_3_ORF1	IPR000167	Dehydrin	tr|Q941N0|Q941N0_9FABA	Drought-induced protein OS=Retama raetam GN=DIP PE=4 SV=1	18	372	-4.36923	-1.9531	-10.1437	3.54e-24	3.47e-22	8.2e-23	TRUE			-354
AC454_contig11865_v3	1773	CCall_contig1073_v2	AC454_contig11865_v3_6_ORF2	IPR004314	Protein of unknown function DUF239, plant	tr|B9GY58|B9GY58_POPTR	Predicted protein OS=Populus trichocarpa GN=POPTRDRAFT_817661 PE=4 SV=1	8	164	-4.35755	-1.94141	-6.70755	1.98e-11	7.53e-10	1.78e-10	TRUE			-156
AC454_contig15605_v3	1368	CCall_contig17062_v2	AC454_contig15605_v3_2_ORF1	IPR011527|IPR017871|IPR001140|IPR003439|IPR003593	ABC transporter, transmembrane region, type 1|ABC transporter, conserved site|ABC transporter, transmembrane region|ABC transporter-like|ATPase, AAA+ type, core	tr|B9S0G9|B9S0G9_RICCO	Multidrug resistance protein 1, 2, putative OS=Ricinus communis GN=RCOM_1354650 PE=3 SV=1	2	41	-4.35755	-1.94141	-3.35352	0.000797902	0.00731124	0.00172616	TRUE			-39
AC454_contig18382_v3	1205	CCall_contig6457_v2	-	-	-	-	-	2	41	-4.35755	-1.94141	-3.35352	0.000797902	0.00731124	0.00172616	TRUE			-39
AC454_contig21811_v3	1588	CCall_contig42071_v2	AC454_contig21811_v3_1_ORF2	IPR012677|IPR000504	Nucleotide-binding, alpha-beta plait|RNA recognition motif, RNP-1	tr|A7PG82|A7PG82_VITVI	Chromosome chr6 scaffold_15, whole genome shotgun sequence OS=Vitis vinifera GN=GSVIVT00017427001 PE=4 SV=1	2	41	-4.35755	-1.94141	-3.35352	0.000797902	0.00731124	0.00172616	TRUE			-39
AC454_contig39081_v3	828	CCall_contig664_v2	AC454_contig39081_v3_6_ORF2	IPR001623|IPR015609	Heat shock protein DnaJ, N-terminal|Molecular chaperone, heat shock protein, Hsp40, DnaJ	tr|A7P6D7|A7P6D7_VITVI	Chromosome chr9 scaffold_7, whole genome shotgun sequence OS=Vitis vinifera GN=GSVIVT00034027001 PE=4 SV=1	2	41	-4.35755	-1.94141	-3.35352	0.000797902	0.00731124	0.00172616	TRUE			-39
AC454_contig40733_v3	602	CCall_contig5372_v2	-	-	-	-	-	2	41	-4.35755	-1.94141	-3.35352	0.000797902	0.00731124	0.00172616	TRUE			-39
AC454_contig4958_v3	861	CCall_contig22608_v2	-	-	-	tr|Q5JND5|Q5JND5_ORYSJ	Putative uncharacterized protein OSJNBb0021A09.19 OS=Oryza sativa subsp. japonica GN=OSJNBb0021A09.19 PE=4 SV=1	2	41	-4.35755	-1.94141	-3.35352	0.000797902	0.00731124	0.00172616	TRUE			-39
AC454_contig36947_v3	471	CCall_contig28724_v2	-	-	-	-	-	3	61	-4.34577	-1.92964	-4.07402	4.62e-05	0.000609275	0.000144011	TRUE			-58
AC454_contig4367_v3	1833	CCall_contig32_v2	AC454_contig4367_v3_1_ORF2	IPR015424|IPR002129|IPR010107|IPR015421	Pyridoxal phosphate-dependent transferase, major region|Pyridoxal phosphate-dependent decarboxylase|Glutamate decarboxylase|Pyridoxal phosphate-dependent transferase, major region, subdomain 1	tr|B9I4W8|B9I4W8_POPTR	Predicted protein OS=Populus trichocarpa GN=POPTRDRAFT_569405 PE=3 SV=1	4	81	-4.33985	-1.92371	-4.68508	2.8e-06	4.92e-05	1.16e-05	TRUE			-77
AC454_contig20401_v3	3160	CCall_contig45763_v2	AC454_contig20401_v3_4_ORF2	IPR013210|IPR001611	Leucine-rich repeat, N-terminal|Leucine-rich repeat	tr|B9ILJ5|B9ILJ5_POPTR	Predicted protein OS=Populus trichocarpa GN=POPTRDRAFT_1106492 PE=4 SV=1	13	262	-4.33298	-1.91684	-8.40692	4.21e-17	2.55e-15	6.02e-16	TRUE			-249
AC454_contig35783_v3	4639	CCall_contig16442_v2	AC454_contig35783_v3_2_ORF3	IPR010916	TonB box, conserved site	tr|C4JBA4|C4JBA4_MAIZE	Putative uncharacterized protein OS=Zea mays PE=2 SV=1	3730	74838	-4.32652	-1.91038	-148.814	0	0	0	TRUE			-71108
AC454_contig13076_v3	2751	CCall_contig18200_v2	AC454_contig13076_v3_1_ORF7	IPR013090	Phospholipase A2, active site	tr|B9RSQ0|B9RSQ0_RICCO	ATP binding protein, putative OS=Ricinus communis GN=RCOM_0677530 PE=4 SV=1	5	99	-4.30743	-1.89129	-5.121	3.04e-07	6.41e-06	1.52e-06	TRUE			-94
AC454_contig8482_v3	681	CCall_contig23593_v2	AC454_contig8482_v3_3_ORF1	IPR019954|IPR000626|IPR019955	Ubiquitin conserved site|Ubiquitin|Ubiquitin supergroup	tr|B6SJU5|B6SJU5_MAIZE	Polyubiquitin containing 7 ubiquitin monomers OS=Zea mays PE=2 SV=1	4	79	-4.30378	-1.88764	-4.56858	4.91e-06	8.28e-05	1.96e-05	TRUE			-75
AC454_contig2380_v3	2524	CCall_contig13546_v2	AC454_contig2380_v3_5_ORF1	IPR008973|IPR000008|IPR018029|IPR013583|IPR018486	C2 calcium/lipid-binding region, CaLB|C2 calcium-dependent membrane targeting|C2 membrane targeting protein|Phosphoribosyltransferase C-terminal, plant|Hemopexin/matrixin, conserved site	tr|B9RDP9|B9RDP9_RICCO	Synaptotagmin, putative OS=Ricinus communis GN=RCOM_1615010 PE=4 SV=1	5	98	-4.29278	-1.87664	-5.06846	4.01e-07	8.29e-06	1.96e-06	TRUE			-93
AC454_contig18604_v3	1794	CCall_contig17088_v2	AC454_contig18604_v3_6_ORF1	IPR009869|IPR009743	Hs1pro-1, N-terminal|Hs1pro-1, C-terminal	tr|A5C7B5|A5C7B5_VITVI	Putative uncharacterized protein OS=Vitis vinifera GN=VITISV_017358 PE=4 SV=1	7	137	-4.29068	-1.87454	-5.98832	2.12e-09	6.25e-08	1.48e-08	TRUE			-130
AC454_contig25686_v3	2664	CCall_contig908_v2	AC454_contig25686_v3_1_ORF1	IPR013194|IPR003822	Histone deacetylase interacting|Paired amphipathic helix	tr|B9S2H7|B9S2H7_RICCO	Putative uncharacterized protein OS=Ricinus communis GN=RCOM_0699610 PE=4 SV=1	3	58	-4.27302	-1.85688	-3.87129	0.000108261	0.00128715	0.000304238	TRUE			-55
AC454_contig30839_v3	1646	CCall_contig12584_v2	-	-	-	-	-	4	76	-4.24793	-1.83179	-4.3907	1.13e-05	0.000171541	4.05e-05	TRUE			-72
AC454_contig4120_v3	1637	CCall_contig39185_v2	AC454_contig4120_v3_2_ORF3	IPR001471|IPR016177	Pathogenesis-related transcriptional factor/ERF, DNA-binding|DNA-binding, integrase-type	tr|A7NV06|A7NV06_VITVI	Chromosome chr18 scaffold_1, whole genome shotgun sequence OS=Vitis vinifera GN=GSVIVT00015253001 PE=4 SV=1	4	76	-4.24793	-1.83179	-4.3907	1.13e-05	0.000171541	4.05e-05	TRUE			-72
AC454_contig42674_v3	1439	CCall_contig41067_v2	-	-	-	tr|B9T1V1|B9T1V1_RICCO	Programmed cell death 6-interacting protein, putative OS=Ricinus communis GN=RCOM_0274750 PE=4 SV=1	3	57	-4.24793	-1.83179	-3.80241	0.000143296	0.00161078	0.000380732	TRUE			-54
AC454_contig42640_v3	2802	CCall_contig44248_v2	AC454_contig42640_v3_5_ORF2	IPR004131	Inorganic H+ pyrophosphatase	tr|B9N710|B9N710_POPTR	Vacuolar H+-translocating inorganic pyrophosphatase OS=Populus trichocarpa GN=POPTRDRAFT_828371 PE=4 SV=1	11	208	-4.24101	-1.82487	-7.24556	4.31e-13	1.97e-11	4.66e-12	TRUE			-197
AC454_contig12362_v3	2376	CCall_contig3214_v2	AC454_contig12362_v3_4_ORF2	IPR013055|IPR013057	Tachykinin/Neurokinin like, conserved site|Amino acid transporter, transmembrane	tr|A3RID2|A3RID2_CASGL	Auxin influx transport protein OS=Casuarina glauca GN=AUX1 PE=2 SV=1	7	132	-4.23704	-1.8209	-5.76315	8.26e-09	2.26e-07	5.33e-08	TRUE			-125
AC454_contig42593_v3	1133	CCall_contig288_v2	AC454_contig42593_v3_5_ORF2	IPR003311|IPR011525	AUX/IAA protein|Aux/IAA-ARF-dimerisation	tr|A7PEL3|A7PEL3_VITVI	Chromosome chr11 scaffold_13, whole genome shotgun sequence OS=Vitis vinifera GN=GSVIVT00016706001 PE=3 SV=1	4	75	-4.22882	-1.81268	-4.33053	1.49e-05	0.000222082	5.25e-05	TRUE			-71
AC454_contig3602_v3	2219	CCall_contig45709_v2	AC454_contig3602_v3_6_ORF1	IPR001611	Leucine-rich repeat	tr|B9REY6|B9REY6_RICCO	Phosphoprotein phosphatase, putative OS=Ricinus communis GN=RCOM_1429720 PE=4 SV=1	3	56	-4.22239	-1.80625	-3.73285	0.000189326	0.00207228	0.000489416	TRUE			-53
AC454_contig36859_v3	1257	CCall_contig7447_v2	AC454_contig36859_v3_3_ORF2	IPR000719|IPR002290|IPR020635|IPR011009|IPR017441|IPR008271|IPR017442	Protein kinase, catalytic domain|Serine/threonine-protein kinase domain|Tyrosine-protein kinase, subgroup, catalytic domain|Protein kinase-like domain|Protein kinase, ATP binding site|Serine/threonine-protein kinase, active site|Serine/threonine-protein kinase-like domain	tr|A7QEI0|A7QEI0_VITVI	Chromosome chr1 scaffold_84, whole genome shotgun sequence OS=Vitis vinifera GN=GSVIVT00037020001 PE=4 SV=1	3	56	-4.22239	-1.80625	-3.73285	0.000189326	0.00207228	0.000489416	TRUE			-53
AC454_contig37697_v3	1450	CCall_contig18886_v2	AC454_contig37697_v3_3_ORF3	IPR003729	Protein of unknown function DUF151	tr|B9GRK6|B9GRK6_POPTR	Predicted protein OS=Populus trichocarpa GN=POPTRDRAFT_643079 PE=4 SV=1	3	56	-4.22239	-1.80625	-3.73285	0.000189326	0.00207228	0.000489416	TRUE			-53
AC454_contig4725_v3	1983	CCall_contig39313_v2	AC454_contig4725_v3_4_ORF2	IPR019368	Ribosomal protein S23/S29, mitochondrial	tr|B9T6D9|B9T6D9_RICCO	Putative uncharacterized protein OS=Ricinus communis GN=RCOM_0172960 PE=4 SV=1	3	56	-4.22239	-1.80625	-3.73285	0.000189326	0.00207228	0.000489416	TRUE			-53
AC454_contig6681_v3	1129	CCall_contig40833_v2	-	-	-	-	-	11	205	-4.22005	-1.80391	-7.13637	9.58e-13	4.24e-11	1e-11	TRUE			-194
AC454_contig23453_v3	2056	CCall_contig19282_v2	AC454_contig23453_v3_6_ORF1	IPR003103	Apoptosis regulator, Bcl-2 protein, BAG	tr|B9GQF3|B9GQF3_POPTR	Predicted protein OS=Populus trichocarpa GN=POPTRDRAFT_755354 PE=4 SV=1	4	74	-4.20945	-1.79331	-4.26991	1.96e-05	0.000280548	6.63e-05	TRUE			-70
AC454_contig21315_v3	972	CCall_contig8104_v2	AC454_contig21315_v3_1_ORF2	IPR001344	Chlorophyll A-B binding protein	tr|Q1KLZ3|Q1KLZ3_9ROSI	Putative chloroplast chlorophyll a/b-binding protein OS=Carya cathayensis GN=ABC PE=2 SV=1	3	55	-4.1964	-1.78026	-3.66259	0.000249678	0.00267135	0.000631413	TRUE			-52
AC454_contig44723_v3	1709	CCall_contig8440_v2	AC454_contig44723_v3_4_ORF2	IPR004131	Inorganic H+ pyrophosphatase	tr|Q946X5|Q946X5_PRUPE	Vacuolar H+-pyrophosphatase OS=Prunus persica GN=vp2 PE=2 SV=1	4	72	-4.16993	-1.75379	-4.14729	3.36e-05	0.00046805	0.00011006	TRUE			-68
AC454_contig10136_v3	2276	CCall_contig11200_v2	AC454_contig10136_v3_1_ORF2	IPR001351|IPR016180|IPR000114|IPR018280|IPR020798	Ribosomal protein S3, C-terminal|Ribosomal protein L10e/L16|Ribosomal protein L16|Ribosomal protein S3, conserved site|Ribosomal protein L16, conserved site	tr|B0L4Q1|B0L4Q1_9MAGN	Ribosomal protein S3 (Fragment) OS=Penthorum sedoides GN=rps3 PE=3 SV=1	3	52	-4.11548	-1.69934	-3.44742	0.000565958	0.00536226	0.00126686	TRUE			-49
AC454_contig14980_v3	1045	CCall_contig19954_v2	AC454_contig14980_v3_5_ORF2	IPR001202	WW/Rsp5/WWP	tr|A7PNV9|A7PNV9_VITVI	Chromosome chr8 scaffold_23, whole genome shotgun sequence OS=Vitis vinifera GN=GSVIVT00021411001 PE=4 SV=1	3	52	-4.11548	-1.69934	-3.44742	0.000565958	0.00536226	0.00126686	TRUE			-49
AC454_contig39633_v3	1699	CCall_contig47394_v2	AC454_contig39633_v3_3_ORF1	IPR017927|IPR017938|IPR013130|IPR013112|IPR013121	Ferredoxin reductase-type FAD-binding domain|Riboflavin synthase-like beta-barrel|Ferric reductase-like transmembrane component, N-terminal|FAD-binding 8|Ferric reductase, NAD binding	tr|B9RA34|B9RA34_RICCO	Respiratory burst oxidase, putative OS=Ricinus communis GN=RCOM_1502990 PE=4 SV=1	3	52	-4.11548	-1.69934	-3.44742	0.000565958	0.00536226	0.00126686	TRUE			-49
AC454_contig31131_v3	2630	CCall_contig4075_v2	AC454_contig31131_v3_6_ORF3	IPR015338	EXTL2, alpha-1,4-N-acetylhexosaminyltransferase	tr|B9T3V5|B9T3V5_RICCO	Transferase, transferring glycosyl groups, putative OS=Ricinus communis GN=RCOM_0115300 PE=4 SV=1	3	51	-4.08746	-1.67132	-3.37417	0.000740382	0.00679805	0.00160682	TRUE			-48
AC454_contig31557_v3	1880	CCall_contig8987_v2	-	-	-	tr|Q6R9A5|Q6R9A5_MAIZE	Putative uncharacterized protein orf111-b OS=Zea mays GN=orf111-b PE=4 SV=1	112	1893	-4.0791	-1.66297	-20.5093	1.78e-93	1.89e-90	4.47e-91	TRUE			-1781
AC454_contig24448_v3	2164	CCall_contig42420_v2	AC454_contig24448_v3_2_ORF1	IPR011046|IPR004106|IPR019781|IPR001680|IPR019782|IPR017986|IPR018247|IPR019775|IPR015943	WD40 repeat-like-containing domain|Peptidase S9A, oligopeptidase, N-terminal beta-propeller|WD40 repeat, subgroup|WD40 repeat|WD40 repeat 2|WD40-repeat-containing domain|EF-Hand 1, calcium-binding site|WD40 repeat, conserved site|WD40/YVTN repeat-like-containing domain	tr|B9IMW3|B9IMW3_POPTR	Predicted protein OS=Populus trichocarpa GN=POPTRDRAFT_736537 PE=4 SV=1	3	50	-4.05889	-1.64276	-3.30012	0.000966452	0.0086516	0.00200945	TRUE			-47
AC454_contig38503_v3	1778	CCall_contig44758_v2	AC454_contig38503_v3_4_ORF1	IPR001312|IPR019807	Hexokinase|Hexokinase, conserved site	tr|Q9FVD3|Q9FVD3_CITSI	Hexokinase OS=Citrus sinensis PE=2 SV=1	3	50	-4.05889	-1.64276	-3.30012	0.000966452	0.0086516	0.00200945	TRUE			-47
AC454_contig14893_v3	1271	CCall_contig45364_v2	AC454_contig14893_v3_3_ORF1	IPR005123	Oxoglutarate/iron-dependent oxygenase	tr|A7QQA0|A7QQA0_VITVI	Chromosome undetermined scaffold_141, whole genome shotgun sequence OS=Vitis vinifera GN=GSVIVT00003273001 PE=3 SV=1	5	83	-4.05311	-1.63697	-4.24128	2.22e-05	0.000314829	7.44e-05	TRUE			-78
AC454_contig1465_v3	664	CCall_contig2244_v2	-	-	-	tr|C6JSC5|C6JSC5_SORBI	Putative uncharacterized protein Sb0304s002010 OS=Sorghum bicolor GN=Sb0304s002010 PE=4 SV=1	219	3572	-4.02773	-1.61159	-27.5792	1.98e-167	4.44e-164	1.05e-164	TRUE			-3353
AC454_contig13253_v3	671	CCall_contig2540_v2	-	-	-	-	-	4	65	-4.02237	-1.60623	-3.70245	0.000213529	0.002314	0.000546948	TRUE			-61
AC454_contig16470_v3	3003	CCall_contig36269_v2	AC454_contig16470_v3_5_ORF2	IPR009057|IPR006162|IPR001356|IPR002913|IPR012287|IPR013978	Homeodomain-like|Phosphopantetheine attachment site|Homeobox|Lipid-binding START|Homeodomain-related|MEKHLA	tr|Q5D1L9|Q5D1L9_POPTR	Predicted protein OS=Populus trichocarpa GN=HB8 PE=2 SV=1	5	81	-4.01792	-1.60178	-4.12487	3.71e-05	0.000499201	0.000117994	TRUE			-76
AC454_contig15483_v3	1817	CCall_contig846_v2	AC454_contig15483_v3_2_ORF2	IPR001471|IPR016177	Pathogenesis-related transcriptional factor/ERF, DNA-binding|DNA-binding, integrase-type	tr|A9PFU0|A9PFU0_POPTR	AP2/ERF domain-containing transcription factor OS=Populus trichocarpa GN=DREB20 PE=2 SV=1	6	97	-4.01495	-1.59881	-4.50792	6.55e-06	0.00010622	2.51e-05	TRUE			-91
AC454_contig42141_v3	697	CCall_contig6134_v2	AC454_contig42141_v3_5_ORF2	IPR000347	Plant metallothionein, family 15	tr|Q93X22|Q93X22_QUESU	Metallothionein-like protein OS=Quercus suber GN=mt PE=4 SV=1	44	703	-3.99795	-1.58181	-12.0472	2.01e-33	3.59e-31	8.47e-32	TRUE			-659
AC454_contig33106_v3	786	CCall_contig9959_v2	AC454_contig33106_v3_5_ORF1	IPR002068|IPR008978	Heat shock protein Hsp20|HSP20-like chaperone	tr|Q39929|Q39929_HELAN	18.6 kDa heat-shock protein OS=Helianthus annuus PE=3 SV=1	5	79	-3.98185	-1.56571	-4.00686	6.15e-05	0.000762997	0.000180346	TRUE			-74
AC454_contig30958_v3	1144	CCall_contig2472_v2	AC454_contig30958_v3_2_ORF2	IPR003311|IPR011525	AUX/IAA protein|Aux/IAA-ARF-dimerisation	tr|A7NUH3|A7NUH3_VITVI	Chromosome chr18 scaffold_1, whole genome shotgun sequence OS=Vitis vinifera GN=GSVIVT00015048001 PE=3 SV=1	8	126	-3.97728	-1.56114	-5.04969	4.43e-07	9.03e-06	2.13e-06	TRUE			-118
AC454_contig17518_v3	1713	CCall_contig5030_v2	AC454_contig17518_v3_6_ORF1	IPR017853|IPR013781|IPR000490	Glycoside hydrolase, catalytic core|Glycoside hydrolase, subgroup, catalytic core|Glycoside hydrolase, family 17	tr|B9SCU1|B9SCU1_RICCO	Glucan endo-1,3-beta-glucosidase, putative OS=Ricinus communis GN=RCOM_1281640 PE=3 SV=1	4	63	-3.97728	-1.56114	-3.57051	0.000356288	0.00354271	0.000837166	TRUE			-59
AC454_contig3636_v3	1468	CCall_contig16090_v2	AC454_contig3636_v3_2_ORF1	IPR008434|IPR009078|IPR003251	Magnesium-protoporphyrin IX monomethyl ester aerobic oxidative cyclase|Ferritin/ribonucleotide reductase-like|Rubrerythrin	tr|B9SCF8|B9SCF8_RICCO	Magnesium-protoporphyrin IX monomethyl ester [oxidative] cyclase, chloroplast, putative OS=Ricinus communis GN=RCOM_1272340 PE=4 SV=1	4	63	-3.97728	-1.56114	-3.57051	0.000356288	0.00354271	0.000837166	TRUE			-59
AC454_contig19162_v3	2228	CCall_contig3528_v2	AC454_contig19162_v3_2_ORF2	IPR013126|IPR001023|IPR018181	Heat shock protein 70|Heat shock protein Hsp70|Heat shock protein 70, conserved site	tr|Q5QHT4|Q5QHT4_9FABA	70 kDa heat shock cognate protein 1 OS=Vigna radiata PE=2 SV=1	41	641	-3.96663	-1.55049	-11.3369	8.62e-30	1.28e-27	3.02e-28	TRUE			-600
AC454_contig13545_v3	2382	CCall_contig25986_v2	AC454_contig13545_v3_3_ORF2	IPR002110|IPR020683|IPR000048	Ankyrin repeat|Ankyrin repeat-containing domain|IQ calmodulin-binding region	tr|B9RZM9|B9RZM9_RICCO	Calmodulin-binding transcription activator (Camta), plants, putative OS=Ricinus communis GN=RCOM_0999870 PE=4 SV=1	4	61	-3.93074	-1.5146	-3.43623	0.000589864	0.0055536	0.00131237	TRUE			-57
AC454_contig22198_v3	1463	CCall_contig38051_v2	AC454_contig22198_v3_4_ORF2	IPR001611	Leucine-rich repeat	sp|Q9SCQ7|AN32_ARATH	Probable acidic leucine-rich nuclear phosphoprotein 32-related protein OS=Arabidopsis thaliana GN=At3g50690 PE=3 SV=1	4	61	-3.93074	-1.5146	-3.43623	0.000589864	0.0055536	0.00131237	TRUE			-57
AC454_contig7024_v3	1700	CCall_contig6308_v2	AC454_contig7024_v3_6_ORF1	IPR018316|IPR002452|IPR000217|IPR003008|IPR019746|IPR008280|IPR017975	Tubulin/FtsZ, 2-layer sandwich domain|Alpha tubulin|Tubulin|Tubulin/FtsZ, GTPase domain|Tubulin/FtsZ, N-terminal|Tubulin/FtsZ, C-terminal|Tubulin, conserved site	sp|P33629|TBA_PRUDU	Tubulin alpha chain OS=Prunus dulcis GN=TUBA PE=2 SV=1	11	166	-3.91561	-1.49947	-5.62708	1.83e-08	4.76e-07	1.12e-07	TRUE			-155
AC454_contig16632_v3	1280	CCall_contig22585_v2	AC454_contig16632_v3_1_ORF2	IPR018108|IPR001993	Mitochondrial substrate/solute carrier|Mitochondrial substrate carrier	tr|B9H6W5|B9H6W5_POPTR	Predicted protein OS=Populus trichocarpa GN=POPTRDRAFT_831456 PE=3 SV=1	12	181	-3.91488	-1.49874	-5.87378	4.26e-09	1.22e-07	2.88e-08	TRUE			-169
AC454_contig27871_v3	2910	CCall_contig44291_v2	AC454_contig27871_v3_2_ORF2	IPR018519|IPR003855	Potassium uptake protein, kup|K+ potassium transporter	tr|B9RGU8|B9RGU8_RICCO	Potassium transporter, putative OS=Ricinus communis GN=RCOM_1444030 PE=4 SV=1	9	135	-3.90689	-1.49075	-5.05254	4.36e-07	8.92e-06	2.11e-06	TRUE			-126
AC454_contig24419_v3	1454	CCall_contig12115_v2	AC454_contig24419_v3_3_ORF1	IPR013534|IPR001296	Starch synthase catalytic region|Glycosyl transferase, group 1	tr|C0KH22|C0KH22_NELNU	Granule-bound starch synthase OS=Nelumbo nucifera GN=Waxy PE=4 SV=1	17	254	-3.90122	-1.48508	-6.91145	4.8e-12	1.95e-10	4.62e-11	TRUE			-237
AC454_contig11348_v3	3193	CCall_contig27936_v2	AC454_contig11348_v3_1_ORF2	IPR006534|IPR001757|IPR018303|IPR004014|IPR008250|IPR005834	ATPase, P-type, plasma-membrane proton-efflux|ATPase, P-type, K/Mg/Cd/Cu/Zn/Na/Ca/Na/H-transporter|ATPase, P-type phosphorylation site|ATPase, P-type cation-transporter, N-terminal|ATPase, P-type, ATPase-associated region|Haloacid dehalogenase-like hydrolase	tr|Q9SPD5|Q9SPD5_SOLLC	Plasma membrane H+-ATPase OS=Solanum lycopersicum GN=LHA2 PE=2 SV=1	7	104	-3.89308	-1.47695	-4.40401	1.06e-05	0.000161761	3.82e-05	TRUE			-97
AC454_contig22749_v3	1974	CCall_contig18552_v2	AC454_contig22749_v3_6_ORF2	IPR013819|IPR020834|IPR020833|IPR000907	Lipoxygenase, C-terminal|Lipoxygenase, conserved site|Lipoxygenase, iron binding site|Lipoxygenase	tr|Q93YI8|Q93YI8_CORAV	Lipoxygenase OS=Corylus avellana GN=lox PE=3 SV=1	6	89	-3.89077	-1.47463	-4.06926	4.72e-05	0.000621448	0.000145434	TRUE			-83
AC454_contig25897_v3	1822	CCall_contig19805_v2	AC454_contig25897_v3_2_ORF2	IPR001461|IPR009007|IPR001969	Peptidase A1|Peptidase aspartic, catalytic|Peptidase aspartic, active site	tr|A9PCK2|A9PCK2_POPTR	Putative uncharacterized protein OS=Populus trichocarpa PE=2 SV=1	8	118	-3.88264	-1.4665	-4.6664	3.07e-06	5.35e-05	1.26e-05	TRUE			-110
AC454_contig20949_v3	1074	CCall_contig9609_v2	AC454_contig20949_v3_3_ORF1	IPR001344	Chlorophyll A-B binding protein	tr|B9T0C1|B9T0C1_RICCO	Chlorophyll A/B binding protein, putative OS=Ricinus communis GN=RCOM_0483250 PE=4 SV=1	7	103	-3.87915	-1.46301	-4.35192	1.35e-05	0.000201922	4.77e-05	TRUE			-96
AC454_contig1118_v3	1087	CCall_contig4136_v2	AC454_contig1118_v3_2_ORF2	IPR001344	Chlorophyll A-B binding protein	tr|A5AEI0|A5AEI0_VITVI	Chromosome chr17 scaffold_12, whole genome shotgun sequence OS=Vitis vinifera GN=GSVIVT00016319001 PE=4 SV=1	6	87	-3.85798	-1.44184	-3.95623	7.61e-05	0.000937841	0.000221673	TRUE			-81
AC454_contig36335_v3	1192	CCall_contig16491_v2	-	-	-	-	-	9	129	-3.8413	-1.42516	-4.77565	1.79e-06	3.29e-05	7.77e-06	TRUE			-120
AC454_contig32082_v3	1415	CCall_contig64_v2	AC454_contig32082_v3_2_ORF2	IPR001356|IPR003106|IPR009057|IPR017970|IPR012287	Homeobox|Leucine zipper, homeobox-associated|Homeodomain-like|Homeobox, conserved site|Homeodomain-related	tr|A5C9F3|A5C9F3_VITVI	Putative uncharacterized protein OS=Vitis vinifera GN=VITISV_008512 PE=3 SV=1	6	86	-3.8413	-1.42516	-3.89918	9.65e-05	0.00115503	0.000273008	TRUE			-80
AC454_contig35837_v3	1071	CCall_contig10681_v2	AC454_contig35837_v3_3_ORF1	IPR001623|IPR001305|IPR002939|IPR008971|IPR018253|IPR015609	Heat shock protein DnaJ, N-terminal|Heat shock protein DnaJ, cysteine-rich region|Chaperone DnaJ, C-terminal|HSP40/DnaJ peptide-binding|Heat shock protein DnaJ, conserved site|Molecular chaperone, heat shock protein, Hsp40, DnaJ	tr|Q9SWB5|Q9SWB5_SOYBN	Seed maturation protein PM37 OS=Glycine max GN=PM37 PE=2 SV=1	7	100	-3.8365	-1.42036	-4.19396	2.74e-05	0.000384537	9.09e-05	TRUE			-93
AC454_contig28633_v3	1682	CCall_contig27570_v2	AC454_contig28633_v3_3_ORF2	IPR017936|IPR012335|IPR012336	Thioredoxin-like|Thioredoxin fold|Thioredoxin-like fold	tr|B9H525|B9H525_POPTR	Predicted protein OS=Populus trichocarpa GN=POPTRDRAFT_818834 PE=4 SV=1	6	85	-3.82443	-1.40829	-3.84176	0.000122154	0.00142138	0.000335964	TRUE			-79
AC454_contig5116_v3	1138	CCall_contig20042_v2	AC454_contig5116_v3_1_ORF2	IPR001344	Chlorophyll A-B binding protein	tr|A5B523|A5B523_VITVI	Chromosome chr18 scaffold_61, whole genome shotgun sequence OS=Vitis vinifera GN=GSVIVT00031964001 PE=4 SV=1	7	98	-3.80735	-1.39122	-4.0872	4.37e-05	0.000577193	0.000136428	TRUE			-91
AC454_contig2205_v3	1108	CCall_contig309_v2	AC454_contig2205_v3_1_ORF1	IPR001096	Peptidase C13, legumain	tr|A5BVL1|A5BVL1_VITVI	Putative uncharacterized protein OS=Vitis vinifera GN=VITISV_040193 PE=4 SV=1	6	84	-3.80735	-1.39122	-3.78397	0.000154344	0.00172729	0.000408271	TRUE			-78
AC454_contig3908_v3	1082	CCall_contig3463_v2	AC454_contig3908_v3_1_ORF2	IPR003165|IPR012337	Stem cell self-renewal protein Piwi|Polynucleotidyl transferase, ribonuclease H fold	tr|A7PG79|A7PG79_VITVI	Chromosome chr6 scaffold_15, whole genome shotgun sequence OS=Vitis vinifera GN=GSVIVT00017422001 PE=4 SV=1	6	83	-3.79008	-1.37394	-3.72581	0.000194693	0.00212468	0.000502201	TRUE			-77
AC454_contig29889_v3	1606	CCall_contig8932_v2	AC454_contig29889_v3_1_ORF1	IPR002290|IPR020635|IPR000719|IPR017442|IPR017441|IPR008271|IPR003527|IPR011009	Serine/threonine-protein kinase domain|Tyrosine-protein kinase, subgroup, catalytic domain|Protein kinase, catalytic domain|Serine/threonine-protein kinase-like domain|Protein kinase, ATP binding site|Serine/threonine-protein kinase, active site|MAP kinase, conserved site|Protein kinase-like domain	tr|A2IB54|A2IB54_CITSI	Mitogen-activated protein kinase OS=Citrus sinensis GN=MAP PE=2 SV=1	8	110	-3.78136	-1.36522	-4.26853	1.97e-05	0.000282094	6.67e-05	TRUE			-102
AC454_contig13385_v3	584	CCall_contig41653_v2	AC454_contig13385_v3_5_ORF1	IPR011008|IPR013097	Dimeric alpha-beta barrel|Stress responsive alpha-beta barrel	tr|A5C6X0|A5C6X0_VITVI	Putative uncharacterized protein OS=Vitis vinifera GN=VITISV_033679 PE=4 SV=1	11	149	-3.75974	-1.3436	-4.90774	9.21e-07	1.82e-05	4.31e-06	TRUE			-138
AC454_contig22625_v3	1117	CCall_contig38746_v2	AC454_contig22625_v3_1_ORF1	IPR011009|IPR017441|IPR008271|IPR017442|IPR000719|IPR002290|IPR020635	Protein kinase-like domain|Protein kinase, ATP binding site|Serine/threonine-protein kinase, active site|Serine/threonine-protein kinase-like domain|Protein kinase, catalytic domain|Serine/threonine-protein kinase domain|Tyrosine-protein kinase, subgroup, catalytic domain	tr|A9PJT7|A9PJT7_9ROSI	Putative uncharacterized protein OS=Populus trichocarpa x Populus deltoides PE=2 SV=1	6	80	-3.73697	-1.32083	-3.54896	0.000386753	0.00377776	0.000892931	TRUE			-74
AC454_contig9300_v3	2258	CCall_contig9753_v2	AC454_contig9300_v3_2_ORF2	IPR003319|IPR009455	ATPase, F0 complex, subunit 8, mitochondrial, plant|Protein of unknown function DUF1082, plant mitochondria	tr|A7QUR8|A7QUR8_VITVI	ATPase subunit 8 OS=Vitis vinifera GN=atp8 PE=4 SV=1	8	106	-3.72792	-1.31178	-4.06363	4.83e-05	0.000623618	0.000147402	TRUE			-98
AC454_contig23127_v3	1609	CCall_contig447_v2	AC454_contig23127_v3_4_ORF2	IPR007087	Zinc finger, C2H2-type	tr|A5AIC9|A5AIC9_VITVI	Putative uncharacterized protein OS=Vitis vinifera GN=VITISV_016129 PE=4 SV=1	9	119	-3.72489	-1.30875	-4.29797	1.72e-05	0.000255266	6.03e-05	TRUE			-110
AC454_contig30219_v3	3184	CCall_contig25226_v2	AC454_contig30219_v3_1_ORF2	IPR003340|IPR011525|IPR010525	Transcriptional factor B3|Aux/IAA-ARF-dimerisation|Auxin response factor	tr|A7PHQ5|A7PHQ5_VITVI	Chromosome chr17 scaffold_16, whole genome shotgun sequence OS=Vitis vinifera GN=GSVIVT00018031001 PE=3 SV=1	11	142	-3.69032	-1.27418	-4.5985	4.26e-06	7.24e-05	1.71e-05	TRUE			-131
AC454_contig5575_v3	3135	CCall_contig45851_v2	AC454_contig5575_v3_4_ORF2	IPR003340|IPR010525|IPR018280|IPR011525	Transcriptional factor B3|Auxin response factor|Ribosomal protein S3, conserved site|Aux/IAA-ARF-dimerisation	tr|A7Q186|A7Q186_VITVI	Chromosome chr10 scaffold_43, whole genome shotgun sequence OS=Vitis vinifera GN=GSVIVT00028351001 PE=3 SV=1	12	154	-3.68182	-1.26569	-4.764	1.9e-06	3.48e-05	8.22e-06	TRUE			-142
AC454_contig2739_v3	708	CCall_contig19825_v2	AC454_contig2739_v3_3_ORF1	IPR013128|IPR000169|IPR013201|IPR000668	Peptidase C1A, papain|Peptidase, cysteine peptidase active site|Proteinase inhibitor I29, cathepsin propeptide|Peptidase C1A, papain C-terminal	tr|A5CBB3|A5CBB3_VITVI	Chromosome chr11 scaffold_13, whole genome shotgun sequence OS=Vitis vinifera GN=GSVIVT00016442001 PE=3 SV=1	7	89	-3.66838	-1.25224	-3.59136	0.000328963	0.00344839	0.00080216	TRUE			-82
AC454_contig16712_v3	2477	CCall_contig43925_v2	-	-	-	tr|A5B6J0|A5B6J0_VITVI	Putative uncharacterized protein OS=Vitis vinifera GN=VITISV_015279 PE=4 SV=1	7	87	-3.63559	-1.21945	-3.4775	0.000506119	0.0048145	0.00113771	TRUE			-80
AC454_contig26480_v3	2009	CCall_contig47031_v2	AC454_contig26480_v3_4_ORF2	IPR013032	EGF-like region, conserved site	tr|B9IMM2|B9IMM2_POPTR	Predicted protein OS=Populus trichocarpa GN=POPTRDRAFT_1107186 PE=4 SV=1	7	87	-3.63559	-1.21945	-3.4775	0.000506119	0.0048145	0.00113771	TRUE			-80
AC454_contig44598_v3	933	CCall_contig23598_v2	AC454_contig44598_v3_2_ORF2	IPR004926	Late embryogenesis abundant protein 3	sp|P32292|ARG2_PHAAU	Indole-3-acetic acid-induced protein ARG2 OS=Phaseolus aureus GN=ARG2 PE=2 SV=1	10	124	-3.63227	-1.21613	-4.14282	3.43e-05	0.000476926	0.00011006	TRUE			-114
AC454_contig19512_v3	2660	CCall_contig41014_v2	AC454_contig19512_v3_1_ORF3	IPR007275	YTH domain	tr|B9RI33|B9RI33_RICCO	Yth domain-containing protein, putative OS=Ricinus communis GN=RCOM_1575880 PE=4 SV=1	13	154	-3.56635	-1.15021	-4.41688	1e-05	0.000152663	3.61e-05	TRUE			-141
AC454_contig12657_v3	2581	CCall_contig838_v2	AC454_contig12657_v3_3_ORF2	IPR001092|IPR011598	Basic helix-loop-helix dimerisation region bHLH|Helix-loop-helix DNA-binding	tr|B9S1E9|B9S1E9_RICCO	Transcription factor AtMYC2, putative OS=Ricinus communis GN=RCOM_0864470 PE=4 SV=1	15	175	-3.54432	-1.12818	-4.63598	3.55e-06	6.11e-05	1.44e-05	TRUE			-160
AC454_contig2664_v3	1370	CCall_contig5958_v2	AC454_contig2664_v3_3_ORF1	IPR006121	Heavy metal transport/detoxification protein	tr|Q9FJH5|Q9FJH5_ARATH	At5g60800 OS=Arabidopsis thaliana GN=At5g60800 PE=2 SV=1	12	135	-3.49185	-1.07571	-3.91781	8.94e-05	0.00107124	0.000253204	TRUE			-123
AC454_contig30685_v3	724	CCall_contig704_v2	-	-	-	tr|A5AJH6|A5AJH6_VITVI	Chromosome chr10 scaffold_138, whole genome shotgun sequence OS=Vitis vinifera GN=GSVIVT00003054001 PE=4 SV=1	17	190	-3.48239	-1.06625	-4.61475	3.94e-06	6.76e-05	1.6e-05	TRUE			-173
AC454_contig35492_v3	2370	CCall_contig41885_v2	AC454_contig35492_v3_1_ORF1	IPR019781|IPR001680|IPR019782|IPR017986|IPR015943|IPR011046|IPR019775	WD40 repeat, subgroup|WD40 repeat|WD40 repeat 2|WD40-repeat-containing domain|WD40/YVTN repeat-like-containing domain|WD40 repeat-like-containing domain|WD40 repeat, conserved site	tr|B9MWM2|B9MWM2_POPTR	Predicted protein OS=Populus trichocarpa GN=POPTRDRAFT_740856 PE=4 SV=1	10	108	-3.43296	-1.01682	-3.34625	0.000819118	0.00748696	0.00176597	TRUE			-98
AC454_contig1402_v3	2642	CCall_contig3705_v2	AC454_contig1402_v3_6_ORF1	IPR017853|IPR008811	Glycoside hydrolase, catalytic core|Raffinose synthase	tr|B9IMU8|B9IMU8_POPTR	Predicted protein OS=Populus trichocarpa GN=POPTRDRAFT_779719 PE=4 SV=1	15	161	-3.42403	-1.00789	-4.0562	4.99e-05	0.000643375	0.000152071	TRUE			-146
AC454_contig34387_v3	1791	CCall_contig14385_v2	AC454_contig34387_v3_1_ORF2	IPR017444|IPR000685|IPR017443	Ribulose bisphosphate carboxylase, large subunit, N-terminal|Ribulose bisphosphate carboxylase, large subunit, C-terminal|Ribulose bisphosphate carboxylase, large subunit, ferrodoxin-like N-terminal	tr|Q75VD2|Q75VD2_QUECE	Ribulose bisphosphate carboxylase large chain OS=Quercus cerris GN=rbcL PE=3 SV=1	17	182	-3.42033	-1.00419	-4.29965	1.71e-05	0.000253527	5.99e-05	TRUE			-165
AC454_contig15337_v3	2586	CCall_contig4_v2	AC454_contig15337_v3_3_ORF2	IPR001487	Bromodomain	tr|B9RX53|B9RX53_RICCO	Bromodomain-containing protein, putative OS=Ricinus communis GN=RCOM_0817840 PE=4 SV=1	14	144	-3.36257	-0.946432	-3.6407	0.0002719	0.00290602	0.000686882	TRUE			-130
AC454_contig38572_v3	1247	CCall_contig39009_v2	AC454_contig38572_v3_4_ORF1	IPR000484|IPR005867	Photosynthetic reaction centre, L/M|Photosystem II reaction centre protein PsbA/D1	tr|Q76MX6|Q76MX6_NICGU	Photosystem Q(B) protein OS=Nicotiana glutinosa GN=psbA PE=3 SV=1	13	133	-3.35484	-0.938704	-3.47493	0.000510983	0.00485278	0.00114703	TRUE			-120
AC454_contig33709_v3	1882	CCall_contig40881_v2	AC454_contig33709_v3_1_ORF1	IPR001461|IPR008138|IPR007856|IPR009007|IPR001969|IPR011001|IPR008139	Peptidase A1|Saposin-like type B, 2|Saposin-like type B, 1|Peptidase aspartic, catalytic|Peptidase aspartic, active site|Saposin-like|Saposin B	tr|B9SVA7|B9SVA7_RICCO	Aspartic proteinase, putative OS=Ricinus communis GN=RCOM_1303660 PE=3 SV=1	20	195	-3.2854	-0.869264	-3.94377	8.02e-05	0.000980186	0.000229866	TRUE			-175
AC454_contig7063_v3	2318	CCall_contig32079_v2	AC454_contig7063_v3_1_ORF2	IPR011402|IPR015679|IPR001736	Phospholipase D, plant|Phospholipase D|Phospholipase D/Transphosphatidylase	tr|B9GH43|B9GH43_POPTR	Predicted protein OS=Populus trichocarpa GN=POPTRDRAFT_829577 PE=4 SV=1	21	194	-3.2076	-0.791457	-3.63018	0.000283224	0.00302385	0.000714732	TRUE			-173
AC454_contig14505_v3	2391	CCall_contig43417_v2	AC454_contig14505_v3_2_ORF1	IPR018117	DNA methylase, C-5 cytosine-specific, active site	-	-	62	532	-3.10109	-0.684948	-5.30116	1.15e-07	2.65e-06	6.26e-07	TRUE			-470
AC454_contig32431_v3	2377	CCall_contig164_v2	-	-	-	tr|A9PIK0|A9PIK0_POPTR	Predicted protein OS=Populus trichocarpa GN=POPTRDRAFT_642193 PE=2 SV=1	57	474	-3.05585	-0.639715	-4.70995	2.48e-06	4.47e-05	1.06e-05	TRUE			-417
AC454_contig5267_v3	1718	CCall_contig14408_v2	AC454_contig5267_v3_2_ORF2	IPR018253|IPR001623|IPR001305|IPR002939|IPR008971|IPR015609	Heat shock protein DnaJ, conserved site|Heat shock protein DnaJ, N-terminal|Heat shock protein DnaJ, cysteine-rich region|Chaperone DnaJ, C-terminal|HSP40/DnaJ peptide-binding|Molecular chaperone, heat shock protein, Hsp40, DnaJ	tr|A5ALT5|A5ALT5_VITVI	Chromosome undetermined scaffold_87, whole genome shotgun sequence OS=Vitis vinifera GN=GSVIVT00037272001 PE=4 SV=1	55	453	-3.04201	-0.625869	-4.51552	6.32e-06	0.000102561	2.42e-05	TRUE			-398
AC454_contig40025_v3	1254	CCall_contig12384_v2	AC454_contig40025_v3_3_ORF1	IPR016455|IPR013320|IPR018522|IPR000757|IPR010713|IPR008985	Xyloglucan endotransglucosylase/hydrolase|Concanavalin A-like lectin/glucanase, subgroup|DNA topoisomerase, type IIA, conserved site|Glycoside hydrolase, family 16|Xyloglucan endo-transglycosylase, C-terminal|Concanavalin A-like lectin/glucanase	tr|B9S9N2|B9S9N2_RICCO	Xyloglucan endotransglucosylase/hydrolase protein 9, putative OS=Ricinus communis GN=RCOM_0505000 PE=4 SV=1	42	340	-3.01707	-0.600935	-3.77201	0.00016194	0.00180929	0.000427653	TRUE			-298
AC454_contig2619_v3	3241	CCall_contig17194_v2	AC454_contig2619_v3_2_ORF2	IPR014782|IPR012779|IPR001930	Peptidase M1, membrane alanine aminopeptidase, N-terminal|Peptidase M1, alanyl aminopeptidase|Peptidase M1, membrane alanine aminopeptidase	tr|B9GKF8|B9GKF8_POPTR	Predicted protein OS=Populus trichocarpa GN=POPTRDRAFT_548443 PE=4 SV=1	40	323	-3.01346	-0.597324	-3.65663	0.000255551	0.00273274	0.000645924	TRUE			-283
AC454_contig12936_v3	1254	CCall_contig9106_v2	-	-	-	tr|A8P6U5|A8P6U5_BRUMA	Putative uncharacterized protein (Fragment) OS=Brugia malayi GN=Bm1_17870 PE=4 SV=1	222	939	-2.08057	0.335573	4.12109	3.77e-05	0.000507138	0.00011987	TRUE			-717
AC454_contig2964_v3	2356	CCall_contig47155_v2	AC454_contig2964_v3_1_ORF2	IPR001023|IPR013126|IPR018181	Heat shock protein Hsp70|Heat shock protein 70|Heat shock protein 70, conserved site	tr|B9SP17|B9SP17_RICCO	Heat shock protein, putative OS=Ricinus communis GN=RCOM_1248100 PE=3 SV=1	78	279	-1.83872	0.577419	4.02729	5.64e-05	0.000700528	0.00016558	TRUE			-201
AC454_contig11141_v3	1426	CCall_contig22272_v2	AC454_contig11141_v3_4_ORF1	IPR020828|IPR006424|IPR020830|IPR020831|IPR016040|IPR020829|IPR000173	Glyceraldehyde 3-phosphate dehydrogenase, NAD(P) binding domain|Glyceraldehyde-3-phosphate dehydrogenase, type I|Glyceraldehyde 3-phosphate dehydrogenase, active site|Glyceraldehyde 3-phosphate dehydrogenase family|NAD(P)-binding domain|Glyceraldehyde 3-phosphate dehydrogenase, catalytic domain|Glyceraldehyde 3-phosphate dehydrogenase subfamily	tr|Q07CZ3|Q07CZ3_SOYBN	Glyceraldehyde-3-dehydrogenase C subunit OS=Glycine max PE=2 SV=1	108	383	-1.82631	0.589825	4.83107	1.36e-06	2.53e-05	5.98e-06	TRUE			-275
AC454_contig2474_v3	2768	CCall_contig41843_v2	AC454_contig2474_v3_6_ORF2	IPR012820|IPR000368|IPR001296	Sucrose synthase, plant/cyanobacteria|Sucrose synthase|Glycosyl transferase, group 1	tr|A9NIV2|A9NIV2_MANES	Sucrose synthase OS=Manihot esculenta PE=2 SV=1	80	271	-1.76022	0.655918	4.57047	4.87e-06	8.21e-05	1.94e-05	TRUE			-191
AC454_contig4243_v3	1436	CCall_contig13359_v2	AC454_contig4243_v3_1_ORF1	IPR011990|IPR008978|IPR019734|IPR013026|IPR007699|IPR007052|IPR001440|IPR017447	Tetratricopeptide-like helical|HSP20-like chaperone|Tetratricopeptide repeat|Tetratricopeptide region|SGS|CS domain|Tetratricopeptide TPR-1|CS	tr|B9RIR3|B9RIR3_RICCO	Chaperone binding protein, putative OS=Ricinus communis GN=RCOM_1581910 PE=4 SV=1	43	142	-1.72348	0.692656	3.51536	0.000439158	0.00426695	0.00100856	TRUE			-99
AC454_contig20332_v3	2922	CCall_contig41807_v2	AC454_contig20332_v3_3_ORF4	IPR002985|IPR000183	Arginine decarboxylase|Orn/DAP/Arg decarboxylase 2	tr|B3Y023|B3Y023_PRUPE	Arginine decarboxylase OS=Prunus persica GN=PpADC PE=2 SV=1	47	150	-1.67423	0.741909	3.90317	9.49e-05	0.00113681	0.000268701	TRUE			-103
AC454_contig42902_v3	1425	CCall_contig17303_v2	AC454_contig42902_v3_2_ORF2	IPR000626|IPR019955|IPR019954	Ubiquitin|Ubiquitin supergroup|Ubiquitin conserved site	tr|Q1EC66|Q1EC66_ARATH	AT5G03240 protein OS=Arabidopsis thaliana GN=AT5G03240 PE=2 SV=1	140	435	-1.63559	0.78055	7.04322	1.88e-12	8.06e-11	1.9e-11	TRUE			-295
AC454_contig43816_v3	1238	CCall_contig43333_v2	AC454_contig43816_v3_6_ORF1	IPR012269|IPR000425	Aquaporin|Major intrinsic protein	tr|A1IIE4|A1IIE4_IRIHO	Aquaporin OS=Iris hollandica GN=IhAQP PE=2 SV=1	45	138	-1.61667	0.799467	4.07462	4.61e-05	0.000608101	0.000143734	TRUE			-93
AC454_contig38343_v3	1230	CCall_contig15341_v2	AC454_contig38343_v3_2_ORF2	IPR004045|IPR017933|IPR004046|IPR010987|IPR012336|IPR012335	Glutathione S-transferase, N-terminal|Glutathione S-transferase/chloride channel, C-terminal|Glutathione S-transferase, C-terminal|Glutathione S-transferase, C-terminal-like|Thioredoxin-like fold|Thioredoxin fold	tr|A7Q086|A7Q086_VITVI	Chromosome chr7 scaffold_42, whole genome shotgun sequence OS=Vitis vinifera GN=GSVIVT00027954001 PE=4 SV=1	36	110	-1.61143	0.804704	3.66484	0.000247498	0.00264942	0.000626231	TRUE			-74
AC454_contig34742_v3	1389	CCall_contig25001_v2	AC454_contig34742_v3_5_ORF1	IPR006706	Extensin-like repeat	tr|A5B4T6|A5B4T6_VITVI	Putative uncharacterized protein OS=Vitis vinifera GN=VITISV_036363 PE=4 SV=1	724	2186	-1.59423	0.821907	16.7923	2.78e-63	1.37e-60	3.23e-61	TRUE			-1462
AC454_contig2875_v3	1541	CCall_contig4168_v2	AC454_contig2875_v3_3_ORF2	IPR008147|IPR008146|IPR014746	Glutamine synthetase, beta-Grasp|Glutamine synthetase, catalytic region|Glutamine synthetase/guanido kinase, catalytic region	sp|P32289|GLNA_VIGAC	Glutamine synthetase nodule isozyme OS=Vigna aconitifolia PE=2 SV=1	88	264	-1.58496	0.831176	5.89274	3.8e-09	1.1e-07	2.6e-08	TRUE			-176
AC454_contig4899_v3	2353	CCall_contig38994_v2	AC454_contig4899_v3_3_ORF1	IPR003593|IPR003439|IPR013525|IPR017871	ATPase, AAA+ type, core|ABC transporter-like|ABC-2 type transporter|ABC transporter, conserved site	tr|B9SIL8|B9SIL8_RICCO	ATP-binding cassette transporter, putative OS=Ricinus communis GN=RCOM_0823390 PE=3 SV=1	59	176	-1.57679	0.83935	4.86492	1.15e-06	2.15e-05	5.09e-06	TRUE			-117
AC454_contig17568_v3	1139	CCall_contig46211_v2	AC454_contig17568_v3_1_ORF2	IPR007125|IPR000164|IPR009072	Histone core|Histone H3|Histone-fold	tr|Q6LB28|Q6LB28_SOLLC	Histone H3 OS=Solanum lycopersicum PE=2 SV=1	55	163	-1.56737	0.84877	4.74199	2.12e-06	3.85e-05	9.1e-06	TRUE			-108
AC454_contig16813_v3	1405	CCall_contig38719_v2	AC454_contig16813_v3_1_ORF2	IPR006461	Protein of unknown function Cys-rich	tr|B9SGP9|B9SGP9_RICCO	Putative uncharacterized protein OS=Ricinus communis GN=RCOM_0819280 PE=4 SV=1	27	80	-1.56704	0.849098	3.32312	0.000890168	0.0080024	0.00189149	TRUE			-53
AC454_contig32066_v3	2366	CCall_contig47742_v2	AC454_contig32066_v3_6_ORF2	IPR006706|IPR006041	Extensin-like repeat|Pollen Ole e 1 allergen/extensin	tr|Q40793|Q40793_PETCR	Tyrosine-rich hydroxyproline-rich glycoprotein (Fragment) OS=Petroselinum crispum GN=HRGP PE=2 SV=1	52	154	-1.56635	0.849792	4.61551	3.92e-06	6.74e-05	1.59e-05	TRUE			-102
AC454_contig5319_v3	1022	CCall_contig41668_v2	AC454_contig5319_v3_5_ORF1	IPR012317	Poly(ADP-ribose) polymerase, catalytic region	tr|B9GZJ6|B9GZJ6_POPTR	Predicted protein OS=Populus trichocarpa GN=POPTRDRAFT_554061 PE=4 SV=1	26	75	-1.52838	0.88776	3.38669	0.000707403	0.00655183	0.00154293	TRUE			-49
AC454_contig13265_v3	1167	CCall_contig2288_v2	-	-	-	tr|O64438|O64438_PHAAU	ARG10 OS=Phaseolus aureus PE=2 SV=1	50	140	-1.48543	0.930712	4.88775	1.02e-06	2.01e-05	4.67e-06	TRUE			-90
AC454_contig15056_v3	798	CCall_contig9350_v2	-	-	-	tr|A5BUQ0|A5BUQ0_VITVI	Chromosome chr8 scaffold_34, whole genome shotgun sequence OS=Vitis vinifera GN=GSVIVT00025324001 PE=4 SV=1	25	69	-1.46467	0.95147	3.52015	0.000431302	0.00419263	0.000990992	TRUE			-44
AC454_contig3260_v3	1751	CCall_contig13995_v2	AC454_contig3260_v3_5_ORF2	IPR017442|IPR011009|IPR017441|IPR008271|IPR000719|IPR002290|IPR020635	Serine/threonine-protein kinase-like domain|Protein kinase-like domain|Protein kinase, ATP binding site|Serine/threonine-protein kinase, active site|Protein kinase, catalytic domain|Serine/threonine-protein kinase domain|Tyrosine-protein kinase, subgroup, catalytic domain	tr|A7PRK9|A7PRK9_VITVI	Chromosome chr14 scaffold_27, whole genome shotgun sequence OS=Vitis vinifera GN=GSVIVT00022544001 PE=4 SV=1	32	88	-1.45943	0.956707	4.00101	6.31e-05	0.000779243	0.000184186	TRUE			-56
AC454_contig30025_v3	902	CCall_contig10681_v2	AC454_contig30025_v3_2_ORF2	IPR008971|IPR002939|IPR015609	HSP40/DnaJ peptide-binding|Chaperone DnaJ, C-terminal|Molecular chaperone, heat shock protein, Hsp40, DnaJ	tr|Q9SWB5|Q9SWB5_SOYBN	Seed maturation protein PM37 OS=Glycine max GN=PM37 PE=2 SV=1	23	62	-1.43063	0.985504	3.47658	0.000507848	0.0048264	0.00114053	TRUE			-39
AC454_contig42966_v3	930	CCall_contig4737_v2	AC454_contig42966_v3_3_ORF1	IPR012336|IPR017936|IPR012335|IPR013740	Thioredoxin-like fold|Thioredoxin-like|Thioredoxin fold|Redoxin	tr|A3FPF4|A3FPF4_NELNU	Thioredoxin-dependent peroxidase OS=Nelumbo nucifera GN=TDP PE=2 SV=1	23	62	-1.43063	0.985504	3.47658	0.000507848	0.0048264	0.00114053	TRUE			-39
AC454_contig7754_v3	3028	CCall_contig11541_v2	AC454_contig7754_v3_2_ORF1	IPR003593|IPR004176|IPR003959|IPR001943|IPR013093|IPR019489|IPR018368|IPR001270	ATPase, AAA+ type, core|Clp, N-terminal|ATPase, AAA-type, core|UvrB/UvrC protein|ATPase associated with various cellular activities, AAA-2|Clp ATPase, C-terminal|Chaperonin ClpA/B, conserved site|Chaperonin clpA/B	tr|B9RA77|B9RA77_RICCO	ATP-dependent clp protease, putative OS=Ricinus communis GN=RCOM_1504150 PE=3 SV=1	51	136	-1.41504	1.0011	5.24535	1.56e-07	3.53e-06	8.35e-07	TRUE			-85
AC454_contig26177_v3	2034	CCall_contig3088_v2	AC454_contig26177_v3_5_ORF2	IPR000555|IPR012984	Mov34/MPN/PAD-1|PRO, C-terminal	tr|B9RV85|B9RV85_RICCO	Pre-mRNA-processing-splicing factor, putative OS=Ricinus communis GN=RCOM_0900710 PE=4 SV=1	25	66	-1.40054	1.0156	3.71588	0.000202498	0.00220629	0.00052149	TRUE			-41
AC454_contig26446_v3	783	CCall_contig13462_v2	-	-	-	-	-	44	114	-1.37346	1.04268	5.03784	4.71e-07	9.55e-06	2.26e-06	TRUE			-70
AC454_contig22127_v3	2401	CCall_contig40364_v2	AC454_contig22127_v3_2_ORF2	IPR008210|IPR013035|IPR001272|IPR015994	Phosphoenolpyruvate carboxykinase, N-terminal|Phosphoenolpyruvate carboxykinase, C-terminal|Phosphoenolpyruvate carboxykinase, ATP-utilising|Phosphoenolpyruvate carboxykinase (ATP), conserved site	tr|Q94LX7|Q94LX7_FLAPR	Phosphoenolpyruvate carboxykinase OS=Flaveria pringlei GN=pck3-11 PE=2 SV=1	39	101	-1.37281	1.04333	4.74528	2.08e-06	3.79e-05	8.96e-06	TRUE			-62
AC454_contig35236_v3	1642	CCall_contig40733_v2	-	-	-	-	-	29	75	-1.37084	1.0453	4.09809	4.17e-05	0.000555442	0.000131287	TRUE			-46
AC454_contig6200_v3	724	CCall_contig44564_v2	AC454_contig6200_v3_6_ORF1	IPR001387|IPR013729|IPR010982	Helix-turn-helix type 3|Multiprotein bridging factor 1, N-terminal|Lambda repressor-like, DNA-binding	tr|A9PIK1|A9PIK1_POPTR	Predicted protein OS=Populus trichocarpa GN=POPTRDRAFT_746459 PE=2 SV=1	24	62	-1.36923	1.0469	3.7327	0.000189438	0.0020707	0.000489441	TRUE			-38
AC454_contig1033_v3	1241	CCall_contig48239_v2	AC454_contig1033_v3_6_ORF2	IPR008532	Protein of unknown function DUF814	tr|B9RS50|B9RS50_RICCO	Coiled-coil domain-containing protein, putative OS=Ricinus communis GN=RCOM_0803000 PE=4 SV=1	19	49	-1.36678	1.04936	3.32748	0.000876344	0.00798473	0.00188731	TRUE			-30
AC454_contig36576_v3	1885	CCall_contig15755_v2	AC454_contig36576_v3_3_ORF2	IPR004001|IPR004000	Actin, conserved site|Actin/actin-like	tr|B9S875|B9S875_RICCO	Actin, putative OS=Ricinus communis GN=RCOM_0880030 PE=3 SV=1	83	213	-1.35967	1.05647	6.9952	2.65e-12	1.11e-10	2.62e-11	TRUE			-130
AC454_contig27500_v3	1189	CCall_contig44367_v2	AC454_contig27500_v3_1_ORF2	IPR012458	Protein of unknown function DUF1664	tr|B9HV96|B9HV96_POPTR	Predicted protein OS=Populus trichocarpa GN=POPTRDRAFT_566293 PE=4 SV=1	23	59	-1.35908	1.05706	3.68304	0.000230467	0.00249354	0.000589386	TRUE			-36
AC454_contig3945_v3	404	CCall_contig507_v2	-	-	-	-	-	110	281	-1.35307	1.06307	8.09503	5.73e-16	3.19e-14	7.55e-15	TRUE			-171
AC454_contig1423_v3	853	CCall_contig46827_v2	AC454_contig1423_v3_6_ORF2	IPR006040|IPR006041	Allergen Ole e 1, conserved site|Pollen Ole e 1 allergen/extensin	tr|B9RJG6|B9RJG6_RICCO	Pollen-specific protein C13, putative OS=Ricinus communis GN=RCOM_1034130 PE=4 SV=1	22	56	-1.34792	1.06822	3.63306	0.000280081	0.00299188	0.000707175	TRUE			-34
AC454_contig32504_v3	893	CCall_contig47270_v2	AC454_contig32504_v3_1_ORF2	IPR011323|IPR018103|IPR011057|IPR001983	Mss4/translationally controlled tumour-associated TCTP|Translationally controlled tumour protein, conserved site|Mss4-like|Translationally controlled tumour-associated TCTP	tr|A7PS17|A7PS17_VITVI	Chromosome chr14 scaffold_27, whole genome shotgun sequence OS=Vitis vinifera GN=GSVIVT00022720001 PE=4 SV=1	63	160	-1.34465	1.07149	6.16443	7.07e-10	2.24e-08	5.3e-09	TRUE			-97
AC454_contig3796_v3	1368	CCall_contig33623_v2	AC454_contig3796_v3_1_ORF2	IPR017930|IPR014778|IPR006447|IPR001005|IPR009057	Myb-type HTH DNA-binding domain|Myb, DNA-binding|Myb-like DNA-binding region, SHAQKYF class|SANT, DNA-binding|Homeodomain-like	tr|Q0PJJ8|Q0PJJ8_SOYBN	MYB transcription factor MYB93 OS=Glycine max GN=MYB93 PE=2 SV=1	19	48	-1.33703	1.0791	3.40421	0.000663546	0.00619392	0.00146403	TRUE			-29
AC454_contig42712_v3	2134	CCall_contig25028_v2	AC454_contig42712_v3_4_ORF2	IPR001697|IPR015793|IPR015794|IPR015813|IPR018209|IPR015795|IPR011037	Pyruvate kinase|Pyruvate kinase, barrel|Pyruvate kinase, alpha/beta|Pyruvate/Phosphoenolpyruvate kinase, catalytic core|Pyruvate kinase, active site|Pyruvate kinase, C-terminal-like|Pyruvate kinase, beta-barrel-like	tr|C5DB68|C5DB68_VITVI	Pyruvate kinase OS=Vitis vinifera GN=40N03_150 PE=4 SV=1	29	73	-1.33184	1.08429	4.22233	2.42e-05	0.000341793	8.08e-05	TRUE			-44
AC454_contig14337_v3	1255	CCall_contig12430_v2	AC454_contig14337_v3_2_ORF1	IPR018502|IPR001464|IPR015472|IPR018252	Annexin repeat|Annexin|Annexin like protein|Annexin repeat, conserved site	tr|B9RJJ1|B9RJJ1_RICCO	Annexin, putative OS=Ricinus communis GN=RCOM_1034990 PE=3 SV=1	31	78	-1.33121	1.08493	4.36762	1.26e-05	0.000189491	4.48e-05	TRUE			-47
AC454_contig11252_v3	1481	CCall_contig5419_v2	AC454_contig11252_v3_3_ORF2	IPR002085|IPR013154|IPR013149|IPR011032|IPR016040|IPR002328	Alcohol dehydrogenase superfamily, zinc-containing|Alcohol dehydrogenase GroES-like|Alcohol dehydrogenase, zinc-binding|GroES-like|NAD(P)-binding domain|Alcohol dehydrogenase, zinc-containing, conserved site	tr|Q4A1D2|Q4A1D2_ALNGL	Alcohol dehydrogenase OS=Alnus glutinosa GN=adh1 PE=2 SV=1	49	123	-1.3278	1.08833	5.50554	3.68e-08	9e-07	2.13e-07	TRUE			-74
AC454_contig7615_v3	1356	CCall_contig22133_v2	AC454_contig7615_v3_1_ORF2	IPR020843|IPR002085|IPR016040|IPR011032|IPR013149	Polyketide synthase, enoylreductase|Alcohol dehydrogenase superfamily, zinc-containing|NAD(P)-binding domain|GroES-like|Alcohol dehydrogenase, zinc-binding	tr|A5BKL3|A5BKL3_VITVI	Chromosome chr5 scaffold_72, whole genome shotgun sequence OS=Vitis vinifera GN=GSVIVT00034730001 PE=4 SV=1	42	104	-1.30812	1.10802	5.17148	2.32e-07	4.95e-06	1.17e-06	TRUE			-62
AC454_contig24146_v3	1081	CCall_contig33759_v2	AC454_contig24146_v3_5_ORF1	IPR011129|IPR001878|IPR019844|IPR002059|IPR016027|IPR012340|IPR013084	Cold shock protein|Zinc finger, CCHC-type|Cold-shock conserved site|Cold-shock protein, DNA-binding|Nucleic acid-binding, OB-fold-like|Nucleic acid-binding, OB-fold|Zinc finger, CCHC retroviral-type	tr|A5BQ96|A5BQ96_VITVI	Putative uncharacterized protein OS=Vitis vinifera GN=VITISV_040408 PE=4 SV=1	24	59	-1.29768	1.11846	3.93867	8.19e-05	0.000990473	0.000234113	TRUE			-35
AC454_contig19206_v3	2221	CCall_contig20133_v2	AC454_contig19206_v3_2_ORF2	IPR003441	No apical meristem (NAM) protein	tr|B9HL68|B9HL68_POPTR	NAC domain protein, IPR003441 (Fragment) OS=Populus trichocarpa GN=NAC047 PE=4 SV=1	20	49	-1.29278	1.12336	3.60812	0.000308427	0.00328079	0.000775465	TRUE			-29
AC454_contig26793_v3	1159	CCall_contig1975_v2	AC454_contig26793_v3_3_ORF2	IPR009606	Protein of unknown function DUF1218	tr|B9T1A3|B9T1A3_RICCO	Putative uncharacterized protein OS=Ricinus communis GN=RCOM_0163950 PE=4 SV=1	21	51	-1.28011	1.13603	3.73074	0.000190915	0.00208514	0.000492722	TRUE			-30
AC454_contig43837_v3	1016	CCall_contig14533_v2	AC454_contig43837_v3_1_ORF1	IPR004963	Pectinacetylesterase	tr|B3V945|B3V945_LITCN	PAE OS=Litchi chinensis PE=2 SV=1	21	51	-1.28011	1.13603	3.73074	0.000190915	0.00208514	0.000492722	TRUE			-30
AC454_contig35450_v3	1406	CCall_contig48261_v2	AC454_contig35450_v3_1_ORF1	IPR000368|IPR001296	Sucrose synthase|Glycosyl transferase, group 1	tr|Q9SLY2|Q9SLY2_CITUN	Sucrose synthase OS=Citrus unshiu GN=CitSUSA PE=2 SV=1	38	92	-1.27563	1.1405	5.03477	4.78e-07	9.68e-06	2.29e-06	TRUE			-54
AC454_contig35964_v3	1053	CCall_contig2_v2	AC454_contig35964_v3_1_ORF1	IPR000425|IPR012269	Major intrinsic protein|Aquaporin	tr|A7QJE3|A7QJE3_VITVI	Chromosome chr8 scaffold_106, whole genome shotgun sequence OS=Vitis vinifera GN=GSVIVT00000605001 PE=3 SV=1	24	57	-1.24793	1.16821	4.07855	4.53e-05	0.000598693	0.00014151	TRUE			-33
AC454_contig44976_v3	1069	CCall_contig41699_v2	AC454_contig44976_v3_1_ORF2	IPR005874|IPR001950	Eukaryotic translation initiation factor SUI1|Translation initiation factor SUI1	tr|B9SA38|B9SA38_RICCO	Translation factor sui1, putative OS=Ricinus communis GN=RCOM_0184440 PE=4 SV=1	37	87	-1.23349	1.18265	5.11414	3.15e-07	6.62e-06	1.57e-06	TRUE			-50
AC454_contig31841_v3	2319	CCall_contig2394_v2	AC454_contig31841_v3_2_ORF2	IPR001023|IPR013126|IPR018181	Heat shock protein Hsp70|Heat shock protein 70|Heat shock protein 70, conserved site	sp|Q03685|BIP5_TOBAC	Luminal-binding protein 5 OS=Nicotiana tabacum GN=BIP5 PE=2 SV=1	29	68	-1.22948	1.18666	4.53967	5.63e-06	9.43e-05	2.23e-05	TRUE			-39
AC454_contig31843_v3	1631	CCall_contig17446_v2	AC454_contig31843_v3_2_ORF2	IPR009169|IPR001580|IPR008985|IPR009033|IPR013320|IPR018124	Calreticulin|Calreticulin/calnexin|Concanavalin A-like lectin/glucanase|Calreticulin/calnexin, P|Concanavalin A-like lectin/glucanase, subgroup|Calreticulin/calnexin, conserved site	tr|A0A762|A0A762_SOYBN	Calreticulin-1 OS=Glycine max GN=Gm crt-1 PE=2 SV=1	53	124	-1.22628	1.18986	6.15089	7.71e-10	2.43e-08	5.74e-09	TRUE			-71
AC454_contig9253_v3	1097	CCall_contig14089_v2	AC454_contig9253_v3_2_ORF2	IPR005225|IPR006688|IPR003577|IPR003579|IPR003578|IPR002041|IPR002078|IPR013753	Small GTP-binding protein|ADP-ribosylation factor|Ras small GTPase, Ras type|Ras small GTPase, Rab type|Ras small GTPase, Rho type|Ran GTPase|RNA polymerase sigma factor 54, interaction|Ras	tr|B9R9Z5|B9R9Z5_RICCO	Putative uncharacterized protein OS=Ricinus communis GN=RCOM_1502390 PE=3 SV=1	19	44	-1.2115	1.20463	3.71844	0.00020046	0.00218644	0.000516798	TRUE			-25
AC454_contig27992_v3	1000	CCall_contig473_v2	AC454_contig27992_v3_5_ORF2	IPR000608|IPR016135	Ubiquitin-conjugating enzyme, E2|Ubiquitin-conjugating enzyme/RWD-like	tr|B9HDK6|B9HDK6_POPTR	Ubiquitin carrier protein OS=Populus trichocarpa GN=POPTRDRAFT_561006 PE=3 SV=1	36	83	-1.20511	1.21102	5.14023	2.74e-07	5.84e-06	1.38e-06	TRUE			-47
AC454_contig25404_v3	2014	CCall_contig47835_v2	AC454_contig25404_v3_4_ORF1	IPR016024|IPR011989|IPR000357|IPR013932	Armadillo-type fold|Armadillo-like helical|HEAT|TATA-binding protein interacting (TIP20)	tr|B9SPA7|B9SPA7_RICCO	Tip120, putative OS=Ricinus communis GN=RCOM_0495920 PE=4 SV=1	17	39	-1.19794	1.2182	3.54851	0.000387413	0.00378238	0.000894022	TRUE			-22
AC454_contig20523_v3	1720	CCall_contig17169_v2	AC454_contig20523_v3_1_ORF2	IPR004314	Protein of unknown function DUF239, plant	tr|B9GY58|B9GY58_POPTR	Predicted protein OS=Populus trichocarpa GN=POPTRDRAFT_817661 PE=4 SV=1	32	73	-1.18982	1.22631	4.89437	9.86e-07	1.95e-05	4.6e-06	TRUE			-41
AC454_contig13025_v3	1076	CCall_contig441_v2	AC454_contig13025_v3_3_ORF1	IPR015891|IPR002130	Cyclophilin-like|Peptidyl-prolyl cis-trans isomerase, cyclophilin-type	tr|Q8L5T1|Q8L5T1_BETVE	Peptidyl-prolyl cis-trans isomerase OS=Betula verrucosa GN=ppiase (CyP) PE=2 SV=1	146	332	-1.18521	1.23092	10.4903	9.57e-26	1.05e-23	2.48e-24	TRUE			-186
AC454_contig337_v3	1437	CCall_contig44649_v2	AC454_contig337_v3_2_ORF2	IPR015590|IPR016160|IPR016162|IPR016161	Aldehyde dehydrogenase|Aldehyde dehydrogenase, conserved site|Aldehyde dehydrogenase, N-terminal|Aldehyde/histidinol dehydrogenase	tr|A7PMC7|A7PMC7_VITVI	Chromosome chr14 scaffold_21, whole genome shotgun sequence OS=Vitis vinifera GN=GSVIVT00020768001 PE=3 SV=1	15	34	-1.18057	1.23557	3.37058	0.000750104	0.00688419	0.00162718	TRUE			-19
AC454_contig23477_v3	1610	CCall_contig888_v2	AC454_contig23477_v3_3_ORF2	IPR004000|IPR004001	Actin/actin-like|Actin, conserved site	tr|Q9FUS4|Q9FUS4_SETIT	Actin OS=Setaria italica PE=2 SV=1	32	72	-1.16993	1.24621	4.95667	7.17e-07	1.43e-05	3.38e-06	TRUE			-40
AC454_contig42466_v3	1160	CCall_contig11043_v2	-	-	-	tr|B9RDW6|B9RDW6_RICCO	Putative uncharacterized protein OS=Ricinus communis GN=RCOM_1616310 PE=4 SV=1	33	74	-1.16506	1.25108	5.04893	4.44e-07	9.06e-06	2.14e-06	TRUE			-41
AC454_contig9840_v3	1314	CCall_contig11638_v2	AC454_contig9840_v3_6_ORF1	IPR018249|IPR011992|IPR018248|IPR018247|IPR002048	EF-HAND 2|EF-Hand type|EF-Hand domain|EF-Hand 1, calcium-binding site|Calcium-binding EF-hand	tr|B9T832|B9T832_RICCO	Calcium-binding allergen Ole e, putative OS=Ricinus communis GN=RCOM_0150470 PE=4 SV=1	18	40	-1.152	1.26414	3.75905	0.000170562	0.0018827	0.000445005	TRUE			-22
AC454_contig29536_v3	1503	CCall_contig2879_v2	AC454_contig29536_v3_1_ORF2	IPR017442|IPR002290|IPR020635|IPR011009|IPR000719|IPR017441|IPR008271	Serine/threonine-protein kinase-like domain|Serine/threonine-protein kinase domain|Tyrosine-protein kinase, subgroup, catalytic domain|Protein kinase-like domain|Protein kinase, catalytic domain|Protein kinase, ATP binding site|Serine/threonine-protein kinase, active site	tr|B9H6M8|B9H6M8_POPTR	Predicted protein OS=Populus trichocarpa GN=POPTRDRAFT_716324 PE=4 SV=1	14	31	-1.14684	1.2693	3.32567	0.000882054	0.00803313	0.0018882	TRUE			-17
AC454_contig27106_v3	2110	CCall_contig38775_v2	AC454_contig27106_v3_2_ORF1	IPR003578|IPR018249|IPR018247|IPR013684|IPR013567	Ras small GTPase, Rho type|EF-HAND 2|EF-Hand 1, calcium-binding site|MIRO-like|EF hand associated, type-2	tr|B6U4D3|B6U4D3_MAIZE	Putative uncharacterized protein OS=Zea mays PE=2 SV=1	19	42	-1.14439	1.27175	3.88021	0.000104368	0.00124674	0.000294686	TRUE			-23
AC454_contig23278_v3	557	CCall_contig9792_v2	AC454_contig23278_v3_1_ORF2	IPR000582|IPR014352	Acyl-CoA-binding protein, ACBP|FERM/acyl-CoA-binding protein, 3-helical bundle	tr|B9MUD8|B9MUD8_POPTR	Predicted protein OS=Populus trichocarpa GN=POPTRDRAFT_826664 PE=4 SV=1	15	33	-1.1375	1.27864	3.46213	0.000535918	0.00508719	0.00120243	TRUE			-18
AC454_contig20387_v3	1571	CCall_contig14498_v2	AC454_contig20387_v3_2_ORF4	IPR004853	Protein of unknown function DUF250	tr|Q2QY17|Q2QY17_ORYSJ	Os12g0136100 protein OS=Oryza sativa subsp. japonica GN=Os12g0136100 PE=4 SV=1	16	35	-1.12928	1.28686	3.59355	0.0003262	0.00342476	0.00080216	TRUE			-19
AC454_contig18639_v3	925	CCall_contig2716_v2	AC454_contig18639_v3_4_ORF2	IPR016135|IPR000608	Ubiquitin-conjugating enzyme/RWD-like|Ubiquitin-conjugating enzyme, E2	tr|B7FNB3|B7FNB3_MEDTR	Putative uncharacterized protein OS=Medicago truncatula PE=2 SV=1	38	83	-1.12711	1.28903	5.54579	2.93e-08	7.28e-07	1.72e-07	TRUE			-45
AC454_contig10004_v3	1332	CCall_contig15192_v2	AC454_contig10004_v3_2_ORF1	IPR000131	ATPase, F1 complex, gamma subunit	tr|B9SZS3|B9SZS3_RICCO	ATP synthase gamma chain OS=Ricinus communis GN=RCOM_1107030 PE=3 SV=1	29	63	-1.1193	1.29684	4.86733	1.13e-06	2.14e-05	5.05e-06	TRUE			-34
AC454_contig27747_v3	2527	CCall_contig44380_v2	AC454_contig27747_v3_2_ORF2	IPR011005|IPR004588|IPR017178	Dihydropteroate synthase-like|4-hydroxy-3-methylbut-2-en-1-yl diphosphate synthase, bacterial-type|4-hydroxy-3-methylbut-2-en-1-yl diphosphate synthase, atypical	tr|A9ZN14|A9ZN14_HEVBR	4-hydroxy-3-methylbut-2-en-1-yl diphosphate synthase OS=Hevea brasiliensis GN=HbHDS PE=2 SV=1	30	65	-1.11548	1.30066	4.96186	6.98e-07	1.4e-05	3.3e-06	TRUE			-35
AC454_contig41264_v3	1584	CCall_contig9543_v2	AC454_contig41264_v3_6_ORF2	IPR003959|IPR003593|IPR003960|IPR005937	ATPase, AAA-type, core|ATPase, AAA+ type, core|ATPase, AAA-type, conserved site|26S proteasome subunit P45	tr|B9R7Z7|B9R7Z7_RICCO	26S protease regulatory subunit S10b, putative OS=Ricinus communis GN=RCOM_1595710 PE=3 SV=1	18	39	-1.11548	1.30066	3.84325	0.000121414	0.00141358	0.00033412	TRUE			-21
AC454_contig1181_v3	2304	CCall_contig2449_v2	AC454_contig1181_v3_4_ORF2	IPR018280|IPR015946|IPR001351|IPR005704|IPR009019|IPR008282	Ribosomal protein S3, conserved site|K homology-like, alpha/beta|Ribosomal protein S3, C-terminal|Ribosomal protein S3, bacterial|K Homology, prokaryotic type|Ribosomal protein S3, N-terminal	tr|A5CB43|A5CB43_VITVI	Putative uncharacterized protein OS=Vitis vinifera GN=VITISV_011840 PE=3 SV=1	31	67	-1.11189	1.30425	5.05466	4.31e-07	8.84e-06	2.09e-06	TRUE			-36
AC454_contig1239_v3	1293	CCall_contig43853_v2	AC454_contig1239_v3_6_ORF2	IPR003441	No apical meristem (NAM) protein	tr|B9RFW3|B9RFW3_RICCO	NAC domain-containing protein, putative OS=Ricinus communis GN=RCOM_1437600 PE=4 SV=1	19	41	-1.10962	1.30651	3.96233	7.42e-05	0.000915308	0.000216347	TRUE			-22
AC454_contig18023_v3	895	CCall_contig2931_v2	AC454_contig18023_v3_3_ORF2	IPR000608|IPR019775|IPR016135	Ubiquitin-conjugating enzyme, E2|WD40 repeat, conserved site|Ubiquitin-conjugating enzyme/RWD-like	tr|Q49RB5|Q49RB5_POPTO	Ubiquitin carrier protein OS=Populus tomentosa PE=2 SV=1	26	56	-1.10692	1.30922	4.64268	3.44e-06	5.93e-05	1.4e-05	TRUE			-30
AC454_contig32560_v3	2370	CCall_contig39205_v2	AC454_contig32560_v3_1_ORF1	IPR009010|IPR003338|IPR004201|IPR003959|IPR003593|IPR005938|IPR003960	Aspartate decarboxylase-like fold|ATPase, AAA-type, VAT, N-terminal|Cell division protein 48, CDC48, domain 2|ATPase, AAA-type, core|ATPase, AAA+ type, core|ATPase, AAA-type, CDC48|ATPase, AAA-type, conserved site	tr|B9S0I1|B9S0I1_RICCO	Transitional endoplasmic reticulum ATPase, putative OS=Ricinus communis GN=RCOM_1355070 PE=3 SV=1	27	58	-1.10309	1.31305	4.74181	2.12e-06	3.85e-05	9.1e-06	TRUE			-31
AC454_contig36608_v3	1265	CCall_contig46232_v2	AC454_contig36608_v3_4_ORF1	IPR002164	Nucleosome assembly protein (NAP)	tr|B9R993|B9R993_RICCO	Set, putative OS=Ricinus communis GN=RCOM_1514880 PE=3 SV=1	14	30	-1.09954	1.3166	3.42145	0.000622876	0.00584806	0.00137768	TRUE			-16
AC454_contig5462_v3	1972	CCall_contig1826_v2	AC454_contig5462_v3_2_ORF2	IPR001841|IPR018957	Zinc finger, RING-type|Zinc finger, C3HC4 RING-type	tr|B9S0N5|B9S0N5_RICCO	Protein binding protein, putative OS=Ricinus communis GN=RCOM_1357410 PE=4 SV=1	14	30	-1.09954	1.3166	3.42145	0.000622876	0.00584806	0.00137768	TRUE			-16
AC454_contig10320_v3	1804	CCall_contig9124_v2	AC454_contig10320_v3_5_ORF2	IPR014028|IPR016040|IPR014027|IPR001732|IPR014026|IPR008927|IPR017476	UDP-glucose/GDP-mannose dehydrogenase, dimerisation and substrate-binding domain|NAD(P)-binding domain|UDP-glucose/GDP-mannose dehydrogenase, C-terminal|UDP-glucose/GDP-mannose dehydrogenase, N-terminal|UDP-glucose/GDP-mannose dehydrogenase, dimerisation|6-phosphogluconate dehydrogenase, C-terminal-like|Nucleotide sugar dehydrogenase	tr|B9REG0|B9REG0_RICCO	UDP-glucose 6-dehydrogenase, putative OS=Ricinus communis GN=RCOM_1621050 PE=4 SV=1	45	96	-1.09311	1.32303	6.15798	7.37e-10	2.33e-08	5.51e-09	TRUE			-51
AC454_contig29557_v3	1029	CCall_contig26551_v2	AC454_contig29557_v3_1_ORF2	IPR003172|IPR014756	MD-2-related lipid-recognition|Immunoglobulin E-set	tr|B9SDL0|B9SDL0_RICCO	Phosphatidylglycerol/phosphatidylinositol transfer protein, putative OS=Ricinus communis GN=RCOM_0421550 PE=4 SV=1	15	32	-1.09311	1.32303	3.55488	0.000378153	0.00369734	0.000873921	TRUE			-17
AC454_contig17549_v3	1925	CCall_contig48013_v2	AC454_contig17549_v3_3_ORF2	IPR002618|IPR016267	UTP--glucose-1-phosphate uridylyltransferase|UTP--glucose-1-phosphate uridylyltransferase, subgroup	tr|B3VDY8|B3VDY8_EUCGR	UTP-glucose 1 phosphate uridylyltransferase OS=Eucalyptus grandis GN=UGP PE=2 SV=1	40	85	-1.08746	1.32868	5.82476	5.72e-09	1.61e-07	3.8e-08	TRUE			-45
AC454_contig1879_v3	548	CCall_contig3694_v2	AC454_contig1879_v3_5_ORF2	IPR001163|IPR010920|IPR006649	Like-Sm ribonucleoprotein, core|Like-Sm ribonucleoprotein-related, core|Like-Sm ribonucleoprotein, core domain, eukaryotic/archaea-type	tr|B9HBY7|B9HBY7_POPTR	Predicted protein OS=Populus trichocarpa GN=POPTRDRAFT_717040 PE=4 SV=1	16	34	-1.08746	1.32868	3.68354	0.000230016	0.00248999	0.000588548	TRUE			-18
AC454_contig26234_v3	1426	CCall_contig624_v2	AC454_contig26234_v3_4_ORF1	IPR001251|IPR011074|IPR009038|IPR008273	Cellular retinaldehyde-binding/triple function, C-terminal|Phosphatidylinositol transfer protein-like, N-terminal|GOLD|Cellular retinaldehyde-binding/triple function, N-terminal	tr|B9N5A9|B9N5A9_POPTR	Predicted protein OS=Populus trichocarpa GN=POPTRDRAFT_928268 PE=4 SV=1	18	38	-1.078	1.33814	3.92839	8.55e-05	0.00103316	0.000244202	TRUE			-20
AC454_contig617_v3	1026	CCall_contig3523_v2	AC454_contig617_v3_4_ORF2	IPR009798	Wound-induced protein, Wun1	tr|B9S498|B9S498_RICCO	Putative uncharacterized protein OS=Ricinus communis GN=RCOM_0688560 PE=4 SV=1	38	80	-1.074	1.34214	5.72138	1.06e-08	2.79e-07	6.59e-08	TRUE			-42
AC454_contig3270_v3	1781	CCall_contig16703_v2	AC454_contig3270_v3_4_ORF1	IPR006823	Neutral/alkaline nonlysosomal ceramidase	tr|B9S377|B9S377_RICCO	Ceramidase, putative OS=Ricinus communis GN=RCOM_0731110 PE=4 SV=1	19	40	-1.074	1.34214	4.04532	5.23e-05	0.000666352	0.000157502	TRUE			-21
AC454_contig12603_v3	1244	CCall_contig43234_v2	AC454_contig12603_v3_3_ORF2	IPR019734|IPR011990|IPR000744	Tetratricopeptide repeat|Tetratricopeptide-like helical|NSF attachment protein	tr|B7FHQ2|B7FHQ2_MEDTR	Putative uncharacterized protein OS=Medicago truncatula PE=2 SV=1	22	46	-1.06413	1.35201	4.37755	1.2e-05	0.00018133	4.29e-05	TRUE			-24
AC454_contig6350_v3	1419	CCall_contig15636_v2	AC454_contig6350_v3_2_ORF1	IPR013201|IPR000668|IPR000169|IPR013128	Proteinase inhibitor I29, cathepsin propeptide|Peptidase C1A, papain C-terminal|Peptidase, cysteine peptidase active site|Peptidase C1A, papain	tr|B9RHA4|B9RHA4_RICCO	Cysteine protease, putative OS=Ricinus communis GN=RCOM_1449120 PE=3 SV=1	102	213	-1.06228	1.35385	9.43873	3.77e-21	3.12e-19	7.38e-20	TRUE			-111
AC454_contig45055_v3	1796	CCall_contig19689_v2	AC454_contig45055_v3_1_ORF2	IPR004539|IPR000795|IPR009001|IPR009000|IPR004161|IPR004160	Translation elongation factor EF1A, eukaryotic/archaeal|Protein synthesis factor, GTP-binding|Translation elongation factor EF1A/initiation factor IF2gamma, C-terminal|Translation elongation/initiation factor/Ribosomal, beta-barrel|Translation elongation factor EFTu/EF1A, domain 2|Translation elongation factor EFTu/EF1A, C-terminal	tr|A5AFS1|A5AFS1_VITVI	Elongation factor 1-alpha OS=Vitis vinifera GN=GSVIVT00024491001 PE=3 SV=1	46	96	-1.0614	1.35474	6.34032	2.29e-10	7.84e-09	1.85e-09	TRUE			-50
AC454_contig26047_v3	636	CCall_contig44319_v2	AC454_contig26047_v3_3_ORF2	IPR019955	Ubiquitin supergroup	tr|A9NLJ5|A9NLJ5_PICSI	Putative uncharacterized protein OS=Picea sitchensis PE=4 SV=1	27	56	-1.05247	1.36367	4.88161	1.05e-06	2.02e-05	4.77e-06	TRUE			-29
AC454_contig15358_v3	1254	CCall_contig18466_v2	AC454_contig15358_v3_4_ORF2	IPR004183|IPR014436	Extradiol ring-cleavage dioxygenase, class III enzyme, subunit B|Extradiol aromatic ring-opening dioxygenase, DODA type	tr|A5BGZ7|A5BGZ7_VITVI	Chromosome chr8 scaffold_34, whole genome shotgun sequence OS=Vitis vinifera GN=GSVIVT00025581001 PE=4 SV=1	16	33	-1.04439	1.37174	3.77466	0.000160225	0.00179161	0.000423357	TRUE			-17
AC454_contig4142_v3	1037	CCall_contig12424_v2	-	-	-	tr|A7PNX4|A7PNX4_VITVI	Chromosome chr8 scaffold_23, whole genome shotgun sequence OS=Vitis vinifera GN=GSVIVT00021427001 PE=4 SV=1	16	33	-1.04439	1.37174	3.77466	0.000160225	0.00179161	0.000423357	TRUE			-17
AC454_contig43532_v3	1216	CCall_contig35637_v2	AC454_contig43532_v3_5_ORF2	IPR006941|IPR012337	Ribonuclease CAF1|Polynucleotidyl transferase, ribonuclease H fold	tr|B9RNX3|B9RNX3_RICCO	Ccr4-associated factor, putative OS=Ricinus communis GN=RCOM_0921770 PE=4 SV=1	17	35	-1.04182	1.37432	3.89641	9.76e-05	0.00116693	0.000275821	TRUE			-18
AC454_contig20404_v3	2037	CCall_contig250_v2	AC454_contig20404_v3_3_ORF1	IPR020003|IPR004100|IPR000194|IPR000793|IPR005725|IPR018118	ATPase, F1/V1/A1 complex, alpha/beta subunit, nucleotide-binding domain, active site|ATPase, F1/V1/A1 complex, alpha/beta subunit, N-terminal|ATPase, F1/V1/A1 complex, alpha/beta subunit, nucleotide-binding domain|ATPase, F1/V1/A1 complex, alpha/beta subunit, C-terminal|ATPase, V1 complex, subunit A|ATPase, F1/A1 complex, alpha/beta subunit, N-terminal	tr|B9HK35|B9HK35_POPTR	Predicted protein OS=Populus trichocarpa GN=POPTRDRAFT_719941 PE=3 SV=1	19	39	-1.03747	1.37866	4.12919	3.64e-05	0.000490254	0.000115879	TRUE			-20
AC454_contig27216_v3	3201	CCall_contig6459_v2	AC454_contig27216_v3_6_ORF5	IPR016027|IPR004368|IPR006196|IPR012340	Nucleic acid-binding, OB-fold-like|Translation initiation factor IF-1|S1, IF1 type|Nucleic acid-binding, OB-fold	tr|A5BL72|A5BL72_VITVI	Ribosomal protein S11 OS=Vitis vinifera GN=rps11 PE=3 SV=1	30	61	-1.02385	1.39229	5.22773	1.72e-07	3.8e-06	8.98e-07	TRUE			-31
AC454_contig18501_v3	2164	CCall_contig33015_v2	AC454_contig18501_v3_1_ORF2	IPR020003|IPR005722|IPR000793|IPR018118|IPR003593|IPR004100|IPR000194	ATPase, F1/V1/A1 complex, alpha/beta subunit, nucleotide-binding domain, active site|ATPase, F1 complex, beta subunit|ATPase, F1/V1/A1 complex, alpha/beta subunit, C-terminal|ATPase, F1/A1 complex, alpha/beta subunit, N-terminal|ATPase, AAA+ type, core|ATPase, F1/V1/A1 complex, alpha/beta subunit, N-terminal|ATPase, F1/V1/A1 complex, alpha/beta subunit, nucleotide-binding domain	tr|B9HWA2|B9HWA2_POPTR	ATP synthase subunit beta OS=Populus trichocarpa GN=PtrAtpB_1 PE=3 SV=1	65	131	-1.01106	1.40508	7.74958	9.22e-15	4.8e-13	1.13e-13	TRUE			-66
AC454_contig604_v3	1121	CCall_contig1082_v2	AC454_contig604_v3_6_ORF1	IPR011009|IPR017442|IPR000719|IPR002290|IPR008271	Protein kinase-like domain|Serine/threonine-protein kinase-like domain|Protein kinase, catalytic domain|Serine/threonine-protein kinase domain|Serine/threonine-protein kinase, active site	tr|A7PCQ0|A7PCQ0_VITVI	Chromosome chr17 scaffold_12, whole genome shotgun sequence OS=Vitis vinifera GN=GSVIVT00015960001 PE=4 SV=1	23	46	-1	1.41614	4.63644	3.54e-06	6.1e-05	1.44e-05	TRUE			-23
AC454_contig42991_v3	1126	CCall_contig8440_v2	AC454_contig42991_v3_2_ORF2	IPR004131	Inorganic H+ pyrophosphatase	tr|B9I701|B9I701_POPTR	Vacuolar H+-translocating inorganic pyrophosphatase OS=Populus trichocarpa GN=POPTRDRAFT_823575 PE=4 SV=1	17	34	-1	1.41614	3.98598	6.72e-05	0.00082975	0.000196124	TRUE			-17
AC454_contig28919_v3	730	CCall_contig41625_v2	AC454_contig28919_v3_3_ORF1	IPR009424	Protein of unknown function DUF1070	tr|B9ILL2|B9ILL2_POPTR	Predicted protein OS=Populus trichocarpa GN=POPTRDRAFT_578448 PE=4 SV=1	15	30	-1	1.41614	3.74415	0.000181006	0.0019839	0.000468925	TRUE			-15
AC454_contig26387_v3	1085	CCall_contig41986_v2	AC454_contig26387_v3_6_ORF2	IPR001092|IPR011598	Basic helix-loop-helix dimerisation region bHLH|Helix-loop-helix DNA-binding	tr|B9SA09|B9SA09_RICCO	DNA binding protein, putative OS=Ricinus communis GN=RCOM_0181650 PE=4 SV=1	12	24	-1	1.41614	3.34883	0.000811538	0.00742272	0.00175407	TRUE			-12
AC454_contig44697_v3	1433	CCall_contig46537_v2	AC454_contig44697_v3_6_ORF1	IPR013816|IPR013650|IPR016102	ATP-grasp fold, subdomain 2|ATP-grasp fold, succinyl-CoA synthetase-type|Succinyl-CoA synthetase-like	tr|B9RFP8|B9RFP8_RICCO	ATP-citrate synthase, putative OS=Ricinus communis GN=RCOM_1436330 PE=4 SV=1	12	24	-1	1.41614	3.34883	0.000811538	0.00742272	0.00175407	TRUE			-12
AC454_contig3355_v3	737	CCall_contig630_v2	AC454_contig3355_v3_5_ORF1	IPR000608|IPR016135	Ubiquitin-conjugating enzyme, E2|Ubiquitin-conjugating enzyme/RWD-like	tr|B7FMI7|B7FMI7_MEDTR	Ubiquitin carrier protein OS=Medicago truncatula PE=2 SV=1	28	55	-0.974005	1.44213	5.18623	2.15e-07	4.59e-06	1.09e-06	TRUE			-27
AC454_contig30021_v3	2584	CCall_contig18195_v2	AC454_contig30021_v3_3_ORF2	IPR008948|IPR006162|IPR001106|IPR005922	L-Aspartase-like|Phosphopantetheine attachment site|Phenylalanine/histidine ammonia-lyase|Phenylalanine ammonia-lyase	tr|Q6T1C9|Q6T1C9_QUESU	Phenylalanine ammonia-lyase OS=Quercus suber GN=PAL PE=2 SV=1	72	141	-0.969626	1.44651	8.33682	7.63e-17	4.55e-15	1.07e-15	TRUE			-69
AC454_contig29651_v3	1383	CCall_contig1817_v2	AC454_contig29651_v3_3_ORF1	IPR008271|IPR000719|IPR017442|IPR002290|IPR020635|IPR011009	Serine/threonine-protein kinase, active site|Protein kinase, catalytic domain|Serine/threonine-protein kinase-like domain|Serine/threonine-protein kinase domain|Tyrosine-protein kinase, subgroup, catalytic domain|Protein kinase-like domain	tr|A7QDI2|A7QDI2_VITVI	Chromosome chr10 scaffold_81, whole genome shotgun sequence OS=Vitis vinifera GN=GSVIVT00035848001 PE=4 SV=1	22	43	-0.966833	1.44931	4.61412	3.95e-06	6.78e-05	1.6e-05	TRUE			-21
AC454_contig25739_v3	618	CCall_contig38524_v2	AC454_contig25739_v3_2_ORF1	IPR000626|IPR019955|IPR008162	Ubiquitin|Ubiquitin supergroup|Inorganic pyrophosphatase	tr|B9SU01|B9SU01_RICCO	Putative uncharacterized protein OS=Ricinus communis GN=RCOM_0753100 PE=4 SV=1	20	39	-0.963474	1.45266	4.40698	1.05e-05	0.000159682	3.77e-05	TRUE			-19
AC454_contig13216_v3	1495	CCall_contig45368_v2	AC454_contig13216_v3_6_ORF1	IPR015421|IPR015422|IPR000277|IPR015424	Pyridoxal phosphate-dependent transferase, major region, subdomain 1|Pyridoxal phosphate-dependent transferase, major region, subdomain 2|Cys/Met metabolism, pyridoxal phosphate-dependent enzyme|Pyridoxal phosphate-dependent transferase, major region	tr|B9RYU1|B9RYU1_RICCO	Cystathionine gamma-synthase, putative OS=Ricinus communis GN=RCOM_1313240 PE=3 SV=1	19	37	-0.961526	1.45461	4.29969	1.71e-05	0.000253671	5.99e-05	TRUE			-18
AC454_contig28829_v3	1282	CCall_contig25776_v2	AC454_contig28829_v3_1_ORF2	IPR001680|IPR011046|IPR015943|IPR019782|IPR017986|IPR019775|IPR019781	WD40 repeat|WD40 repeat-like-containing domain|WD40/YVTN repeat-like-containing domain|WD40 repeat 2|WD40-repeat-containing domain|WD40 repeat, conserved site|WD40 repeat, subgroup	tr|B7T1N8|B7T1N8_PHAVU	Rack OS=Phaseolus vulgaris GN=RACK PE=2 SV=1	34	66	-0.956931	1.45921	5.76565	8.13e-09	2.23e-07	5.26e-08	TRUE			-32
AC454_contig5722_v3	714	CCall_contig22226_v2	AC454_contig5722_v3_1_ORF2	IPR016135|IPR000608	Ubiquitin-conjugating enzyme/RWD-like|Ubiquitin-conjugating enzyme, E2	tr|B9SBK8|B9SBK8_RICCO	Ubiquitin carrier protein OS=Ricinus communis GN=RCOM_0341640 PE=3 SV=1	17	33	-0.956931	1.45921	4.07666	4.57e-05	0.00060318	0.000142571	TRUE			-16
AC454_contig33746_v3	1255	CCall_contig5220_v2	AC454_contig33746_v3_1_ORF2	IPR017927|IPR017938|IPR008333|IPR001433	Ferredoxin reductase-type FAD-binding domain|Riboflavin synthase-like beta-barrel|Oxidoreductase FAD-binding region|Oxidoreductase FAD/NAD(P)-binding	tr|Q5PY86|Q5PY86_VERFO	NADH:cytochrome b5 reductase OS=Vernicia fordii GN=CBR1A PE=2 SV=1	16	31	-0.954196	1.46194	3.96046	7.48e-05	0.000921929	0.000217912	TRUE			-15
AC454_contig15137_v3	1328	CCall_contig13932_v2	AC454_contig15137_v3_3_ORF1	IPR005013	Dolichyl-diphosphooligosaccharide-protein glycosyltransferase 48kDa subunit	tr|B9RZC1|B9RZC1_RICCO	Dolichyl-diphosphooligosaccharide--protein glycosyltransferase, putative OS=Ricinus communis GN=RCOM_0937690 PE=4 SV=1	14	27	-0.947533	1.46861	3.71724	0.000201413	0.00219565	0.000518975	TRUE			-13
AC454_contig11440_v3	1214	CCall_contig13935_v2	AC454_contig11440_v3_2_ORF2	IPR012677|IPR000504	Nucleotide-binding, alpha-beta plait|RNA recognition motif, RNP-1	tr|B9RQ14|B9RQ14_RICCO	Nucleic acid binding protein, putative OS=Ricinus communis GN=RCOM_1663450 PE=4 SV=1	13	25	-0.943416	1.47272	3.58948	0.000331333	0.00347144	0.00080216	TRUE			-12
AC454_contig25996_v3	1812	CCall_contig3322_v2	AC454_contig25996_v3_1_ORF2	IPR013201|IPR000668|IPR000118|IPR013128|IPR000169	Proteinase inhibitor I29, cathepsin propeptide|Peptidase C1A, papain C-terminal|Granulin|Peptidase C1A, papain|Peptidase, cysteine peptidase active site	tr|A5B6Y2|A5B6Y2_VITVI	Putative uncharacterized protein OS=Vitis vinifera GN=VITISV_001146 PE=3 SV=1	51	98	-0.942285	1.47385	7.11471	1.12e-12	4.86e-11	1.15e-11	TRUE			-47
AC454_contig6420_v3	1835	CCall_contig41702_v2	AC454_contig6420_v3_3_ORF2	IPR003687	Photosystem II protein PsbK	tr|C0LE57|C0LE57_9ROSI	PsbK OS=Jatropha curcas GN=psbK PE=3 SV=1	25	48	-0.941106	1.47503	4.98376	6.24e-07	1.25e-05	2.96e-06	TRUE			-23
AC454_contig28798_v3	1426	CCall_contig7765_v2	AC454_contig28798_v3_4_ORF2	IPR001623|IPR002939|IPR008971|IPR018253|IPR015609	Heat shock protein DnaJ, N-terminal|Chaperone DnaJ, C-terminal|HSP40/DnaJ peptide-binding|Heat shock protein DnaJ, conserved site|Molecular chaperone, heat shock protein, Hsp40, DnaJ	tr|A5BIW0|A5BIW0_VITVI	Chromosome chr7 scaffold_42, whole genome shotgun sequence OS=Vitis vinifera GN=GSVIVT00028084001 PE=4 SV=1	12	23	-0.938599	1.47754	3.45704	0.000546135	0.00518053	0.00122421	TRUE			-11
AC454_contig9233_v3	827	CCall_contig2855_v2	AC454_contig9233_v3_3_ORF2	IPR002942|IPR005824|IPR018199|IPR000876|IPR013843|IPR013845	RNA-binding S4|KOW|Ribosomal protein S4e, N-terminal, conserved site|Ribosomal protein S4e|Ribosomal protein S4e, N-terminal|Ribosomal protein S4e, central	tr|B9RG48|B9RG48_RICCO	40S ribosomal protein S4, putative OS=Ricinus communis GN=RCOM_1439050 PE=4 SV=1	12	23	-0.938599	1.47754	3.45704	0.000546135	0.00518053	0.00122421	TRUE			-11
AC454_contig41268_v3	970	CCall_contig4837_v2	-	-	-	tr|A1CR97|A1CR97_ASPCL	Putative uncharacterized protein OS=Aspergillus clavatus GN=ACLA_028940 PE=4 SV=1	92	176	-0.93587	1.48027	9.58822	8.96e-22	7.61e-20	1.8e-20	TRUE			-84
AC454_contig12198_v3	1003	CCall_contig22265_v2	AC454_contig12198_v3_3_ORF2	IPR008733|IPR001252	Peroxisomal biogenesis factor 11|Malate dehydrogenase, active site	tr|B9RDK6|B9RDK6_RICCO	Peroxisomal biogenesis factor, putative OS=Ricinus communis GN=RCOM_1613770 PE=4 SV=1	11	21	-0.932886	1.48325	3.31937	0.000902221	0.00808198	0.0019103	TRUE			-10
AC454_contig1805_v3	1169	CCall_contig10252_v2	AC454_contig1805_v3_1_ORF1	IPR014038|IPR014717|IPR001326	Translation elongation factor EF1B, beta/delta subunit, guanine nucleotide exchange|Translation elongation factor EF1B/ribosomal protein S6|Translation elongation factor EF1B, beta/delta chains, conserved site	tr|A7PHG1|A7PHG1_VITVI	Chromosome chr17 scaffold_16, whole genome shotgun sequence OS=Vitis vinifera GN=GSVIVT00017928001 PE=3 SV=1	29	55	-0.923379	1.49276	5.4156	6.11e-08	1.45e-06	3.42e-07	TRUE			-26
AC454_contig12609_v3	1161	CCall_contig38710_v2	AC454_contig12609_v3_2_ORF2	IPR007052|IPR008978|IPR017447	CS domain|HSP20-like chaperone|CS	tr|A7Q0B0|A7Q0B0_VITVI	Chromosome chr7 scaffold_42, whole genome shotgun sequence OS=Vitis vinifera GN=GSVIVT00027981001 PE=4 SV=1	38	72	-0.921997	1.49414	6.20372	5.51e-10	1.77e-08	4.19e-09	TRUE			-34
AC454_contig37929_v3	1189	CCall_contig2413_v2	AC454_contig37929_v3_2_ORF2	IPR000425|IPR012269	Major intrinsic protein|Aquaporin	tr|Q9FXM0|Q9FXM0_PYRCO	Gamma tonoplast intrinsic protein OS=Pyrus communis GN=Py-gTIP PE=2 SV=1	19	36	-0.921997	1.49414	4.38638	1.15e-05	0.000174786	4.13e-05	TRUE			-17
AC454_contig148_v3	1323	CCall_contig40835_v2	AC454_contig148_v3_2_ORF2	IPR000308	14-3-3 protein	tr|A7NUU8|A7NUU8_VITVI	Chromosome chr18 scaffold_1, whole genome shotgun sequence OS=Vitis vinifera GN=GSVIVT00015189001 PE=3 SV=1	36	68	-0.917538	1.4986	6.05156	1.43e-09	4.41e-08	1.04e-08	TRUE			-32
AC454_contig43186_v3	1795	CCall_contig42522_v2	AC454_contig43186_v3_4_ORF1	IPR018370|IPR002423|IPR001844	Chaperonin Cpn60, conserved site|Chaperonin Cpn60/TCP-1|Chaperonin Cpn60	sp|Q05046|CH62_CUCMA	Chaperonin CPN60-2, mitochondrial OS=Cucurbita maxima GN=CPN60-2 PE=1 SV=1	18	34	-0.917538	1.4986	4.2788	1.88e-05	0.000275243	6.51e-05	TRUE			-16
AC454_contig11480_v3	2009	CCall_contig11625_v2	AC454_contig11480_v3_4_ORF2	IPR019759|IPR015927|IPR000223|IPR011056|IPR019756|IPR019758	Peptidase S24/S26A/S26B, conserved region|Peptidase S24/S26A/S26B/S26C|Peptidase S26A, signal peptidase I|Peptidase S24/S26A/S26B/S26C, beta-ribbon domain|Peptidase S26A, signal peptidase I, serine active site|Peptidase S26A, signal peptidase I, conserved site	tr|A5AT48|A5AT48_VITVI	Putative uncharacterized protein OS=Vitis vinifera GN=VITISV_021649 PE=3 SV=1	17	32	-0.912537	1.5036	4.16849	3.07e-05	0.000428926	0.000101383	TRUE			-15
AC454_contig21611_v3	996	CCall_contig6530_v2	AC454_contig21611_v3_2_ORF1	IPR017447|IPR007699|IPR007052|IPR008978	CS|SGS|CS domain|HSP20-like chaperone	tr|B9S113|B9S113_RICCO	Calcyclin-binding protein, putative OS=Ricinus communis GN=RCOM_0632630 PE=4 SV=1	24	45	-0.906891	1.50925	4.96678	6.81e-07	1.36e-05	3.22e-06	TRUE			-21
AC454_contig2443_v3	1022	CCall_contig18666_v2	-	-	-	tr|O03982|O03982_ARATH	Putative uncharacterized protein OS=Arabidopsis thaliana GN=At1g01490 PE=2 SV=1	31	58	-0.903785	1.51235	5.65354	1.57e-08	4.09e-07	9.67e-08	TRUE			-27
AC454_contig3037_v3	1202	CCall_contig4995_v2	-	-	-	-	-	15	28	-0.900464	1.51567	3.93878	8.19e-05	0.000990616	0.000234113	TRUE			-13
AC454_contig19498_v3	1534	CCall_contig97_v2	AC454_contig19498_v3_1_ORF2	IPR001576|IPR015824|IPR015901|IPR015911	Phosphoglycerate kinase|Phosphoglycerate kinase, N-terminal|Phosphoglycerate kinase, C-terminal|Phosphoglycerate kinase, conserved site	tr|B9HY30|B9HY30_POPTR	Phosphoglycerate kinase OS=Populus trichocarpa GN=POPTRDRAFT_659332 PE=3 SV=1	37	69	-0.899071	1.51707	6.19081	5.99e-10	1.92e-08	4.53e-09	TRUE			-32
AC454_contig7956_v3	1521	CCall_contig26015_v2	AC454_contig7956_v3_4_ORF1	IPR000569	HECT	tr|A7P8B1|A7P8B1_VITVI	Chromosome chr3 scaffold_8, whole genome shotgun sequence OS=Vitis vinifera GN=GSVIVT00036114001 PE=4 SV=1	22	41	-0.89812	1.51802	4.77566	1.79e-06	3.29e-05	7.77e-06	TRUE			-19
AC454_contig26820_v3	1153	CCall_contig43916_v2	AC454_contig26820_v3_1_ORF1	IPR004131	Inorganic H+ pyrophosphatase	tr|Q42650|Q42650_BETVU	Pyrophosphatase OS=Beta vulgaris PE=2 SV=1	14	26	-0.893085	1.52305	3.81885	0.000134077	0.00155742	0.000365549	TRUE			-12
AC454_contig41979_v3	1313	CCall_contig11935_v2	AC454_contig41979_v3_4_ORF1	IPR014186|IPR000801	S-formylglutathione hydrolase|Putative esterase	tr|A7PWK3|A7PWK3_VITVI	Chromosome chr8 scaffold_34, whole genome shotgun sequence OS=Vitis vinifera GN=GSVIVT00025648001 PE=4 SV=1	13	24	-0.884523	1.53162	3.69512	0.000219784	0.0023805	0.000562667	TRUE			-11
AC454_contig21469_v3	941	CCall_contig6670_v2	AC454_contig21469_v3_6_ORF2	IPR006706	Extensin-like repeat	-	-	25	46	-0.879706	1.53643	5.13627	2.8e-07	5.96e-06	1.41e-06	TRUE			-21
AC454_contig37734_v3	1249	CCall_contig39375_v2	AC454_contig37734_v3_3_ORF1	IPR016040|IPR011032|IPR018130|IPR014189|IPR013154|IPR013149|IPR020843|IPR002085	NAD(P)-binding domain|GroES-like|Ribosomal protein S2, conserved site|Quinone oxidoreductase putative, PIG3|Alcohol dehydrogenase GroES-like|Alcohol dehydrogenase, zinc-binding|Polyketide synthase, enoylreductase|Alcohol dehydrogenase superfamily, zinc-containing	tr|B9H236|B9H236_POPTR	Predicted protein OS=Populus trichocarpa GN=POPTRDRAFT_647716 PE=4 SV=1	18	33	-0.874469	1.54167	4.36904	1.25e-05	0.000188404	4.45e-05	TRUE			-15
AC454_contig16122_v3	1536	CCall_contig4371_v2	AC454_contig16122_v3_2_ORF1	IPR000941|IPR020809|IPR020811|IPR020810	Enolase|Enolase, conserved site|Enolase, N-terminal|Enolase, C-terminal	tr|A9PD49|A9PD49_POPTR	Enolase OS=Populus trichocarpa GN=POPTRDRAFT_575698 PE=2 SV=1	80	146	-0.867896	1.54824	9.24163	2.43e-20	1.86e-18	4.39e-19	TRUE			-66
AC454_contig3606_v3	1606	CCall_contig143_v2	AC454_contig3606_v3_6_ORF2	IPR006861	Hyaluronan/mRNA binding protein	tr|B9MUT6|B9MUT6_POPTR	Predicted protein OS=Populus trichocarpa GN=POPTRDRAFT_836308 PE=4 SV=1	28	51	-0.86507	1.55107	5.47365	4.41e-08	1.07e-06	2.54e-07	TRUE			-23
AC454_contig45266_v3	1295	CCall_contig28249_v2	AC454_contig45266_v3_2_ORF2	IPR000425|IPR012269	Major intrinsic protein|Aquaporin	tr|Q84XC6|Q84XC6_9ROSI	Plasma intrinsic protein 2,2 OS=Juglans regia PE=2 SV=1	105	191	-0.863183	1.55296	10.6122	2.62e-26	3e-24	7.1e-25	TRUE			-86
AC454_contig29351_v3	360	CCall_contig4837_v2	-	-	-	tr|C0PPH7|C0PPH7_MAIZE	Putative uncharacterized protein OS=Zea mays PE=4 SV=1	11	20	-0.862496	1.55364	3.43473	0.000593134	0.00557789	0.00131781	TRUE			-9
AC454_contig390_v3	1473	CCall_contig20002_v2	AC454_contig390_v3_6_ORF2	IPR011545|IPR014021|IPR014014|IPR014001|IPR000629	DNA/RNA helicase, DEAD/DEAH box type, N-terminal|Helicase, superfamily 1/2, ATP-binding domain|RNA helicase, DEAD-box type, Q motif|DEAD-like helicase, N-terminal|RNA helicase, ATP-dependent, DEAD-box, conserved site	tr|C5LJB4|C5LJB4_9ALVE	RNA helicase, putative OS=Perkinsus marinus ATCC 50983 GN=Pmar_PMAR020008 PE=4 SV=1	11	20	-0.862496	1.55364	3.43473	0.000593134	0.00557789	0.00131781	TRUE			-9
AC454_contig7219_v3	515	CCall_contig28673_v2	AC454_contig7219_v3_2_ORF2	IPR005375	Ubiquitin-like, Ufm1	tr|A9PC65|A9PC65_POPTR	Predicted protein OS=Populus trichocarpa GN=POPTRDRAFT_816297 PE=4 SV=1	11	20	-0.862496	1.55364	3.43473	0.000593134	0.00557789	0.00131781	TRUE			-9
AC454_contig15354_v3	1385	CCall_contig46212_v2	AC454_contig15354_v3_1_ORF2	IPR006861	Hyaluronan/mRNA binding protein	tr|B9GP69|B9GP69_POPTR	Predicted protein OS=Populus trichocarpa GN=POPTRDRAFT_830328 PE=4 SV=1	31	56	-0.853159	1.56298	5.79175	6.97e-09	1.94e-07	4.57e-08	TRUE			-25
AC454_contig26505_v3	1864	CCall_contig1624_v2	AC454_contig26505_v3_4_ORF1	IPR004240	Nonaspanin (TM9SF)	tr|B9SXF5|B9SXF5_RICCO	Endomembrane protein emp70, putative OS=Ricinus communis GN=RCOM_0321070 PE=4 SV=1	30	54	-0.847997	1.56814	5.71125	1.12e-08	2.93e-07	6.94e-08	TRUE			-24
AC454_contig41226_v3	729	CCall_contig8173_v2	AC454_contig41226_v3_3_ORF2	IPR010580	Ribosome associated membrane RAMP4	tr|A7QP46|A7QP46_VITVI	Chromosome chr1 scaffold_136, whole genome shotgun sequence OS=Vitis vinifera GN=GSVIVT00002796001 PE=4 SV=1	15	27	-0.847997	1.56814	4.03824	5.39e-05	0.000675265	0.000159609	TRUE			-12
AC454_contig2819_v3	1593	CCall_contig18828_v2	AC454_contig2819_v3_3_ORF2	IPR016040	NAD(P)-binding domain	tr|B9R730|B9R730_RICCO	Putative uncharacterized protein OS=Ricinus communis GN=RCOM_1588080 PE=4 SV=1	14	25	-0.836501	1.57964	3.92207	8.78e-05	0.00105432	0.000249205	TRUE			-11
AC454_contig21267_v3	1030	CCall_contig6215_v2	AC454_contig21267_v3_2_ORF1	IPR001351|IPR005703|IPR004044|IPR009019|IPR018280	Ribosomal protein S3, C-terminal|Ribosomal protein S3, eukaryotic/archaeal|K Homology, type 2|K Homology, prokaryotic type|Ribosomal protein S3, conserved site	tr|A9PHW0|A9PHW0_POPTR	Putative uncharacterized protein OS=Populus trichocarpa PE=2 SV=1	18	32	-0.830075	1.58606	4.4604	8.18e-06	0.000126434	2.99e-05	TRUE			-14
AC454_contig609_v3	590	CCall_contig12953_v2	AC454_contig609_v3_1_ORF2	IPR019955	Ubiquitin supergroup	tr|A6N040|A6N040_ORYSI	Ubiquitin-like protein 5 (Fragment) OS=Oryza sativa subsp. indica PE=2 SV=1	13	23	-0.823122	1.59302	3.80257	0.000143201	0.00161061	0.000380693	TRUE			-10
AC454_contig22260_v3	1004	CCall_contig5892_v2	-	-	-	-	-	90	159	-0.82103	1.59511	10.0176	1.28e-23	1.19e-21	2.81e-22	TRUE			-69
AC454_contig11427_v3	1621	CCall_contig3045_v2	AC454_contig11427_v3_1_ORF1	IPR016038|IPR002155|IPR016039	Thiolase-like, subgroup|Thiolase|Thiolase-like	tr|A5BXL8|A5BXL8_VITVI	Putative uncharacterized protein OS=Vitis vinifera GN=VITISV_023191 PE=3 SV=1	30	53	-0.82103	1.59511	5.78238	7.37e-09	2.02e-07	4.78e-08	TRUE			-23
AC454_contig36923_v3	1256	CCall_contig22647_v2	AC454_contig36923_v3_3_ORF1	IPR002912|IPR015508	Amino acid-binding ACT|D-3-phosphogylcerate Dehydrogenase	tr|B9HK69|B9HK69_POPTR	Predicted protein OS=Populus trichocarpa GN=POPTRDRAFT_1084113 PE=3 SV=1	17	30	-0.819428	1.59671	4.35577	1.33e-05	0.000198705	4.7e-05	TRUE			-13
AC454_contig6283_v3	1773	CCall_contig18528_v2	AC454_contig6283_v3_4_ORF1	IPR002208|IPR019561|IPR017871	SecY protein|Translocon Sec61/SecY, plug domain|ABC transporter, conserved site	tr|B9S8E1|B9S8E1_RICCO	Preprotein translocase secy subunit, putative OS=Ricinus communis GN=RCOM_1251830 PE=3 SV=1	28	49	-0.807355	1.60878	5.62082	1.9e-08	4.92e-07	1.16e-07	TRUE			-21
AC454_contig6529_v3	710	CCall_contig11426_v2	AC454_contig6529_v3_3_ORF1	IPR009071|IPR000910	High mobility group, superfamily|High mobility group, HMG1/HMG2	tr|Q4ZH67|Q4ZH67_CUCSA	High mobility group protein OS=Cucumis sativus PE=2 SV=1	16	28	-0.807355	1.60878	4.24875	2.15e-05	0.000305903	7.23e-05	TRUE			-12
AC454_contig9386_v3	1322	CCall_contig17773_v2	AC454_contig9386_v3_3_ORF1	IPR015813|IPR001449	Pyruvate/Phosphoenolpyruvate kinase, catalytic core|Phosphoenolpyruvate carboxylase	tr|B9SWL2|B9SWL2_RICCO	Phosphoenolpyruvate carboxylase, putative OS=Ricinus communis GN=RCOM_0551460 PE=4 SV=1	16	28	-0.807355	1.60878	4.24875	2.15e-05	0.000305903	7.23e-05	TRUE			-12
AC454_contig8184_v3	1474	CCall_contig48151_v2	AC454_contig8184_v3_5_ORF2	IPR010255|IPR019793|IPR002016	Haem peroxidase|Peroxidases heam-ligand binding site|Haem peroxidase, plant/fungal/bacterial	tr|Q3SC88|Q3SC88_SOLLC	Thylakoid-bound ascorbate peroxidase 6 (Fragment) OS=Solanum lycopersicum GN=APX6 PE=2 SV=1	12	21	-0.807355	1.60878	3.67947	0.000233717	0.00252734	0.000597376	TRUE			-9
AC454_contig39156_v3	630	CCall_contig38892_v2	-	-	-	-	-	27	47	-0.799701	1.61644	5.53842	3.05e-08	7.58e-07	1.79e-07	TRUE			-20
AC454_contig33116_v3	1928	CCall_contig12178_v2	AC454_contig33116_v3_2_ORF2	IPR012718|IPR002423|IPR002194	T-complex protein 1, epsilon subunit|Chaperonin Cpn60/TCP-1|Chaperonin TCP-1, conserved site	tr|A7P458|A7P458_VITVI	Chromosome chr1 scaffold_5, whole genome shotgun sequence OS=Vitis vinifera GN=GSVIVT00030706001 PE=3 SV=1	23	40	-0.798366	1.61777	5.11469	3.14e-07	6.62e-06	1.56e-06	TRUE			-17
AC454_contig348_v3	1460	CCall_contig42068_v2	-	-	-	tr|B9HNU3|B9HNU3_POPTR	Predicted protein OS=Populus trichocarpa GN=POPTRDRAFT_767978 PE=4 SV=1	23	40	-0.798366	1.61777	5.11469	3.14e-07	6.62e-06	1.56e-06	TRUE			-17
AC454_contig26536_v3	1471	CCall_contig6978_v2	AC454_contig26536_v3_3_ORF2	IPR003953|IPR004112|IPR015939	Fumarate reductase/succinate dehydrogenase flavoprotein, N-terminal|Fumarate reductase/succinate dehydrogenase flavoprotein, C-terminal|Fumarate reductase/succinate dehydrogenase flavoprotein-like, C-terminal	tr|B9SWW3|B9SWW3_RICCO	Succinate dehydrogenase, putative OS=Ricinus communis GN=RCOM_0566460 PE=4 SV=1	19	33	-0.796467	1.61967	4.65257	3.28e-06	5.68e-05	1.34e-05	TRUE			-14
AC454_contig31275_v3	1777	CCall_contig17705_v2	AC454_contig31275_v3_1_ORF1	IPR000504|IPR012677	RNA recognition motif, RNP-1|Nucleotide-binding, alpha-beta plait	tr|B9HRX8|B9HRX8_POPTR	Predicted protein OS=Populus trichocarpa GN=POPTRDRAFT_767539 PE=4 SV=1	30	52	-0.793549	1.62259	5.85405	4.8e-09	1.36e-07	3.2e-08	TRUE			-22
AC454_contig1329_v3	1273	CCall_contig24858_v2	AC454_contig1329_v3_5_ORF2	IPR013094	Alpha/beta hydrolase fold-3	tr|B9GLW8|B9GLW8_POPTR	Predicted protein OS=Populus trichocarpa GN=POPTRDRAFT_547785 PE=4 SV=1	15	26	-0.793549	1.62259	4.13921	3.49e-05	0.000470263	0.000111154	TRUE			-11
AC454_contig920_v3	716	CCall_contig3924_v2	AC454_contig920_v3_5_ORF1	IPR009081|IPR006162|IPR003231|IPR006163	Acyl carrier protein-like|Phosphopantetheine attachment site|Acyl carrier protein (ACP)|Phosphopantetheine-binding	sp|P93092|ACP1_CASGL	Acyl carrier protein 1, chloroplastic OS=Casuarina glauca GN=ACP1 PE=2 SV=1	22	38	-0.788496	1.62764	5.02417	5.06e-07	1.02e-05	2.41e-06	TRUE			-16
AC454_contig43595_v3	832	CCall_contig6704_v2	AC454_contig43595_v3_5_ORF1	IPR020850|IPR003130|IPR000375	GTPase effector domain, GED|Dynamin GTPase effector|Dynamin central region	sp|Q39828|SDL5A_SOYBN	Dynamin-related protein 5A OS=Glycine max PE=2 SV=1	11	19	-0.788496	1.62764	3.55248	0.000381617	0.0037294	0.000881499	TRUE			-8
AC454_contig11448_v3	587	CCall_contig5205_v2	AC454_contig11448_v3_3_ORF2	IPR015023	Protein of unknown function DUF1909	tr|B9T4J3|B9T4J3_RICCO	Putative uncharacterized protein OS=Ricinus communis GN=RCOM_0396440 PE=4 SV=1	18	31	-0.784271	1.63187	4.55293	5.29e-06	8.9e-05	2.1e-05	TRUE			-13
AC454_contig13634_v3	1095	CCall_contig9404_v2	AC454_contig13634_v3_1_ORF1	IPR000308	14-3-3 protein	tr|B9RJU7|B9RJU7_RICCO	14-3-3 protein, putative OS=Ricinus communis GN=RCOM_1039090 PE=3 SV=1	18	31	-0.784271	1.63187	4.55293	5.29e-06	8.9e-05	2.1e-05	TRUE			-13
AC454_contig17447_v3	796	CCall_contig40100_v2	AC454_contig17447_v3_4_ORF2	IPR000804|IPR016635|IPR011012|IPR015604	Clathrin adaptor, sigma subunit/coatomer, zeta subunit|Adaptor protein complex, sigma subunit|Longin-like|Clathrin adaptor AP1, sigma subunit	tr|A5C1I3|A5C1I3_VITVI	Putative uncharacterized protein OS=Vitis vinifera GN=VITISV_017884 PE=4 SV=1	17	29	-0.770518	1.64562	4.4513	8.54e-06	0.000131662	3.11e-05	TRUE			-12
AC454_contig23357_v3	1162	CCall_contig42836_v2	AC454_contig23357_v3_6_ORF1	IPR003441	No apical meristem (NAM) protein	tr|C0J1R5|C0J1R5_GOSHI	NAC domain protein NAC4 OS=Gossypium hirsutum GN=NAC4 PE=2 SV=1	17	29	-0.770518	1.64562	4.4513	8.54e-06	0.000131662	3.11e-05	TRUE			-12
AC454_contig5391_v3	980	CCall_contig19825_v2	AC454_contig5391_v3_4_ORF1	IPR000668|IPR013128|IPR000169	Peptidase C1A, papain C-terminal|Peptidase C1A, papain|Peptidase, cysteine peptidase active site	tr|A5HIJ1|A5HIJ1_ACTDE	Cysteine protease Cp1 OS=Actinidia deliciosa PE=2 SV=1	61	104	-0.769702	1.64644	8.43627	3.28e-17	2.01e-15	4.74e-16	TRUE			-43
AC454_contig2934_v3	970	CCall_contig11548_v2	AC454_contig2934_v3_1_ORF1	IPR000608|IPR016135	Ubiquitin-conjugating enzyme, E2|Ubiquitin-conjugating enzyme/RWD-like	tr|B9GHJ6|B9GHJ6_POPTR	Ubiquitin carrier protein OS=Populus trichocarpa GN=POPTRDRAFT_829971 PE=3 SV=1	44	75	-0.769387	1.64675	7.16547	7.75e-13	3.5e-11	8.28e-12	TRUE			-31
AC454_contig11339_v3	797	CCall_contig12933_v2	AC454_contig11339_v3_1_ORF1	IPR001926	Pyridoxal phosphate-dependent enzyme, beta subunit	tr|A5AFH5|A5AFH5_VITVI	Cysteine synthase OS=Vitis vinifera GN=GSVIVT00031113001 PE=3 SV=1	10	17	-0.765535	1.6506	3.42129	0.000623256	0.00583806	0.00137768	TRUE			-7
AC454_contig14250_v3	1174	CCall_contig9638_v2	AC454_contig14250_v3_3_ORF1	IPR000873|IPR020845	AMP-dependent synthetase/ligase|AMP-binding, conserved site	tr|B9RGS6|B9RGS6_RICCO	Acetyl-CoA synthetase, putative OS=Ricinus communis GN=RCOM_1443610 PE=4 SV=1	10	17	-0.765535	1.6506	3.42129	0.000623256	0.00583806	0.00137768	TRUE			-7
AC454_contig17459_v3	834	CCall_contig47726_v2	AC454_contig17459_v3_2_ORF2	IPR019808|IPR001310|IPR011151|IPR011146	Histidine triad, conserved site|Histidine triad (HIT) protein|Histidine triad motif|Histidine triad-like motif	tr|Q8GUN2|Q8GUN2_ARATH	Putative uncharacterized protein At3g56490 OS=Arabidopsis thaliana GN=At3g56490 PE=2 SV=1	10	17	-0.765535	1.6506	3.42129	0.000623256	0.00583806	0.00137768	TRUE			-7
AC454_contig19391_v3	683	CCall_contig14802_v2	AC454_contig19391_v3_1_ORF1	IPR002575|IPR011009	Aminoglycoside phosphotransferase|Protein kinase-like domain	tr|A9PHS0|A9PHS0_POPTR	Putative uncharacterized protein OS=Populus trichocarpa PE=2 SV=1	10	17	-0.765535	1.6506	3.42129	0.000623256	0.00583806	0.00137768	TRUE			-7
AC454_contig21699_v3	1202	CCall_contig42244_v2	-	-	-	tr|B9H8C2|B9H8C2_POPTR	Predicted protein OS=Populus trichocarpa GN=POPTRDRAFT_651800 PE=4 SV=1	10	17	-0.765535	1.6506	3.42129	0.000623256	0.00583806	0.00137768	TRUE			-7
AC454_contig25297_v3	783	CCall_contig20111_v2	-	-	-	tr|B9RYY5|B9RYY5_RICCO	Putative uncharacterized protein OS=Ricinus communis GN=RCOM_1314880 PE=4 SV=1	10	17	-0.765535	1.6506	3.42129	0.000623256	0.00583806	0.00137768	TRUE			-7
AC454_contig35025_v3	714	CCall_contig44114_v2	AC454_contig35025_v3_3_ORF2	IPR006593	Cytochrome b561/ferric reductase transmembrane	tr|A7Q352|A7Q352_VITVI	Chromosome chr12 scaffold_47, whole genome shotgun sequence OS=Vitis vinifera GN=GSVIVT00029153001 PE=4 SV=1	10	17	-0.765535	1.6506	3.42129	0.000623256	0.00583806	0.00137768	TRUE			-7
AC454_contig44722_v3	998	CCall_contig9859_v2	AC454_contig44722_v3_6_ORF2	IPR012677|IPR000504|IPR001878|IPR015465	Nucleotide-binding, alpha-beta plait|RNA recognition motif, RNP-1|Zinc finger, CCHC-type|RNA recognition motif, glycine rich protein	tr|B9SCP7|B9SCP7_RICCO	Dc50, putative OS=Ricinus communis GN=RCOM_1375720 PE=4 SV=1	10	17	-0.765535	1.6506	3.42129	0.000623256	0.00583806	0.00137768	TRUE			-7
AC454_contig10520_v3	1525	CCall_contig5060_v2	AC454_contig10520_v3_5_ORF1	IPR000504|IPR002004|IPR012677	RNA recognition motif, RNP-1|Polyadenylate-binding protein/Hyperplastic disc protein|Nucleotide-binding, alpha-beta plait	tr|A7PLE6|A7PLE6_VITVI	Chromosome chr7 scaffold_20, whole genome shotgun sequence OS=Vitis vinifera GN=GSVIVT00019539001 PE=4 SV=1	36	61	-0.760812	1.65533	6.50529	7.75e-11	2.8e-09	6.61e-10	TRUE			-25
AC454_contig2373_v3	1250	CCall_contig42236_v2	AC454_contig2373_v3_6_ORF1	IPR007676	Ribophorin I	tr|A7PI36|A7PI36_VITVI	Chromosome chr13 scaffold_17, whole genome shotgun sequence OS=Vitis vinifera GN=GSVIVT00018180001 PE=4 SV=1	13	22	-0.758992	1.65715	3.91193	9.16e-05	0.00109698	0.000259288	TRUE			-9
AC454_contig32587_v3	1744	CCall_contig20816_v2	AC454_contig32587_v3_1_ORF2	IPR000719|IPR002290|IPR020635|IPR008271|IPR011009|IPR001245|IPR015783	Protein kinase, catalytic domain|Serine/threonine-protein kinase domain|Tyrosine-protein kinase, subgroup, catalytic domain|Serine/threonine-protein kinase, active site|Protein kinase-like domain|Tyrosine-protein kinase, catalytic domain|ATMRK serine/threonine protein kinase-like	tr|A9PHL5|A9PHL5_POPTR	Putative uncharacterized protein OS=Populus trichocarpa PE=2 SV=1	22	37	-0.750022	1.66612	5.10875	3.24e-07	6.8e-06	1.61e-06	TRUE			-15
AC454_contig8219_v3	1356	CCall_contig12626_v2	AC454_contig8219_v3_1_ORF2	IPR000023|IPR012004	Phosphofructokinase|Pyrophosphate-dependent phosphofructokinase TP0108	tr|A7P4F6|A7P4F6_VITVI	Chromosome chr4 scaffold_6, whole genome shotgun sequence OS=Vitis vinifera GN=GSVIVT00032133001 PE=4 SV=1	18	30	-0.736966	1.67917	4.64666	3.37e-06	5.84e-05	1.38e-05	TRUE			-12
AC454_contig96_v3	1255	CCall_contig1488_v2	AC454_contig96_v3_4_ORF2	IPR001092|IPR011598	Basic helix-loop-helix dimerisation region bHLH|Helix-loop-helix DNA-binding	tr|A7PSE3|A7PSE3_VITVI	Chromosome chr14 scaffold_27, whole genome shotgun sequence OS=Vitis vinifera GN=GSVIVT00022870001 PE=4 SV=1	18	30	-0.736966	1.67917	4.64666	3.37e-06	5.84e-05	1.38e-05	TRUE			-12
AC454_contig17741_v3	1002	CCall_contig41513_v2	AC454_contig17741_v3_5_ORF2	IPR001189|IPR019831|IPR019832|IPR019833	Manganese/iron superoxide dismutase|Manganese/iron superoxide dismutase, N-terminal|Manganese/iron superoxide dismutase, C-terminal|Manganese/iron superoxide dismutase, binding site	tr|B2BDZ8|B2BDZ8_PISVE	Superoxide dismutase OS=Pistacia vera PE=3 SV=1	15	25	-0.736966	1.67917	4.24175	2.22e-05	0.000314606	7.43e-05	TRUE			-10
AC454_contig40355_v3	798	CCall_contig6559_v2	AC454_contig40355_v3_1_ORF1	IPR005326	Plectin/S10, N-terminal	tr|A7QNJ0|A7QNJ0_VITVI	Chromosome chr2 scaffold_132, whole genome shotgun sequence OS=Vitis vinifera GN=GSVIVT00002547001 PE=4 SV=1	15	25	-0.736966	1.67917	4.24175	2.22e-05	0.000314606	7.43e-05	TRUE			-10
AC454_contig40732_v3	1004	CCall_contig26927_v2	AC454_contig40732_v3_6_ORF2	IPR011001|IPR008139|IPR007856|IPR008138	Saposin-like|Saposin B|Saposin-like type B, 1|Saposin-like type B, 2	tr|B9HDA3|B9HDA3_POPTR	Predicted protein OS=Populus trichocarpa GN=POPTRDRAFT_819236 PE=4 SV=1	15	25	-0.736966	1.67917	4.24175	2.22e-05	0.000314606	7.43e-05	TRUE			-10
AC454_contig1792_v3	594	CCall_contig11998_v2	AC454_contig1792_v3_6_ORF1	IPR008176|IPR003614	Gamma thionin|Knottin	tr|Q945D8|Q945D8_CASSA	Putative gamma-thionin OS=Castanea sativa PE=4 SV=1	67	111	-0.728327	1.68781	8.99904	2.28e-19	1.65e-17	3.91e-18	TRUE			-44
AC454_contig32951_v3	1550	CCall_contig31965_v2	AC454_contig32951_v3_1_ORF1	IPR001672|IPR018189	Phosphoglucose isomerase (PGI)|Phosphoglucose isomerase, conserved site	sp|P54240|G6PI1_CLAXA	Glucose-6-phosphate isomerase, cytosolic 1 OS=Clarkia xantiana GN=PGIC1 PE=3 SV=1	23	38	-0.724366	1.69177	5.28049	1.29e-07	2.94e-06	6.96e-07	TRUE			-15
AC454_contig25019_v3	953	CCall_contig4647_v2	AC454_contig25019_v3_3_ORF2	IPR011555|IPR002379	ATPase, V0 complex, proteolipid subunit C, eukaryotic|ATPase, F0/V0 complex, subunit C	tr|B9RJ32|B9RJ32_RICCO	Vacuolar ATP synthase proteolipid subunit 1, 2, 3, putative OS=Ricinus communis GN=RCOM_1030610 PE=3 SV=1	37	61	-0.721284	1.69485	6.70643	1.99e-11	7.57e-10	1.79e-10	TRUE			-24
AC454_contig510_v3	1021	CCall_contig39549_v2	AC454_contig510_v3_6_ORF2	IPR016050|IPR001353|IPR016295	Proteasome, beta-type subunit, conserved site|Proteasome, subunit alpha/beta|Proteasome endopeptidase complex, beta subunit	tr|A7NZG0|A7NZG0_VITVI	Proteasome subunit beta type OS=Vitis vinifera GN=GSVIVT00024499001 PE=3 SV=1	17	28	-0.719892	1.69625	4.54816	5.41e-06	9.08e-05	2.15e-05	TRUE			-11
AC454_contig22865_v3	1842	CCall_contig9193_v2	AC454_contig22865_v3_3_ORF2	IPR012336|IPR017936|IPR005792|IPR005788|IPR017937|IPR013766|IPR012335	Thioredoxin-like fold|Thioredoxin-like|Protein disulphide isomerase|Disulphide isomerase|Thioredoxin, conserved site|Thioredoxin domain|Thioredoxin fold	tr|A7NVF0|A7NVF0_VITVI	Chromosome chr18 scaffold_1, whole genome shotgun sequence OS=Vitis vinifera GN=GSVIVT00015407001 PE=3 SV=1	70	115	-0.716207	1.69993	9.24501	2.35e-20	1.81e-18	4.27e-19	TRUE			-45
AC454_contig2311_v3	491	CCall_contig5644_v2	-	-	-	-	-	25	41	-0.713696	1.70244	5.52982	3.21e-08	7.96e-07	1.88e-07	TRUE			-16
AC454_contig16097_v3	886	CCall_contig5081_v2	AC454_contig16097_v3_3_ORF1	IPR000156|IPR011993	Ran binding protein 1|Pleckstrin homology-type	tr|A7NYC5|A7NYC5_VITVI	Chromosome chr6 scaffold_3, whole genome shotgun sequence OS=Vitis vinifera GN=GSVIVT00024067001 PE=4 SV=1	11	18	-0.710493	1.70565	3.67274	0.00023996	0.00258104	0.000609743	TRUE			-7
AC454_contig614_v3	943	CCall_contig29408_v2	-	-	-	tr|A9NNQ9|A9NNQ9_PICSI	Putative uncharacterized protein OS=Picea sitchensis PE=2 SV=1	11	18	-0.710493	1.70565	3.67274	0.00023996	0.00258104	0.000609743	TRUE			-7
AC454_contig7673_v3	924	CCall_contig6112_v2	AC454_contig7673_v3_1_ORF1	IPR015595|IPR005225|IPR013753|IPR003577|IPR003579|IPR003578|IPR002041	Rab11-related|Small GTP-binding protein|Ras|Ras small GTPase, Ras type|Ras small GTPase, Rab type|Ras small GTPase, Rho type|Ran GTPase	tr|B9GQQ0|B9GQQ0_POPTR	Predicted protein OS=Populus trichocarpa GN=POPTRDRAFT_1073165 PE=3 SV=1	11	18	-0.710493	1.70565	3.67274	0.00023996	0.00258104	0.000609743	TRUE			-7
AC454_contig16911_v3	1110	CCall_contig2164_v2	AC454_contig16911_v3_2_ORF2	IPR000816|IPR016125	Peptidase C15, pyroglutamyl peptidase I|Peptidase C15, pyroglutamyl peptidase I-like	tr|A7PRL3|A7PRL3_VITVI	Chromosome chr14 scaffold_27, whole genome shotgun sequence OS=Vitis vinifera GN=GSVIVT00022549001 PE=4 SV=1	38	62	-0.706269	1.70987	6.83887	7.98e-12	3.14e-10	7.41e-11	TRUE			-24
AC454_contig11547_v3	526	CCall_contig7799_v2	-	-	-	-	-	13	21	-0.691878	1.72426	4.0233	5.74e-05	0.000712072	0.000168309	TRUE			-8
AC454_contig33539_v3	1528	CCall_contig47005_v2	AC454_contig33539_v3_3_ORF2	IPR005045	Protein of unknown function DUF284, transmembrane eukaryotic	tr|A7QMK1|A7QMK1_VITVI	Chromosome chr19 scaffold_126, whole genome shotgun sequence OS=Vitis vinifera GN=GSVIVT00002097001 PE=4 SV=1	23	37	-0.685891	1.73025	5.36469	8.11e-08	1.88e-06	4.45e-07	TRUE			-14
AC454_contig15681_v3	932	CCall_contig5212_v2	AC454_contig15681_v3_2_ORF2	IPR007122|IPR003128	Gelsolin|Villin headpiece	tr|B9H9T9|B9H9T9_POPTR	Predicted protein OS=Populus trichocarpa GN=POPTRDRAFT_819056 PE=4 SV=1	20	32	-0.678072	1.73807	5.01835	5.21e-07	1.05e-05	2.48e-06	TRUE			-12
AC454_contig44630_v3	1040	CCall_contig46512_v2	AC454_contig44630_v3_1_ORF2	IPR001395	Aldo/keto reductase	tr|C0JRE4|C0JRE4_SOYBN	Putative alto/keto reductase OS=Glycine max PE=2 SV=1	10	16	-0.678072	1.73807	3.54838	0.000387606	0.00378244	0.000894036	TRUE			-6
AC454_contig13561_v3	999	CCall_contig4713_v2	AC454_contig13561_v3_1_ORF1	IPR002171|IPR012340|IPR014726|IPR008991|IPR016027	Ribosomal protein L2|Nucleic acid-binding, OB-fold|Ribosomal protein L2, domain 3|Translation protein SH3-like|Nucleic acid-binding, OB-fold-like	tr|A7QDZ9|A7QDZ9_VITVI	Chromosome chr4 scaffold_83, whole genome shotgun sequence OS=Vitis vinifera GN=GSVIVT00036802001 PE=4 SV=1	22	35	-0.669851	1.74629	5.28069	1.29e-07	2.94e-06	6.96e-07	TRUE			-13
AC454_contig12712_v3	1370	CCall_contig47434_v2	AC454_contig12712_v3_1_ORF1	IPR018203|IPR002005	GDP dissociation inhibitor|Rab GTPase activator	tr|A9PC79|A9PC79_POPTR	Predicted protein OS=Populus trichocarpa GN=POPTRDRAFT_828557 PE=2 SV=1	34	54	-0.667425	1.74871	6.57139	4.98e-11	1.82e-09	4.31e-10	TRUE			-20
AC454_contig16837_v3	891	CCall_contig8226_v2	AC454_contig16837_v3_3_ORF2	IPR000910|IPR009071	High mobility group, HMG1/HMG2|High mobility group, superfamily	sp|P26585|HMGL_SOYBN	HMG1/2-like protein OS=Glycine max PE=2 SV=1	26	41	-0.657112	1.75903	5.76992	7.93e-09	2.17e-07	5.14e-08	TRUE			-15
AC454_contig21069_v3	1473	CCall_contig34898_v2	AC454_contig21069_v3_5_ORF1	IPR017441|IPR008271|IPR000719|IPR011009|IPR001245|IPR002290|IPR020635	Protein kinase, ATP binding site|Serine/threonine-protein kinase, active site|Protein kinase, catalytic domain|Protein kinase-like domain|Tyrosine-protein kinase, catalytic domain|Serine/threonine-protein kinase domain|Tyrosine-protein kinase, subgroup, catalytic domain	tr|B9RN61|B9RN61_RICCO	Serine/threonine-protein kinase PBS1, putative OS=Ricinus communis GN=RCOM_1343920 PE=4 SV=1	14	22	-0.652077	1.76406	4.2422	2.21e-05	0.000314528	7.43e-05	TRUE			-8
AC454_contig2920_v3	1514	CCall_contig39597_v2	AC454_contig2920_v3_6_ORF2	IPR002014|IPR004152|IPR008942	VHS|GAT|ENTH/VHS	tr|B9S2Q1|B9S2Q1_RICCO	Protein transporter, putative OS=Ricinus communis GN=RCOM_0560040 PE=4 SV=1	14	22	-0.652077	1.76406	4.2422	2.21e-05	0.000314528	7.43e-05	TRUE			-8
AC454_contig231_v3	986	CCall_contig48262_v2	AC454_contig231_v3_4_ORF1	IPR008991|IPR016027|IPR002171|IPR012340|IPR014726	Translation protein SH3-like|Nucleic acid-binding, OB-fold-like|Ribosomal protein L2|Nucleic acid-binding, OB-fold|Ribosomal protein L2, domain 3	tr|A7QDZ9|A7QDZ9_VITVI	Chromosome chr4 scaffold_83, whole genome shotgun sequence OS=Vitis vinifera GN=GSVIVT00036802001 PE=4 SV=1	23	36	-0.646363	1.76978	5.44978	5.04e-08	1.22e-06	2.89e-07	TRUE			-13
AC454_contig44258_v3	727	CCall_contig7927_v2	AC454_contig44258_v3_1_ORF2	IPR002097|IPR005455	Profilin/allergen|Profilin, plant	tr|Q9AXH5|Q9AXH5_CORAV	Profilin OS=Corylus avellana PE=2 SV=1	16	25	-0.643856	1.77228	4.54978	5.37e-06	9.02e-05	2.13e-05	TRUE			-9
AC454_contig4774_v3	660	CCall_contig40268_v2	-	-	-	-	-	16	25	-0.643856	1.77228	4.54978	5.37e-06	9.02e-05	2.13e-05	TRUE			-9
AC454_contig7249_v3	2792	CCall_contig40014_v2	AC454_contig7249_v3_1_ORF2	IPR013215|IPR002629|IPR006276	Cobalamin (vitamin B12)-independent methionine synthase MetE, N-terminal|Methionine synthase, vitamin-B12 independent|5-methyltetrahydropteroyltriglutamate--homocysteine S-methyltransferase	tr|B9RQ33|B9RQ33_RICCO	5-methyltetrahydropteroyltriglutamate--homocysteine methyltransferase, putative OS=Ricinus communis GN=RCOM_0952830 PE=4 SV=1	159	248	-0.641313	1.77483	14.364	8.7e-47	2.62e-44	6.2e-45	TRUE			-89
AC454_contig29694_v3	603	CCall_contig38669_v2	-	-	-	-	-	34	53	-0.640458	1.77568	6.64161	3.1e-11	1.16e-09	2.75e-10	TRUE			-19
AC454_contig26863_v3	649	CCall_contig20518_v2	-	-	-	tr|Q8H6S8|Q8H6S8_PEA	Translation initiation factor OS=Pisum sativum PE=2 SV=1	9	14	-0.63743	1.77871	3.42082	0.000624337	0.0058333	0.00137815	TRUE			-5
AC454_contig43522_v3	651	CCall_contig40921_v2	-	-	-	tr|B3TZ27|B3TZ27_RICCO	Long-chain acyl-CoA synthetase 4 OS=Ricinus communis GN=LACS4 PE=2 SV=1	9	14	-0.63743	1.77871	3.42082	0.000624337	0.0058333	0.00137815	TRUE			-5
AC454_contig824_v3	1036	CCall_contig3478_v2	-	-	-	tr|A7QA70|A7QA70_VITVI	Chromosome undetermined scaffold_69, whole genome shotgun sequence OS=Vitis vinifera GN=GSVIVT00033781001 PE=4 SV=1	9	14	-0.63743	1.77871	3.42082	0.000624337	0.0058333	0.00137815	TRUE			-5
AC454_contig37668_v3	1950	CCall_contig47124_v2	AC454_contig37668_v3_1_ORF1	IPR015702|IPR017938|IPR008254|IPR017927|IPR003097|IPR001433	NADPH Cytochrome P450 Reductase|Riboflavin synthase-like beta-barrel|Flavodoxin/nitric oxide synthase|Ferredoxin reductase-type FAD-binding domain|FAD-binding, type 1|Oxidoreductase FAD/NAD(P)-binding	tr|C0LLU5|C0LLU5_GOSHI	NADPH:cytochrome P450 reductase OS=Gossypium hirsutum GN=CPR2 PE=2 SV=1	49	76	-0.633218	1.78292	7.99607	1.28e-15	6.96e-14	1.64e-14	TRUE			-27
AC454_contig16435_v3	1885	CCall_contig39517_v2	AC454_contig16435_v3_5_ORF1	IPR011183|IPR000023	Pyrophosphate-dependent phosphofructokinase PfpB|Phosphofructokinase	tr|B9R8U5|B9R8U5_RICCO	Phosphofructokinase, putative OS=Ricinus communis GN=RCOM_1602260 PE=4 SV=1	40	62	-0.632268	1.78387	7.22695	4.94e-13	2.26e-11	5.34e-12	TRUE			-22
AC454_contig2340_v3	574	CCall_contig39799_v2	AC454_contig2340_v3_1_ORF2	IPR016140|IPR003612	Bifunctional inhibitor/plant lipid transfer protein/seed storage|Plant lipid transfer protein/seed storage/trypsin-alpha amylase inhibitor	tr|A7R856|A7R856_VITVI	Chromosome undetermined scaffold_2286, whole genome shotgun sequence OS=Vitis vinifera GN=GSVIVT00011190001 PE=4 SV=1	20	31	-0.632268	1.78387	5.10987	3.22e-07	6.77e-06	1.6e-06	TRUE			-11
AC454_contig879_v3	1177	CCall_contig43000_v2	AC454_contig879_v3_3_ORF1	IPR001085|IPR015421|IPR015424|IPR019798|IPR019775	Serine hydroxymethyltransferase|Pyridoxal phosphate-dependent transferase, major region, subdomain 1|Pyridoxal phosphate-dependent transferase, major region|Serine hydroxymethyltransferase, pyridoxal phosphate binding site|WD40 repeat, conserved site	tr|A9PL07|A9PL07_POPTM	Serine hydroxymethyltransferase OS=Populus tremuloides GN=SHMT4 PE=2 SV=1	11	17	-0.628031	1.78811	3.79568	0.000147242	0.00165422	0.000390999	TRUE			-6
AC454_contig12200_v3	1177	CCall_contig6009_v2	AC454_contig12200_v3_5_ORF2	IPR007112|IPR007117|IPR014734|IPR009009|IPR005132	Expansin 45, endoglucanase-like|Pollen allergen/expansin, C-terminal|Pollen allergen, N-terminal|Barwin-related endoglucanase|Rare lipoprotein A	tr|B9T4C8|B9T4C8_RICCO	Alpha-expansin 4, putative OS=Ricinus communis GN=RCOM_0203470 PE=3 SV=1	24	37	-0.624491	1.79165	5.61449	1.97e-08	5.07e-07	1.2e-07	TRUE			-13
AC454_contig38494_v3	970	CCall_contig2988_v2	AC454_contig38494_v3_2_ORF1	IPR007273	SCAMP	tr|A9PF06|A9PF06_POPTR	Predicted protein OS=Populus trichocarpa GN=POPTRDRAFT_712356 PE=2 SV=1	13	20	-0.621488	1.79465	4.13677	3.52e-05	0.000474812	0.000112192	TRUE			-7
AC454_contig4710_v3	1213	CCall_contig4592_v2	AC454_contig4710_v3_2_ORF2	IPR001650|IPR011545	DNA/RNA helicase, C-terminal|DNA/RNA helicase, DEAD/DEAH box type, N-terminal	tr|A9PD17|A9PD17_POPTR	Predicted protein OS=Populus trichocarpa GN=POPTRDRAFT_645764 PE=2 SV=1	13	20	-0.621488	1.79465	4.13677	3.52e-05	0.000474812	0.000112192	TRUE			-7
AC454_contig13155_v3	831	CCall_contig47815_v2	AC454_contig13155_v3_5_ORF2	IPR011992|IPR018249|IPR018247|IPR002048|IPR018248	EF-Hand type|EF-HAND 2|EF-Hand 1, calcium-binding site|Calcium-binding EF-hand|EF-Hand domain	tr|Q76MF3|Q76MF3_TOBAC	Calmodulin NtCaM11 OS=Nicotiana tabacum GN=NtCaM3 PE=2 SV=1	41	63	-0.619728	1.79641	7.35219	1.95e-13	9.27e-12	2.19e-12	TRUE			-22
AC454_contig26689_v3	1664	CCall_contig22784_v2	AC454_contig26689_v3_6_ORF2	IPR013320|IPR009033|IPR001580|IPR018124|IPR008985	Concanavalin A-like lectin/glucanase, subgroup|Calreticulin/calnexin, P|Calreticulin/calnexin|Calreticulin/calnexin, conserved site|Concanavalin A-like lectin/glucanase	tr|A7QTA8|A7QTA8_VITVI	Chromosome chr1 scaffold_166, whole genome shotgun sequence OS=Vitis vinifera GN=GSVIVT00006229001 PE=3 SV=1	30	46	-0.616671	1.79947	6.29618	3.05e-10	1.02e-08	2.4e-09	TRUE			-16
AC454_contig10443_v3	1732	CCall_contig7756_v2	AC454_contig10443_v3_1_ORF2	IPR000629|IPR011545|IPR001650|IPR014001|IPR014021|IPR014014	RNA helicase, ATP-dependent, DEAD-box, conserved site|DNA/RNA helicase, DEAD/DEAH box type, N-terminal|DNA/RNA helicase, C-terminal|DEAD-like helicase, N-terminal|Helicase, superfamily 1/2, ATP-binding domain|RNA helicase, DEAD-box type, Q motif	tr|B9S5V7|B9S5V7_RICCO	Dead box ATP-dependent RNA helicase, putative OS=Ricinus communis GN=RCOM_0654950 PE=3 SV=1	36	55	-0.611435	1.8047	6.91106	4.81e-12	1.96e-10	4.62e-11	TRUE			-19
AC454_contig32559_v3	1275	CCall_contig12333_v2	AC454_contig32559_v3_6_ORF1	IPR001381|IPR013708|IPR013785	Dehydroquinase class I|Shikimate dehydrogenase substrate binding, N-terminal|Aldolase-type TIM barrel	tr|B9REY1|B9REY1_RICCO	3-dehydroquinate dehydratase, putative OS=Ricinus communis GN=RCOM_1429660 PE=4 SV=1	25	38	-0.604071	1.81207	5.77512	7.69e-09	2.11e-07	4.99e-08	TRUE			-13
AC454_contig17564_v3	874	CCall_contig632_v2	AC454_contig17564_v3_2_ORF1	IPR002130|IPR015891	Peptidyl-prolyl cis-trans isomerase, cyclophilin-type|Cyclophilin-like	tr|B6VEG9|B6VEG9_9ERIC	Peptidyl-prolyl cis-trans isomerase OS=Camellia oleifera PE=2 SV=1	49	74	-0.594744	1.8214	8.11432	4.88e-16	2.74e-14	6.48e-15	TRUE			-25
AC454_contig34902_v3	1758	CCall_contig2724_v2	AC454_contig34902_v3_1_ORF2	IPR008144|IPR017665|IPR020590|IPR008145	Guanylate kinase|Guanylate kinase, sub-group|Guanylate kinase, conserved site|Guanylate kinase/L-type calcium channel region	tr|B9H9W8|B9H9W8_POPTR	Predicted protein OS=Populus trichocarpa GN=POPTRDRAFT_652750 PE=4 SV=1	24	36	-0.584963	1.83118	5.69918	1.2e-08	3.15e-07	7.44e-08	TRUE			-12
AC454_contig662_v3	736	CCall_contig45106_v2	AC454_contig662_v3_5_ORF2	IPR008991|IPR005825|IPR005824|IPR014723|IPR005756	Translation protein SH3-like|Ribosomal protein L24/L26, conserved site|KOW|Ribosomal protein L24, SH3-like|Ribosomal protein L26, eukaryotic/archaeal	tr|A9PB00|A9PB00_POPTR	Predicted protein OS=Populus trichocarpa GN=POPTRDRAFT_819845 PE=2 SV=1	20	30	-0.584963	1.83118	5.20255	1.97e-07	4.24e-06	1e-06	TRUE			-10
AC454_contig34781_v3	1011	CCall_contig12602_v2	AC454_contig34781_v3_1_ORF2	IPR019389|IPR011893	Selenoprotein T|SelT/selW/selH selenoprotein	tr|A9P9D4|A9P9D4_POPTR	Predicted protein OS=Populus trichocarpa GN=POPTRDRAFT_723032 PE=2 SV=1	16	24	-0.584963	1.83118	4.65324	3.27e-06	5.67e-05	1.34e-05	TRUE			-8
AC454_contig44196_v3	887	CCall_contig14120_v2	AC454_contig44196_v3_6_ORF1	IPR011012|IPR010908|IPR001388	Longin-like|Longin|Synaptobrevin	tr|B9HAR1|B9HAR1_POPTR	Predicted protein OS=Populus trichocarpa GN=POPTRDRAFT_561300 PE=4 SV=1	16	24	-0.584963	1.83118	4.65324	3.27e-06	5.67e-05	1.34e-05	TRUE			-8
AC454_contig18169_v3	683	CCall_contig44819_v2	-	-	-	-	-	14	21	-0.584963	1.83118	4.35268	1.34e-05	0.00020138	4.76e-05	TRUE			-7
AC454_contig16565_v3	1205	CCall_contig41644_v2	AC454_contig16565_v3_6_ORF2	IPR000719|IPR017442|IPR008271|IPR002290|IPR020635|IPR011009	Protein kinase, catalytic domain|Serine/threonine-protein kinase-like domain|Serine/threonine-protein kinase, active site|Serine/threonine-protein kinase domain|Tyrosine-protein kinase, subgroup, catalytic domain|Protein kinase-like domain	tr|A7QKK5|A7QKK5_VITVI	Chromosome chr2 scaffold_113, whole genome shotgun sequence OS=Vitis vinifera GN=GSVIVT00001153001 PE=4 SV=1	12	18	-0.584963	1.83118	4.02977	5.58e-05	0.000697471	0.000164001	TRUE			-6
AC454_contig26357_v3	1220	CCall_contig18412_v2	AC454_contig26357_v3_1_ORF2	IPR018499	Tetraspanin	tr|B9SK16|B9SK16_RICCO	Putative uncharacterized protein OS=Ricinus communis GN=RCOM_1398810 PE=4 SV=1	12	18	-0.584963	1.83118	4.02977	5.58e-05	0.000697471	0.000164001	TRUE			-6
AC454_contig7656_v3	671	CCall_contig1458_v2	AC454_contig7656_v3_6_ORF1	IPR005680|IPR016027|IPR006032|IPR012340	Ribosomal protein S23, eukaryotic/archaeal|Nucleic acid-binding, OB-fold-like|Ribosomal protein S12/S23|Nucleic acid-binding, OB-fold	tr|Q38HT5|Q38HT5_SOLTU	Putative uncharacterized protein OS=Solanum tuberosum PE=2 SV=1	12	18	-0.584963	1.83118	4.02977	5.58e-05	0.000697471	0.000164001	TRUE			-6
AC454_contig14720_v3	1263	CCall_contig18595_v2	AC454_contig14720_v3_2_ORF2	IPR014765|IPR010990|IPR003617|IPR017923	Transcription elongation factor, TFIIS/CRSP70, N-terminal|Transcription elongation factor, TFIIS/elongin A/CRSP70, N-terminal|Transcription elongation factor, TFIIS/CRSP70, N-terminal, sub-type|TFIIS N-terminal	tr|B9SVQ9|B9SVQ9_RICCO	Putative uncharacterized protein OS=Ricinus communis GN=RCOM_0009800 PE=4 SV=1	10	15	-0.584963	1.83118	3.67863	0.000234488	0.00253365	0.000598707	TRUE			-5
AC454_contig42573_v3	624	CCall_contig9329_v2	-	-	-	-	-	10	15	-0.584963	1.83118	3.67863	0.000234488	0.00253365	0.000598707	TRUE			-5
AC454_contig16439_v3	1078	CCall_contig13503_v2	AC454_contig16439_v3_2_ORF2	IPR010255|IPR019793|IPR019794|IPR002016	Haem peroxidase|Peroxidases heam-ligand binding site|Peroxidase, active site|Haem peroxidase, plant/fungal/bacterial	tr|A7KIX5|A7KIX5_GOSHI	Cytosolic ascorbate peroxidase 1 OS=Gossypium hirsutum GN=APX1 PE=2 SV=1	71	106	-0.578173	1.83797	9.82883	8.46e-23	7.46e-21	1.76e-21	TRUE			-35
AC454_contig44142_v3	1820	CCall_contig22777_v2	AC454_contig44142_v3_3_ORF1	IPR001128|IPR017972	Cytochrome P450|Cytochrome P450, conserved site	tr|Q0Q5Z5|Q0Q5Z5_POPTM	Trans-cinnamate 4-hydroxylase OS=Populus tremuloides GN=C4H2-1 PE=2 SV=1	55	82	-0.576192	1.83995	8.65663	4.86e-18	3.14e-16	7.41e-17	TRUE			-27
AC454_contig30083_v3	859	CCall_contig3310_v2	AC454_contig30083_v3_1_ORF2	IPR006501	Pectinesterase inhibitor	tr|Q9M4H8|Q9M4H8_VITVI	Putative ripening-related protein OS=Vitis vinifera GN=grip28 PE=2 SV=1	23	34	-0.563901	1.85224	5.62278	1.88e-08	4.87e-07	1.15e-07	TRUE			-11
AC454_contig22715_v3	1754	CCall_contig793_v2	AC454_contig22715_v3_6_ORF1	IPR004167|IPR006257|IPR003016|IPR000089|IPR011053|IPR001078	E3 binding|Dihydrolipoamide acetyltransferase, long form|2-oxo acid dehydrogenase, lipoyl-binding site|Biotin/lipoyl attachment|Single hybrid motif|2-oxoacid dehydrogenase acyltransferase, catalytic domain	tr|B9S5V2|B9S5V2_RICCO	Dihydrolipoamide acetyltransferase component of pyruvate dehydrogenase, putative OS=Ricinus communis GN=RCOM_0654800 PE=3 SV=1	19	28	-0.559427	1.85671	5.11881	3.07e-07	6.48e-06	1.53e-06	TRUE			-9
AC454_contig26908_v3	888	CCall_contig39467_v2	AC454_contig26908_v3_2_ORF2	IPR006689|IPR006688|IPR006687|IPR003579|IPR005225	ARF/SAR superfamily|ADP-ribosylation factor|GTP-binding protein SAR1|Ras small GTPase, Rab type|Small GTP-binding protein	tr|Q6S4R7|Q6S4R7_MEDSA	ADP-ribosylation factor OS=Medicago sativa GN=ARF1 PE=2 SV=1	34	50	-0.556393	1.85975	6.85542	7.11e-12	2.81e-10	6.62e-11	TRUE			-16
AC454_contig6072_v3	1470	CCall_contig7623_v2	AC454_contig6072_v3_3_ORF2	IPR006121	Heavy metal transport/detoxification protein	tr|B9IFR1|B9IFR1_POPTR	Predicted protein OS=Populus trichocarpa GN=POPTRDRAFT_667832 PE=4 SV=1	45	66	-0.552541	1.8636	7.89815	2.83e-15	1.51e-13	3.57e-14	TRUE			-21
AC454_contig4066_v3	1566	CCall_contig44227_v2	AC454_contig4066_v3_3_ORF1	IPR001557|IPR016040|IPR015955|IPR010097|IPR001236|IPR001252	L-lactate/malate dehydrogenase|NAD(P)-binding domain|Lactate dehydrogenase/glycoside hydrolase, family 4, C-terminal|Malate dehydrogenase, NAD-dependent, eukaryote/gamma proteobacteria|Lactate/malate dehydrogenase|Malate dehydrogenase, active site	tr|A9PCR0|A9PCR0_POPTR	Malate dehydrogenase OS=Populus trichocarpa GN=POPTRDRAFT_822907 PE=2 SV=1	30	44	-0.552541	1.8636	6.44849	1.13e-10	3.99e-09	9.43e-10	TRUE			-14
AC454_contig11123_v3	931	CCall_contig46717_v2	AC454_contig11123_v3_3_ORF1	IPR017440|IPR005810|IPR016040|IPR016102|IPR003781|IPR005811	ATP-citrate lyase/succinyl-CoA ligase, active site|Succinyl-CoA ligase, alpha subunit|NAD(P)-binding domain|Succinyl-CoA synthetase-like|CoA-binding|ATP-citrate lyase/succinyl-CoA ligase	tr|B9RL91|B9RL91_RICCO	Succinyl-CoA ligase [GDP-forming] subunit alpha-2, mitochondrial, putative OS=Ricinus communis GN=RCOM_1669400 PE=3 SV=1	15	22	-0.552541	1.8636	4.55954	5.13e-06	8.64e-05	2.04e-05	TRUE			-7
AC454_contig10014_v3	979	CCall_contig5070_v2	AC454_contig10014_v3_1_ORF1	IPR018079|IPR005710|IPR001912|IPR002942	Ribosomal protein S4, conserved site|Ribosomal protein S4/S9, eukaryotic/archaeal|Ribosomal protein S4|RNA-binding S4	tr|B9S8S9|B9S8S9_RICCO	40S ribosomal protein S9, putative OS=Ricinus communis GN=RCOM_0835620 PE=3 SV=1	43	63	-0.551015	1.86512	7.72487	1.12e-14	5.8e-13	1.37e-13	TRUE			-20
AC454_contig8681_v3	1177	CCall_contig11010_v2	AC454_contig8681_v3_1_ORF1	IPR005225|IPR003577|IPR003579|IPR003578|IPR002041|IPR013753	Small GTP-binding protein|Ras small GTPase, Ras type|Ras small GTPase, Rab type|Ras small GTPase, Rho type|Ran GTPase|Ras	sp|Q8H156|RAN3_ARATH	GTP-binding nuclear protein Ran-3 OS=Arabidopsis thaliana GN=RAN3 PE=1 SV=2	54	79	-0.548893	1.86725	8.66371	4.57e-18	2.96e-16	6.99e-17	TRUE			-25
AC454_contig15716_v3	1508	CCall_contig9329_v2	AC454_contig15716_v3_2_ORF2	IPR014045|IPR001932|IPR015655	Protein phosphatase 2C, N-terminal|Protein phosphatase 2C-related|Protein phosphatase 2C	tr|A9PCG7|A9PCG7_POPTR	Predicted protein OS=Populus trichocarpa GN=POPTRDRAFT_579442 PE=2 SV=1	26	38	-0.547488	1.86865	6.01415	1.81e-09	5.39e-08	1.27e-08	TRUE			-12
AC454_contig13737_v3	1042	CCall_contig2303_v2	AC454_contig13737_v3_1_ORF1	IPR013320|IPR009033|IPR008985|IPR018124|IPR001580	Concanavalin A-like lectin/glucanase, subgroup|Calreticulin/calnexin, P|Concanavalin A-like lectin/glucanase|Calreticulin/calnexin, conserved site|Calreticulin/calnexin	tr|A7R0W4|A7R0W4_VITVI	Chromosome chr12 scaffold_326, whole genome shotgun sequence OS=Vitis vinifera GN=GSVIVT00011650001 PE=3 SV=1	24	35	-0.544321	1.87182	5.78478	7.26e-09	2.01e-07	4.76e-08	TRUE			-11
AC454_contig24354_v3	761	CCall_contig13373_v2	AC454_contig24354_v3_3_ORF1	IPR006175|IPR019897|IPR013813|IPR006056	Endoribonuclease L-PSP|YjgF-like protein, conserved site|Endoribonuclease L-PSP/chorismate mutase-like|YjgF-like protein	tr|A7P0Q8|A7P0Q8_VITVI	Chromosome chr19 scaffold_4, whole genome shotgun sequence OS=Vitis vinifera GN=GSVIVT00027326001 PE=4 SV=1	11	16	-0.540568	1.87557	3.92145	8.8e-05	0.00105613	0.000249558	TRUE			-5
AC454_contig25502_v3	594	CCall_contig22470_v2	AC454_contig25502_v3_2_ORF1	IPR001349	Cytochrome c oxidase, subunit VIa	tr|A9PHD7|A9PHD7_POPTR	Predicted protein OS=Populus trichocarpa GN=POPTRDRAFT_820118 PE=3 SV=1	11	16	-0.540568	1.87557	3.92145	8.8e-05	0.00105613	0.000249558	TRUE			-5
AC454_contig7961_v3	1066	CCall_contig5508_v2	AC454_contig7961_v3_2_ORF2	IPR006689|IPR005225|IPR006688|IPR006687|IPR003579	ARF/SAR superfamily|Small GTP-binding protein|ADP-ribosylation factor|GTP-binding protein SAR1|Ras small GTPase, Rab type	tr|Q38JU3|Q38JU3_DAUCA	ADP ribosylation factor 002 OS=Daucus carota GN=adprf-002 PE=2 SV=1	38	55	-0.533432	1.88271	7.30791	2.71e-13	1.28e-11	3.03e-12	TRUE			-17
AC454_contig32803_v3	1454	CCall_contig2200_v2	AC454_contig32803_v3_2_ORF2	IPR011616|IPR004827	bZIP transcription factor, bZIP-1|Basic-leucine zipper (bZIP) transcription factor	tr|A9PCZ7|A9PCZ7_POPTR	Predicted protein OS=Populus trichocarpa GN=POPTRDRAFT_649375 PE=2 SV=1	83	120	-0.531851	1.88429	10.8081	3.15e-27	3.93e-25	9.28e-26	TRUE			-37
AC454_contig8447_v3	1291	CCall_contig4033_v2	AC454_contig8447_v3_2_ORF1	IPR013023|IPR000506|IPR008927|IPR013328	Acetohydroxy acid isomeroreductase|Acetohydroxy acid isomeroreductase C-terminal|6-phosphogluconate dehydrogenase, C-terminal-like|Dehydrogenase, multihelical	tr|A5AGN5|A5AGN5_VITVI	Chromosome chr12 scaffold_18, whole genome shotgun sequence OS=Vitis vinifera GN=GSVIVT00018719001 PE=4 SV=1	36	52	-0.530515	1.88562	7.12037	1.08e-12	4.68e-11	1.11e-11	TRUE			-16
AC454_contig18487_v3	1255	CCall_contig41998_v2	AC454_contig18487_v3_1_ORF2	IPR014764|IPR009060|IPR005176	Defective in cullin neddylation protein|UBA-like|Protein of unknown function DUF298	tr|B9RYL4|B9RYL4_RICCO	Defective in cullin neddylation protein, putative OS=Ricinus communis GN=RCOM_1130690 PE=4 SV=1	27	39	-0.530515	1.88562	6.16623	6.99e-10	2.22e-08	5.26e-09	TRUE			-12
AC454_contig1904_v3	782	CCall_contig15679_v2	AC454_contig1904_v3_1_ORF1	IPR003903	Ubiquitin interacting motif	tr|B9SXW5|B9SXW5_RICCO	26S proteasome non-atpase regulatory subunit, putative OS=Ricinus communis GN=RCOM_0974240 PE=4 SV=1	9	13	-0.530515	1.88562	3.55986	0.000371049	0.00363315	0.000857918	TRUE			-4
AC454_contig29895_v3	1140	CCall_contig33569_v2	AC454_contig29895_v3_3_ORF1	IPR001086|IPR018528	Prephenate dehydratase|Prephenate dehydratase, conserved site	tr|B9SN95|B9SN95_RICCO	Prephenate dehydratase, putative OS=Ricinus communis GN=RCOM_1187000 PE=4 SV=1	9	13	-0.530515	1.88562	3.55986	0.000371049	0.00363315	0.000857918	TRUE			-4
AC454_contig30143_v3	616	CCall_contig2387_v2	AC454_contig30143_v3_2_ORF1	IPR003016|IPR002930|IPR017453|IPR011053	2-oxo acid dehydrogenase, lipoyl-binding site|Glycine cleavage H-protein|Glycine cleavage H-protein, subgroup|Single hybrid motif	tr|A7P2U8|A7P2U8_VITVI	Chromosome chr1 scaffold_5, whole genome shotgun sequence OS=Vitis vinifera GN=GSVIVT00030190001 PE=4 SV=1	9	13	-0.530515	1.88562	3.55986	0.000371049	0.00363315	0.000857918	TRUE			-4
AC454_contig31679_v3	1196	CCall_contig21760_v2	AC454_contig31679_v3_1_ORF2	IPR001965|IPR011011|IPR019787|IPR019786	Zinc finger, PHD-type|Zinc finger, FYVE/PHD-type|Zinc finger, PHD-finger|Zinc finger, PHD-type, conserved site	tr|A9PGU1|A9PGU1_POPTR	Predicted protein OS=Populus trichocarpa GN=POPTRDRAFT_560917 PE=2 SV=1	9	13	-0.530515	1.88562	3.55986	0.000371049	0.00363315	0.000857918	TRUE			-4
AC454_contig642_v3	722	CCall_contig12424_v2	AC454_contig642_v3_5_ORF2	IPR011991|IPR000717	Winged helix repressor DNA-binding|Proteasome component region PCI	tr|A7PKX6|A7PKX6_VITVI	Chromosome chr7 scaffold_20, whole genome shotgun sequence OS=Vitis vinifera GN=GSVIVT00019351001 PE=4 SV=1	9	13	-0.530515	1.88562	3.55986	0.000371049	0.00363315	0.000857918	TRUE			-4
AC454_contig9111_v3	801	CCall_contig39605_v2	-	-	-	tr|C5Y2D5|C5Y2D5_SORBI	Putative uncharacterized protein Sb05g016475 (Fragment) OS=Sorghum bicolor GN=Sb05g016475 PE=4 SV=1	62	89	-0.521537	1.8946	9.37501	6.92e-21	5.52e-19	1.31e-19	TRUE			-27
AC454_contig11503_v3	1523	CCall_contig706_v2	AC454_contig11503_v3_1_ORF2	IPR002016|IPR010255|IPR019793|IPR019794	Haem peroxidase, plant/fungal/bacterial|Haem peroxidase|Peroxidases heam-ligand binding site|Peroxidase, active site	tr|A7Q777|A7Q777_VITVI	Chromosome chr18 scaffold_59, whole genome shotgun sequence OS=Vitis vinifera GN=GSVIVT00031723001 PE=4 SV=1	37	53	-0.518467	1.89767	7.24957	4.18e-13	1.92e-11	4.54e-12	TRUE			-16
AC454_contig7019_v3	1099	CCall_contig10670_v2	AC454_contig7019_v3_5_ORF2	IPR003591|IPR013210|IPR001611	Leucine-rich repeat, typical subtype|Leucine-rich repeat, N-terminal|Leucine-rich repeat	tr|A7P2H1|A7P2H1_VITVI	Chromosome chr1 scaffold_5, whole genome shotgun sequence OS=Vitis vinifera GN=GSVIVT00030054001 PE=4 SV=1	14	20	-0.514573	1.90157	4.46519	8e-06	0.000123735	2.92e-05	TRUE			-6
AC454_contig43336_v3	1194	CCall_contig8098_v2	AC454_contig43336_v3_3_ORF1	IPR016024|IPR003307	Armadillo-type fold|eIF4-gamma/eIF5/eIF2-epsilon	tr|A9P9K5|A9P9K5_POPTR	Predicted protein OS=Populus trichocarpa GN=POPTRDRAFT_814507 PE=2 SV=1	45	64	-0.508147	1.90799	8.02432	1.02e-15	5.59e-14	1.32e-14	TRUE			-19
AC454_contig1467_v3	632	CCall_contig1795_v2	AC454_contig1467_v3_2_ORF2	IPR008162|IPR000626|IPR019955	Inorganic pyrophosphatase|Ubiquitin|Ubiquitin supergroup	tr|B9IAK0|B9IAK0_POPTR	Predicted protein OS=Populus trichocarpa GN=POPTRDRAFT_834953 PE=4 SV=1	12	17	-0.5025	1.91364	4.15148	3.3e-05	0.000459864	0.000108696	TRUE			-5
AC454_contig9223_v3	1032	CCall_contig41299_v2	AC454_contig9223_v3_1_ORF1	IPR004240	Nonaspanin (TM9SF)	tr|A7QS13|A7QS13_VITVI	Chromosome undetermined scaffold_155, whole genome shotgun sequence OS=Vitis vinifera GN=GSVIVT00005630001 PE=4 SV=1	17	24	-0.4975	1.91864	4.94996	7.42e-07	1.48e-05	3.5e-06	TRUE			-7
AC454_contig5978_v3	1272	CCall_contig5560_v2	AC454_contig5978_v3_3_ORF2	IPR001865|IPR018130|IPR005707	Ribosomal protein S2|Ribosomal protein S2, conserved site|Ribosomal protein S2, eukaryotic/archaeal	sp|O22518|RSSA_SOYBN	40S ribosomal protein SA OS=Glycine max PE=2 SV=1	27	38	-0.49304	1.9231	6.24807	4.16e-10	1.35e-08	3.2e-09	TRUE			-11
AC454_contig14271_v3	1527	CCall_contig2334_v2	AC454_contig14271_v3_2_ORF2	IPR002133	S-adenosylmethionine synthetase	sp|Q9AT56|METK1_ELAUM	S-adenosylmethionine synthetase 1 OS=Elaeagnus umbellata GN=SAMS1 PE=2 SV=1	280	394	-0.492769	1.92337	20.1394	3.34e-90	3.21e-87	7.58e-88	TRUE			-114
AC454_contig491_v3	1075	CCall_contig1569_v2	AC454_contig491_v3_2_ORF2	IPR011992|IPR018249|IPR018247|IPR018248|IPR002048	EF-Hand type|EF-HAND 2|EF-Hand 1, calcium-binding site|EF-Hand domain|Calcium-binding EF-hand	tr|Q5CC36|Q5CC36_QUEPE	Calmodulin OS=Quercus petraea GN=caM-3 PE=2 SV=1	96	135	-0.491853	1.92429	11.789	4.45e-32	7.43e-30	1.76e-30	TRUE			-39
AC454_contig25784_v3	824	CCall_contig4219_v2	AC454_contig25784_v3_4_ORF2	IPR006973	Cwf15/Cwc15 cell cycle control protein	tr|B9GFZ9|B9GFZ9_POPTR	Predicted protein OS=Populus trichocarpa GN=POPTRDRAFT_550238 PE=4 SV=1	15	21	-0.485427	1.93071	4.66912	3.02e-06	5.31e-05	1.26e-05	TRUE			-6
AC454_contig13068_v3	980	-	-	-	-	tr|B9IF02|B9IF02_POPTR	Predicted protein OS=Populus trichocarpa GN=POPTRDRAFT_776169 PE=4 SV=1	10	14	-0.485427	1.93071	3.81226	0.000137703	0.00155007	0.000366279	TRUE			-4
AC454_contig511_v3	1169	CCall_contig25341_v2	-	-	-	tr|A5BG30|A5BG30_VITVI	Putative uncharacterized protein OS=Vitis vinifera GN=VITISV_021939 PE=4 SV=1	10	14	-0.485427	1.93071	3.81226	0.000137703	0.00155007	0.000366279	TRUE			-4
AC454_contig1515_v3	641	CCall_contig2276_v2	AC454_contig1515_v3_6_ORF2	IPR000558|IPR009072|IPR007125	Histone H2B|Histone-fold|Histone core	tr|A5BCC0|A5BCC0_VITVI	Histone H2B OS=Vitis vinifera GN=GSVIVT00024375001 PE=3 SV=1	28	39	-0.478047	1.93809	6.3957	1.6e-10	5.54e-09	1.31e-09	TRUE			-11
AC454_contig38517_v3	779	CCall_contig206_v2	AC454_contig38517_v3_1_ORF1	IPR001196	Ribosomal protein L15	tr|B9SPK6|B9SPK6_RICCO	60S ribosomal protein L27a, putative OS=Ricinus communis GN=RCOM_0024830 PE=3 SV=1	28	39	-0.478047	1.93809	6.3957	1.6e-10	5.54e-09	1.31e-09	TRUE			-11
AC454_contig43893_v3	1745	CCall_contig15557_v2	AC454_contig43893_v3_4_ORF2	IPR004732|IPR001585|IPR018225|IPR014634|IPR013785	Transaldolase subfamily|Transaldolase|Transaldolase, active site|Transaldolase, bacterial/plant type|Aldolase-type TIM barrel	tr|A7QT89|A7QT89_VITVI	Chromosome chr1 scaffold_166, whole genome shotgun sequence OS=Vitis vinifera GN=GSVIVT00006209001 PE=3 SV=1	83	115	-0.470451	1.94569	11.0422	2.39e-28	3.27e-26	7.71e-27	TRUE			-32
AC454_contig17_v3	721	CCall_contig20242_v2	AC454_contig17_v3_2_ORF2	IPR019955|IPR019954|IPR000626|IPR002906	Ubiquitin supergroup|Ubiquitin conserved site|Ubiquitin|Ribosomal protein S27a	tr|A5C8S5|A5C8S5_VITVI	Chromosome undetermined scaffold_174, whole genome shotgun sequence OS=Vitis vinifera GN=GSVIVT00006610001 PE=4 SV=1	47	65	-0.467779	1.94836	8.31586	9.11e-17	5.41e-15	1.28e-15	TRUE			-18
AC454_contig16005_v3	974	CCall_contig32497_v2	AC454_contig16005_v3_3_ORF1	IPR016156|IPR001327|IPR013027	FAD/NAD-linked reductase, dimerisation|Pyridine nucleotide-disulphide oxidoreductase, NAD-binding region|FAD-dependent pyridine nucleotide-disulphide oxidoreductase	tr|A9P7V5|A9P7V5_POPTR	Predicted protein OS=Populus trichocarpa GN=POPTRDRAFT_836268 PE=2 SV=1	29	40	-0.463947	1.95219	6.54028	6.14e-11	2.23e-09	5.27e-10	TRUE			-11
AC454_contig18276_v3	1024	CCall_contig14070_v2	-	-	-	tr|A7NUL9|A7NUL9_VITVI	Chromosome chr18 scaffold_1, whole genome shotgun sequence OS=Vitis vinifera GN=GSVIVT00015100001 PE=4 SV=1	8	11	-0.459432	1.95671	3.44014	0.000581408	0.00549834	0.0012984	TRUE			-3
AC454_contig29767_v3	1156	CCall_contig1705_v2	-	-	-	tr|B9SP78|B9SP78_RICCO	Putative uncharacterized protein OS=Ricinus communis GN=RCOM_0629740 PE=4 SV=1	8	11	-0.459432	1.95671	3.44014	0.000581408	0.00549834	0.0012984	TRUE			-3
AC454_contig34836_v3	1132	CCall_contig24263_v2	AC454_contig34836_v3_1_ORF2	IPR019775|IPR002083|IPR008974	WD40 repeat, conserved site|MATH|TRAF-like	tr|A7QL92|A7QL92_VITVI	Chromosome chr3 scaffold_117, whole genome shotgun sequence OS=Vitis vinifera GN=GSVIVT00001494001 PE=4 SV=1	8	11	-0.459432	1.95671	3.44014	0.000581408	0.00549834	0.0012984	TRUE			-3
AC454_contig38158_v3	584	CCall_contig8169_v2	AC454_contig38158_v3_5_ORF2	IPR005574|IPR010997|IPR006590	RNA polymerase II, Rpb4|HRDC-like|RNA polymerase II, Rpb4, core	tr|B9H5K4|B9H5K4_POPTR	Predicted protein OS=Populus trichocarpa GN=POPTRDRAFT_650821 PE=4 SV=1	8	11	-0.459432	1.95671	3.44014	0.000581408	0.00549834	0.0012984	TRUE			-3
AC454_contig699_v3	1088	CCall_contig43831_v2	AC454_contig699_v3_4_ORF2	IPR012336|IPR017936|IPR012335|IPR013766	Thioredoxin-like fold|Thioredoxin-like|Thioredoxin fold|Thioredoxin domain	tr|B9GUW8|B9GUW8_POPTR	Predicted protein OS=Populus trichocarpa GN=POPTRDRAFT_551583 PE=4 SV=1	8	11	-0.459432	1.95671	3.44014	0.000581408	0.00549834	0.0012984	TRUE			-3
AC454_contig38737_v3	2244	CCall_contig2394_v2	AC454_contig38737_v3_2_ORF1	IPR013126|IPR018181|IPR001023	Heat shock protein 70|Heat shock protein 70, conserved site|Heat shock protein Hsp70	tr|B9T228|B9T228_RICCO	Heat shock protein, putative OS=Ricinus communis GN=RCOM_0996770 PE=3 SV=1	79	108	-0.451107	1.96503	10.8433	2.15e-27	2.74e-25	6.48e-26	TRUE			-29
AC454_contig14028_v3	924	CCall_contig92_v2	AC454_contig14028_v3_3_ORF2	IPR008991|IPR016027|IPR001884|IPR020189|IPR019769|IPR014722|IPR012340	Translation protein SH3-like|Nucleic acid-binding, OB-fold-like|Translation elongation factor, IF5A|Translation elongation factor, IF5A C-terminal|Translation elongation factor, IF5A, hypusine site|Translation protein SH3-like, subgroup|Nucleic acid-binding, OB-fold	tr|A1Z3W7|A1Z3W7_ROSCH	EIF5A OS=Rosa chinensis PE=2 SV=1	88	120	-0.447459	1.96868	11.4587	2.13e-30	3.31e-28	7.82e-29	TRUE			-32
AC454_contig27436_v3	664	CCall_contig22223_v2	AC454_contig27436_v3_2_ORF2	IPR001854	Ribosomal protein L29	sp|Q9M5L0|RL35_EUPES	60S ribosomal protein L35 OS=Euphorbia esula GN=RPL35 PE=2 SV=1	33	45	-0.447459	1.96868	7.01571	2.29e-12	9.69e-11	2.29e-11	TRUE			-12
AC454_contig16452_v3	1516	CCall_contig41756_v2	AC454_contig16452_v3_1_ORF1	IPR005886|IPR016040|IPR001509	UDP-glucose 4-epimerase|NAD(P)-binding domain|NAD-dependent epimerase/dehydratase	tr|B9GL51|B9GL51_POPTR	Predicted protein OS=Populus trichocarpa GN=POPTRDRAFT_815032 PE=3 SV=1	22	30	-0.447459	1.96868	5.7281	1.02e-08	2.69e-07	6.35e-08	TRUE			-8
AC454_contig11484_v3	1051	CCall_contig38645_v2	AC454_contig11484_v3_6_ORF1	IPR003397	Mitochondrial inner membrane translocase complex, subunit Tim17/22	tr|B9N332|B9N332_POPTR	Predicted protein OS=Populus trichocarpa GN=POPTRDRAFT_750203 PE=4 SV=1	11	15	-0.447459	1.96868	4.05023	5.12e-05	0.000652912	0.000154326	TRUE			-4
AC454_contig7618_v3	1266	CCall_contig3506_v2	AC454_contig7618_v3_3_ORF2	IPR000246	Peptidase T2, asparaginase 2	tr|Q2PW34|Q2PW34_PHAVU	L-asparaginase 2 OS=Phaseolus vulgaris PE=2 SV=1	25	34	-0.443607	1.97253	6.1141	9.71e-10	3.02e-08	7.14e-09	TRUE			-9
AC454_contig15899_v3	1560	CCall_contig1378_v2	AC454_contig15899_v3_1_ORF1	IPR006050|IPR005101|IPR014729	DNA photolyase, N-terminal|DNA photolyase, FAD-binding/Cryptochrome, C-terminal|Rossmann-like alpha/beta/alpha sandwich fold	tr|A9PD20|A9PD20_POPTR	Putative uncharacterized protein OS=Populus trichocarpa PE=2 SV=1	56	76	-0.440573	1.97557	9.16092	5.15e-20	3.85e-18	9.1e-19	TRUE			-20
AC454_contig4543_v3	812	CCall_contig22347_v2	AC454_contig4543_v3_4_ORF2	IPR000988|IPR011017	Ribosomal protein L24e|TRASH	tr|B9SRL5|B9SRL5_RICCO	60S ribosomal protein L24, putative OS=Ricinus communis GN=RCOM_0840480 PE=4 SV=1	14	19	-0.440573	1.97557	4.57984	4.65e-06	7.88e-05	1.86e-05	TRUE			-5
AC454_contig22446_v3	1145	CCall_contig47591_v2	AC454_contig22446_v3_6_ORF2	IPR013210|IPR001611	Leucine-rich repeat, N-terminal|Leucine-rich repeat	tr|B9SW31|B9SW31_RICCO	Serine-threonine protein kinase, plant-type, putative OS=Ricinus communis GN=RCOM_0657710 PE=4 SV=1	17	23	-0.436099	1.98004	5.05429	4.32e-07	8.85e-06	2.09e-06	TRUE			-6
AC454_contig29364_v3	1852	CCall_contig1749_v2	AC454_contig29364_v3_2_ORF2	IPR018166|IPR001985|IPR018167|IPR016067	S-adenosylmethionine decarboxylase, conserved site|S-adenosylmethionine decarboxylase|S-adenosylmethionine decarboxylase subgroup|S-adenosylmethionine decarboxylase, core	tr|B9SIY7|B9SIY7_RICCO	S-adenosylmethionine decarboxylase, putative OS=Ricinus communis GN=RCOM_0596710 PE=4 SV=1	58	78	-0.427421	1.98872	9.36383	7.69e-21	6.09e-19	1.44e-19	TRUE			-20
AC454_contig24850_v3	1288	CCall_contig14908_v2	AC454_contig24850_v3_1_ORF2	IPR000425|IPR012269	Major intrinsic protein|Aquaporin	tr|B9IG69|B9IG69_POPTR	Aquaporin, MIP family, PIP subfamily OS=Populus trichocarpa GN=POPTRDRAFT_835561 PE=3 SV=1	35	47	-0.425306	1.99083	7.27853	3.37e-13	1.58e-11	3.73e-12	TRUE			-12
AC454_contig13437_v3	1794	CCall_contig14025_v2	-	-	-	tr|B9T512|B9T512_RICCO	Putative uncharacterized protein OS=Ricinus communis GN=RCOM_0144270 PE=4 SV=1	39	52	-0.415037	2.0011	7.70919	1.27e-14	6.46e-13	1.53e-13	TRUE			-13
AC454_contig44625_v3	1103	CCall_contig1058_v2	AC454_contig44625_v3_5_ORF1	IPR018247|IPR012881	EF-Hand 1, calcium-binding site|Protein of unknown function DUF1685	tr|B9HH73|B9HH73_POPTR	Predicted protein OS=Populus trichocarpa GN=POPTRDRAFT_819715 PE=4 SV=1	18	24	-0.415037	2.0011	5.23701	1.63e-07	3.68e-06	8.7e-07	TRUE			-6
AC454_contig44744_v3	1091	CCall_contig14885_v2	AC454_contig44744_v3_1_ORF2	IPR001449|IPR015813	Phosphoenolpyruvate carboxylase|Pyruvate/Phosphoenolpyruvate kinase, catalytic core	tr|B9RWB8|B9RWB8_RICCO	Phosphoenolpyruvate carboxylase, putative OS=Ricinus communis GN=RCOM_1177170 PE=4 SV=1	15	20	-0.415037	2.0011	4.78067	1.75e-06	3.21e-05	7.59e-06	TRUE			-5
AC454_contig25158_v3	770	CCall_contig8047_v2	AC454_contig25158_v3_3_ORF2	IPR000156|IPR011993	Ran binding protein 1|Pleckstrin homology-type	tr|A9P8P1|A9P8P1_POPTR	Predicted protein OS=Populus trichocarpa GN=POPTRDRAFT_1068650 PE=2 SV=1	9	12	-0.415037	2.0011	3.70302	0.000213047	0.00231873	0.000546633	TRUE			-3
AC454_contig27506_v3	979	CCall_contig31229_v2	AC454_contig27506_v3_1_ORF1	IPR002658|IPR016037|IPR016303	3-dehydroquinate synthase AroB|3-dehydroquinate synthase AroB, subgroup|3-dehydroquinate synthase	tr|Q30D01|Q30D01_FAGSY	Putative 3-dehydroquinate synthase OS=Fagus sylvatica PE=2 SV=1	9	12	-0.415037	2.0011	3.70302	0.000213047	0.00231873	0.000546633	TRUE			-3
AC454_contig5210_v3	849	CCall_contig40730_v2	AC454_contig5210_v3_2_ORF1	IPR002495	Glycosyl transferase, family 8	tr|B9GQM0|B9GQM0_POPTR	Glycosyltransferase, CAZy family GT8 OS=Populus trichocarpa GN=POPTRDRAFT_553206 PE=4 SV=1	9	12	-0.415037	2.0011	3.70302	0.000213047	0.00231873	0.000546633	TRUE			-3
AC454_contig32150_v3	594	CCall_contig13050_v2	-	-	-	tr|A9PJN0|A9PJN0_9ROSI	Putative uncharacterized protein OS=Populus trichocarpa x Populus deltoides PE=4 SV=1	22	29	-0.398549	2.01759	5.82086	5.85e-09	1.64e-07	3.88e-08	TRUE			-7
AC454_contig42909_v3	1296	CCall_contig8234_v2	AC454_contig42909_v3_6_ORF2	IPR002735|IPR016189|IPR016190	Translation initiation factor IF2/IF5|Translation initiation factor IF2/IF5, N-terminal|Translation initiation factor IF2/IF5, zinc-binding	tr|A7NY01|A7NY01_VITVI	Chromosome chr6 scaffold_3, whole genome shotgun sequence OS=Vitis vinifera GN=GSVIVT00023929001 PE=4 SV=1	16	21	-0.392317	2.02382	4.97391	6.56e-07	1.32e-05	3.11e-06	TRUE			-5
AC454_contig2338_v3	1246	CCall_contig1852_v2	-	-	-	tr|B9RCR4|B9RCR4_RICCO	Putative uncharacterized protein OS=Ricinus communis GN=RCOM_1691800 PE=4 SV=1	93	122	-0.391579	2.02456	11.9974	3.66e-33	6.49e-31	1.53e-31	TRUE			-29
AC454_contig11246_v3	1817	CCall_contig3308_v2	AC454_contig11246_v3_2_ORF1	IPR000795|IPR004161|IPR004160|IPR009001|IPR009000|IPR004539	Protein synthesis factor, GTP-binding|Translation elongation factor EFTu/EF1A, domain 2|Translation elongation factor EFTu/EF1A, C-terminal|Translation elongation factor EF1A/initiation factor IF2gamma, C-terminal|Translation elongation/initiation factor/Ribosomal, beta-barrel|Translation elongation factor EF1A, eukaryotic/archaeal	tr|B9HU41|B9HU41_POPTR	Elongation factor 1-alpha OS=Populus trichocarpa GN=POPTRDRAFT_659840 PE=3 SV=1	183	240	-0.391191	2.02495	16.8365	1.32e-63	6.66e-61	1.57e-61	TRUE			-57
AC454_contig16935_v3	1305	CCall_contig2075_v2	-	-	-	tr|B9MYB0|B9MYB0_POPTR	Predicted protein OS=Populus trichocarpa GN=POPTRDRAFT_679642 PE=4 SV=1	13	17	-0.387023	2.02912	4.49098	7.09e-06	0.000111969	2.64e-05	TRUE			-4
AC454_contig17821_v3	778	CCall_contig646_v2	AC454_contig17821_v3_2_ORF2	IPR008637	HR-like lesion-inducer	tr|B9H8K2|B9H8K2_POPTR	Predicted protein OS=Populus trichocarpa GN=POPTRDRAFT_559672 PE=4 SV=1	13	17	-0.387023	2.02912	4.49098	7.09e-06	0.000111969	2.64e-05	TRUE			-4
AC454_contig26294_v3	1120	CCall_contig21169_v2	AC454_contig26294_v3_3_ORF2	IPR013216|IPR013705	Methyltransferase type 11|Sterol methyltransferase C-terminal	tr|Q2QDF7|Q2QDF7_GOSHI	24-sterol C-methyltransferase OS=Gossypium hirsutum GN=SMT1 PE=2 SV=1	13	17	-0.387023	2.02912	4.49098	7.09e-06	0.000111969	2.64e-05	TRUE			-4
AC454_contig35501_v3	848	CCall_contig13832_v2	AC454_contig35501_v3_3_ORF2	IPR016897|IPR016073|IPR016072|IPR001232|IPR011333	E3 ubiquitin ligase, SCF complex, Skp subunit|SKP1 component, POZ|SKP1 component, dimerisation|SKP1 component|BTB/POZ fold	tr|Q9XF99|Q9XF99_MEDSA	Skp1 (Fragment) OS=Medicago sativa GN=SKP1 PE=2 SV=1	33	43	-0.381871	2.03427	7.1675	7.64e-13	3.46e-11	8.18e-12	TRUE			-10
AC454_contig6393_v3	686	CCall_contig18192_v2	AC454_contig6393_v3_4_ORF2	IPR012677|IPR018098|IPR001976	Nucleotide-binding, alpha-beta plait|Ribosomal S24e conserved site|Ribosomal protein S24e	tr|A5BH65|A5BH65_VITVI	40S ribosomal protein S24 OS=Vitis vinifera GN=GSVIVT00031119001 PE=3 SV=1	20	26	-0.378512	2.03763	5.58562	2.33e-08	5.95e-07	1.41e-07	TRUE			-6
AC454_contig11768_v3	1082	CCall_contig10299_v2	AC454_contig11768_v3_4_ORF1	IPR001949|IPR011538|IPR019554|IPR019575	NADH:ubiquinone oxidoreductase, 51kDa subunit, conserved site|NADH:ubiquinone oxidoreductase, 51kDa subunit|Soluble ligand binding domain|NADH ubiquinone oxidoreductase, F subunit, iron sulphur binding	tr|Q8H2T7|Q8H2T7_ORYSJ	Os07g0645400 protein OS=Oryza sativa subsp. japonica GN=P0503D09.102 PE=4 SV=1	10	13	-0.378512	2.03763	3.94951	7.83e-05	0.000959022	0.000226336	TRUE			-3
AC454_contig16573_v3	566	CCall_contig19776_v2	AC454_contig16573_v3_2_ORF1	IPR003197	Cytochrome bd ubiquinol oxidase, 14kDa subunit	tr|B9H9S6|B9H9S6_POPTR	Predicted protein OS=Populus trichocarpa GN=POPTRDRAFT_813950 PE=4 SV=1	10	13	-0.378512	2.03763	3.94951	7.83e-05	0.000959022	0.000226336	TRUE			-3
AC454_contig34243_v3	1176	CCall_contig24241_v2	AC454_contig34243_v3_3_ORF2	IPR016181|IPR000182	Acyl-CoA N-acyltransferase|GCN5-related N-acetyltransferase	tr|B9S236|B9S236_RICCO	N-acetyltransferase, putative OS=Ricinus communis GN=RCOM_1326990 PE=4 SV=1	10	13	-0.378512	2.03763	3.94951	7.83e-05	0.000959022	0.000226336	TRUE			-3
AC454_contig35537_v3	993	CCall_contig3843_v2	AC454_contig35537_v3_1_ORF2	IPR003441	No apical meristem (NAM) protein	tr|B9S2X2|B9S2X2_RICCO	NAC domain-containing protein, putative OS=Ricinus communis GN=RCOM_0563350 PE=4 SV=1	10	13	-0.378512	2.03763	3.94951	7.83e-05	0.000959022	0.000226336	TRUE			-3
AC454_contig4075_v3	802	CCall_contig38600_v2	AC454_contig4075_v3_6_ORF1	IPR004038|IPR004037|IPR001921	Ribosomal protein L7Ae/L30e/S12e/Gadd45|Ribosomal protein L7Ae conserved site|Ribosomal protein L7A	tr|Q0J0I3|Q0J0I3_ORYSJ	Os08g0326400 protein OS=Oryza sativa subsp. japonica GN=Os09g0507800 PE=2 SV=1	10	13	-0.378512	2.03763	3.94951	7.83e-05	0.000959022	0.000226336	TRUE			-3
AC454_contig44576_v3	1114	CCall_contig6380_v2	AC454_contig44576_v3_4_ORF1	IPR011046|IPR017986|IPR001680|IPR015943	WD40 repeat-like-containing domain|WD40-repeat-containing domain|WD40 repeat|WD40/YVTN repeat-like-containing domain	tr|B9GSI0|B9GSI0_POPTR	Predicted protein OS=Populus trichocarpa GN=POPTRDRAFT_643247 PE=4 SV=1	10	13	-0.378512	2.03763	3.94951	7.83e-05	0.000959022	0.000226336	TRUE			-3
AC454_contig4904_v3	1190	CCall_contig11565_v2	AC454_contig4904_v3_2_ORF3	IPR013032	EGF-like region, conserved site	tr|A7PJX1|A7PJX1_VITVI	Chromosome chr12 scaffold_18, whole genome shotgun sequence OS=Vitis vinifera GN=GSVIVT00018914001 PE=4 SV=1	24	31	-0.369234	2.0469	6.13681	8.42e-10	2.63e-08	6.22e-09	TRUE			-7
AC454_contig11368_v3	1392	CCall_contig14000_v2	AC454_contig11368_v3_1_ORF1	IPR012936	Protein of unknown function DUF1692	tr|B9RJH7|B9RJH7_RICCO	Endoplasmic reticulum-Golgi intermediate compartment protein, putative OS=Ricinus communis GN=RCOM_1034540 PE=4 SV=1	14	18	-0.36257	2.05357	4.69675	2.64e-06	4.73e-05	1.12e-05	TRUE			-4
AC454_contig19045_v3	1330	CCall_contig39141_v2	AC454_contig19045_v3_1_ORF1	IPR004088|IPR018111|IPR004087	K Homology, type 1|K Homology, type 1, subgroup|K Homology	tr|B9S7H6|B9S7H6_RICCO	Poly(RC)-binding protein, putative OS=Ricinus communis GN=RCOM_0607560 PE=4 SV=1	14	18	-0.36257	2.05357	4.69675	2.64e-06	4.73e-05	1.12e-05	TRUE			-4
AC454_contig26722_v3	762	CCall_contig40502_v2	AC454_contig26722_v3_1_ORF1	IPR002937	Amine oxidase	tr|B9S6G9|B9S6G9_RICCO	Amine oxidase, putative OS=Ricinus communis GN=RCOM_0536450 PE=4 SV=1	14	18	-0.36257	2.05357	4.69675	2.64e-06	4.73e-05	1.12e-05	TRUE			-4
AC454_contig13935_v3	496	CCall_contig25544_v2	AC454_contig13935_v3_5_ORF1	IPR011333|IPR016072|IPR001232	BTB/POZ fold|SKP1 component, dimerisation|SKP1 component	tr|B9R8D3|B9R8D3_RICCO	Skp1, putative OS=Ricinus communis GN=RCOM_1598810 PE=4 SV=1	7	9	-0.36257	2.05357	3.32103	0.000896865	0.00804828	0.0018998	TRUE			-2
AC454_contig2167_v3	883	CCall_contig40784_v2	-	-	-	tr|A5BL67|A5BL67_VITVI	Putative uncharacterized protein OS=Vitis vinifera GN=VITISV_037838 PE=4 SV=1	7	9	-0.36257	2.05357	3.32103	0.000896865	0.00804828	0.0018998	TRUE			-2
AC454_contig2683_v3	927	CCall_contig8726_v2	AC454_contig2683_v3_4_ORF2	IPR001993|IPR018108	Mitochondrial substrate carrier|Mitochondrial substrate/solute carrier	tr|B9HT05|B9HT05_POPTR	Predicted protein OS=Populus trichocarpa GN=POPTRDRAFT_724534 PE=3 SV=1	7	9	-0.36257	2.05357	3.32103	0.000896865	0.00804828	0.0018998	TRUE			-2
AC454_contig30794_v3	766	CCall_contig39615_v2	AC454_contig30794_v3_4_ORF2	IPR019775	WD40 repeat, conserved site	tr|B9S0Q8|B9S0Q8_RICCO	Eukaryotic translation initiation factor 3 subunit, putative OS=Ricinus communis GN=RCOM_1220860 PE=4 SV=1	7	9	-0.36257	2.05357	3.32103	0.000896865	0.00804828	0.0018998	TRUE			-2
AC454_contig357_v3	753	CCall_contig20244_v2	AC454_contig357_v3_4_ORF2	IPR005834	Haloacid dehalogenase-like hydrolase	tr|B9RCB5|B9RCB5_RICCO	2-deoxyglucose-6-phosphate phosphatase, putative OS=Ricinus communis GN=RCOM_1686660 PE=4 SV=1	7	9	-0.36257	2.05357	3.32103	0.000896865	0.00804828	0.0018998	TRUE			-2
AC454_contig40348_v3	904	CCall_contig18357_v2	AC454_contig40348_v3_5_ORF1	IPR011035|IPR000924|IPR020061|IPR020056|IPR020058|IPR020059	Ribosomal protein L25/Gln-tRNA synthetase, anti-codon-binding domain|Glutamyl/glutaminyl-tRNA synthetase, class Ic|Glutamyl/glutaminyl-tRNA synthetase, class Ic, alpha-bundle domain|Ribosomal protein L25/Gln-tRNA synthetase, beta-barrel domain|Glutamyl/glutaminyl-tRNA synthetase, class Ic, catalytic domain|Glutamyl/glutaminyl-tRNA synthetase, class Ic, anti-codon binding domain	tr|A7PRF7|A7PRF7_VITVI	Chromosome chr14 scaffold_27, whole genome shotgun sequence OS=Vitis vinifera GN=GSVIVT00022488001 PE=4 SV=1	7	9	-0.36257	2.05357	3.32103	0.000896865	0.00804828	0.0018998	TRUE			-2
AC454_contig5294_v3	992	CCall_contig5601_v2	AC454_contig5294_v3_2_ORF1	IPR017871|IPR010916|IPR003439|IPR003593	ABC transporter, conserved site|TonB box, conserved site|ABC transporter-like|ATPase, AAA+ type, core	tr|A7R287|A7R287_VITVI	Chromosome undetermined scaffold_408, whole genome shotgun sequence OS=Vitis vinifera GN=GSVIVT00012868001 PE=3 SV=1	7	9	-0.36257	2.05357	3.32103	0.000896865	0.00804828	0.0018998	TRUE			-2
AC454_contig2947_v3	2941	CCall_contig18571_v2	AC454_contig2947_v3_1_ORF2	IPR000795|IPR004161|IPR005517|IPR000640|IPR020568|IPR009000|IPR009022	Protein synthesis factor, GTP-binding|Translation elongation factor EFTu/EF1A, domain 2|Translation elongation factor EFG/EF2, domain IV|Translation elongation factor EFG/EF2, C-terminal|Ribosomal protein S5 domain 2-type fold|Translation elongation/initiation factor/Ribosomal, beta-barrel|Elongation factor G/III/V	tr|B9RI35|B9RI35_RICCO	Eukaryotic translation elongation factor, putative OS=Ricinus communis GN=RCOM_1575900 PE=4 SV=1	133	170	-0.354109	2.06203	14.5201	9.04e-48	2.85e-45	6.74e-46	TRUE			-37
AC454_contig43416_v3	1027	CCall_contig5808_v2	AC454_contig43416_v3_3_ORF1	IPR002041|IPR013753|IPR005225|IPR003577|IPR003579|IPR003578	Ran GTPase|Ras|Small GTP-binding protein|Ras small GTPase, Ras type|Ras small GTPase, Rab type|Ras small GTPase, Rho type	tr|A7PEY8|A7PEY8_VITVI	Chromosome chr11 scaffold_13, whole genome shotgun sequence OS=Vitis vinifera GN=GSVIVT00016839001 PE=4 SV=1	55	70	-0.347923	2.06822	9.35308	8.51e-21	6.72e-19	1.59e-19	TRUE			-15
AC454_contig8559_v3	862	CCall_contig5507_v2	AC454_contig8559_v3_1_ORF2	IPR006688|IPR006687|IPR003579|IPR006689|IPR005225	ADP-ribosylation factor|GTP-binding protein SAR1|Ras small GTPase, Rab type|ARF/SAR superfamily|Small GTP-binding protein	tr|Q38JU3|Q38JU3_DAUCA	ADP ribosylation factor 002 OS=Daucus carota GN=adprf-002 PE=2 SV=1	44	56	-0.347923	2.06822	8.36536	5.99e-17	3.6e-15	8.52e-16	TRUE			-12
AC454_contig11144_v3	868	CCall_contig11289_v2	-	-	-	tr|B9I857|B9I857_POPTR	Predicted protein OS=Populus trichocarpa GN=POPTRDRAFT_1096439 PE=4 SV=1	11	14	-0.347923	2.06822	4.18225	2.89e-05	0.000404342	9.55e-05	TRUE			-3
AC454_contig18242_v3	1394	CCall_contig6370_v2	AC454_contig18242_v3_1_ORF2	IPR004282	CemA	sp|Q2QD77|CEMA_CUCSA	Chloroplast envelope membrane protein OS=Cucumis sativus GN=cemA PE=3 SV=1	11	14	-0.347923	2.06822	4.18225	2.89e-05	0.000404342	9.55e-05	TRUE			-3
AC454_contig909_v3	1147	CCall_contig41173_v2	AC454_contig909_v3_3_ORF2	IPR013766|IPR011679|IPR012335|IPR017936|IPR005788|IPR012336|IPR017937	Thioredoxin domain|Endoplasmic reticulum, protein ERp29, C-terminal|Thioredoxin fold|Thioredoxin-like|Disulphide isomerase|Thioredoxin-like fold|Thioredoxin, conserved site	tr|A5C7J5|A5C7J5_VITVI	Putative uncharacterized protein OS=Vitis vinifera GN=VITISV_038267 PE=3 SV=1	11	14	-0.347923	2.06822	4.18225	2.89e-05	0.000404342	9.55e-05	TRUE			-3
AC454_contig31989_v3	929	CCall_contig48186_v2	AC454_contig31989_v3_4_ORF2	IPR004877|IPR006593	Cytochrome b561, eukaryote|Cytochrome b561/ferric reductase transmembrane	tr|A9PBI7|A9PBI7_POPTR	Predicted protein OS=Populus trichocarpa GN=POPTRDRAFT_824927 PE=2 SV=1	19	24	-0.337035	2.0791	5.51521	3.48e-08	8.61e-07	2.04e-07	TRUE			-5
AC454_contig895_v3	686	CCall_contig655_v2	AC454_contig895_v3_3_ORF1	IPR000630	Ribosomal protein S8	tr|C6F117|C6F117_SOYBN	Putative ribosomal protein S15 OS=Glycine max PE=4 SV=1	54	68	-0.332575	2.08356	9.3116	1.26e-20	9.78e-19	2.31e-19	TRUE			-14
AC454_contig35313_v3	1192	CCall_contig3196_v2	AC454_contig35313_v3_2_ORF1	IPR001925	Porin, eukaryotic type	tr|A9PD04|A9PD04_POPTR	Porin/voltage-dependent anion-selective channel protein OS=Populus trichocarpa GN=POPTRDRAFT_820890 PE=2 SV=1	27	34	-0.332575	2.08356	6.58374	4.59e-11	1.68e-09	3.98e-10	TRUE			-7
AC454_contig32990_v3	1892	CCall_contig39277_v2	AC454_contig32990_v3_3_ORF2	IPR015947|IPR014729|IPR002650	Pseudouridine synthase/archaeosine transglycosylase-like|Rossmann-like alpha/beta/alpha sandwich fold|Sulphate adenylyltransferase	tr|B7FHX4|B7FHX4_MEDTR	Putative uncharacterized protein OS=Medicago truncatula PE=2 SV=1	40	50	-0.321928	2.09421	8.0399	8.99e-16	4.94e-14	1.17e-14	TRUE			-10
AC454_contig11995_v3	591	CCall_contig4704_v2	AC454_contig11995_v3_4_ORF2	IPR016027|IPR001253|IPR006196|IPR018104|IPR012340	Nucleic acid-binding, OB-fold-like|Translation initiation factor 1A (eIF-1A)|S1, IF1 type|Translation initiation factor 1A (eIF-1A), conserved site|Nucleic acid-binding, OB-fold	tr|B9SSH7|B9SSH7_RICCO	Eif-1a, putative OS=Ricinus communis GN=RCOM_0510890 PE=3 SV=1	12	15	-0.321928	2.09421	4.40325	1.07e-05	0.00016215	3.83e-05	TRUE			-3
AC454_contig21577_v3	575	CCall_contig5228_v2	AC454_contig21577_v3_1_ORF1	IPR003038	Defender against death DAD protein	sp|Q9ZWQ7|DAD1_CITUN	Defender against cell death 1 OS=Citrus unshiu GN=DAD1 PE=3 SV=1	12	15	-0.321928	2.09421	4.40325	1.07e-05	0.00016215	3.83e-05	TRUE			-3
AC454_contig14369_v3	580	CCall_contig2521_v2	AC454_contig14369_v3_2_ORF1	IPR000994	Peptidase M24, structural domain	tr|B9HET3|B9HET3_POPTR	Predicted protein OS=Populus trichocarpa GN=POPTRDRAFT_820010 PE=3 SV=1	8	10	-0.321928	2.09421	3.59519	0.000324151	0.00340679	0.00080216	TRUE			-2
AC454_contig17398_v3	667	CCall_contig38960_v2	-	-	-	tr|B9GGK6|B9GGK6_POPTR	Predicted protein OS=Populus trichocarpa GN=POPTRDRAFT_705784 PE=4 SV=1	8	10	-0.321928	2.09421	3.59519	0.000324151	0.00340679	0.00080216	TRUE			-2
AC454_contig440_v3	758	CCall_contig42749_v2	-	-	-	-	-	8	10	-0.321928	2.09421	3.59519	0.000324151	0.00340679	0.00080216	TRUE			-2
AC454_contig3822_v3	658	CCall_contig24349_v2	AC454_contig3822_v3_5_ORF1	IPR003441	No apical meristem (NAM) protein	tr|B9H4N3|B9H4N3_POPTR	NAC domain protein, IPR003441 OS=Populus trichocarpa GN=NAC043 PE=4 SV=1	17	21	-0.304855	2.11128	5.26811	1.38e-07	3.14e-06	7.42e-07	TRUE			-4
AC454_contig28044_v3	1022	CCall_contig5420_v2	-	-	-	-	-	13	16	-0.29956	2.11658	4.61409	3.95e-06	6.76e-05	1.6e-05	TRUE			-3
AC454_contig39977_v3	746	CCall_contig908_v2	-	-	-	tr|A7Q2L0|A7Q2L0_VITVI	Chromosome chr1 scaffold_46, whole genome shotgun sequence OS=Vitis vinifera GN=GSVIVT00028927001 PE=4 SV=1	13	16	-0.29956	2.11658	4.61409	3.95e-06	6.76e-05	1.6e-05	TRUE			-3
AC454_contig44707_v3	841	CCall_contig16662_v2	-	-	-	tr|Q6EIX6|Q6EIX6_TOBAC	Mitogen-activated protein kinase OS=Nicotiana tabacum GN=oipk PE=2 SV=2	13	16	-0.29956	2.11658	4.61409	3.95e-06	6.76e-05	1.6e-05	TRUE			-3
AC454_contig12900_v3	1242	CCall_contig45501_v2	AC454_contig12900_v3_6_ORF2	IPR015955|IPR016040|IPR010945|IPR011274|IPR001557|IPR001236|IPR001252	Lactate dehydrogenase/glycoside hydrolase, family 4, C-terminal|NAD(P)-binding domain|Malate dehydrogenase, NAD/NADP|Malate dehydrogenase, NAD-dependent, cytosolic|L-lactate/malate dehydrogenase|Lactate/malate dehydrogenase|Malate dehydrogenase, active site	tr|B9T5E4|B9T5E4_RICCO	Malate dehydrogenase OS=Ricinus communis GN=RCOM_0400340 PE=3 SV=1	48	59	-0.297681	2.11846	8.87209	7.18e-19	5.03e-17	1.19e-17	TRUE			-11
AC454_contig24346_v3	1182	CCall_contig2333_v2	AC454_contig24346_v3_5_ORF1	IPR000555	Mov34/MPN/PAD-1	tr|A9PCS2|A9PCS2_POPTR	Predicted protein OS=Populus trichocarpa GN=POPTRDRAFT_659552 PE=2 SV=1	22	27	-0.295456	2.12068	6.00994	1.86e-09	5.51e-08	1.3e-08	TRUE			-5
AC454_contig26073_v3	1063	CCall_contig27391_v2	AC454_contig26073_v3_2_ORF2	IPR013753|IPR003577|IPR003579|IPR003578|IPR002041|IPR005225|IPR002078	Ras|Ras small GTPase, Ras type|Ras small GTPase, Rab type|Ras small GTPase, Rho type|Ran GTPase|Small GTP-binding protein|RNA polymerase sigma factor 54, interaction	tr|A9PE06|A9PE06_POPTR	Predicted protein OS=Populus trichocarpa GN=POPTRDRAFT_722063 PE=2 SV=1	22	27	-0.295456	2.12068	6.00994	1.86e-09	5.51e-08	1.3e-08	TRUE			-5
AC454_contig7121_v3	2175	CCall_contig4203_v2	-	-	-	tr|A9XWA9|A9XWA9_9ROSI	DNA-directed RNA polymerase OS=Quercus nigra GN=rpoC2 PE=3 SV=1	22	27	-0.295456	2.12068	6.00994	1.86e-09	5.51e-08	1.3e-08	TRUE			-5
AC454_contig25956_v3	1102	CCall_contig933_v2	AC454_contig25956_v3_2_ORF1	IPR011051|IPR004313|IPR014710	Cupin, RmlC-type|Acireductone dioxygenase, ARD|RmlC-like jelly roll fold	tr|B9RTK2|B9RTK2_RICCO	Acireductone dioxygenase, putative OS=Ricinus communis GN=RCOM_0911070 PE=4 SV=1	62	76	-0.293731	2.12241	10.0956	5.78e-24	5.58e-22	1.32e-22	TRUE			-14
AC454_contig134_v3	529	CCall_contig9099_v2	-	-	-	tr|A9PK28|A9PK28_9ROSI	Putative uncharacterized protein OS=Populus trichocarpa x Populus deltoides PE=2 SV=1	9	11	-0.289507	2.12663	3.85063	0.000117814	0.00137564	0.000324402	TRUE			-2
AC454_contig20407_v3	768	CCall_contig6129_v2	AC454_contig20407_v3_3_ORF2	IPR001327	Pyridine nucleotide-disulphide oxidoreductase, NAD-binding region	tr|A7PGD2|A7PGD2_VITVI	Chromosome chr6 scaffold_15, whole genome shotgun sequence OS=Vitis vinifera GN=GSVIVT00017496001 PE=4 SV=1	9	11	-0.289507	2.12663	3.85063	0.000117814	0.00137564	0.000324402	TRUE			-2
AC454_contig23976_v3	270	CCall_contig44564_v2	-	-	-	-	-	9	11	-0.289507	2.12663	3.85063	0.000117814	0.00137564	0.000324402	TRUE			-2
AC454_contig30289_v3	523	CCall_contig41632_v2	AC454_contig30289_v3_3_ORF1	IPR005843	Alpha-D-phosphohexomutase, C-terminal	tr|B9HJE0|B9HJE0_POPTR	Predicted protein OS=Populus trichocarpa GN=POPTRDRAFT_832763 PE=3 SV=1	9	11	-0.289507	2.12663	3.85063	0.000117814	0.00137564	0.000324402	TRUE			-2
AC454_contig35203_v3	383	CCall_contig20266_v2	AC454_contig35203_v3_6_ORF1	IPR008700	Defence response, Rin4	tr|B9GFY3|B9GFY3_POPTR	Predicted protein (Fragment) OS=Populus trichocarpa GN=POPTRDRAFT_176203 PE=4 SV=1	9	11	-0.289507	2.12663	3.85063	0.000117814	0.00137564	0.000324402	TRUE			-2
AC454_contig436_v3	471	CCall_contig45674_v2	-	-	-	tr|B9SL82|B9SL82_RICCO	Putative uncharacterized protein OS=Ricinus communis GN=RCOM_0092370 PE=4 SV=1	9	11	-0.289507	2.12663	3.85063	0.000117814	0.00137564	0.000324402	TRUE			-2
AC454_contig5665_v3	821	CCall_contig2154_v2	AC454_contig5665_v3_2_ORF1	IPR017972|IPR001128	Cytochrome P450, conserved site|Cytochrome P450	tr|B9HWV8|B9HWV8_POPTR	Cytochrome P450 OS=Populus trichocarpa GN=CYP749A9 PE=3 SV=1	9	11	-0.289507	2.12663	3.85063	0.000117814	0.00137564	0.000324402	TRUE			-2
AC454_contig623_v3	629	CCall_contig7273_v2	AC454_contig623_v3_6_ORF2	IPR002836	DNA-binding TFAR19-related protein	tr|A9PGX0|A9PGX0_POPTR	Predicted protein OS=Populus trichocarpa GN=POPTRDRAFT_746752 PE=2 SV=1	9	11	-0.289507	2.12663	3.85063	0.000117814	0.00137564	0.000324402	TRUE			-2
AC454_contig9662_v3	1061	CCall_contig38597_v2	AC454_contig9662_v3_1_ORF1	IPR004140	Exo70 exocyst complex subunit	tr|B9RSB7|B9RSB7_RICCO	Protein binding protein, putative OS=Ricinus communis GN=RCOM_1653250 PE=4 SV=1	9	11	-0.289507	2.12663	3.85063	0.000117814	0.00137564	0.000324402	TRUE			-2
AC454_contig14459_v3	2596	CCall_contig47223_v2	AC454_contig14459_v3_1_ORF2	IPR013786|IPR006091|IPR013764|IPR009100|IPR009075|IPR002655|IPR012258	Acyl-CoA dehydrogenase/oxidase, N-terminal|Acyl-CoA oxidase/dehydrogenase, central region|Acyl-CoA oxidase/dehydrogenase, type1/2, C-terminal|Acyl-CoA dehydrogenase/oxidase|Acyl-CoA dehydrogenase/oxidase C-terminal|Acyl-CoA oxidase, C-terminal|Acyl-CoA oxidase	tr|B9SH72|B9SH72_RICCO	Acyl-CoA oxidase, putative OS=Ricinus communis GN=RCOM_1119640 PE=4 SV=1	59	72	-0.287282	2.12886	9.86711	5.78e-23	5.14e-21	1.22e-21	TRUE			-13
AC454_contig25430_v3	1690	CCall_contig705_v2	AC454_contig25430_v3_1_ORF1	IPR001662|IPR010987|IPR012336|IPR012335|IPR004045|IPR004046|IPR017933	Translation elongation factor EF1B, gamma chain, conserved|Glutathione S-transferase, C-terminal-like|Thioredoxin-like fold|Thioredoxin fold|Glutathione S-transferase, N-terminal|Glutathione S-transferase, C-terminal|Glutathione S-transferase/chloride channel, C-terminal	tr|A5AKT0|A5AKT0_VITVI	Putative uncharacterized protein OS=Vitis vinifera GN=VITISV_021574 PE=4 SV=1	51	62	-0.281771	2.13437	9.18853	3.98e-20	3e-18	7.09e-19	TRUE			-11
AC454_contig20446_v3	1192	CCall_contig11632_v2	-	-	-	tr|A7PKZ9|A7PKZ9_VITVI	Chromosome chr7 scaffold_20, whole genome shotgun sequence OS=Vitis vinifera GN=GSVIVT00019377001 PE=4 SV=1	28	34	-0.280108	2.13603	6.81118	9.68e-12	3.8e-10	8.97e-11	TRUE			-6
AC454_contig6297_v3	1121	CCall_contig48185_v2	AC454_contig6297_v3_1_ORF1	IPR009637	Transmembrane receptor, eukaryota	tr|B9GY39|B9GY39_POPTR	Predicted protein OS=Populus trichocarpa GN=POPTRDRAFT_554569 PE=4 SV=1	19	23	-0.275634	2.1405	5.61798	1.93e-08	4.99e-07	1.18e-07	TRUE			-4
AC454_contig39490_v3	1888	CCall_contig18276_v2	AC454_contig39490_v3_3_ORF1	IPR011258|IPR006124|IPR005995|IPR017849|IPR017850	BPG-independent PGAM, N-terminal|Metalloenzyme|Phosphoglycerate mutase, 2,3-bisphosphoglycerate-independent|Alkaline phosphatase-like, alpha/beta/alpha|Alkaline-phosphatase-like, core domain	tr|C5DB67|C5DB67_VITVI	Putative 2-3 biphosphoglycerate independant phosphoglycerate mutase OS=Vitis vinifera GN=40N03_140 PE=4 SV=1	60	72	-0.263034	2.1531	10.0215	1.23e-23	1.15e-21	2.71e-22	TRUE			-12
AC454_contig33855_v3	913	CCall_contig2521_v2	AC454_contig33855_v3_3_ORF2	IPR000994|IPR001131	Peptidase M24, structural domain|Peptidase M24B, X-Pro dipeptidase/aminopeptidase P, conserved site	tr|B9SGI3|B9SGI3_RICCO	Xaa-pro aminopeptidase, putative OS=Ricinus communis GN=RCOM_0553210 PE=3 SV=1	10	12	-0.263034	2.1531	4.09065	4.3e-05	0.000569423	0.000134503	TRUE			-2
AC454_contig34178_v3	822	CCall_contig38879_v2	-	-	-	tr|B9IQ89|B9IQ89_POPTR	Predicted protein OS=Populus trichocarpa GN=POPTRDRAFT_738728 PE=4 SV=1	10	12	-0.263034	2.1531	4.09065	4.3e-05	0.000569423	0.000134503	TRUE			-2
AC454_contig530_v3	606	CCall_contig10278_v2	AC454_contig530_v3_2_ORF1	IPR006032|IPR012340|IPR016027|IPR005680	Ribosomal protein S12/S23|Nucleic acid-binding, OB-fold|Nucleic acid-binding, OB-fold-like|Ribosomal protein S23, eukaryotic/archaeal	tr|Q38HT5|Q38HT5_SOLTU	Putative uncharacterized protein OS=Solanum tuberosum PE=2 SV=1	10	12	-0.263034	2.1531	4.09065	4.3e-05	0.000569423	0.000134503	TRUE			-2
AC454_contig43289_v3	566	CCall_contig29590_v2	AC454_contig43289_v3_1_ORF2	IPR008432	Cytochrome c oxidase subunit Vc	tr|B9GSS9|B9GSS9_POPTR	Predicted protein OS=Populus trichocarpa GN=POPTRDRAFT_799220 PE=4 SV=1	21	25	-0.251539	2.1646	5.9479	2.72e-09	7.95e-08	1.88e-08	TRUE			-4
AC454_contig11243_v3	1181	CCall_contig704_v2	-	-	-	tr|A5AJH6|A5AJH6_VITVI	Chromosome chr10 scaffold_138, whole genome shotgun sequence OS=Vitis vinifera GN=GSVIVT00003054001 PE=4 SV=1	80	95	-0.247928	2.16821	11.6233	3.14e-31	5.07e-29	1.2e-29	TRUE			-15
AC454_contig43060_v3	834	CCall_contig42595_v2	AC454_contig43060_v3_4_ORF2	IPR000453|IPR020541	Chorismate synthase|Chorismate synthase, conserved site	tr|Q30CZ7|Q30CZ7_FAGSY	Chorismate synthase OS=Fagus sylvatica PE=2 SV=1	16	19	-0.247928	2.16821	5.19708	2.02e-07	4.36e-06	1.03e-06	TRUE			-3
AC454_contig16338_v3	1055	CCall_contig436_v2	AC454_contig16338_v3_3_ORF2	IPR015465|IPR000504|IPR012677	RNA recognition motif, glycine rich protein|RNA recognition motif, RNP-1|Nucleotide-binding, alpha-beta plait	tr|Q6YNS1|Q6YNS1_PRUAV	Putative glycine-rich RNA-binding protein OS=Prunus avium PE=2 SV=1	129	153	-0.246161	2.16998	14.7694	2.31e-49	8.03e-47	1.9e-47	TRUE			-24
AC454_contig14106_v3	507	CCall_contig5624_v2	AC454_contig14106_v3_3_ORF1	IPR002108	Actin-binding, cofilin/tropomyosin type	tr|A9PE00|A9PE00_POPTR	Actin depolymerizing factor 4 OS=Populus trichocarpa GN=ADF4 PE=2 SV=1	22	26	-0.241008	2.17513	6.10635	1.02e-09	3.17e-08	7.49e-09	TRUE			-4
AC454_contig534_v3	386	CCall_contig15123_v2	AC454_contig534_v3_2_ORF1	IPR008195|IPR018065	Ribosomal protein L34e|Ribosomal protein L34e, conserved site	tr|Q2HVS3|Q2HVS3_MEDTR	Putative uncharacterized protein OS=Medicago truncatula GN=MtrDRAFT_AC148762g13v2 PE=4 SV=1	11	13	-0.241008	2.17513	4.3177	1.58e-05	0.000234005	5.53e-05	TRUE			-2
AC454_contig33580_v3	1365	CCall_contig3519_v2	AC454_contig33580_v3_6_ORF2	IPR019926|IPR000597|IPR009000	Ribosomal protein L3, conserved site|Ribosomal protein L3|Translation elongation/initiation factor/Ribosomal, beta-barrel	tr|A5BAZ0|A5BAZ0_VITVI	Putative uncharacterized protein OS=Vitis vinifera GN=VITISV_042376 PE=3 SV=1	61	72	-0.239188	2.17695	10.1745	2.58e-24	2.58e-22	6.09e-23	TRUE			-11
AC454_contig10351_v3	944	CCall_contig29467_v2	-	-	-	tr|A5BQP3|A5BQP3_VITVI	Chromosome chr3 scaffold_8, whole genome shotgun sequence OS=Vitis vinifera GN=GSVIVT00036059001 PE=4 SV=1	17	20	-0.234465	2.18167	5.37775	7.54e-08	1.76e-06	4.15e-07	TRUE			-3
AC454_contig12497_v3	756	CCall_contig1940_v2	AC454_contig12497_v3_3_ORF2	IPR018260|IPR001063|IPR005721	Ribosomal protein L22/L17, conserved site|Ribosomal protein L22/L17|Ribosomal protein L22/L17, eukaryotic/archaeal	tr|A7PHG3|A7PHG3_VITVI	Chromosome chr17 scaffold_16, whole genome shotgun sequence OS=Vitis vinifera GN=GSVIVT00017930001 PE=3 SV=1	17	20	-0.234465	2.18167	5.37775	7.54e-08	1.76e-06	4.15e-07	TRUE			-3
AC454_contig44979_v3	823	CCall_contig19527_v2	-	-	-	tr|Q70AB2|Q70AB2_FAGSY	Ethylene transcription factor OS=Fagus sylvatica GN=erf1 PE=2 SV=1	57	67	-0.233199	2.18294	9.85195	6.72e-23	5.96e-21	1.41e-21	TRUE			-10
AC454_contig13798_v3	2142	CCall_contig12332_v2	AC454_contig13798_v3_2_ORF2	IPR001757|IPR006534|IPR005834	ATPase, P-type, K/Mg/Cd/Cu/Zn/Na/Ca/Na/H-transporter|ATPase, P-type, plasma-membrane proton-efflux|Haloacid dehalogenase-like hydrolase	tr|Q7Y066|Q7Y066_SESRO	Plasma membrane H+-ATPase OS=Sesbania rostrata GN=srha5 PE=2 SV=1	40	47	-0.232661	2.18348	8.2539	1.53e-16	8.87e-15	2.1e-15	TRUE			-7
AC454_contig836_v3	836	CCall_contig16962_v2	AC454_contig836_v3_5_ORF1	IPR000626|IPR019955|IPR019954	Ubiquitin|Ubiquitin supergroup|Ubiquitin conserved site	tr|A9P8E2|A9P8E2_POPTR	Predicted protein OS=Populus trichocarpa GN=POPTRDRAFT_831398 PE=2 SV=1	23	27	-0.231326	2.18481	6.26089	3.83e-10	1.25e-08	2.96e-09	TRUE			-4
AC454_contig7385_v3	1154	CCall_contig40517_v2	AC454_contig7385_v3_6_ORF2	IPR003960|IPR003593|IPR003959|IPR005937	ATPase, AAA-type, conserved site|ATPase, AAA+ type, core|ATPase, AAA-type, core|26S proteasome subunit P45	tr|B9SJQ0|B9SJQ0_RICCO	26S protease regulatory subunit, putative OS=Ricinus communis GN=RCOM_1629040 PE=3 SV=1	24	28	-0.222392	2.19375	6.41178	1.44e-10	5.04e-09	1.19e-09	TRUE			-4
AC454_contig1129_v3	853	CCall_contig45988_v2	AC454_contig1129_v3_3_ORF2	IPR001199|IPR018506	Cytochrome b5|Cytochrome b5, heme-binding site	tr|Q5V9L3|Q5V9L3_VERFO	Cytochrome b5 isoform Cb5-B OS=Vernicia fordii PE=2 SV=1	12	14	-0.222392	2.19375	4.53365	5.8e-06	9.69e-05	2.24e-05	TRUE			-2
AC454_contig16145_v3	641	CCall_contig6652_v2	AC454_contig16145_v3_2_ORF1	IPR001951|IPR009072|IPR019809|IPR007125	Histone H4|Histone-fold|Histone H4, conserved site|Histone core	tr|B3PAX8|B3PAX8_DROER	Histone H4 (Fragment) OS=Drosophila erecta GN=GG21374 PE=3 SV=1	12	14	-0.222392	2.19375	4.53365	5.8e-06	9.69e-05	2.24e-05	TRUE			-2
AC454_contig1937_v3	901	CCall_contig19778_v2	AC454_contig1937_v3_3_ORF2	IPR018283	Ribosomal protein S8e, conserved site	tr|B3TM36|B3TM36_ELAGV	Ribosomal protein S8 OS=Elaeis guineensis var. tenera PE=2 SV=1	50	58	-0.214125	2.20201	9.27691	1.74e-20	1.35e-18	3.19e-19	TRUE			-8
AC454_contig29680_v3	1136	CCall_contig3308_v2	AC454_contig29680_v3_1_ORF1	IPR009001|IPR009000|IPR004161|IPR004160	Translation elongation factor EF1A/initiation factor IF2gamma, C-terminal|Translation elongation/initiation factor/Ribosomal, beta-barrel|Translation elongation factor EFTu/EF1A, domain 2|Translation elongation factor EFTu/EF1A, C-terminal	tr|Q9LN13|Q9LN13_ARATH	Elongation factor 1-alpha OS=Arabidopsis thaliana PE=3 SV=1	109	126	-0.209096	2.20704	13.7189	7.82e-43	2.11e-40	4.98e-41	TRUE			-17
AC454_contig5457_v3	1025	CCall_contig12667_v2	AC454_contig5457_v3_2_ORF1	IPR000196|IPR015972|IPR015974	Ribosomal protein L19/L19e|Ribosomal protein L19/L19e, domain 1|Ribosomal protein L19/L19e, domain 3	tr|B7FH56|B7FH56_MEDTR	Ribosomal protein L19 OS=Medicago truncatula PE=2 SV=1	33	38	-0.203533	2.21261	7.55857	4.08e-14	2.03e-12	4.8e-13	TRUE			-5
AC454_contig2171_v3	1560	CCall_contig45654_v2	AC454_contig2171_v3_6_ORF2	IPR001915	Peptidase M48, Ste24p	tr|A7PZK9|A7PZK9_VITVI	Chromosome chr15 scaffold_40, whole genome shotgun sequence OS=Vitis vinifera GN=GSVIVT00026916001 PE=3 SV=1	20	23	-0.201634	2.2145	5.88722	3.93e-09	1.14e-07	2.69e-08	TRUE			-3
AC454_contig10504_v3	1862	CCall_contig45429_v2	AC454_contig10504_v3_6_ORF2	IPR001563|IPR018202	Peptidase S10, serine carboxypeptidase|Peptidase S10, serine carboxypeptidase, active site	tr|B9S821|B9S821_RICCO	Serine carboxypeptidase, putative OS=Ricinus communis GN=RCOM_1383950 PE=4 SV=1	41	47	-0.197037	2.2191	8.44052	3.16e-17	1.94e-15	4.58e-16	TRUE			-6
AC454_contig39899_v3	642	CCall_contig12446_v2	AC454_contig39899_v3_6_ORF1	IPR012336|IPR004123|IPR012335	Thioredoxin-like fold|mRNA splicing factor, thioredoxin-like U5 snRNP|Thioredoxin fold	tr|B9SUQ5|B9SUQ5_RICCO	Mitosis protein dim1, putative OS=Ricinus communis GN=RCOM_0626720 PE=4 SV=1	14	16	-0.192645	2.22349	4.93781	7.9e-07	1.57e-05	3.71e-06	TRUE			-2
AC454_contig9271_v3	891	CCall_contig10479_v2	AC454_contig9271_v3_4_ORF1	IPR001047|IPR018283	Ribosomal protein S8e|Ribosomal protein S8e, conserved site	tr|B4FGG1|B4FGG1_MAIZE	Ribosomal protein S8 OS=Zea mays PE=2 SV=1	14	16	-0.192645	2.22349	4.93781	7.9e-07	1.57e-05	3.71e-06	TRUE			-2
AC454_contig12068_v3	1062	CCall_contig5903_v2	AC454_contig12068_v3_2_ORF2	IPR013090	Phospholipase A2, active site	tr|A5BAG5|A5BAG5_VITVI	Putative uncharacterized protein OS=Vitis vinifera GN=VITISV_032205 PE=4 SV=1	7	8	-0.192645	2.22349	3.49149	0.000480338	0.00463806	0.00109262	TRUE			-1
AC454_contig14620_v3	888	CCall_contig4717_v2	AC454_contig14620_v3_4_ORF1	IPR000133	ER lumen protein retaining receptor	tr|B9STD7|B9STD7_RICCO	ER lumen protein retaining receptor, putative OS=Ricinus communis GN=RCOM_0661410 PE=4 SV=1	7	8	-0.192645	2.22349	3.49149	0.000480338	0.00463806	0.00109262	TRUE			-1
AC454_contig16104_v3	682	CCall_contig18439_v2	AC454_contig16104_v3_1_ORF1	IPR019382	RNA polymerase I-associated factor PAF67	tr|B9H917|B9H917_POPTR	Predicted protein OS=Populus trichocarpa GN=POPTRDRAFT_802394 PE=4 SV=1	7	8	-0.192645	2.22349	3.49149	0.000480338	0.00463806	0.00109262	TRUE			-1
AC454_contig19839_v3	694	CCall_contig25881_v2	AC454_contig19839_v3_3_ORF2	IPR016039|IPR013528|IPR000590	Thiolase-like|Hydroxymethylglutaryl-coenzyme A synthase, N-terminal|Hydroxymethylglutaryl-coenzyme A synthase, active site	tr|B9GW51|B9GW51_POPTR	Predicted protein OS=Populus trichocarpa GN=POPTRDRAFT_646543 PE=4 SV=1	7	8	-0.192645	2.22349	3.49149	0.000480338	0.00463806	0.00109262	TRUE			-1
AC454_contig27251_v3	663	CCall_contig34452_v2	-	-	-	tr|A7PL35|A7PL35_VITVI	Chromosome chr7 scaffold_20, whole genome shotgun sequence OS=Vitis vinifera GN=GSVIVT00019418001 PE=4 SV=1	7	8	-0.192645	2.22349	3.49149	0.000480338	0.00463806	0.00109262	TRUE			-1
AC454_contig29047_v3	604	CCall_contig2496_v2	-	-	-	tr|B9S071|B9S071_RICCO	Ferric-chelate reductase, putative OS=Ricinus communis GN=RCOM_1299860 PE=4 SV=1	7	8	-0.192645	2.22349	3.49149	0.000480338	0.00463806	0.00109262	TRUE			-1
AC454_contig29248_v3	941	CCall_contig47405_v2	AC454_contig29248_v3_1_ORF3	IPR006628	PUR-alpha/beta/gamma, DNA/RNA-binding	tr|B9GXW5|B9GXW5_POPTR	Predicted protein OS=Populus trichocarpa GN=POPTRDRAFT_647415 PE=4 SV=1	7	8	-0.192645	2.22349	3.49149	0.000480338	0.00463806	0.00109262	TRUE			-1
AC454_contig295_v3	559	CCall_contig14428_v2	AC454_contig295_v3_3_ORF1	IPR011709	Domain of unknown function DUF1605	tr|A5ADC4|A5ADC4_VITVI	Chromosome chr7 scaffold_42, whole genome shotgun sequence OS=Vitis vinifera GN=GSVIVT00028144001 PE=4 SV=1	7	8	-0.192645	2.22349	3.49149	0.000480338	0.00463806	0.00109262	TRUE			-1
AC454_contig37361_v3	886	CCall_contig44269_v2	AC454_contig37361_v3_4_ORF1	IPR001128	Cytochrome P450	tr|A7PY39|A7PY39_VITVI	Chromosome chr15 scaffold_37, whole genome shotgun sequence OS=Vitis vinifera GN=GSVIVT00026288001 PE=3 SV=1	7	8	-0.192645	2.22349	3.49149	0.000480338	0.00463806	0.00109262	TRUE			-1
AC454_contig41778_v3	712	CCall_contig12930_v2	AC454_contig41778_v3_5_ORF1	IPR001342|IPR001412|IPR019811	Homoserine dehydrogenase, catalytic|Aminoacyl-tRNA synthetase, class I, conserved site|Homoserine dehydrogenase, conserved site	tr|B9MWJ3|B9MWJ3_POPTR	Predicted protein (Fragment) OS=Populus trichocarpa GN=POPTRDRAFT_288174 PE=4 SV=1	7	8	-0.192645	2.22349	3.49149	0.000480338	0.00463806	0.00109262	TRUE			-1
AC454_contig41865_v3	418	CCall_contig17144_v2	AC454_contig41865_v3_4_ORF2	IPR007194	Transport protein particle (TRAPP) component	tr|A5AU19|A5AU19_VITVI	Chromosome chr19 scaffold_4, whole genome shotgun sequence OS=Vitis vinifera GN=GSVIVT00027363001 PE=4 SV=1	7	8	-0.192645	2.22349	3.49149	0.000480338	0.00463806	0.00109262	TRUE			-1
AC454_contig42320_v3	423	CCall_contig47359_v2	AC454_contig42320_v3_6_ORF1	IPR001544|IPR005786	Aminotransferase, class IV|Branched-chain amino acid aminotransferase II	tr|A7QZI3|A7QZI3_VITVI	Branched-chain-amino-acid aminotransferase OS=Vitis vinifera GN=GSVIVT00010662001 PE=3 SV=1	7	8	-0.192645	2.22349	3.49149	0.000480338	0.00463806	0.00109262	TRUE			-1
AC454_contig439_v3	705	CCall_contig26453_v2	-	-	-	tr|A7PN89|A7PN89_VITVI	Chromosome chr1 scaffold_22, whole genome shotgun sequence OS=Vitis vinifera GN=GSVIVT00021136001 PE=4 SV=1	7	8	-0.192645	2.22349	3.49149	0.000480338	0.00463806	0.00109262	TRUE			-1
AC454_contig713_v3	621	CCall_contig38498_v2	-	-	-	tr|B9SAT9|B9SAT9_RICCO	Epoxide hydrolase, putative OS=Ricinus communis GN=RCOM_1178720 PE=4 SV=1	7	8	-0.192645	2.22349	3.49149	0.000480338	0.00463806	0.00109262	TRUE			-1
AC454_contig960_v3	572	CCall_contig37803_v2	AC454_contig960_v3_6_ORF2	IPR012336|IPR002023	Thioredoxin-like fold|NADH:ubiquinone oxidoreductase, 24kDa subunit	tr|B9GS73|B9GS73_POPTR	Predicted protein OS=Populus trichocarpa GN=POPTRDRAFT_709824 PE=4 SV=1	7	8	-0.192645	2.22349	3.49149	0.000480338	0.00463806	0.00109262	TRUE			-1
AC454_contig22817_v3	1012	CCall_contig30093_v2	AC454_contig22817_v3_1_ORF2	IPR006689|IPR005225|IPR006688|IPR006687|IPR003579	ARF/SAR superfamily|Small GTP-binding protein|ADP-ribosylation factor|GTP-binding protein SAR1|Ras small GTPase, Rab type	tr|C0PPL2|C0PPL2_PICSI	Putative uncharacterized protein OS=Picea sitchensis PE=2 SV=1	44	50	-0.184425	2.23171	8.77444	1.72e-18	1.16e-16	2.74e-17	TRUE			-6
AC454_contig41299_v3	1608	CCall_contig20422_v2	AC454_contig41299_v3_4_ORF1	IPR004667	ADP/ATP carrier protein	tr|Q1AK42|Q1AK42_MANES	Plastid ATP/ADP transport protein 2 OS=Manihot esculenta GN=AATP2 PE=2 SV=1	22	25	-0.184425	2.23171	6.20406	5.5e-10	1.77e-08	4.18e-09	TRUE			-3
AC454_contig9688_v3	1180	CCall_contig21517_v2	AC454_contig9688_v3_6_ORF1	IPR011009|IPR008271|IPR000719|IPR017442|IPR020635|IPR002290	Protein kinase-like domain|Serine/threonine-protein kinase, active site|Protein kinase, catalytic domain|Serine/threonine-protein kinase-like domain|Tyrosine-protein kinase, subgroup, catalytic domain|Serine/threonine-protein kinase domain	tr|B9SSB2|B9SSB2_RICCO	Putative uncharacterized protein OS=Ricinus communis GN=RCOM_1228290 PE=4 SV=1	22	25	-0.184425	2.23171	6.20406	5.5e-10	1.77e-08	4.18e-09	TRUE			-3
AC454_contig16476_v3	1077	CCall_contig2214_v2	AC454_contig16476_v3_2_ORF1	IPR005711|IPR020568|IPR000851|IPR018192|IPR013810|IPR014720|IPR014721|IPR005324	Ribosomal protein S5, eukaryotic/archaeal|Ribosomal protein S5 domain 2-type fold|Ribosomal protein S5|Ribosomal protein S5, N-terminal, conserved site|Ribosomal protein S5, N-terminal|Double-stranded RNA-binding-like|Ribosomal protein S5 domain 2-type fold, subgroup|Ribosomal protein S5, C-terminal	tr|B9RIC4|B9RIC4_RICCO	40S ribosomal protein S2, putative OS=Ricinus communis GN=RCOM_1577790 PE=3 SV=1	37	42	-0.182864	2.23327	8.04954	8.31e-16	4.57e-14	1.08e-14	TRUE			-5
AC454_contig32327_v3	1325	CCall_contig8379_v2	AC454_contig32327_v3_3_ORF2	IPR016050|IPR001353	Proteasome, beta-type subunit, conserved site|Proteasome, subunit alpha/beta	tr|A9PFL7|A9PFL7_POPTR	Proteasome subunit beta type OS=Populus trichocarpa GN=POPTRDRAFT_817788 PE=2 SV=1	31	35	-0.175087	2.24105	7.38359	1.54e-13	7.41e-12	1.75e-12	TRUE			-4
AC454_contig21450_v3	691	CCall_contig6403_v2	-	-	-	tr|Q670N9|Q670N9_FRAAN	Putative uncharacterized protein (Fragment) OS=Fragaria ananassa PE=2 SV=1	16	18	-0.169925	2.24621	5.31176	1.09e-07	2.5e-06	5.91e-07	TRUE			-2
AC454_contig41432_v3	829	CCall_contig6836_v2	AC454_contig41432_v3_3_ORF2	IPR001210|IPR018273	Ribosomal protein S17e|Ribosomal protein S17e, conserved site	tr|A9PEJ6|A9PEJ6_POPTR	Predicted protein OS=Populus trichocarpa GN=POPTRDRAFT_563545 PE=2 SV=1	16	18	-0.169925	2.24621	5.31176	1.09e-07	2.5e-06	5.91e-07	TRUE			-2
AC454_contig13272_v3	639	CCall_contig45700_v2	-	-	-	tr|A7QBR7|A7QBR7_VITVI	Chromosome chr1 scaffold_75, whole genome shotgun sequence OS=Vitis vinifera GN=GSVIVT00035083001 PE=3 SV=1	8	9	-0.169925	2.24621	3.75589	0.000172725	0.00190139	0.000448445	TRUE			-1
AC454_contig20435_v3	553	CCall_contig7461_v2	AC454_contig20435_v3_5_ORF1	IPR003213	Cytochrome c oxidase, subunit VIb	tr|B9SQE4|B9SQE4_RICCO	Cytochrome C oxidase polypeptide vib, putative OS=Ricinus communis GN=RCOM_0781580 PE=4 SV=1	8	9	-0.169925	2.24621	3.75589	0.000172725	0.00190139	0.000448445	TRUE			-1
AC454_contig2891_v3	886	CCall_contig30773_v2	AC454_contig2891_v3_4_ORF3	IPR018062	Helix-turn-helix, AraC type, subdomain 2	tr|A9PBE4|A9PBE4_POPTR	Putative uncharacterized protein OS=Populus trichocarpa PE=2 SV=1	8	9	-0.169925	2.24621	3.75589	0.000172725	0.00190139	0.000448445	TRUE			-1
AC454_contig38182_v3	396	CCall_contig25217_v2	AC454_contig38182_v3_2_ORF1	IPR004045|IPR012336|IPR010987|IPR017933|IPR012335	Glutathione S-transferase, N-terminal|Thioredoxin-like fold|Glutathione S-transferase, C-terminal-like|Glutathione S-transferase/chloride channel, C-terminal|Thioredoxin fold	tr|A7QU21|A7QU21_VITVI	Chromosome undetermined scaffold_175, whole genome shotgun sequence OS=Vitis vinifera GN=GSVIVT00006659001 PE=4 SV=1	8	9	-0.169925	2.24621	3.75589	0.000172725	0.00190139	0.000448445	TRUE			-1
AC454_contig38951_v3	1126	CCall_contig2051_v2	-	-	-	tr|B9GUU1|B9GUU1_POPTR	Predicted protein OS=Populus trichocarpa GN=POPTRDRAFT_709990 PE=4 SV=1	8	9	-0.169925	2.24621	3.75589	0.000172725	0.00190139	0.000448445	TRUE			-1
AC454_contig41227_v3	673	CCall_contig28658_v2	AC454_contig41227_v3_4_ORF2	IPR015590|IPR016161|IPR016162	Aldehyde dehydrogenase|Aldehyde/histidinol dehydrogenase|Aldehyde dehydrogenase, N-terminal	tr|Q94G64|Q94G64_MAIZE	T-cytoplasm male sterility restorer factor 2 OS=Zea mays GN=rf2 PE=2 SV=1	8	9	-0.169925	2.24621	3.75589	0.000172725	0.00190139	0.000448445	TRUE			-1
AC454_contig41257_v3	695	CCall_contig3316_v2	AC454_contig41257_v3_2_ORF1	IPR001772|IPR015741	Kinase-associated KA1|Protein kinase, Snf1-like AMPK	tr|P93113|P93113_CUCSA	SNF1-related protein kinase OS=Cucumis sativus PE=2 SV=1	8	9	-0.169925	2.24621	3.75589	0.000172725	0.00190139	0.000448445	TRUE			-1
AC454_contig808_v3	935	CCall_contig1535_v2	-	-	-	tr|B9SJB0|B9SJB0_RICCO	Glycosyltransferase QUASIMODO1, putative OS=Ricinus communis GN=RCOM_0524370 PE=4 SV=1	8	9	-0.169925	2.24621	3.75589	0.000172725	0.00190139	0.000448445	TRUE			-1
AC454_contig9567_v3	512	CCall_contig100_v2	-	-	-	-	-	8	9	-0.169925	2.24621	3.75589	0.000172725	0.00190139	0.000448445	TRUE			-1
AC454_contig20983_v3	1408	CCall_contig32435_v2	AC454_contig20983_v3_3_ORF2	IPR017972|IPR001128	Cytochrome P450, conserved site|Cytochrome P450	tr|B9SJN4|B9SJN4_RICCO	Cytochrome P450, putative OS=Ricinus communis GN=RCOM_1106600 PE=3 SV=1	27	30	-0.152003	2.26414	6.93389	4.09e-12	1.67e-10	3.95e-11	TRUE			-3
AC454_contig33615_v3	1099	CCall_contig9218_v2	AC454_contig33615_v3_2_ORF2	IPR000422|IPR000926|IPR017945	DHBP synthase RibB|GTP cyclohydrolase II|DHBP synthase RibB-like alpha/beta domain	tr|A7Q667|A7Q667_VITVI	Chromosome undetermined scaffold_55, whole genome shotgun sequence OS=Vitis vinifera GN=GSVIVT00031262001 PE=4 SV=1	18	20	-0.152003	2.26414	5.66134	1.5e-08	3.91e-07	9.25e-08	TRUE			-2
AC454_contig10276_v3	649	CCall_contig1536_v2	-	-	-	tr|A7Q6M5|A7Q6M5_VITVI	CBL-interacting protein kinase 14 OS=Vitis vinifera GN=CIPK14 PE=2 SV=1	9	10	-0.152003	2.26414	4.00307	6.25e-05	0.000773911	0.000182702	TRUE			-1
AC454_contig1530_v3	506	CCall_contig23155_v2	AC454_contig1530_v3_2_ORF1	IPR002671	Ribosomal protein L22e	tr|B9I9R1|B9I9R1_POPTR	Predicted protein (Fragment) OS=Populus trichocarpa GN=POPTRDRAFT_245786 PE=4 SV=1	9	10	-0.152003	2.26414	4.00307	6.25e-05	0.000773911	0.000182702	TRUE			-1
AC454_contig2000_v3	673	CCall_contig3014_v2	-	-	-	tr|A7PU07|A7PU07_VITVI	Chromosome chr7 scaffold_31, whole genome shotgun sequence OS=Vitis vinifera GN=GSVIVT00023611001 PE=4 SV=1	9	10	-0.152003	2.26414	4.00307	6.25e-05	0.000773911	0.000182702	TRUE			-1
AC454_contig25078_v3	837	CCall_contig26604_v2	AC454_contig25078_v3_3_ORF1	IPR000996	Clathrin light chain	tr|B7FKY8|B7FKY8_MEDTR	Putative uncharacterized protein (Fragment) OS=Medicago truncatula PE=2 SV=1	9	10	-0.152003	2.26414	4.00307	6.25e-05	0.000773911	0.000182702	TRUE			-1
AC454_contig37278_v3	620	CCall_contig44758_v2	-	-	-	-	-	9	10	-0.152003	2.26414	4.00307	6.25e-05	0.000773911	0.000182702	TRUE			-1
AC454_contig13407_v3	1697	CCall_contig1012_v2	AC454_contig13407_v3_1_ORF2	IPR000741|IPR013785	Fructose-bisphosphate aldolase, class-I|Aldolase-type TIM barrel	tr|B9SJY9|B9SJY9_RICCO	Fructose-bisphosphate aldolase OS=Ricinus communis GN=RCOM_0577600 PE=3 SV=1	55	61	-0.149378	2.26676	9.90415	3.99e-23	3.63e-21	8.59e-22	TRUE			-6
AC454_contig28207_v3	1121	CCall_contig23733_v2	AC454_contig28207_v3_5_ORF1	IPR020635|IPR002290|IPR000719|IPR017442|IPR011009|IPR008271	Tyrosine-protein kinase, subgroup, catalytic domain|Serine/threonine-protein kinase domain|Protein kinase, catalytic domain|Serine/threonine-protein kinase-like domain|Protein kinase-like domain|Serine/threonine-protein kinase, active site	tr|B9S913|B9S913_RICCO	Protein kinase, putative OS=Ricinus communis GN=RCOM_0837790 PE=4 SV=1	19	21	-0.14439	2.27175	5.82836	5.6e-09	1.58e-07	3.73e-08	TRUE			-2
AC454_contig43600_v3	1876	CCall_contig39000_v2	AC454_contig43600_v3_4_ORF1	IPR016166|IPR016168|IPR006094|IPR012951	FAD-binding, type 2|FAD-linked oxidase, FAD-binding, subdomain 2|FAD linked oxidase, N-terminal|Berberine/berberine-like	tr|B9I0Y3|B9I0Y3_POPTR	Predicted protein OS=Populus trichocarpa GN=POPTRDRAFT_834182 PE=4 SV=1	40	44	-0.137504	2.27864	8.47271	2.4e-17	1.49e-15	3.53e-16	TRUE			-4
AC454_contig16781_v3	858	CCall_contig565_v2	AC454_contig16781_v3_6_ORF2	IPR000711|IPR020781	ATPase, F1 complex, OSCP/delta subunit|ATPase, F1 complex, OSCP/delta subunit, conserved site	tr|Q9SXX1|Q9SXX1_IPOBA	ATP synthase OS=Ipomoea batatas GN=F1-delta-1 PE=3 SV=1	20	22	-0.137504	2.27864	5.99076	2.09e-09	6.17e-08	1.46e-08	TRUE			-2
AC454_contig19262_v3	482	CCall_contig30992_v2	AC454_contig19262_v3_4_ORF2	IPR001563	Peptidase S10, serine carboxypeptidase	tr|B9S815|B9S815_RICCO	Serine carboxypeptidase, putative OS=Ricinus communis GN=RCOM_1383690 PE=4 SV=1	10	11	-0.137504	2.27864	4.23598	2.28e-05	0.000322002	7.61e-05	TRUE			-1
AC454_contig33999_v3	785	CCall_contig14962_v2	-	-	-	tr|B9IBG4|B9IBG4_POPTR	Predicted protein OS=Populus trichocarpa GN=POPTRDRAFT_1100445 PE=4 SV=1	10	11	-0.137504	2.27864	4.23598	2.28e-05	0.000322002	7.61e-05	TRUE			-1
AC454_contig44213_v3	1134	CCall_contig44171_v2	AC454_contig44213_v3_4_ORF1	IPR015797|IPR000086|IPR011876	NUDIX hydrolase domain-like|NUDIX hydrolase domain|Isopentenyl-diphosphate delta-isomerase, type 1	tr|A9ZN05|A9ZN05_HEVBR	Isopentenyl-diphosphate Delta-isomerase OS=Hevea brasiliensis GN=HbIPI I PE=2 SV=1	31	34	-0.133267	2.28287	7.46706	8.2e-14	4e-12	9.46e-13	TRUE			-3
AC454_contig30140_v3	1633	CCall_contig23309_v2	AC454_contig30140_v3_3_ORF2	IPR017896|IPR017900|IPR001450|IPR004497|IPR010226|IPR009051	4Fe-4S ferredoxin, iron-sulpur binding domain|4Fe-4S ferredoxin, iron-sulphur binding, conserved site|4Fe-4S ferredoxin, iron-sulphur binding, subgroup|NADH-plastoquinone oxidoreductase, subunit I|NADH-quinone oxidoreductase, chain I|Alpha-helical ferredoxin	tr|B2XWA2|B2XWA2_9ASTR	NADH dehydrogenase subunit I OS=Hecastocleis shockleyi GN=ndhI PE=3 SV=1	22	24	-0.125531	2.29061	6.30312	2.92e-10	9.72e-09	2.3e-09	TRUE			-2
AC454_contig39504_v3	635	CCall_contig15464_v2	AC454_contig39504_v3_1_ORF1	IPR007125|IPR009072|IPR002119	Histone core|Histone-fold|Histone H2A	tr|B9MZP0|B9MZP0_POPTR	Histone H2A OS=Populus trichocarpa GN=HTA909 PE=3 SV=1	11	12	-0.125531	2.29061	4.45684	8.32e-06	0.000128455	3.04e-05	TRUE			-1
AC454_contig35465_v3	626	CCall_contig5318_v2	AC454_contig35465_v3_2_ORF2	IPR015157	Translation machinery associated TMA7	tr|Q9XI42|Q9XI42_ARATH	F9L1.21 protein OS=Arabidopsis thaliana GN=At1g15270/F9L1.21 PE=2 SV=1	69	75	-0.120294	2.29584	11.1796	5.13e-29	7.3e-27	1.73e-27	TRUE			-6
AC454_contig8309_v3	772	CCall_contig19838_v2	AC454_contig8309_v3_1_ORF2	IPR002222|IPR005713	Ribosomal protein S19/S15|Ribosomal protein S15, eukaryotic/archaeal	tr|A9PCZ0|A9PCZ0_POPTR	Predicted protein OS=Populus trichocarpa GN=POPTRDRAFT_816102 PE=2 SV=1	47	51	-0.117836	2.2983	9.23213	2.65e-20	2.02e-18	4.78e-19	TRUE			-4
AC454_contig38799_v3	521	CCall_contig352_v2	AC454_contig38799_v3_3_ORF1	IPR008030	NmrA-like	tr|Q9FUW6|Q9FUW6_BETVE	Allergenic isoflavone reductase-like protein Bet v 6.0102 OS=Betula verrucosa GN=BETV6.0102 PE=2 SV=1	59	64	-0.117357	2.29878	10.3454	4.39e-25	4.52e-23	1.07e-23	TRUE			-5
AC454_contig14189_v3	1350	CCall_contig181_v2	AC454_contig14189_v3_2_ORF1	IPR001395	Aldo/keto reductase	tr|A7Q9M3|A7Q9M3_VITVI	Chromosome chr5 scaffold_67, whole genome shotgun sequence OS=Vitis vinifera GN=GSVIVT00033541001 PE=4 SV=1	96	104	-0.115477	2.30066	13.2044	8.28e-40	1.99e-37	4.71e-38	TRUE			-8
AC454_contig45088_v3	687	CCall_contig1904_v2	AC454_contig45088_v3_2_ORF1	IPR008011	Complex 1 LYR protein	tr|C5XLB7|C5XLB7_SORBI	Putative uncharacterized protein Sb03g018290 OS=Sorghum bicolor GN=Sb03g018290 PE=4 SV=1	13	14	-0.106915	2.30922	4.86876	1.12e-06	2.13e-05	5.03e-06	TRUE			-1
AC454_contig23403_v3	928	CCall_contig18428_v2	AC454_contig23403_v3_3_ORF1	IPR001040|IPR019770	Eukaryotic translation initiation factor 4E (eIF-4E)|Eukaryotic translation initiation factor 4E (eIF-4E), conserved site	tr|B9HST2|B9HST2_POPTR	Predicted protein (Fragment) OS=Populus trichocarpa GN=POPTRDRAFT_229883 PE=3 SV=1	14	15	-0.0995357	2.3166	5.06224	4.14e-07	8.53e-06	2.01e-06	TRUE			-1
AC454_contig37263_v3	737	CCall_contig27686_v2	AC454_contig37263_v3_2_ORF2	IPR010979|IPR018269|IPR001892	Ribosomal protein S13-like, H2TH|Ribosomal protein S13, conserved site|Ribosomal protein S13	sp|Q8LPW2|RT13_SOYBN	Small ribosomal subunit protein S13, mitochondrial OS=Glycine max GN=RSP13 PE=3 SV=1	14	15	-0.0995357	2.3166	5.06224	4.14e-07	8.53e-06	2.01e-06	TRUE			-1
AC454_contig504_v3	650	CCall_contig43285_v2	AC454_contig504_v3_6_ORF1	IPR016050|IPR001353	Proteasome, beta-type subunit, conserved site|Proteasome, subunit alpha/beta	tr|B9S2W9|B9S2W9_RICCO	Proteasome subunit beta type OS=Ricinus communis GN=RCOM_0563220 PE=3 SV=1	14	15	-0.0995357	2.3166	5.06224	4.14e-07	8.53e-06	2.01e-06	TRUE			-1
AC454_contig12021_v3	755	CCall_contig1040_v2	AC454_contig12021_v3_5_ORF1	IPR004159	Protein of unknown function DUF248, methyltransferase putative	tr|B9T5F0|B9T5F0_RICCO	S-adenosylmethionine-dependent methyltransferase, putative OS=Ricinus communis GN=RCOM_0400500 PE=4 SV=1	15	16	-0.0931094	2.32303	5.24862	1.53e-07	3.48e-06	8.21e-07	TRUE			-1
AC454_contig3730_v3	840	CCall_contig16181_v2	AC454_contig3730_v3_1_ORF1	IPR000608|IPR016135	Ubiquitin-conjugating enzyme, E2|Ubiquitin-conjugating enzyme/RWD-like	tr|B9MXK5|B9MXK5_POPTR	Ubiquitin carrier protein OS=Populus trichocarpa GN=POPTRDRAFT_814585 PE=3 SV=1	15	16	-0.0931094	2.32303	5.24862	1.53e-07	3.48e-06	8.21e-07	TRUE			-1
AC454_contig42598_v3	716	CCall_contig31523_v2	-	-	-	tr|B9N2M5|B9N2M5_POPTR	Predicted protein OS=Populus trichocarpa GN=POPTRDRAFT_836924 PE=4 SV=1	15	16	-0.0931094	2.32303	5.24862	1.53e-07	3.48e-06	8.21e-07	TRUE			-1
AC454_contig8719_v3	931	CCall_contig47142_v2	AC454_contig8719_v3_6_ORF2	IPR017853|IPR013781|IPR000490|IPR012946	Glycoside hydrolase, catalytic core|Glycoside hydrolase, subgroup, catalytic core|Glycoside hydrolase, family 17|X8	tr|B9RBE5|B9RBE5_RICCO	Glucan endo-1,3-beta-glucosidase, putative OS=Ricinus communis GN=RCOM_1674960 PE=3 SV=1	15	16	-0.0931094	2.32303	5.24862	1.53e-07	3.48e-06	8.21e-07	TRUE			-1
AC454_contig14216_v3	878	CCall_contig6431_v2	AC454_contig14216_v3_1_ORF1	IPR013822|IPR007222|IPR000897|IPR003593	Signal recognition particle, SRP54 subunit, helical bundle|Signal recognition particle receptor, alpha subunit, N-terminal|Signal recognition particle, SRP54 subunit, GTPase|ATPase, AAA+ type, core	tr|B9HB30|B9HB30_POPTR	Predicted protein OS=Populus trichocarpa GN=POPTRDRAFT_561342 PE=4 SV=1	16	17	-0.0874628	2.32868	5.42862	5.68e-08	1.38e-06	3.25e-07	TRUE			-1
AC454_contig14674_v3	1154	CCall_contig41814_v2	AC454_contig14674_v3_1_ORF2	IPR008162	Inorganic pyrophosphatase	tr|B9SZB4|B9SZB4_RICCO	Inorganic pyrophosphatase, putative OS=Ricinus communis GN=RCOM_1202230 PE=4 SV=1	54	57	-0.0780025	2.33814	9.99822	1.55e-23	1.43e-21	3.38e-22	TRUE			-3
AC454_contig29636_v3	741	CCall_contig45113_v2	AC454_contig29636_v3_3_ORF2	IPR000297	Peptidyl-prolyl cis-trans isomerase, PpiC-type	tr|B9HFK6|B9HFK6_POPTR	Predicted protein OS=Populus trichocarpa GN=POPTRDRAFT_820087 PE=4 SV=1	21	22	-0.0671142	2.34902	6.25162	4.06e-10	1.32e-08	3.13e-09	TRUE			-1
AC454_contig42743_v3	990	CCall_contig32999_v2	AC454_contig42743_v3_2_ORF1	IPR020546|IPR001469	ATPase, F1 complex, delta/epsilon subunit, N-terminal|ATPase, F1 complex, delta/epsilon subunit	tr|A5C7J7|A5C7J7_VITVI	Putative uncharacterized protein OS=Vitis vinifera GN=VITISV_044183 PE=4 SV=1	26	27	-0.0544478	2.36169	6.97843	2.98e-12	1.24e-10	2.93e-11	TRUE			-1
AC454_contig40143_v3	1119	CCall_contig15693_v2	AC454_contig40143_v3_3_ORF1	IPR015928|IPR015934|IPR015937|IPR000573	Aconitase/3-isopropylmalate dehydratase, swivel|Aconitase/Iron regulatory protein 2/2-methylisocitrate dehydratase|Aconitase-like core|Aconitase A/isopropylmalate dehydratase small subunit, swivel	tr|Q6YNR9|Q6YNR9_PRUAV	Putative aconitase OS=Prunus avium PE=2 SV=1	33	34	-0.0430687	2.37307	7.88438	3.16e-15	1.68e-13	3.96e-14	TRUE			-1
AC454_contig13363_v3	664	CCall_contig8186_v2	AC454_contig13363_v3_2_ORF1	IPR003612|IPR016140|IPR013770	Plant lipid transfer protein/seed storage/trypsin-alpha amylase inhibitor|Bifunctional inhibitor/plant lipid transfer protein/seed storage|Plant lipid transfer protein/hydrophobic protein, helical domain	tr|B7FM99|B7FM99_MEDTR	Putative uncharacterized protein OS=Medicago truncatula PE=4 SV=1	56	57	-0.0255351	2.3906	10.316	5.97e-25	6.06e-23	1.43e-23	TRUE			-1
AC454_contig21466_v3	545	CCall_contig8498_v2	AC454_contig21466_v3_3_ORF1	IPR006121	Heavy metal transport/detoxification protein	tr|Q6J338|Q6J338_9ROSI	Copper chaperone OS=Populus alba x Populus tremula var. glandulosa GN=CCH PE=4 SV=1	60	61	-0.0238467	2.39229	10.6826	1.23e-26	1.43e-24	3.39e-25	TRUE			-1
AC454_contig1030_v3	579	CCall_contig8227_v2	AC454_contig1030_v3_4_ORF1	IPR015941|IPR009014|IPR005476	Transketolase-like, C-terminal|Transketolase, C-terminal/Pyruvate-ferredoxin oxidoreductase, domain II|Transketolase, C-terminal	tr|B9GZC2|B9GZC2_POPTR	Predicted protein (Fragment) OS=Populus trichocarpa GN=POPTRDRAFT_414358 PE=4 SV=1	15	15	0	2.41614	5.37161	7.8e-08	1.81e-06	4.28e-07	TRUE			0
AC454_contig10436_v3	800	CCall_contig48182_v2	AC454_contig10436_v3_5_ORF1	IPR008183|IPR011013|IPR015443|IPR014718	Aldose 1-epimerase|Glycoside hydrolase-type carbohydrate-binding|Aldose-1-epimerase|Glycoside hydrolase-type carbohydrate-binding, subgroup	tr|A7PMR1|A7PMR1_VITVI	Chromosome chr14 scaffold_21, whole genome shotgun sequence OS=Vitis vinifera GN=GSVIVT00020913001 PE=4 SV=1	9	9	0	2.41614	4.16076	3.17e-05	0.000442643	0.000104445	TRUE			0
AC454_contig10752_v3	802	CCall_contig13696_v2	AC454_contig10752_v3_5_ORF1	IPR016161|IPR016162|IPR016163	Aldehyde/histidinol dehydrogenase|Aldehyde dehydrogenase, N-terminal|Aldehyde dehydrogenase, C-terminal	tr|B1A2U9|B1A2U9_GOSAR	Pyrroline-5-carboxylate synthetase (Fragment) OS=Gossypium arboreum GN=P5cs PE=2 SV=1	6	6	0	2.41614	3.39722	0.000680748	0.00632963	0.00149096	TRUE			0
AC454_contig11668_v3	507	CCall_contig42618_v2	AC454_contig11668_v3_2_ORF1	IPR000552|IPR011332	Ribosomal protein L44e|Ribosomal protein, zinc-binding	tr|B9RH89|B9RH89_RICCO	60S ribosomal protein L44 OS=Ricinus communis GN=RCOM_1448760 PE=3 SV=1	12	12	0	2.41614	4.80447	1.55e-06	2.86e-05	6.76e-06	TRUE			0
AC454_contig1301_v3	784	CCall_contig17595_v2	AC454_contig1301_v3_6_ORF1	IPR002641|IPR016035	Patatin|Acyl transferase/acyl hydrolase/lysophospholipase	tr|B9R7G7|B9R7G7_RICCO	Patatin T5, putative OS=Ricinus communis GN=RCOM_1591480 PE=4 SV=1	6	6	0	2.41614	3.39722	0.000680748	0.00632963	0.00149096	TRUE			0
AC454_contig13277_v3	761	CCall_contig46954_v2	AC454_contig13277_v3_2_ORF1	IPR014729|IPR001962	Rossmann-like alpha/beta/alpha sandwich fold|Asparagine synthase	tr|A9PGC8|A9PGC8_POPTR	Putative uncharacterized protein OS=Populus trichocarpa PE=2 SV=1	8	8	0	2.41614	3.92279	8.75e-05	0.00105432	0.000248611	TRUE			0
AC454_contig13953_v3	1021	CCall_contig25891_v2	AC454_contig13953_v3_2_ORF1	IPR015972|IPR015974|IPR000196	Ribosomal protein L19/L19e, domain 1|Ribosomal protein L19/L19e, domain 3|Ribosomal protein L19/L19e	tr|B6VC49|B6VC49_VERFO	Ribosomal protein L19 OS=Vernicia fordii GN=RPL19B PE=2 SV=1	26	26	0	2.41614	7.07227	1.52e-12	6.56e-11	1.55e-11	TRUE			0
AC454_contig14663_v3	1032	CCall_contig6164_v2	AC454_contig14663_v3_1_ORF2	IPR007676	Ribophorin I	tr|A9PBJ2|A9PBJ2_POPTR	Predicted protein OS=Populus trichocarpa GN=POPTRDRAFT_550740 PE=2 SV=1	7	7	0	2.41614	3.66942	0.000243097	0.00260784	0.000615422	TRUE			0
AC454_contig1624_v3	601	CCall_contig22837_v2	AC454_contig1624_v3_4_ORF1	IPR003439	ABC transporter-like	tr|B9I9S5|B9I9S5_POPTR	Multidrug resistance protein ABC transporter family OS=Populus trichocarpa GN=POPTRDRAFT_774798 PE=3 SV=1	7	7	0	2.41614	3.66942	0.000243097	0.00260784	0.000615422	TRUE			0
AC454_contig16394_v3	469	CCall_contig37017_v2	AC454_contig16394_v3_4_ORF1	IPR000504|IPR012677	RNA recognition motif, RNP-1|Nucleotide-binding, alpha-beta plait	tr|C0IXK1|C0IXK1_SOLME	U2 snRNP auxiliary factor large subunit OS=Solanum melongena PE=2 SV=1	8	8	0	2.41614	3.92279	8.75e-05	0.00105432	0.000248611	TRUE			0
AC454_contig1678_v3	1012	CCall_contig46679_v2	AC454_contig1678_v3_5_ORF2	IPR011650|IPR002933	Peptidase M20, dimerisation|Peptidase M20	tr|A7PC95|A7PC95_VITVI	Chromosome chr2 scaffold_11, whole genome shotgun sequence OS=Vitis vinifera GN=GSVIVT00015771001 PE=4 SV=1	12	12	0	2.41614	4.80447	1.55e-06	2.86e-05	6.76e-06	TRUE			0
AC454_contig18538_v3	682	CCall_contig40197_v2	-	-	-	tr|Q9SIV2|Q9SIV2_ARATH	26S proteasome regulatory subunit S2 (RPN1) OS=Arabidopsis thaliana GN=RPN1a PE=2 SV=2	6	6	0	2.41614	3.39722	0.000680748	0.00632963	0.00149096	TRUE			0
AC454_contig19637_v3	423	CCall_contig47177_v2	-	-	-	tr|A7PW75|A7PW75_VITVI	Chromosome chr8 scaffold_34, whole genome shotgun sequence OS=Vitis vinifera GN=GSVIVT00025499001 PE=4 SV=1	6	6	0	2.41614	3.39722	0.000680748	0.00632963	0.00149096	TRUE			0
AC454_contig20225_v3	375	CCall_contig134_v2	AC454_contig20225_v3_6_ORF1	IPR011424	C1-like	tr|A7QNY2|A7QNY2_VITVI	Chromosome chr1 scaffold_135, whole genome shotgun sequence OS=Vitis vinifera GN=GSVIVT00002720001 PE=4 SV=1	6	6	0	2.41614	3.39722	0.000680748	0.00632963	0.00149096	TRUE			0
AC454_contig20584_v3	576	CCall_contig8369_v2	-	-	-	tr|B9NA19|B9NA19_POPTR	Predicted protein OS=Populus trichocarpa GN=POPTRDRAFT_1118267 PE=4 SV=1	8	8	0	2.41614	3.92279	8.75e-05	0.00105432	0.000248611	TRUE			0
AC454_contig20738_v3	383	CCall_contig6445_v2	-	-	-	tr|Q3BAI1|Q3BAI1_PHAAO	Putative uncharacterized protein rps12 OS=Phalaenopsis aphrodite subsp. formosana GN=rps12 PE=4 SV=1	8	8	0	2.41614	3.92279	8.75e-05	0.00105432	0.000248611	TRUE			0
AC454_contig21505_v3	665	CCall_contig14364_v2	AC454_contig21505_v3_1_ORF1	IPR005729|IPR001848	Ribosomal protein S10, eukaryotic/archaeal|Ribosomal protein S10	tr|B9R9P7|B9R9P7_RICCO	40S ribosomal protein S20, putative OS=Ricinus communis GN=RCOM_1499710 PE=4 SV=1	11	11	0	2.41614	4.59992	4.23e-06	7.21e-05	1.7e-05	TRUE			0
AC454_contig21675_v3	1131	CCall_contig18973_v2	AC454_contig21675_v3_2_ORF1	IPR001921|IPR004038|IPR004037	Ribosomal protein L7A|Ribosomal protein L7Ae/L30e/S12e/Gadd45|Ribosomal protein L7Ae conserved site	tr|C5X592|C5X592_SORBI	Putative uncharacterized protein Sb02g029380 OS=Sorghum bicolor GN=Sb02g029380 PE=4 SV=1	40	40	0	2.41614	8.77241	1.75e-18	1.18e-16	2.78e-17	TRUE			0
AC454_contig22003_v3	923	CCall_contig40480_v2	AC454_contig22003_v3_1_ORF1	IPR013878|IPR016024	Mo25-like|Armadillo-type fold	tr|B9T038|B9T038_RICCO	Calcium-binding protein, putative OS=Ricinus communis GN=RCOM_1144940 PE=4 SV=1	9	9	0	2.41614	4.16076	3.17e-05	0.000442643	0.000104445	TRUE			0
AC454_contig22495_v3	360	CCall_contig31524_v2	-	-	-	-	-	6	6	0	2.41614	3.39722	0.000680748	0.00632963	0.00149096	TRUE			0
AC454_contig23266_v3	914	CCall_contig5263_v2	AC454_contig23266_v3_3_ORF1	IPR012340|IPR004365|IPR016027	Nucleic acid-binding, OB-fold|Nucleic acid binding, OB-fold, tRNA/helicase-type|Nucleic acid-binding, OB-fold-like	tr|B9HU68|B9HU68_POPTR	Predicted protein OS=Populus trichocarpa GN=POPTRDRAFT_833483 PE=4 SV=1	24	24	0	2.41614	6.79477	1.08e-11	4.23e-10	1e-10	TRUE			0
AC454_contig23721_v3	669	CCall_contig24687_v2	AC454_contig23721_v3_1_ORF2	IPR008928|IPR001701|IPR018221|IPR012341	Six-hairpin glycosidase-like|Glycoside hydrolase, family 9|Glycoside hydrolase, family 9, active site|Six-hairpin glycosidase	tr|B9RCH9|B9RCH9_RICCO	Endo-1,4-beta-glucanase, putative OS=Ricinus communis GN=RCOM_1689110 PE=4 SV=1	8	8	0	2.41614	3.92279	8.75e-05	0.00105432	0.000248611	TRUE			0
AC454_contig23800_v3	718	CCall_contig5002_v2	AC454_contig23800_v3_4_ORF1	IPR016087|IPR003466|IPR016088	Chalcone isomerase|Chalcone isomerase, subgroup|Chalcone isomerase, 3-layer sandwich	sp|A5HBK6|CFI_PYRCO	Chalcone--flavonone isomerase OS=Pyrus communis GN=CHI PE=2 SV=1	9	9	0	2.41614	4.16076	3.17e-05	0.000442643	0.000104445	TRUE			0
AC454_contig2411_v3	741	CCall_contig46928_v2	-	-	-	tr|B9IAR9|B9IAR9_POPTR	Predicted protein OS=Populus trichocarpa GN=POPTRDRAFT_732453 PE=4 SV=1	8	8	0	2.41614	3.92279	8.75e-05	0.00105432	0.000248611	TRUE			0
AC454_contig24929_v3	501	CCall_contig25217_v2	AC454_contig24929_v3_1_ORF1	IPR010987|IPR004046|IPR017933	Glutathione S-transferase, C-terminal-like|Glutathione S-transferase, C-terminal|Glutathione S-transferase/chloride channel, C-terminal	tr|O49235|O49235_SOYBN	2,4-D inducible glutathione S-transferase OS=Glycine max GN=GSTa PE=1 SV=1	6	6	0	2.41614	3.39722	0.000680748	0.00632963	0.00149096	TRUE			0
AC454_contig24993_v3	331	CCall_contig42538_v2	AC454_contig24993_v3_3_ORF2	IPR016094|IPR002143	Ribosomal protein L1, 2-layer alpha/beta-sandwich|Ribosomal protein L1	tr|A5AWV8|A5AWV8_VITVI	Putative uncharacterized protein OS=Vitis vinifera GN=VITISV_004804 PE=4 SV=1	6	6	0	2.41614	3.39722	0.000680748	0.00632963	0.00149096	TRUE			0
AC454_contig25160_v3	711	CCall_contig18295_v2	AC454_contig25160_v3_1_ORF2	IPR019775|IPR019782|IPR017986|IPR011046|IPR015943	WD40 repeat, conserved site|WD40 repeat 2|WD40-repeat-containing domain|WD40 repeat-like-containing domain|WD40/YVTN repeat-like-containing domain	tr|A7PPE1|A7PPE1_VITVI	Chromosome chr8 scaffold_23, whole genome shotgun sequence OS=Vitis vinifera GN=GSVIVT00021618001 PE=4 SV=1	7	7	0	2.41614	3.66942	0.000243097	0.00260784	0.000615422	TRUE			0
AC454_contig25388_v3	934	CCall_contig38495_v2	AC454_contig25388_v3_3_ORF2	IPR008507	Protein of unknown function DUF789	tr|A7PGX7|A7PGX7_VITVI	Chromosome chr17 scaffold_16, whole genome shotgun sequence OS=Vitis vinifera GN=GSVIVT00017727001 PE=4 SV=1	6	6	0	2.41614	3.39722	0.000680748	0.00632963	0.00149096	TRUE			0
AC454_contig25534_v3	790	CCall_contig18469_v2	-	-	-	tr|B9I9D6|B9I9D6_POPTR	Predicted protein OS=Populus trichocarpa GN=POPTRDRAFT_572554 PE=4 SV=1	6	6	0	2.41614	3.39722	0.000680748	0.00632963	0.00149096	TRUE			0
AC454_contig25553_v3	628	CCall_contig3970_v2	AC454_contig25553_v3_2_ORF1	IPR006936	Protein of unknown function DUF640	tr|B7FL48|B7FL48_MEDTR	Putative uncharacterized protein OS=Medicago truncatula PE=2 SV=1	8	8	0	2.41614	3.92279	8.75e-05	0.00105432	0.000248611	TRUE			0
AC454_contig26213_v3	600	CCall_contig4638_v2	AC454_contig26213_v3_4_ORF1	IPR013753|IPR003579|IPR003578|IPR003577	Ras|Ras small GTPase, Rab type|Ras small GTPase, Rho type|Ras small GTPase, Ras type	tr|B9T7S3|B9T7S3_RICCO	Putative uncharacterized protein OS=Ricinus communis GN=RCOM_0249780 PE=3 SV=1	12	12	0	2.41614	4.80447	1.55e-06	2.86e-05	6.76e-06	TRUE			0
AC454_contig27920_v3	618	CCall_contig40676_v2	AC454_contig27920_v3_3_ORF2	IPR006214	Uncharacterised protein family UPF0005	tr|A7NWD4|A7NWD4_VITVI	Chromosome chr5 scaffold_2, whole genome shotgun sequence OS=Vitis vinifera GN=GSVIVT00019877001 PE=4 SV=1	7	7	0	2.41614	3.66942	0.000243097	0.00260784	0.000615422	TRUE			0
AC454_contig28590_v3	721	CCall_contig45806_v2	AC454_contig28590_v3_4_ORF2	IPR018248|IPR018247|IPR015757|IPR002048|IPR018249|IPR011992	EF-Hand domain|EF-Hand 1, calcium-binding site|Calcineurin B protein|Calcium-binding EF-hand|EF-HAND 2|EF-Hand type	tr|A7R8K9|A7R8K9_VITVI	Calcineurin B-like protein 01 OS=Vitis vinifera GN=CBL01 PE=2 SV=1	11	11	0	2.41614	4.59992	4.23e-06	7.21e-05	1.7e-05	TRUE			0
AC454_contig30967_v3	755	CCall_contig18859_v2	AC454_contig30967_v3_3_ORF1	IPR015606|IPR002293	Cationic amino acid transporter|Amino acid/polyamine transporter I	tr|B9IPU4|B9IPU4_POPTR	Cationic amino acid transporter OS=Populus trichocarpa GN=PtrCAT3 PE=4 SV=1	14	14	0	2.41614	5.18945	2.11e-07	4.53e-06	1.07e-06	TRUE			0
AC454_contig32250_v3	1921	CCall_contig8881_v2	AC454_contig32250_v3_1_ORF1	IPR016040|IPR000043|IPR015878|IPR020082	NAD(P)-binding domain|S-adenosyl-L-homocysteine hydrolase|S-adenosyl-L-homocysteine hydrolase, NAD binding|S-adenosyl-L-homocysteine hydrolase, conserved site	tr|B9GFJ3|B9GFJ3_POPTR	Adenosylhomocysteinase OS=Populus trichocarpa GN=POPTRDRAFT_707148 PE=3 SV=1	176	176	0	2.41614	18.4081	1.13e-75	8.16e-73	1.93e-73	TRUE			0
AC454_contig32995_v3	341	CCall_contig13852_v2	AC454_contig32995_v3_1_ORF2	IPR000612	Uncharacterised protein family UPF0057	tr|B9N409|B9N409_POPTR	Stress-induced hydrophobic peptide OS=Populus trichocarpa GN=POPTRDRAFT_671490 PE=4 SV=1	13	13	0	2.41614	5.00067	5.71e-07	1.15e-05	2.71e-06	TRUE			0
AC454_contig33191_v3	570	CCall_contig20470_v2	-	-	-	tr|A7Q1C8|A7Q1C8_VITVI	Chromosome chr10 scaffold_43, whole genome shotgun sequence OS=Vitis vinifera GN=GSVIVT00028401001 PE=4 SV=1	6	6	0	2.41614	3.39722	0.000680748	0.00632963	0.00149096	TRUE			0
AC454_contig33331_v3	593	CCall_contig40363_v2	AC454_contig33331_v3_1_ORF1	IPR011016|IPR018957	Zinc finger, RING-CH-type|Zinc finger, C3HC4 RING-type	tr|B9SPH2|B9SPH2_RICCO	Protein binding protein, putative OS=Ricinus communis GN=RCOM_0086970 PE=4 SV=1	6	6	0	2.41614	3.39722	0.000680748	0.00632963	0.00149096	TRUE			0
AC454_contig3391_v3	737	CCall_contig40490_v2	AC454_contig3391_v3_1_ORF1	IPR009072|IPR003958|IPR003956|IPR003957	Histone-fold|Transcription factor CBF/NF-Y/archaeal histone|Transcription factor, NFYB/HAP3, conserved site|Transcription factor, CBFA/NFYB, DNA topoisomerase	tr|B9SD43|B9SD43_RICCO	Ccaat-binding transcription factor subunit A, putative OS=Ricinus communis GN=RCOM_1069020 PE=4 SV=1	7	7	0	2.41614	3.66942	0.000243097	0.00260784	0.000615422	TRUE			0
AC454_contig34181_v3	642	CCall_contig43012_v2	AC454_contig34181_v3_3_ORF1	IPR000504|IPR012677	RNA recognition motif, RNP-1|Nucleotide-binding, alpha-beta plait	tr|B9SY46|B9SY46_RICCO	RNA binding protein, putative OS=Ricinus communis GN=RCOM_0986930 PE=4 SV=1	9	9	0	2.41614	4.16076	3.17e-05	0.000442643	0.000104445	TRUE			0
AC454_contig35036_v3	904	CCall_contig16186_v2	AC454_contig35036_v3_2_ORF2	IPR008689	ATPase, F0 complex, subunit D, mitochondrial	tr|A5AY42|A5AY42_VITVI	Chromosome chr13 scaffold_17, whole genome shotgun sequence OS=Vitis vinifera GN=GSVIVT00018240001 PE=4 SV=1	30	30	0	2.41614	7.59692	3.03e-14	1.52e-12	3.6e-13	TRUE			0
AC454_contig3803_v3	549	CCall_contig10812_v2	AC454_contig3803_v3_6_ORF2	IPR007650	Protein of unknown function DUF581	tr|A7PK50|A7PK50_VITVI	Chromosome chr15 scaffold_19, whole genome shotgun sequence OS=Vitis vinifera GN=GSVIVT00019019001 PE=4 SV=1	6	6	0	2.41614	3.39722	0.000680748	0.00632963	0.00149096	TRUE			0
AC454_contig38395_v3	952	CCall_contig41702_v2	-	-	-	tr|C0LE57|C0LE57_9ROSI	PsbK OS=Jatropha curcas GN=psbK PE=3 SV=1	16	16	0	2.41614	5.54779	2.89e-08	7.21e-07	1.7e-07	TRUE			0
AC454_contig39016_v3	770	CCall_contig42884_v2	AC454_contig39016_v3_2_ORF1	IPR002921	Lipase, class 3	tr|B9GZV8|B9GZV8_POPTR	Predicted protein OS=Populus trichocarpa GN=POPTRDRAFT_799816 PE=4 SV=1	6	6	0	2.41614	3.39722	0.000680748	0.00632963	0.00149096	TRUE			0
AC454_contig41524_v3	739	CCall_contig14903_v2	AC454_contig41524_v3_6_ORF1	IPR009346	GRIM-19	tr|O49313|O49313_ARATH	Expressed protein OS=Arabidopsis thaliana GN=At2g33220 PE=2 SV=1	15	15	0	2.41614	5.37161	7.8e-08	1.81e-06	4.28e-07	TRUE			0
AC454_contig42242_v3	679	CCall_contig44680_v2	AC454_contig42242_v3_5_ORF1	IPR016040|IPR001509	NAD(P)-binding domain|NAD-dependent epimerase/dehydratase	tr|B9GPN4|B9GPN4_POPTR	Predicted protein OS=Populus trichocarpa GN=POPTRDRAFT_710668 PE=4 SV=1	10	10	0	2.41614	4.38584	1.16e-05	0.00017489	4.13e-05	TRUE			0
AC454_contig4311_v3	995	CCall_contig11533_v2	AC454_contig4311_v3_5_ORF1	IPR000246	Peptidase T2, asparaginase 2	tr|A7PGF6|A7PGF6_VITVI	Chromosome chr17 scaffold_16, whole genome shotgun sequence OS=Vitis vinifera GN=GSVIVT00017540001 PE=4 SV=1	12	12	0	2.41614	4.80447	1.55e-06	2.86e-05	6.76e-06	TRUE			0
AC454_contig43157_v3	700	CCall_contig8240_v2	AC454_contig43157_v3_6_ORF1	IPR004023	Mago nashi protein	tr|B9MV67|B9MV67_POPTR	Predicted protein OS=Populus trichocarpa GN=POPTRDRAFT_740188 PE=4 SV=1	11	11	0	2.41614	4.59992	4.23e-06	7.21e-05	1.7e-05	TRUE			0
AC454_contig43332_v3	820	CCall_contig2021_v2	AC454_contig43332_v3_2_ORF1	IPR009080|IPR002303|IPR019499	Aminoacyl-tRNA synthetase, class 1a, anticodon-binding|Valyl-tRNA synthetase, class Ia|Valyl-tRNA synthetase, class Ia, tRNA binding arm	tr|B9HG11|B9HG11_POPTR	Predicted protein OS=Populus trichocarpa GN=POPTRDRAFT_820138 PE=3 SV=1	11	11	0	2.41614	4.59992	4.23e-06	7.21e-05	1.7e-05	TRUE			0
AC454_contig43451_v3	885	CCall_contig20237_v2	AC454_contig43451_v3_2_ORF2	IPR015425	Actin-binding FH2	tr|B9T836|B9T836_RICCO	Putative uncharacterized protein OS=Ricinus communis GN=RCOM_0150900 PE=4 SV=1	11	11	0	2.41614	4.59992	4.23e-06	7.21e-05	1.7e-05	TRUE			0
AC454_contig44249_v3	892	CCall_contig11281_v2	AC454_contig44249_v3_3_ORF1	IPR004429|IPR001804|IPR019818	Isopropylmalate dehydrogenase|Isocitrate/isopropylmalate dehydrogenase|Isocitrate/isopropylmalate dehydrogenase, conserved site	tr|A7PYV3|A7PYV3_VITVI	3-isopropylmalate dehydrogenase OS=Vitis vinifera GN=GSVIVT00026591001 PE=3 SV=1	6	6	0	2.41614	3.39722	0.000680748	0.00632963	0.00149096	TRUE			0
AC454_contig44325_v3	772	CCall_contig43587_v2	AC454_contig44325_v3_6_ORF1	IPR011011|IPR019787|IPR007087	Zinc finger, FYVE/PHD-type|Zinc finger, PHD-finger|Zinc finger, C2H2-type	tr|Q06A75|Q06A75_SOYBN	PHD5 OS=Glycine max PE=2 SV=1	7	7	0	2.41614	3.66942	0.000243097	0.00260784	0.000615422	TRUE			0
AC454_contig44445_v3	751	CCall_contig8575_v2	AC454_contig44445_v3_6_ORF2	IPR005716|IPR000235	Ribosomal protein S7, eukaryotic/archaeal|Ribosomal protein S7	tr|B9T025|B9T025_RICCO	40S ribosomal protein S5, putative OS=Ricinus communis GN=RCOM_0037210 PE=3 SV=1	18	18	0	2.41614	5.88435	4e-09	1.15e-07	2.73e-08	TRUE			0
AC454_contig445_v3	411	CCall_contig34266_v2	AC454_contig445_v3_5_ORF2	IPR006779	DNA binding protein S1FA	tr|A7NZG3|A7NZG3_VITVI	Chromosome chr6 scaffold_3, whole genome shotgun sequence OS=Vitis vinifera GN=GSVIVT00024502001 PE=4 SV=1	10	10	0	2.41614	4.38584	1.16e-05	0.00017489	4.13e-05	TRUE			0
AC454_contig44949_v3	590	CCall_contig42753_v2	AC454_contig44949_v3_1_ORF1	IPR006746|IPR005062	26S proteasome non-ATPase regulatory subunit Rpn12|SAC3/GANP/Nin1/mts3/eIF-3 p25	tr|A7QU47|A7QU47_VITVI	Chromosome chr2 scaffold_176, whole genome shotgun sequence OS=Vitis vinifera GN=GSVIVT00006696001 PE=4 SV=1	9	9	0	2.41614	4.16076	3.17e-05	0.000442643	0.000104445	TRUE			0
AC454_contig4721_v3	333	CCall_contig14363_v2	-	-	-	tr|A1CUU5|A1CUU5_NEOFI	Putative uncharacterized protein OS=Neosartorya fischeri (strain ATCC 1020 / DSM 3700 / FGSC A1164 / NRRL 181) GN=NFIA_043490 PE=4 SV=1	8	8	0	2.41614	3.92279	8.75e-05	0.00105432	0.000248611	TRUE			0
AC454_contig4802_v3	906	CCall_contig12301_v2	AC454_contig4802_v3_1_ORF2	IPR007518	Protein of unknown function DUF544	tr|B9RBZ9|B9RBZ9_RICCO	Putative uncharacterized protein OS=Ricinus communis GN=RCOM_1682960 PE=4 SV=1	7	7	0	2.41614	3.66942	0.000243097	0.00260784	0.000615422	TRUE			0
AC454_contig4837_v3	859	CCall_contig15262_v2	AC454_contig4837_v3_2_ORF1	IPR001509|IPR016040	NAD-dependent epimerase/dehydratase|NAD(P)-binding domain	tr|A7QKD6|A7QKD6_VITVI	Chromosome chr2 scaffold_112, whole genome shotgun sequence OS=Vitis vinifera GN=GSVIVT00001074001 PE=4 SV=1	8	8	0	2.41614	3.92279	8.75e-05	0.00105432	0.000248611	TRUE			0
AC454_contig485_v3	529	CCall_contig33372_v2	AC454_contig485_v3_3_ORF1	IPR018150|IPR004364	Aminoacyl-tRNA synthetase, class II (D/K/N)-like|Aminoacyl-tRNA synthetase, class II (D/K/N)	tr|A7P536|A7P536_VITVI	Chromosome chr4 scaffold_6, whole genome shotgun sequence OS=Vitis vinifera GN=GSVIVT00032386001 PE=3 SV=1	9	9	0	2.41614	4.16076	3.17e-05	0.000442643	0.000104445	TRUE			0
AC454_contig523_v3	806	CCall_contig30190_v2	AC454_contig523_v3_6_ORF1	IPR006021|IPR016071|IPR008191	Staphylococcal nuclease (SNase-like)|Staphylococcal nuclease (SNase-like), OB-fold|Maternal tudor protein	tr|B9RA39|B9RA39_RICCO	Ebna2 binding protein P100, putative OS=Ricinus communis GN=RCOM_1503040 PE=4 SV=1	18	18	0	2.41614	5.88435	4e-09	1.15e-07	2.73e-08	TRUE			0
AC454_contig613_v3	481	CCall_contig22426_v2	-	-	-	tr|B9T7M8|B9T7M8_RICCO	Stem-specific protein TSJT1, putative OS=Ricinus communis GN=RCOM_0252900 PE=4 SV=1	6	6	0	2.41614	3.39722	0.000680748	0.00632963	0.00149096	TRUE			0
AC454_contig6649_v3	731	CCall_contig23300_v2	AC454_contig6649_v3_2_ORF2	IPR012678|IPR001014|IPR019985|IPR012677|IPR005633|IPR013025	Ribosomal protein L23/L15e, core|Ribosomal protein L23/L25, conserved site|Ribosomal protein L23|Nucleotide-binding, alpha-beta plait|Ribosomal protein L23/L25, N-terminal|Ribosomal protein L25/L23	tr|A9PAS4|A9PAS4_POPTR	Predicted protein OS=Populus trichocarpa GN=POPTRDRAFT_822509 PE=2 SV=1	25	25	0	2.41614	6.93491	4.06e-12	1.66e-10	3.93e-11	TRUE			0
AC454_contig670_v3	827	CCall_contig35706_v2	AC454_contig670_v3_1_ORF1	IPR016040|IPR011032|IPR013149|IPR002085	NAD(P)-binding domain|GroES-like|Alcohol dehydrogenase, zinc-binding|Alcohol dehydrogenase superfamily, zinc-containing	tr|C0LNV1|C0LNV1_ARTAN	2-alkenal reductase OS=Artemisia annua GN=Dbr1 PE=2 SV=1	10	10	0	2.41614	4.38584	1.16e-05	0.00017489	4.13e-05	TRUE			0
AC454_contig779_v3	1062	CCall_contig16952_v2	AC454_contig779_v3_6_ORF1	IPR011707|IPR001117|IPR008972	Multicopper oxidase, type 3|Multicopper oxidase, type 1|Cupredoxin	tr|B9SMA8|B9SMA8_RICCO	Laccase, putative OS=Ricinus communis GN=RCOM_0298340 PE=4 SV=1	10	10	0	2.41614	4.38584	1.16e-05	0.00017489	4.13e-05	TRUE			0
AC454_contig8461_v3	674	CCall_contig8704_v2	AC454_contig8461_v3_1_ORF2	IPR001147|IPR018259|IPR008991	Ribosomal protein L21e|Ribosomal protein L21e, conserved site|Translation protein SH3-like	tr|Q9AV87|Q9AV87_ORYSJ	Os10g0465800 protein OS=Oryza sativa subsp. japonica GN=OSJNBa0006L06.3 PE=4 SV=1	25	25	0	2.41614	6.93491	4.06e-12	1.66e-10	3.93e-11	TRUE			0
AC454_contig9841_v3	575	CCall_contig31722_v2	AC454_contig9841_v3_1_ORF1	IPR010530	B12D	tr|A7PD80|A7PD80_VITVI	Chromosome chr17 scaffold_12, whole genome shotgun sequence OS=Vitis vinifera GN=GSVIVT00016171001 PE=4 SV=1	26	26	0	2.41614	7.07227	1.52e-12	6.56e-11	1.55e-11	TRUE			0
AC454_contig9908_v3	2288	CCall_contig46727_v2	AC454_contig9908_v3_1_ORF2	IPR012110|IPR012001|IPR012000|IPR011766	Pyruvate decarboxylase/indolepyruvate decarboxylase|Thiamine pyrophosphate enzyme, N-terminal TPP binding region|Thiamine pyrophosphate enzyme, central region|Thiamine pyrophosphate enzyme, C-terminal TPP-binding	tr|B9SWY1|B9SWY1_RICCO	Pyruvate decarboxylase, putative OS=Ricinus communis GN=RCOM_0489390 PE=3 SV=1	76	76	0	2.41614	12.0931	1.15e-33	2.09e-31	4.94e-32	TRUE			0
AC454_contig20266_v3	985	CCall_contig23036_v2	AC454_contig20266_v3_1_ORF1	IPR013210|IPR001611	Leucine-rich repeat, N-terminal|Leucine-rich repeat	tr|B9SNC0|B9SNC0_RICCO	Serine-threonine protein kinase, plant-type, putative OS=Ricinus communis GN=RCOM_0174740 PE=4 SV=1	61	60	0.0238467	2.43999	10.8955	1.21e-27	1.59e-25	3.75e-26	TRUE			1
AC454_contig458_v3	1915	CCall_contig8687_v2	AC454_contig458_v3_4_ORF1	IPR020845|IPR000873	AMP-binding, conserved site|AMP-dependent synthetase/ligase	tr|Q5S017|Q5S017_9ROSI	4-coumarate:CoA ligase OS=Betula platyphylla PE=2 SV=1	57	56	0.0255351	2.44167	10.5363	5.87e-26	6.55e-24	1.55e-24	TRUE			1
AC454_contig4754_v3	1586	CCall_contig46231_v2	AC454_contig4754_v3_3_ORF1	IPR018108|IPR001993	Mitochondrial substrate/solute carrier|Mitochondrial substrate carrier	tr|B9RH00|B9RH00_RICCO	Mitochondrial phosphate carrier protein, putative OS=Ricinus communis GN=RCOM_1445550 PE=3 SV=1	50	49	0.0291463	2.44528	9.87642	5.27e-23	4.71e-21	1.11e-21	TRUE			1
AC454_contig12674_v3	585	CCall_contig41182_v2	AC454_contig12674_v3_3_ORF1	IPR002674|IPR011332|IPR011331	Ribosomal protein L37ae|Ribosomal protein, zinc-binding|Ribosomal protein L37ae/L37e, core	tr|B9RUR2|B9RUR2_RICCO	60S ribosomal protein L37a, putative OS=Ricinus communis GN=RCOM_0855780 PE=4 SV=1	35	34	0.0418202	2.45796	8.28746	1.16e-16	6.77e-15	1.6e-15	TRUE			1
AC454_contig45157_v3	949	CCall_contig13356_v2	AC454_contig45157_v3_3_ORF1	IPR001023|IPR013126	Heat shock protein Hsp70|Heat shock protein 70	tr|Q9M4E8|Q9M4E8_CUCSA	Heat shock protein 70 OS=Cucumis sativus PE=2 SV=1	65	63	0.0450879	2.46123	11.3034	1.26e-29	1.86e-27	4.4e-28	TRUE			2
AC454_contig35590_v3	1022	CCall_contig45334_v2	AC454_contig35590_v3_1_ORF1	IPR001045	Spermine synthase	sp|O48659|SPD2_HYONI	Spermidine synthase 2 OS=Hyoscyamus niger PE=2 SV=1	31	30	0.0473057	2.46344	7.80942	5.75e-15	3.01e-13	7.11e-14	TRUE			1
AC454_contig547_v3	324	CCall_contig12374_v2	AC454_contig547_v3_3_ORF1	IPR001209	Ribosomal protein S14	tr|B9R720|B9R720_RICCO	40S ribosomal protein S29, putative OS=Ricinus communis GN=RCOM_1587780 PE=4 SV=1	29	28	0.0506261	2.46676	7.55909	4.06e-14	2.03e-12	4.8e-13	TRUE			1
AC454_contig23655_v3	1787	CCall_contig12974_v2	AC454_contig23655_v3_2_ORF2	IPR017972|IPR001128	Cytochrome P450, conserved site|Cytochrome P450	tr|B9N823|B9N823_POPTR	Cytochrome P450 OS=Populus trichocarpa GN=CYP716A9 PE=3 SV=1	58	56	0.0506261	2.46676	10.691	1.12e-26	1.33e-24	3.15e-25	TRUE			2
AC454_contig16568_v3	1022	CCall_contig48155_v2	AC454_contig16568_v3_6_ORF1	IPR004045|IPR017933|IPR004046|IPR012335|IPR010987|IPR012336	Glutathione S-transferase, N-terminal|Glutathione S-transferase/chloride channel, C-terminal|Glutathione S-transferase, C-terminal|Thioredoxin fold|Glutathione S-transferase, C-terminal-like|Thioredoxin-like fold	tr|B9IIY3|B9IIY3_POPTR	Predicted protein (Fragment) OS=Populus trichocarpa GN=POPTRDRAFT_256678 PE=4 SV=1	105	101	0.056034	2.47217	14.4045	4.85e-47	1.51e-44	3.56e-45	TRUE			4
AC454_contig9581_v3	1019	CCall_contig9319_v2	AC454_contig9581_v3_2_ORF2	IPR003213	Cytochrome c oxidase, subunit VIb	tr|A9PHL0|A9PHL0_POPTR	Putative uncharacterized protein OS=Populus trichocarpa PE=2 SV=1	23	22	0.0641303	2.48027	6.75277	1.45e-11	5.62e-10	1.33e-10	TRUE			1
AC454_contig16135_v3	1095	CCall_contig2121_v2	AC454_contig16135_v3_4_ORF2	IPR002173|IPR011611	Carbohydrate/puine kinase, PfkB, conserved site|Carbohydrate/purine kinase	tr|Q7XAE3|Q7XAE3_PETIN	Putative fructokinase 2 OS=Petunia integrifolia subsp. inflata GN=S1-3.16 PE=3 SV=1	22	21	0.0671142	2.48325	6.60885	3.87e-11	1.44e-09	3.39e-10	TRUE			1
AC454_contig27751_v3	1856	CCall_contig11086_v2	AC454_contig27751_v3_3_ORF2	IPR008927|IPR016040|IPR013328|IPR012284|IPR006115|IPR006114|IPR006113	6-phosphogluconate dehydrogenase, C-terminal-like|NAD(P)-binding domain|Dehydrogenase, multihelical|Fibritin/6-phosphogluconate dehydrogenase, C-terminal extension|6-phosphogluconate dehydrogenase, NAD-binding|6-phosphogluconate dehydrogenase, C-terminal|6-phosphogluconate dehydrogenase, decarboxylating	tr|B9N1W3|B9N1W3_POPTR	6-phosphogluconate dehydrogenase, decarboxylating OS=Populus trichocarpa GN=POPTRDRAFT_837012 PE=3 SV=1	66	63	0.0671142	2.48325	11.4482	2.4e-30	3.69e-28	8.66e-29	TRUE			3
AC454_contig6201_v3	1126	CCall_contig8796_v2	AC454_contig6201_v3_5_ORF1	IPR016040|IPR006140|IPR006139	NAD(P)-binding domain|D-isomer specific 2-hydroxyacid dehydrogenase, NAD-binding|D-isomer specific 2-hydroxyacid dehydrogenase, catalytic region	tr|Q7XHJ0|Q7XHJ0_QUERO	Formate dehydrogenase OS=Quercus robur PE=2 SV=2	66	63	0.0671142	2.48325	11.4482	2.4e-30	3.69e-28	8.66e-29	TRUE			3
AC454_contig25451_v3	937	CCall_contig21022_v2	AC454_contig25451_v3_3_ORF1	IPR000704|IPR016149|IPR016150	Casein kinase II, regulatory subunit|Casein kinase II, regulatory subunit, alpha-helical|Casein kinase II, regulatory subunit, beta-sheet	tr|B4G0Y3|B4G0Y3_MAIZE	Putative uncharacterized protein OS=Zea mays PE=2 SV=1	21	20	0.0703893	2.48653	6.46173	1.04e-10	3.68e-09	8.7e-10	TRUE			1
AC454_contig22957_v3	1057	CCall_contig46661_v2	AC454_contig22957_v3_1_ORF2	IPR002108	Actin-binding, cofilin/tropomyosin type	tr|A9PIW8|A9PIW8_9ROSI	Putative uncharacterized protein OS=Populus trichocarpa x Populus deltoides PE=2 SV=1	40	38	0.0740006	2.49014	8.92586	4.42e-19	3.16e-17	7.46e-18	TRUE			2
AC454_contig10503_v3	1292	CCall_contig3617_v2	AC454_contig10503_v3_2_ORF1	IPR004348	Protein of unknown function DUF246, plant	tr|B9SQL9|B9SQL9_RICCO	Putative uncharacterized protein OS=Ricinus communis GN=RCOM_0456610 PE=4 SV=1	19	18	0.0780025	2.49414	6.15699	7.41e-10	2.34e-08	5.53e-09	TRUE			1
AC454_contig12648_v3	1147	CCall_contig2492_v2	AC454_contig12648_v3_3_ORF1	IPR001017	Dehydrogenase, E1 component	tr|Q4JIY3|Q4JIY3_CITPA	Pyruvate dehydrogenase (Fragment) OS=Citrus paradisi PE=2 SV=1	19	18	0.0780025	2.49414	6.15699	7.41e-10	2.34e-08	5.53e-09	TRUE			1
AC454_contig37711_v3	829	CCall_contig7837_v2	AC454_contig37711_v3_3_ORF1	IPR002942|IPR000876|IPR018199|IPR013845|IPR013843|IPR005824	RNA-binding S4|Ribosomal protein S4e|Ribosomal protein S4e, N-terminal, conserved site|Ribosomal protein S4e, central|Ribosomal protein S4e, N-terminal|KOW	tr|B3TM23|B3TM23_ELAGV	40S ribosomal protein S4 OS=Elaeis guineensis var. tenera PE=2 SV=1	18	17	0.0824622	2.4986	5.99884	1.99e-09	5.89e-08	1.39e-08	TRUE			1
AC454_contig12777_v3	2280	CCall_contig2548_v2	AC454_contig12777_v3_2_ORF2	IPR004621|IPR003171	Eukaryotic-type methylenetetrahydrofolate reductase|Methylenetetrahydrofolate reductase	tr|B9HG95|B9HG95_POPTR	Methylenetetrahydrofolate reductase OS=Populus trichocarpa GN=MTHFR1 PE=3 SV=1	54	51	0.0824622	2.4986	10.3913	2.72e-25	2.84e-23	6.72e-24	TRUE			3
AC454_contig40314_v3	953	CCall_contig3845_v2	AC454_contig40314_v3_3_ORF2	IPR002143|IPR016094	Ribosomal protein L1|Ribosomal protein L1, 2-layer alpha/beta-sandwich	tr|B3TLQ8|B3TLQ8_ELAGV	Ribosomal protein L1 OS=Elaeis guineensis var. tenera PE=2 SV=1	52	49	0.0857299	2.50187	10.2046	1.89e-24	1.9e-22	4.49e-23	TRUE			3
AC454_contig2241_v3	1006	CCall_contig19275_v2	AC454_contig2241_v3_2_ORF1	IPR002078|IPR005225|IPR013753|IPR006688|IPR003577|IPR003579|IPR003578|IPR002041	RNA polymerase sigma factor 54, interaction|Small GTP-binding protein|Ras|ADP-ribosylation factor|Ras small GTPase, Ras type|Ras small GTPase, Rab type|Ras small GTPase, Rho type|Ran GTPase	tr|Q40203|Q40203_LOTJA	RAB1C OS=Lotus japonicus GN=rab1C PE=2 SV=1	34	32	0.0874628	2.5036	8.25431	1.53e-16	8.87e-15	2.1e-15	TRUE			2
AC454_contig26587_v3	1060	CCall_contig27743_v2	AC454_contig26587_v3_4_ORF1	IPR002164	Nucleosome assembly protein (NAP)	tr|A7P6S7|A7P6S7_VITVI	Chromosome chr9 scaffold_7, whole genome shotgun sequence OS=Vitis vinifera GN=GSVIVT00034186001 PE=3 SV=1	15	14	0.0995357	2.51567	5.49725	3.86e-08	9.42e-07	2.23e-07	TRUE			1
AC454_contig2648_v3	475	CCall_contig19876_v2	AC454_contig2648_v3_3_ORF1	IPR000626|IPR019955	Ubiquitin|Ubiquitin supergroup	tr|O42388|O42388_CHICK	Ubiquitin-ribosomal protein fusion protein OS=Gallus gallus PE=2 SV=1	14	13	0.106915	2.52305	5.3196	1.04e-07	2.4e-06	5.67e-07	TRUE			1
AC454_contig15159_v3	1224	CCall_contig10279_v2	AC454_contig15159_v3_2_ORF2	IPR001593|IPR018281	Ribosomal protein S3Ae|Ribosomal protein S3Ae, conserved site	tr|B9RER3|B9RER3_RICCO	40S ribosomal protein S3a, putative OS=Ricinus communis GN=RCOM_1427870 PE=3 SV=1	40	37	0.112475	2.52861	9.00353	2.19e-19	1.59e-17	3.77e-18	TRUE			3
AC454_contig33629_v3	979	CCall_contig4225_v2	AC454_contig33629_v3_6_ORF1	IPR003307|IPR016024	eIF4-gamma/eIF5/eIF2-epsilon|Armadillo-type fold	tr|B9H349|B9H349_POPTR	Predicted protein OS=Populus trichocarpa GN=POPTRDRAFT_648073 PE=4 SV=1	13	12	0.115477	2.53162	5.13585	2.81e-07	5.96e-06	1.41e-06	TRUE			1
AC454_contig35952_v3	679	CCall_contig44839_v2	AC454_contig35952_v3_3_ORF1	IPR012340|IPR016027	Nucleic acid-binding, OB-fold|Nucleic acid-binding, OB-fold-like	tr|A9P929|A9P929_POPTR	Putative uncharacterized protein OS=Populus trichocarpa PE=2 SV=1	13	12	0.115477	2.53162	5.13585	2.81e-07	5.96e-06	1.41e-06	TRUE			1
AC454_contig43497_v3	869	CCall_contig26505_v2	-	-	-	tr|B9RLM3|B9RLM3_RICCO	Putative uncharacterized protein OS=Ricinus communis GN=RCOM_1469480 PE=4 SV=1	13	12	0.115477	2.53162	5.13585	2.81e-07	5.96e-06	1.41e-06	TRUE			1
AC454_contig5997_v3	762	CCall_contig12992_v2	AC454_contig5997_v3_4_ORF1	IPR012335|IPR012336|IPR011767|IPR011899|IPR002109	Thioredoxin fold|Thioredoxin-like fold|Glutaredoxin active site|Glutaredoxin, eukaryotic/virial|Glutaredoxin	tr|A9PBC3|A9PBC3_POPTR	Glutaredoxin C4 OS=Populus trichocarpa GN=PtrcGrx_C4.1 PE=2 SV=1	13	12	0.115477	2.53162	5.13585	2.81e-07	5.96e-06	1.41e-06	TRUE			1
AC454_contig6138_v3	500	CCall_contig10381_v2	AC454_contig6138_v3_3_ORF2	IPR002675	Ribosomal protein L38e	tr|B9T6H4|B9T6H4_RICCO	60S ribosomal protein L38, putative OS=Ricinus communis GN=RCOM_1205980 PE=3 SV=1	26	24	0.115477	2.53162	7.26345	3.77e-13	1.74e-11	4.12e-12	TRUE			2
AC454_contig1362_v3	1235	CCall_contig43091_v2	AC454_contig1362_v3_6_ORF1	IPR004901	Alpha-1,4-glucan-protein synthase, UDP-forming	tr|Q38M71|Q38M71_SOLTU	UDP-glucose:protein transglucosylase-like OS=Solanum tuberosum PE=2 SV=1	39	36	0.115477	2.53162	8.89618	5.78e-19	4.1e-17	9.68e-18	TRUE			3
AC454_contig6572_v3	932	CCall_contig10010_v2	AC454_contig6572_v3_3_ORF1	IPR000652|IPR020861|IPR013785	Triosephosphate isomerase|Triosephosphate isomerase, active site|Aldolase-type TIM barrel	tr|B9HTI4|B9HTI4_POPTR	Triosephosphate isomerase OS=Populus trichocarpa GN=POPTRDRAFT_724697 PE=3 SV=1	39	36	0.115477	2.53162	8.89618	5.78e-19	4.1e-17	9.68e-18	TRUE			3
AC454_contig1917_v3	436	CCall_contig86_v2	AC454_contig1917_v3_2_ORF1	IPR001813	Ribosomal protein 60S	tr|B9SEJ7|B9SEJ7_RICCO	60S acidic ribosomal protein P1, putative OS=Ricinus communis GN=RCOM_0969300 PE=4 SV=1	25	23	0.120294	2.53643	7.12997	1e-12	4.39e-11	1.04e-11	TRUE			2
AC454_contig278_v3	661	CCall_contig7046_v2	AC454_contig278_v3_2_ORF1	IPR002670	Ribosomal protein L18ae	sp|Q9ATF5|RL18A_CASSA	60S ribosomal protein L18a OS=Castanea sativa GN=RPL18A PE=2 SV=1	25	23	0.120294	2.53643	7.12997	1e-12	4.39e-11	1.04e-11	TRUE			2
AC454_contig41676_v3	1078	CCall_contig20072_v2	AC454_contig41676_v3_5_ORF2	IPR000836|IPR005764	Phosphoribosyltransferase|Adenine phosphoribosyl transferase	tr|B9IBS4|B9IBS4_POPTR	Predicted protein OS=Populus trichocarpa GN=POPTRDRAFT_823878 PE=4 SV=1	25	23	0.120294	2.53643	7.12997	1e-12	4.39e-11	1.04e-11	TRUE			2
AC454_contig20586_v3	1293	CCall_contig46768_v2	AC454_contig20586_v3_3_ORF1	IPR002136|IPR013000	Ribosomal protein L4/L1e|Ribosomal protein L4/L1e, eukaryotic/archaeal, conserved site	tr|A9PJ22|A9PJ22_9ROSI	Putative uncharacterized protein OS=Populus trichocarpa x Populus deltoides PE=2 SV=1	50	46	0.120294	2.53643	10.084	6.5e-24	6.26e-22	1.48e-22	TRUE			4
AC454_contig9593_v3	1066	CCall_contig42771_v2	AC454_contig9593_v3_5_ORF1	IPR008238|IPR020822	Chorismate mutase, AroQ class, eukaryotic type|Chorismate mutase, type II	tr|Q30CZ6|Q30CZ6_FAGSY	Putative chorismate mutase OS=Fagus sylvatica PE=2 SV=1	12	11	0.125531	2.54167	4.94533	7.6e-07	1.51e-05	3.58e-06	TRUE			1
AC454_contig43902_v3	623	CCall_contig1560_v2	AC454_contig43902_v3_3_ORF2	IPR001931|IPR018279	Ribosomal protein S21e|Ribosomal protein S21e, conserved site	tr|Q2HVJ1|Q2HVJ1_MEDTR	Ribosomal protein S21e OS=Medicago truncatula GN=MtrDRAFT_AC148817g44v2 PE=4 SV=2	23	21	0.131245	2.54738	6.8553	7.12e-12	2.8e-10	6.62e-11	TRUE			2
AC454_contig9205_v3	783	CCall_contig39334_v2	-	-	-	-	-	23	21	0.131245	2.54738	6.8553	7.12e-12	2.8e-10	6.62e-11	TRUE			2
AC454_contig10762_v3	495	CCall_contig23263_v2	-	-	-	tr|B1A010|B1A010_IPONI	Chloroplast heat shock protein 70-2 OS=Ipomoea nil PE=2 SV=1	11	10	0.137504	2.55364	4.74722	2.06e-06	3.77e-05	8.89e-06	TRUE			1
AC454_contig14343_v3	395	CCall_contig48034_v2	AC454_contig14343_v3_3_ORF1	IPR002579|IPR011057	Methionine sulphoxide reductase B|Mss4-like	tr|A7NWC5|A7NWC5_VITVI	Chromosome chr5 scaffold_2, whole genome shotgun sequence OS=Vitis vinifera GN=GSVIVT00019868001 PE=4 SV=1	11	10	0.137504	2.55364	4.74722	2.06e-06	3.77e-05	8.89e-06	TRUE			1
AC454_contig17304_v3	536	CCall_contig25452_v2	AC454_contig17304_v3_2_ORF1	IPR015422|IPR015424|IPR000796|IPR004839	Pyridoxal phosphate-dependent transferase, major region, subdomain 2|Pyridoxal phosphate-dependent transferase, major region|Aspartate/other aminotransferase|Aminotransferase, class I/II	tr|B9RS47|B9RS47_RICCO	Aspartate aminotransferase OS=Ricinus communis GN=RCOM_0802970 PE=3 SV=1	11	10	0.137504	2.55364	4.74722	2.06e-06	3.77e-05	8.89e-06	TRUE			1
AC454_contig17991_v3	599	CCall_contig10421_v2	AC454_contig17991_v3_2_ORF1	IPR008011	Complex 1 LYR protein	tr|B9H0Y2|B9H0Y2_POPTR	Predicted protein (Fragment) OS=Populus trichocarpa GN=POPTRDRAFT_195701 PE=4 SV=1	11	10	0.137504	2.55364	4.74722	2.06e-06	3.77e-05	8.89e-06	TRUE			1
AC454_contig25167_v3	763	CCall_contig198_v2	AC454_contig25167_v3_3_ORF2	IPR020785|IPR020784|IPR020783|IPR000911	Ribosomal protein L11, conserved site|Ribosomal protein L11, N-terminal|Ribosomal protein L11, C-terminal|Ribosomal protein L11	tr|B9SWB0|B9SWB0_RICCO	60S ribosomal protein L12, putative OS=Ricinus communis GN=RCOM_0153900 PE=3 SV=1	11	10	0.137504	2.55364	4.74722	2.06e-06	3.77e-05	8.89e-06	TRUE			1
AC454_contig8063_v3	1009	CCall_contig5368_v2	AC454_contig8063_v3_1_ORF1	IPR016040|IPR002198	NAD(P)-binding domain|Short-chain dehydrogenase/reductase SDR	tr|B0ZS78|B0ZS78_PRUAR	Alcohol dehydrogenase OS=Prunus armeniaca GN=ADH PE=2 SV=1	11	10	0.137504	2.55364	4.74722	2.06e-06	3.77e-05	8.89e-06	TRUE			1
AC454_contig35884_v3	865	CCall_contig1112_v2	AC454_contig35884_v3_2_ORF1	IPR018282|IPR014401|IPR001377	Ribosomal protein S6e, conserved site|Ribosomal protein S6, eukaryotic|Ribosomal protein S6e	tr|A9P9Y9|A9P9Y9_POPTR	Predicted protein OS=Populus trichocarpa GN=POPTRDRAFT_716478 PE=2 SV=1	54	49	0.140178	2.55632	10.5255	6.59e-26	7.32e-24	1.73e-24	TRUE			5
AC454_contig2003_v3	774	CCall_contig12367_v2	AC454_contig2003_v3_3_ORF1	IPR006620	Prolyl 4-hydroxylase, alpha subunit	tr|A7R3K3|A7R3K3_VITVI	Chromosome undetermined scaffold_533, whole genome shotgun sequence OS=Vitis vinifera GN=GSVIVT00013719001 PE=4 SV=1	10	9	0.152003	2.56814	4.54056	5.61e-06	9.4e-05	2.22e-05	TRUE			1
AC454_contig7822_v3	568	CCall_contig42073_v2	-	-	-	-	-	10	9	0.152003	2.56814	4.54056	5.61e-06	9.4e-05	2.22e-05	TRUE			1
AC454_contig8144_v3	842	CCall_contig823_v2	AC454_contig8144_v3_2_ORF2	IPR002097|IPR005455	Profilin/allergen|Profilin, plant	tr|A4GFC2|A4GFC2_OLEEU	Profilin OS=Olea europaea PE=2 SV=1	49	44	0.155278	2.57142	10.0591	8.38e-24	7.94e-22	1.88e-22	TRUE			5
AC454_contig32574_v3	1054	CCall_contig17292_v2	AC454_contig32574_v3_1_ORF2	IPR008949|IPR000092	Terpenoid synthase|Polyprenyl synthetase	tr|Q8RVK7|Q8RVK7_MALDO	Farnesyl pyrophosphate synthase OS=Malus domestica GN=FPPS PE=2 SV=1	19	17	0.160465	2.5766	6.2703	3.6e-10	1.18e-08	2.79e-09	TRUE			2
AC454_contig15637_v3	1195	CCall_contig8996_v2	AC454_contig15637_v3_3_ORF2	IPR014403|IPR005519	Vegetative storage protein/acid phosphatase|Acid phosphatase (Class B)	tr|B9RQD0|B9RQD0_RICCO	Stem 28 kDa glycoprotein, putative OS=Ricinus communis GN=RCOM_1487980 PE=4 SV=1	331	296	0.161234	2.57737	26.1971	2.87e-151	5.26e-148	1.24e-148	TRUE			35
AC454_contig32926_v3	1640	CCall_contig46247_v2	AC454_contig32926_v3_2_ORF1	IPR000941|IPR020809|IPR020811|IPR020810	Enolase|Enolase, conserved site|Enolase, N-terminal|Enolase, C-terminal	sp|Q9LEJ0|ENO1_HEVBR	Enolase 1 OS=Hevea brasiliensis GN=ENO1 PE=1 SV=1	74	66	0.165059	2.5812	12.3885	3.02e-35	6.03e-33	1.43e-33	TRUE			8
AC454_contig23150_v3	649	CCall_contig983_v2	AC454_contig23150_v3_4_ORF1	IPR007763	NADH:ubiquinone oxidoreductase, 17.2kDa subunit	tr|B7FMD5|B7FMD5_MEDTR	Putative uncharacterized protein OS=Medicago truncatula PE=2 SV=1	9	8	0.169925	2.58606	4.32415	1.53e-05	0.000227844	5.38e-05	TRUE			1
AC454_contig28256_v3	664	CCall_contig2558_v2	AC454_contig28256_v3_1_ORF1	IPR004788	Ribose 5-phosphate isomerase	tr|A7P3I3|A7P3I3_VITVI	Chromosome chr1 scaffold_5, whole genome shotgun sequence OS=Vitis vinifera GN=GSVIVT00030453001 PE=4 SV=1	9	8	0.169925	2.58606	4.32415	1.53e-05	0.000227844	5.38e-05	TRUE			1
AC454_contig3584_v3	355	CCall_contig5835_v2	-	-	-	tr|A9P9R5|A9P9R5_POPTR	Putative uncharacterized protein OS=Populus trichocarpa PE=4 SV=1	9	8	0.169925	2.58606	4.32415	1.53e-05	0.000227844	5.38e-05	TRUE			1
AC454_contig42563_v3	752	CCall_contig16584_v2	AC454_contig42563_v3_6_ORF1	IPR016196|IPR005828	Major facilitator superfamily, general substrate transporter|General substrate transporter	tr|Q8GTR0|Q8GTR0_CITUN	Sugar transporter OS=Citrus unshiu GN=Sut PE=2 SV=1	9	8	0.169925	2.58606	4.32415	1.53e-05	0.000227844	5.38e-05	TRUE			1
AC454_contig43214_v3	795	CCall_contig33923_v2	AC454_contig43214_v3_6_ORF1	IPR019514	Protein of unknown function DUF2451, C-terminal	tr|B9SCM8|B9SCM8_RICCO	Putative uncharacterized protein OS=Ricinus communis GN=RCOM_0476140 PE=4 SV=1	9	8	0.169925	2.58606	4.32415	1.53e-05	0.000227844	5.38e-05	TRUE			1
AC454_contig5687_v3	716	CCall_contig2859_v2	AC454_contig5687_v3_5_ORF1	IPR003388	Reticulon	tr|B9S6H1|B9S6H1_RICCO	Putative uncharacterized protein OS=Ricinus communis GN=RCOM_0536570 PE=4 SV=1	9	8	0.169925	2.58606	4.32415	1.53e-05	0.000227844	5.38e-05	TRUE			1
AC454_contig30174_v3	378	CCall_contig4837_v2	-	-	-	tr|C0PPH7|C0PPH7_MAIZE	Putative uncharacterized protein OS=Zea mays PE=4 SV=1	35	31	0.175087	2.59123	8.53731	1.37e-17	8.65e-16	2.04e-16	TRUE			4
AC454_contig9679_v3	580	CCall_contig38922_v2	AC454_contig9679_v3_3_ORF1	IPR001141|IPR018262	Ribosomal protein L27e|Ribosomal protein L27e, conserved site	tr|A7PWS1|A7PWS1_VITVI	60S ribosomal protein L27 OS=Vitis vinifera GN=GSVIVT00025743001 PE=3 SV=1	17	15	0.180572	2.59671	5.95657	2.58e-09	7.55e-08	1.78e-08	TRUE			2
AC454_contig1474_v3	1669	CCall_contig5821_v2	AC454_contig1474_v3_4_ORF1	IPR013816|IPR016102|IPR013650	ATP-grasp fold, subdomain 2|Succinyl-CoA synthetase-like|ATP-grasp fold, succinyl-CoA synthetase-type	tr|Q93YH3|Q93YH3_LUPAL	ATP citrate lyase b-subunit OS=Lupinus albus GN=aclb PE=2 SV=1	59	52	0.182203	2.59834	11.1019	1.23e-28	1.7e-26	4.02e-27	TRUE			7
AC454_contig823_v3	888	CCall_contig11008_v2	AC454_contig823_v3_2_ORF1	IPR001024|IPR008976	Lipoxygenase, LH2|Lipase/lipooxygenase, PLAT/LH2	tr|A9PBQ7|A9PBQ7_POPTR	Predicted protein OS=Populus trichocarpa GN=POPTRDRAFT_715914 PE=2 SV=1	42	37	0.182864	2.599	9.36776	7.41e-21	5.89e-19	1.39e-19	TRUE			5
AC454_contig1088_v3	381	CCall_contig4557_v2	AC454_contig1088_v3_1_ORF2	IPR002715	Nascent polypeptide-associated complex NAC	tr|B9SB75|B9SB75_RICCO	Transcription factor btf3, putative OS=Ricinus communis GN=RCOM_0785960 PE=4 SV=1	8	7	0.192645	2.60878	4.0965	4.19e-05	0.000557423	0.00013141	TRUE			1
AC454_contig1125_v3	487	CCall_contig6590_v2	-	-	-	tr|B9IN74|B9IN74_POPTR	Predicted protein OS=Populus trichocarpa GN=POPTRDRAFT_579034 PE=4 SV=1	8	7	0.192645	2.60878	4.0965	4.19e-05	0.000557423	0.00013141	TRUE			1
AC454_contig1759_v3	558	CCall_contig39626_v2	AC454_contig1759_v3_5_ORF1	IPR015424|IPR015421|IPR010107|IPR002129	Pyridoxal phosphate-dependent transferase, major region|Pyridoxal phosphate-dependent transferase, major region, subdomain 1|Glutamate decarboxylase|Pyridoxal phosphate-dependent decarboxylase	tr|A7P433|A7P433_VITVI	Chromosome chr1 scaffold_5, whole genome shotgun sequence OS=Vitis vinifera GN=GSVIVT00030677001 PE=3 SV=1	8	7	0.192645	2.60878	4.0965	4.19e-05	0.000557423	0.00013141	TRUE			1
AC454_contig25505_v3	634	CCall_contig4996_v2	AC454_contig25505_v3_1_ORF2	IPR000509	Ribosomal protein L36e	tr|A9PCN6|A9PCN6_POPTR	60S ribosomal protein L36 OS=Populus trichocarpa GN=POPTRDRAFT_713845 PE=3 SV=1	8	7	0.192645	2.60878	4.0965	4.19e-05	0.000557423	0.00013141	TRUE			1
AC454_contig31799_v3	564	CCall_contig12845_v2	-	-	-	tr|A7Q9M9|A7Q9M9_VITVI	Chromosome chr5 scaffold_67, whole genome shotgun sequence OS=Vitis vinifera GN=GSVIVT00033547001 PE=4 SV=1	8	7	0.192645	2.60878	4.0965	4.19e-05	0.000557423	0.00013141	TRUE			1
AC454_contig34373_v3	665	CCall_contig20213_v2	AC454_contig34373_v3_1_ORF2	IPR000270	Octicosapeptide/Phox/Bem1p	tr|A7PKQ0|A7PKQ0_VITVI	Chromosome chr7 scaffold_20, whole genome shotgun sequence OS=Vitis vinifera GN=GSVIVT00019267001 PE=4 SV=1	8	7	0.192645	2.60878	4.0965	4.19e-05	0.000557423	0.00013141	TRUE			1
AC454_contig6120_v3	579	CCall_contig23309_v2	-	-	-	-	-	8	7	0.192645	2.60878	4.0965	4.19e-05	0.000557423	0.00013141	TRUE			1
AC454_contig871_v3	546	CCall_contig42066_v2	AC454_contig871_v3_3_ORF2	IPR001931|IPR018279	Ribosomal protein S21e|Ribosomal protein S21e, conserved site	tr|Q2HVJ1|Q2HVJ1_MEDTR	Ribosomal protein S21e OS=Medicago truncatula GN=MtrDRAFT_AC148817g44v2 PE=4 SV=2	8	7	0.192645	2.60878	4.0965	4.19e-05	0.000557423	0.00013141	TRUE			1
AC454_contig9584_v3	399	CCall_contig18571_v2	-	-	-	-	-	8	7	0.192645	2.60878	4.0965	4.19e-05	0.000557423	0.00013141	TRUE			1
AC454_contig2058_v3	572	CCall_contig4849_v2	AC454_contig2058_v3_3_ORF1	IPR002674|IPR011331|IPR011332	Ribosomal protein L37ae|Ribosomal protein L37ae/L37e, core|Ribosomal protein, zinc-binding	tr|B9RUR2|B9RUR2_RICCO	60S ribosomal protein L37a, putative OS=Ricinus communis GN=RCOM_0855780 PE=4 SV=1	16	14	0.192645	2.60878	5.79344	6.9e-09	1.92e-07	4.54e-08	TRUE			2
AC454_contig40014_v3	442	CCall_contig8796_v2	-	-	-	tr|Q7XHJ0|Q7XHJ0_QUERO	Formate dehydrogenase OS=Quercus robur PE=2 SV=2	16	14	0.192645	2.60878	5.79344	6.9e-09	1.92e-07	4.54e-08	TRUE			2
AC454_contig42824_v3	673	CCall_contig7642_v2	-	-	-	tr|B9IGB7|B9IGB7_POPTR	Predicted protein OS=Populus trichocarpa GN=POPTRDRAFT_668059 PE=4 SV=1	16	14	0.192645	2.60878	5.79344	6.9e-09	1.92e-07	4.54e-08	TRUE			2
AC454_contig2123_v3	909	CCall_contig9733_v2	-	-	-	-	-	183	160	0.193772	2.60991	19.6062	1.37e-85	1.2e-82	2.84e-83	TRUE			23
AC454_contig2291_v3	977	CCall_contig99_v2	AC454_contig2291_v3_2_ORF1	IPR018038|IPR005998|IPR016082|IPR012988|IPR000517	Ribosomal protein L30, conserved site|Ribosomal protein L7, eukaryotic|Ribosomal protein L30, ferredoxin-like fold domain|Ribosomal protein L30, N-terminal|Ribosomal protein L30p/L7e, conserved region	tr|A9PEI9|A9PEI9_POPTR	Predicted protein OS=Populus trichocarpa GN=POPTRDRAFT_822657 PE=2 SV=1	69	60	0.201634	2.61777	12.0553	1.82e-33	3.28e-31	7.75e-32	TRUE			9
AC454_contig25128_v3	635	CCall_contig44590_v2	AC454_contig25128_v3_4_ORF1	IPR011249|IPR011237	Metalloenzyme, LuxS/M16 peptidase-like, metal-binding|Peptidase M16, core	tr|Q9AXQ2|Q9AXQ2_CUCME	Mitochondrial processing peptidase beta subunit OS=Cucumis melo PE=2 SV=1	15	13	0.206451	2.62259	5.62567	1.85e-08	4.79e-07	1.13e-07	TRUE			2
AC454_contig24211_v3	1165	CCall_contig39355_v2	AC454_contig24211_v3_6_ORF1	IPR014717|IPR014038|IPR010987|IPR001326	Translation elongation factor EF1B/ribosomal protein S6|Translation elongation factor EF1B, beta/delta subunit, guanine nucleotide exchange|Glutathione S-transferase, C-terminal-like|Translation elongation factor EF1B, beta/delta chains, conserved site	tr|B7FMR1|B7FMR1_MEDTR	Putative uncharacterized protein OS=Medicago truncatula PE=2 SV=1	29	25	0.214125	2.63026	7.83493	4.69e-15	2.46e-13	5.82e-14	TRUE			4
AC454_contig37012_v3	1415	CCall_contig44483_v2	AC454_contig37012_v3_2_ORF2	IPR001790|IPR001813	Ribosomal protein L10|Ribosomal protein 60S	tr|A7Q3E0|A7Q3E0_VITVI	Chromosome chr13 scaffold_48, whole genome shotgun sequence OS=Vitis vinifera GN=GSVIVT00029254001 PE=3 SV=1	65	56	0.215013	2.63115	11.7331	8.62e-32	1.43e-29	3.38e-30	TRUE			9
AC454_contig1214_v3	411	CCall_contig170_v2	AC454_contig1214_v3_5_ORF1	IPR001353	Proteasome, subunit alpha/beta	tr|B9T3A4|B9T3A4_RICCO	Proteasome subunit alpha type OS=Ricinus communis GN=RCOM_0391800 PE=3 SV=1	7	6	0.222392	2.63853	3.85568	0.000115408	0.0013665	0.000319954	TRUE			1
AC454_contig12714_v3	805	CCall_contig21821_v2	AC454_contig12714_v3_1_ORF1	IPR006349|IPR006357	2-phosphoglycolate phosphatase, eukaryotic|HAD-superfamily hydrolase, subfamily IIA	tr|A7R653|A7R653_VITVI	Chromosome undetermined scaffold_1169, whole genome shotgun sequence OS=Vitis vinifera GN=GSVIVT00007983001 PE=4 SV=1	7	6	0.222392	2.63853	3.85568	0.000115408	0.0013665	0.000319954	TRUE			1
AC454_contig12912_v3	580	CCall_contig48108_v2	AC454_contig12912_v3_6_ORF1	IPR001078	2-oxoacid dehydrogenase acyltransferase, catalytic domain	tr|B9SVA1|B9SVA1_RICCO	Dihydrolipoamide succinyltransferase component of 2-oxoglutarate dehydrogenase, putative OS=Ricinus communis GN=RCOM_1303600 PE=3 SV=1	7	6	0.222392	2.63853	3.85568	0.000115408	0.0013665	0.000319954	TRUE			1
AC454_contig17554_v3	237	CCall_contig17779_v2	-	-	-	-	-	7	6	0.222392	2.63853	3.85568	0.000115408	0.0013665	0.000319954	TRUE			1
AC454_contig17851_v3	514	CCall_contig24553_v2	-	-	-	tr|B9S7U0|B9S7U0_RICCO	Putative uncharacterized protein OS=Ricinus communis GN=RCOM_1381640 PE=4 SV=1	7	6	0.222392	2.63853	3.85568	0.000115408	0.0013665	0.000319954	TRUE			1
AC454_contig1925_v3	860	CCall_contig17175_v2	AC454_contig1925_v3_1_ORF3	IPR000403|IPR015433|IPR011009	Phosphatidylinositol 3-/4-kinase, catalytic|Phosphatidylinositol Kinase|Protein kinase-like domain	tr|B9HRQ6|B9HRQ6_POPTR	Predicted protein OS=Populus trichocarpa GN=POPTRDRAFT_557279 PE=4 SV=1	7	6	0.222392	2.63853	3.85568	0.000115408	0.0013665	0.000319954	TRUE			1
AC454_contig21718_v3	758	CCall_contig6099_v2	AC454_contig21718_v3_6_ORF2	IPR007667	Hypoxia induced protein, conserved region	tr|A9PFR4|A9PFR4_POPTR	Putative uncharacterized protein OS=Populus trichocarpa PE=4 SV=1	7	6	0.222392	2.63853	3.85568	0.000115408	0.0013665	0.000319954	TRUE			1
AC454_contig22357_v3	741	CCall_contig7477_v2	AC454_contig22357_v3_2_ORF2	IPR000262|IPR013785|IPR008259|IPR017934	FMN-dependent dehydrogenase|Aldolase-type TIM barrel|FMN-dependent alpha-hydroxy acid dehydrogenase, active site|FMN-dependent alpha-hydroxy acid dehydrogenase	tr|B9ST69|B9ST69_RICCO	(S)-2-hydroxy-acid oxidase, putative OS=Ricinus communis GN=RCOM_0684750 PE=4 SV=1	7	6	0.222392	2.63853	3.85568	0.000115408	0.0013665	0.000319954	TRUE			1
AC454_contig28904_v3	999	CCall_contig44546_v2	AC454_contig28904_v3_3_ORF2	IPR006222|IPR013977|IPR006223	Glycine cleavage T-protein, N-terminal|Glycine cleavage T-protein, C-terminal barrel|Glycine cleavage system T protein	tr|A7R049|A7R049_VITVI	Aminomethyltransferase OS=Vitis vinifera GN=GSVIVT00010970001 PE=3 SV=1	7	6	0.222392	2.63853	3.85568	0.000115408	0.0013665	0.000319954	TRUE			1
AC454_contig44490_v3	466	CCall_contig13926_v2	AC454_contig44490_v3_3_ORF1	IPR004046|IPR017933|IPR010987	Glutathione S-transferase, C-terminal|Glutathione S-transferase/chloride channel, C-terminal|Glutathione S-transferase, C-terminal-like	tr|B9ICN7|B9ICN7_POPTR	Predicted protein OS=Populus trichocarpa GN=POPTRDRAFT_575616 PE=4 SV=1	7	6	0.222392	2.63853	3.85568	0.000115408	0.0013665	0.000319954	TRUE			1
AC454_contig44890_v3	590	CCall_contig30441_v2	AC454_contig44890_v3_3_ORF1	IPR004839|IPR000796|IPR015422|IPR015424|IPR004838	Aminotransferase, class I/II|Aspartate/other aminotransferase|Pyridoxal phosphate-dependent transferase, major region, subdomain 2|Pyridoxal phosphate-dependent transferase, major region|Aminotransferases, class-I, pyridoxal-phosphate-binding site	tr|B9IL28|B9IL28_POPTR	Aspartate aminotransferase OS=Populus trichocarpa GN=POPTRDRAFT_835828 PE=3 SV=1	7	6	0.222392	2.63853	3.85568	0.000115408	0.0013665	0.000319954	TRUE			1
AC454_contig45007_v3	725	CCall_contig6034_v2	AC454_contig45007_v3_4_ORF1	IPR012336|IPR001853	Thioredoxin-like fold|DSBA oxidoreductase	tr|A7PAE5|A7PAE5_VITVI	Chromosome chr14 scaffold_9, whole genome shotgun sequence OS=Vitis vinifera GN=GSVIVT00038081001 PE=4 SV=1	7	6	0.222392	2.63853	3.85568	0.000115408	0.0013665	0.000319954	TRUE			1
AC454_contig7123_v3	432	CCall_contig39900_v2	AC454_contig7123_v3_4_ORF1	IPR004240	Nonaspanin (TM9SF)	tr|A5B8E3|A5B8E3_VITVI	Putative uncharacterized protein OS=Vitis vinifera GN=VITISV_040146 PE=4 SV=1	7	6	0.222392	2.63853	3.85568	0.000115408	0.0013665	0.000319954	TRUE			1
AC454_contig39874_v3	780	CCall_contig7848_v2	-	-	-	tr|Q6YNS0|Q6YNS0_PRUAV	Putative translation-initiation factor 3 subunit OS=Prunus avium PE=2 SV=1	14	12	0.222392	2.63853	5.45285	4.96e-08	1.2e-06	2.85e-07	TRUE			2
AC454_contig34784_v3	1387	CCall_contig1655_v2	AC454_contig34784_v3_4_ORF2	IPR003891	Initiation factor eIF-4 gamma, MA3	tr|A7PFP5|A7PFP5_VITVI	Chromosome chr11 scaffold_14, whole genome shotgun sequence OS=Vitis vinifera GN=GSVIVT00017187001 PE=4 SV=1	28	24	0.222392	2.63853	7.71178	1.24e-14	6.36e-13	1.5e-13	TRUE			4
AC454_contig43830_v3	931	CCall_contig770_v2	-	-	-	tr|A5C344|A5C344_VITVI	Putative uncharacterized protein OS=Vitis vinifera GN=VITISV_030744 PE=4 SV=1	28	24	0.222392	2.63853	7.71178	1.24e-14	6.36e-13	1.5e-13	TRUE			4
AC454_contig8978_v3	791	CCall_contig12043_v2	AC454_contig8978_v3_6_ORF2	IPR004038|IPR000530	Ribosomal protein L7Ae/L30e/S12e/Gadd45|Ribosomal protein S12e	tr|B9SMT6|B9SMT6_RICCO	40S ribosomal protein S12 OS=Ricinus communis GN=RCOM_0470890 PE=3 SV=1	28	24	0.222392	2.63853	7.71178	1.24e-14	6.36e-13	1.5e-13	TRUE			4
AC454_contig19237_v3	1097	CCall_contig11269_v2	AC454_contig19237_v3_2_ORF1	IPR002213	UDP-glucuronosyl/UDP-glucosyltransferase	tr|B9RY85|B9RY85_RICCO	UDP-glucosyltransferase, putative OS=Ricinus communis GN=RCOM_0811190 PE=3 SV=1	70	60	0.222392	2.63853	12.1947	3.32e-34	6.38e-32	1.51e-32	TRUE			10
[truncated: 1,114 more rows]

## Sheet: CankerUpRegulatedOnly
Additional Table 1. List of genes with Differential Accumulated Transcripts (GDATs) in canker tissue versus healthy stem in American chestnut.
[truncated: 1,716 more rows]
