# Supplementary material for: Chestnut resistance to the blight disease: insights from transcriptome analysis
Source: BMC Plant Biol. 2012 Mar 19;12:38. doi: 10.1186/1471-2229-12-38 (PMC3376029; doi:10.1186/1471-2229-12-38)
Supplement: Additional file 3 — List of genes with differential accumulated transcripts in canker versus healthy stem tissues in Chinese chestnut. [file 1471-2229-12-38-S3.XLSX]

## Sheet: CCallv2_DE_annotated
Sequence	Length	AC454v3 Best Hit	Interpro ORF	Interpro ID	Interpro Hit	Uniprot ID	Uniprot Best Hit	# Canker Reads	# Healthy Stem Reads	log2(Fold_change)	log2(Fold_change) normalized	z-score	p-value	q-value(Benjamini et al. 1995)	q-value(Storey et al. 2003)	Signature(p-value < 0.001)
CCall_contig16442_v2	4536	AC454_contig35456_v3	-	-	-	tr|Q9AVH2|Q9AVH2_PEA	Putative senescence-associated protein (Fragment) OS=Pisum sativum GN=ssa-13 PE=2 SV=1	5145	30870	-2.58496	-1.38927	-81.4923	0	0	0	TRUE
CCall_contig4827_v2	1402	AC454_contig35783_v3	-	-	-	tr|A8JJG4|A8JJG4_CHLRE	Predicted protein OS=Chlamydomonas reinhardtii GN=CHLREDRAFT_155068 PE=4 SV=1	2327	18264	-2.97246	-1.77676	-74.1504	0	0	0	TRUE
CCall_contig4837_v2	1689	AC454_contig35783_v3	-	-	-	tr|A5C0J4|A5C0J4_VITVI	Putative uncharacterized protein OS=Vitis vinifera GN=VITISV_002825 PE=4 SV=1	1199	5813	-2.27745	-1.08176	-28.5342	4.41e-179	1.17e-175	1.05e-175	TRUE
CCall_contig16441_v2	377	AC454_contig35783_v3	-	-	-	tr|B3SDF3|B3SDF3_TRIAD	Putative uncharacterized protein OS=Trichoplax adhaerens GN=TRIADDRAFT_51202 PE=4 SV=1	214	2180	-3.34865	-2.15295	-28.7878	3.05e-182	1.01e-178	9.06e-179	TRUE
CCall_contig14408_v2	1786	AC454_contig5267_v3	CCall_contig14408_v2_4_ORF2	IPR001623|IPR001305|IPR002939	Heat shock protein DnaJ, N-terminal|Heat shock protein DnaJ, cysteine-rich region|Chaperone DnaJ, C-terminal	tr|A7QNR8|A7QNR8_VITVI	Chromosome undetermined scaffold_134, whole genome shotgun sequence OS=Vitis vinifera GN=GSVIVT00002640001 PE=4 SV=1	404	1699	-2.07226	-0.876563	-12.912	3.85e-38	1.6e-35	1.43e-35	TRUE
CCall_contig335_v2	1196	AC454_contig18656_v3	CCall_contig335_v2_1_ORF2	IPR008406	Dormancyauxin associated	tr|Q52QX4|Q52QX4_MANES	Auxin-repressed protein-like protein ARP1 OS=Manihot esculenta PE=4 SV=1	335	1507	-2.16945	-0.973751	-13.2805	3e-40	1.38e-37	1.23e-37	TRUE
CCall_contig2688_v2	799	AC454_contig12105_v3	CCall_contig2688_v2_3_ORF2	IPR008406	Dormancyauxin associated	tr|B9RFD0|B9RFD0_RICCO	Putative uncharacterized protein OS=Ricinus communis GN=RCOM_1433630 PE=4 SV=1	112	1031	-3.20247	-2.00678	-18.9155	8.5e-80	1.08e-76	9.62e-77	TRUE
CCall_contig6134_v2	928	AC454_contig42141_v3	CCall_contig6134_v2_1_ORF2	IPR000347	Plant metallothionein, family 15	tr|Q93X22|Q93X22_QUESU	Metallothionein-like protein OS=Quercus suber GN=mt PE=4 SV=1	322	1204	-1.9027	-0.707007	-9.02519	1.79e-19	3.67e-17	3.28e-17	TRUE
CCall_contig4371_v2	1729	AC454_contig16122_v3	CCall_contig4371_v2_3_ORF2	IPR020809|IPR020811|IPR020810|IPR000941	Enolase, conserved site|Enolase, N-terminal|Enolase, C-terminal|Enolase	tr|A9PD49|A9PD49_POPTR	Enolase OS=Populus trichocarpa GN=POPTRDRAFT_575698 PE=2 SV=1	149	1015	-2.7681	-1.5724	-15.8567	1.26e-56	9.88e-54	8.84e-54	TRUE
CCall_contig18429_v2	2447	AC454_contig9907_v3	CCall_contig18429_v2_1_ORF2	IPR018028|IPR010582|IPR011614	Catalase related subgroup|Catalase-related immune responsive|Catalase, N-terminal	tr|Q7XTK8|Q7XTK8_PRUPE	Catalase OS=Prunus persica GN=cat2 PE=2 SV=1	178	983	-2.46531	-1.26962	-13.2793	3.05e-40	1.37e-37	1.23e-37	TRUE
CCall_contig352_v2	1389	AC454_contig45050_v3	CCall_contig352_v2_1_ORF2	IPR008030|IPR016040	NmrA-like|NAD(P)-binding domain	tr|Q9FUW6|Q9FUW6_BETVE	Allergenic isoflavone reductase-like protein Bet v 6.0102 OS=Betula verrucosa GN=BETV6.0102 PE=2 SV=1	201	995	-2.3075	-1.11181	-12.0244	2.64e-33	9.01e-31	8.06e-31	TRUE
CCall_contig3661_v2	3800	AC454_contig7504_v3	CCall_contig3661_v2_1_ORF2	IPR008913|IPR018957|IPR001841|IPR017921	Zinc finger, CHY-type|Zinc finger, C3HC4 RING-type|Zinc finger, RING-type|Zinc finger, CTCHY-type	tr|A5C608|A5C608_VITVI	Putative uncharacterized protein OS=Vitis vinifera GN=VITISV_029477 PE=4 SV=1	282	1065	-1.91709	-0.72139	-8.63825	5.71e-18	1.05e-15	9.36e-16	TRUE
CCall_contig8569_v2	886	AC454_contig33570_v3	-	-	-	-	-	146	899	-2.62235	-1.42666	-13.8856	7.75e-44	4.04e-41	3.61e-41	TRUE
CCall_contig1085_v2	1027	AC454_contig38095_v3	CCall_contig1085_v2_2_ORF1	IPR000167	Dehydrin	tr|Q941N0|Q941N0_9FABA	Drought-induced protein OS=Retama raetam GN=DIP PE=4 SV=1	116	819	-2.81974	-1.62404	-14.5784	3.86e-48	2.28e-45	2.04e-45	TRUE
CCall_contig664_v2	1848	AC454_contig39081_v3	CCall_contig664_v2_2_ORF2	IPR001623|IPR015609	Heat shock protein DnaJ, N-terminal|Molecular chaperone, heat shock protein, Hsp40, DnaJ	tr|A7P6D7|A7P6D7_VITVI	Chromosome chr9 scaffold_7, whole genome shotgun sequence OS=Vitis vinifera GN=GSVIVT00034027001 PE=4 SV=1	78	717	-3.20043	-2.00473	-15.7609	5.78e-56	4.15e-53	3.71e-53	TRUE
CCall_contig12011_v2	4145	AC454_contig38069_v3	CCall_contig12011_v2_6_ORF10	IPR017442|IPR002290	Serine/threonine-protein kinase-like domain|Serine/threonine-protein kinase domain	tr|B9T4J2|B9T4J2_RICCO	Casein kinase II, alpha chain, putative OS=Ricinus communis GN=RCOM_0396430 PE=4 SV=1	53	660	-3.6384	-2.44271	-17.077	2.2e-65	2.02e-62	1.81e-62	TRUE
CCall_contig1821_v2	2847	AC454_contig13554_v3	CCall_contig1821_v2_3_ORF2	IPR017853|IPR014756|IPR006589|IPR004193|IPR006047|IPR006048|IPR013783|IPR013781|IPR013780	Glycoside hydrolase, catalytic core|Immunoglobulin E-set|Glycosyl hydrolase, family 13, subfamily, catalytic region|Glycoside hydrolase, family 13, N-terminal|Glycosyl hydrolase, family 13, catalytic region|Alpha-amylase, C-terminal all beta|Immunoglobulin-like fold|Glycoside hydrolase, subgroup, catalytic core|Glycosyl hydrolase, family 13, all-beta	tr|A2TIS0|A2TIS0_POPTR	Starch branching enzyme I OS=Populus trichocarpa PE=4 SV=1	116	712	-2.61775	-1.42206	-12.3257	6.59e-35	2.33e-32	2.09e-32	TRUE
CCall_contig8987_v2	1904	AC454_contig31557_v3	-	-	-	tr|Q6R9A5|Q6R9A5_MAIZE	Putative uncharacterized protein orf111-b OS=Zea mays GN=orf111-b PE=4 SV=1	232	810	-1.8038	-0.608101	-6.47499	9.48e-11	9.58e-09	8.57e-09	TRUE
CCall_contig10085_v2	1751	AC454_contig9036_v3	CCall_contig10085_v2_1_ORF2	IPR018316|IPR003008	Tubulin/FtsZ, 2-layer sandwich domain|Tubulin/FtsZ, GTPase domain	tr|B8AAY0|B8AAY0_ORYSI	Putative uncharacterized protein OS=Oryza sativa subsp. indica GN=OsI_04129 PE=3 SV=1	119	694	-2.54397	-1.34828	-11.686	1.5e-31	4.7e-29	4.2e-29	TRUE
CCall_contig43503_v2	2731	AC454_contig24303_v3	-	-	-	tr|Q5W7C9|Q5W7C9_ORYSJ	Unknow protein OS=Oryza sativa subsp. japonica GN=P0496H07.14 PE=4 SV=1	39	611	-3.96963	-2.77393	-17.617	1.82e-69	1.79e-66	1.61e-66	TRUE
CCall_contig3295_v2	775	AC454_contig9454_v3	-	-	-	-	-	171	722	-2.078	-0.882307	-8.4569	2.75e-17	4.86e-15	4.35e-15	TRUE
CCall_contig12115_v2	2427	AC454_contig24419_v3	CCall_contig12115_v2_2_ORF2	IPR011835|IPR013534|IPR001296	Glycogen/starch synthases, ADP-glucose type|Starch synthase catalytic region|Glycosyl transferase, group 1	tr|C0KH22|C0KH22_NELNU	Granule-bound starch synthase OS=Nelumbo nucifera GN=Waxy PE=4 SV=1	164	711	-2.11615	-0.920458	-8.69727	3.4e-18	6.32e-16	5.65e-16	TRUE
CCall_contig41014_v2	2851	AC454_contig19512_v3	CCall_contig41014_v2_5_ORF2	IPR007275	YTH domain	tr|B9RI33|B9RI33_RICCO	Yth domain-containing protein, putative OS=Ricinus communis GN=RCOM_1575880 PE=4 SV=1	67	560	-3.06319	-1.8675	-13.2867	2.77e-40	1.29e-37	1.15e-37	TRUE
CCall_contig2559_v2	594	AC454_contig44748_v3	CCall_contig2559_v2_3_ORF2	IPR000347	Plant metallothionein, family 15	tr|B9SIK2|B9SIK2_RICCO	Putative uncharacterized protein OS=Ricinus communis GN=RCOM_0821630 PE=4 SV=1	98	576	-2.55522	-1.35952	-10.7132	8.82e-27	2.39e-24	2.14e-24	TRUE
CCall_contig38643_v2	2227	AC454_contig30578_v3	-	-	-	tr|Q1YII0|Q1YII0_MOBAS	Putative uncharacterized protein OS=Manganese-oxidizing bacterium (strain SI85-9A1) GN=SI859A1_01498 PE=4 SV=1	185	663	-1.84148	-0.645788	-6.17972	6.42e-10	5.95e-08	5.32e-08	TRUE
CCall_contig47409_v2	1061	AC454_contig33960_v3	CCall_contig47409_v2_4_ORF2	IPR001424	Superoxide dismutase, copper/zinc binding	tr|Q70CE4|Q70CE4_FAGSY	Superoxide dismutase [Cu-Zn] (Fragment) OS=Fagus sylvatica GN=sod1 PE=2 SV=1	129	582	-2.17365	-0.977952	-8.27649	1.27e-16	2.07e-14	1.85e-14	TRUE
CCall_contig40944_v2	843	AC454_contig42309_v3	CCall_contig40944_v2_2_ORF1	IPR008972|IPR003245	Cupredoxin|Plastocyanin-like	tr|B9GEY2|B9GEY2_POPTR	Predicted protein OS=Populus trichocarpa GN=POPTRDRAFT_815202 PE=4 SV=1	206	614	-1.57559	-0.379898	-3.66343	0.00024886	0.0068734	0.00615025	TRUE
CCall_contig507_v2	508	AC454_contig3945_v3	-	-	-	-	-	138	522	-1.91938	-0.723686	-6.06155	1.35e-09	1.21e-07	1.09e-07	TRUE
CCall_contig777_v2	1691	AC454_contig20764_v3	CCall_contig777_v2_3_ORF2	IPR003008|IPR018316|IPR017975|IPR002452|IPR000217|IPR019746|IPR008280	Tubulin/FtsZ, GTPase domain|Tubulin/FtsZ, 2-layer sandwich domain|Tubulin, conserved site|Alpha tubulin|Tubulin|Tubulin/FtsZ, N-terminal|Tubulin/FtsZ, C-terminal	tr|Q5ME66|Q5ME66_PSEMZ	Alpha tubulin 1 OS=Pseudotsuga menziesii var. menziesii GN=AT1 PE=3 SV=1	177	558	-1.65652	-0.46082	-4.17699	2.95e-05	0.00111327	0.000993751	TRUE
CCall_contig47270_v2	1094	AC454_contig32504_v3	CCall_contig47270_v2_4_ORF2	IPR011323|IPR001983	Mss4/translationally controlled tumour-associated TCTP|Translationally controlled tumour-associated TCTP	tr|A7PS17|A7PS17_VITVI	Chromosome chr14 scaffold_27, whole genome shotgun sequence OS=Vitis vinifera GN=GSVIVT00022720001 PE=4 SV=1	135	506	-1.90618	-0.710482	-5.87239	4.3e-09	3.58e-07	3.2e-07	TRUE
CCall_contig41219_v2	982	AC454_contig39875_v3	CCall_contig41219_v2_1_ORF2	IPR003496	ABA/WDS induced protein	tr|Q94G23|Q94G23_VITVI	MSA OS=Vitis vinifera GN=MSA PE=2 SV=1	14	382	-4.77007	-3.57438	-15.6224	5.12e-55	3.58e-52	3.21e-52	TRUE
CCall_contig3308_v2	1871	AC454_contig11246_v3	CCall_contig3308_v2_2_ORF2	IPR000795|IPR004161|IPR004160|IPR009001|IPR009000|IPR004539	Protein synthesis factor, GTP-binding|Translation elongation factor EFTu/EF1A, domain 2|Translation elongation factor EFTu/EF1A, C-terminal|Translation elongation factor EF1A/initiation factor IF2gamma, C-terminal|Translation elongation/initiation factor/Ribosomal, beta-barrel|Translation elongation factor EF1A, eukaryotic/archaeal	tr|Q3LUM5|Q3LUM5_GOSHI	Elongation factor 1-alpha OS=Gossypium hirsutum GN=EF1A2 PE=2 SV=1	128	485	-1.92184	-0.726145	-5.85994	4.63e-09	3.82e-07	3.42e-07	TRUE
CCall_contig40014_v2	2841	AC454_contig7249_v3	CCall_contig40014_v2_4_ORF1	IPR006276|IPR013215|IPR002629	5-methyltetrahydropteroyltriglutamate--homocysteine S-methyltransferase|Cobalamin (vitamin B12)-independent methionine synthase MetE, N-terminal|Methionine synthase, vitamin-B12 independent	tr|B9RQ33|B9RQ33_RICCO	5-methyltetrahydropteroyltriglutamate--homocysteine methyltransferase, putative OS=Ricinus communis GN=RCOM_0952830 PE=4 SV=1	140	469	-1.74416	-0.548465	-4.4886	7.17e-06	0.000325059	0.00029086	TRUE
CCall_contig8881_v2	1910	AC454_contig32250_v3	CCall_contig8881_v2_3_ORF1	IPR000043|IPR015878	S-adenosyl-L-homocysteine hydrolase|S-adenosyl-L-homocysteine hydrolase, NAD binding	tr|B9GFJ3|B9GFJ3_POPTR	Adenosylhomocysteinase OS=Populus trichocarpa GN=POPTRDRAFT_707148 PE=3 SV=1	86	411	-2.25673	-1.06103	-7.43704	1.03e-13	1.42e-11	1.27e-11	TRUE
CCall_contig47031_v2	2179	AC454_contig26480_v3	-	-	-	tr|B9IMM2|B9IMM2_POPTR	Predicted protein OS=Populus trichocarpa GN=POPTRDRAFT_1107186 PE=4 SV=1	24	330	-3.78136	-2.58566	-12.4671	1.13e-35	4.17e-33	3.73e-33	TRUE
CCall_contig8738_v2	2432	AC454_contig7746_v3	CCall_contig8738_v2_1_ORF2	IPR012301|IPR012302|IPR016040	Malic enzyme, N-terminal|Malic enzyme, NAD-binding|NAD(P)-binding domain	sp|P51615|MAOX_VITVI	NADP-dependent malic enzyme OS=Vitis vinifera PE=2 SV=1	125	430	-1.78241	-0.586713	-4.56708	4.95e-06	0.000235493	0.000210717	TRUE
CCall_contig1893_v2	2474	AC454_contig2647_v3	-	-	-	tr|A7PLY2|A7PLY2_VITVI	Chromosome chr14 scaffold_21, whole genome shotgun sequence OS=Vitis vinifera GN=GSVIVT00020609001 PE=4 SV=1	6	288	-5.58496	-4.38927	-14.4628	2.08e-47	1.2e-44	1.08e-44	TRUE
CCall_contig19805_v2	1845	AC454_contig25897_v3	CCall_contig19805_v2_2_ORF2	IPR009007|IPR001461	Peptidase aspartic, catalytic|Peptidase A1	tr|A9PCK2|A9PCK2_POPTR	Putative uncharacterized protein OS=Populus trichocarpa PE=2 SV=1	87	364	-2.06485	-0.869155	-5.92694	3.09e-09	2.65e-07	2.37e-07	TRUE
CCall_contig6184_v2	10037	AC454_contig23919_v3	CCall_contig6184_v2_2_ORF2	IPR018079|IPR002942|IPR001912|IPR005709	Ribosomal protein S4, conserved site|RNA-binding S4|Ribosomal protein S4|Ribosomal protein S4, bacterial-type	sp|P06405|PSAA_TOBAC	Photosystem I P700 chlorophyll a apoprotein A1 OS=Nicotiana tabacum GN=psaA PE=3 SV=2	60	330	-2.45943	-1.26374	-7.66254	1.82e-14	2.6e-12	2.33e-12	TRUE
CCall_contig43604_v2	3320	AC454_contig24437_v3	CCall_contig43604_v2_3_ORF2	IPR000811|IPR011833	Glycosyl transferase, family 35|Glycogen/starch/alpha-glucan phosphorylase	tr|B9H0D3|B9H0D3_POPTR	Phosphorylase OS=Populus trichocarpa GN=POPTRDRAFT_712800 PE=3 SV=1	22	280	-3.66985	-2.47416	-11.2028	3.95e-29	1.12e-26	9.99e-27	TRUE
CCall_contig43637_v2	5446	AC454_contig35216_v3	CCall_contig43637_v2_4_ORF1	IPR003436	Chordopoxvirus fusion protein	tr|B9RTL8|B9RTL8_RICCO	Protein binding protein, putative OS=Ricinus communis GN=RCOM_0911430 PE=4 SV=1	90	345	-1.9386	-0.742904	-5.04109	4.63e-07	2.68e-05	2.4e-05	TRUE
CCall_contig38892_v2	732	AC454_contig25557_v3	-	-	-	-	-	10	261	-4.70598	-3.51028	-12.8229	1.22e-37	4.92e-35	4.4e-35	TRUE
CCall_contig38669_v2	1014	AC454_contig29694_v3	-	-	-	tr|C4JBA4|C4JBA4_MAIZE	Putative uncharacterized protein OS=Zea mays PE=2 SV=1	74	322	-2.12146	-0.925768	-5.87942	4.12e-09	3.44e-07	3.08e-07	TRUE
CCall_contig9678_v2	692	AC454_contig41225_v3	-	-	-	-	-	24	271	-3.49719	-2.30149	-10.5635	4.4e-26	1.16e-23	1.04e-23	TRUE
CCall_contig32079_v2	2847	AC454_contig7063_v3	CCall_contig32079_v2_3_ORF2	IPR011402|IPR001736	Phospholipase D, plant|Phospholipase D/Transphosphatidylase	tr|B9GH43|B9GH43_POPTR	Predicted protein OS=Populus trichocarpa GN=POPTRDRAFT_829577 PE=4 SV=1	57	302	-2.40551	-1.20982	-7.08327	1.41e-12	1.79e-10	1.6e-10	TRUE
CCall_contig8692_v2	819	AC454_contig734_v3	CCall_contig8692_v2_5_ORF2	IPR011323|IPR001983	Mss4/translationally controlled tumour-associated TCTP|Translationally controlled tumour-associated TCTP	tr|A7PS17|A7PS17_VITVI	Chromosome chr14 scaffold_27, whole genome shotgun sequence OS=Vitis vinifera GN=GSVIVT00022720001 PE=4 SV=1	82	324	-1.9823	-0.786602	-5.13348	2.84e-07	1.73e-05	1.55e-05	TRUE
CCall_contig4981_v2	2529	AC454_contig27820_v3	CCall_contig4981_v2_1_ORF3	IPR003439|IPR003593|IPR017871	ABC transporter-like|ATPase, AAA+ type, core|ABC transporter, conserved site	tr|B9HQM5|B9HQM5_POPTR	ABC transporter family protein OS=Populus trichocarpa GN=POPTRDRAFT_650512 PE=3 SV=1	78	316	-2.01838	-0.822683	-5.26915	1.37e-07	8.88e-06	7.95e-06	TRUE
CCall_contig40836_v2	2366	AC454_contig3169_v3	CCall_contig40836_v2_1_ORF2	IPR001128	Cytochrome P450	tr|A7P2E4|A7P2E4_VITVI	Chromosome chr1 scaffold_5, whole genome shotgun sequence OS=Vitis vinifera GN=GSVIVT00030025001 PE=3 SV=1	10	246	-4.62059	-3.42489	-12.3271	6.47e-35	2.32e-32	2.08e-32	TRUE
CCall_contig8849_v2	1605	AC454_contig7182_v3	CCall_contig8849_v2_2_ORF2	IPR009007|IPR001461	Peptidase aspartic, catalytic|Peptidase A1	tr|B9RJV7|B9RJV7_RICCO	Aspartic proteinase nepenthesin-1, putative OS=Ricinus communis GN=RCOM_1039190 PE=4 SV=1	105	339	-1.6909	-0.4952	-3.47708	0.000506914	0.0118876	0.0106369	TRUE
CCall_contig528_v2	912	AC454_contig34838_v3	CCall_contig528_v2_4_ORF2	IPR006461	Protein of unknown function Cys-rich	tr|B9ST22|B9ST22_RICCO	Putative uncharacterized protein OS=Ricinus communis GN=RCOM_0353580 PE=4 SV=1	15	248	-4.04731	-2.85161	-11.3819	5.14e-30	1.54e-27	1.37e-27	TRUE
CCall_contig9806_v2	664	AC454_contig14192_v3	CCall_contig9806_v2_1_ORF1	IPR011614|IPR018028	Catalase, N-terminal|Catalase related subgroup	tr|Q9M502|Q9M502_HELAN	Catalase OS=Helianthus annuus GN=CATA4 PE=2 SV=1	20	245	-3.61471	-2.41901	-10.3439	4.46e-25	1.13e-22	1.01e-22	TRUE
CCall_contig46211_v2	1094	AC454_contig17568_v3	CCall_contig46211_v2_1_ORF2	IPR000164|IPR007125|IPR009072	Histone H3|Histone core|Histone-fold	tr|Q6LB28|Q6LB28_SOLLC	Histone H3 OS=Solanum lycopersicum PE=2 SV=1	96	318	-1.72792	-0.532225	-3.59621	0.000322884	0.00851941	0.00762308	TRUE
CCall_contig8434_v2	659	AC454_contig33198_v3	CCall_contig8434_v2_2_ORF1	IPR000504|IPR012677	RNA recognition motif, RNP-1|Nucleotide-binding, alpha-beta plait	tr|Q6YNS1|Q6YNS1_PRUAV	Putative glycine-rich RNA-binding protein OS=Prunus avium PE=2 SV=1	60	281	-2.22754	-1.03184	-6.00992	1.86e-09	1.64e-07	1.47e-07	TRUE
CCall_contig26246_v2	1782	AC454_contig42092_v3	-	-	-	tr|A7PMZ8|A7PMZ8_VITVI	Chromosome chr14 scaffold_21, whole genome shotgun sequence OS=Vitis vinifera GN=GSVIVT00021008001 PE=4 SV=1	83	296	-1.83441	-0.638718	-4.08756	4.36e-05	0.00157804	0.00141202	TRUE
CCall_contig38965_v2	667	AC454_contig39115_v3	-	-	-	-	-	1	213	-7.73471	-6.53901	-12.7662	2.53e-37	1e-34	8.98e-35	TRUE
CCall_contig2637_v2	2036	AC454_contig6836_v3	CCall_contig2637_v2_4_ORF2	IPR012474	Frigida-like	tr|A5B440|A5B440_VITVI	Chromosome undetermined scaffold_339, whole genome shotgun sequence OS=Vitis vinifera GN=GSVIVT00011797001 PE=4 SV=1	48	257	-2.42066	-1.22497	-6.59851	4.15e-11	4.38e-09	3.92e-09	TRUE
CCall_contig41877_v2	888	AC454_contig12397_v3	CCall_contig41877_v2_3_ORF2	IPR013770|IPR003612	Plant lipid transfer protein/hydrophobic protein, helical domain|Plant lipid transfer protein/seed storage/trypsin-alpha amylase inhibitor	tr|B8Y6H9|B8Y6H9_9ROSI	Non-specific lipid-transfer protein OS=Castanea mollissima PE=3 SV=1	35	242	-2.78958	-1.59388	-7.81522	5.49e-15	8.38e-13	7.5e-13	TRUE
CCall_contig10654_v2	4174	AC454_contig12002_v3	-	-	-	tr|Q0JQ44|Q0JQ44_ORYSJ	Os01g0182600 protein OS=Oryza sativa subsp. japonica GN=Os01g0182600 PE=4 SV=1	65	271	-2.05978	-0.864085	-5.08829	3.61e-07	2.13e-05	1.9e-05	TRUE
CCall_contig963_v2	2725	AC454_contig43374_v3	CCall_contig963_v2_5_ORF1	IPR000209|IPR010259|IPR003137|IPR009020|IPR015500	Peptidase S8/S53, subtilisin/kexin/sedolisin|Proteinase inhibitor I9, subtilisin propeptide|Protease-associated PA|Proteinase inhibitor, propeptide|Peptidase S8, subtilisin-related	tr|A7P6C0|A7P6C0_VITVI	Chromosome chr9 scaffold_7, whole genome shotgun sequence OS=Vitis vinifera GN=GSVIVT00034009001 PE=4 SV=1	26	224	-3.10692	-1.91122	-8.53332	1.42e-17	2.57e-15	2.3e-15	TRUE
CCall_contig44248_v2	2899	AC454_contig42640_v3	CCall_contig44248_v2_1_ORF1	IPR004131	Inorganic H+ pyrophosphatase	tr|Q8GT22|Q8GT22_PYRCO	Vacuolar proton-inorganic pyrophosphatase OS=Pyrus communis GN=PVP3 PE=2 SV=1	42	234	-2.47805	-1.28235	-6.52593	6.76e-11	7.01e-09	6.28e-09	TRUE
CCall_contig1883_v2	1101	AC454_contig14505_v3	-	-	-	-	-	41	230	-2.48794	-1.29224	-6.50863	7.58e-11	7.78e-09	6.96e-09	TRUE
CCall_contig45851_v2	4789	AC454_contig5575_v3	CCall_contig45851_v2_3_ORF3	IPR003340|IPR010525	Transcriptional factor B3|Auxin response factor	tr|A7Q186|A7Q186_VITVI	Chromosome chr10 scaffold_43, whole genome shotgun sequence OS=Vitis vinifera GN=GSVIVT00028351001 PE=3 SV=1	54	240	-2.152	-0.956307	-5.21529	1.84e-07	1.17e-05	1.04e-05	TRUE
CCall_contig3463_v2	3375	AC454_contig37647_v3	CCall_contig3463_v2_5_ORF2	IPR003100|IPR003165|IPR014811|IPR012337	Argonaute/Dicer protein, PAZ|Stem cell self-renewal protein Piwi|Domain of unknown function DUF1785|Polynucleotidyl transferase, ribonuclease H fold	tr|A7PG79|A7PG79_VITVI	Chromosome chr6 scaffold_15, whole genome shotgun sequence OS=Vitis vinifera GN=GSVIVT00017422001 PE=4 SV=1	53	234	-2.14244	-0.946748	-5.10665	3.28e-07	1.96e-05	1.75e-05	TRUE
CCall_contig604_v2	1912	AC454_contig37592_v3	CCall_contig604_v2_1_ORF1	IPR001563	Peptidase S10, serine carboxypeptidase	tr|A7QH54|A7QH54_VITVI	Chromosome chr3 scaffold_95, whole genome shotgun sequence OS=Vitis vinifera GN=GSVIVT00038626001 PE=4 SV=1	26	205	-2.97904	-1.78334	-7.78783	6.82e-15	1.03e-12	9.21e-13	TRUE
CCall_contig39000_v2	1967	AC454_contig6498_v3	CCall_contig39000_v2_2_ORF2	IPR006094|IPR012951	FAD linked oxidase, N-terminal|Berberine/berberine-like	tr|B9SB02|B9SB02_RICCO	Reticuline oxidase, putative OS=Ricinus communis GN=RCOM_1335910 PE=4 SV=1	38	216	-2.50696	-1.31126	-6.37914	1.78e-10	1.78e-08	1.59e-08	TRUE
CCall_contig813_v2	1451	AC454_contig5967_v3	CCall_contig813_v2_5_ORF1	IPR016461|IPR011991|IPR012967|IPR001077	O-methyltransferase, COMT, eukaryota|Winged helix repressor DNA-binding|Plant methyltransferase dimerisation|O-methyltransferase, family 2	tr|C0L8A9|C0L8A9_BETVE	Putative caffeic acid O-methyltransferase OS=Betula verrucosa GN=COMT PE=2 SV=2	32	207	-2.69349	-1.49779	-6.90617	4.98e-12	5.99e-10	5.36e-10	TRUE
CCall_contig503_v2	931	AC454_contig21406_v3	-	-	-	tr|B9HP89|B9HP89_POPTR	Predicted protein OS=Populus trichocarpa GN=POPTRDRAFT_821509 PE=4 SV=1	28	201	-2.8437	-1.648	-7.29536	2.98e-13	4.04e-11	3.61e-11	TRUE
CCall_contig16106_v2	2678	AC454_contig13085_v3	CCall_contig16106_v2_4_ORF3	IPR000873	AMP-dependent synthetase/ligase	tr|Q9SJD4|Q9SJD4_ARATH	At2g04350/T23O15.3 OS=Arabidopsis thaliana GN=LACS8 PE=2 SV=1	30	202	-2.75132	-1.55563	-7.01498	2.3e-12	2.84e-10	2.54e-10	TRUE
CCall_contig8839_v2	1785	AC454_contig29249_v3	CCall_contig8839_v2_5_ORF2	IPR002133	S-adenosylmethionine synthetase	tr|B9RFQ1|B9RFQ1_RICCO	S-adenosylmethionine synthetase OS=Ricinus communis GN=RCOM_1436370 PE=3 SV=1	21	189	-3.16993	-1.97423	-8.00866	1.16e-15	1.83e-13	1.64e-13	TRUE
CCall_contig43146_v2	3387	AC454_contig34561_v3	CCall_contig43146_v2_2_ORF1	IPR012417	Calmodulin-binding protein, plant	tr|A7PKM3|A7PKM3_VITVI	Chromosome chr7 scaffold_20, whole genome shotgun sequence OS=Vitis vinifera GN=GSVIVT00019237001 PE=4 SV=1	57	224	-1.97446	-0.778769	-4.23125	2.32e-05	0.000910724	0.000814906	TRUE
CCall_contig4563_v2	1238	AC454_contig14505_v3	CCall_contig4563_v2_1_ORF1	IPR018117	DNA methylase, C-5 cytosine-specific, active site	-	-	48	215	-2.16323	-0.967534	-4.98434	6.22e-07	3.52e-05	3.15e-05	TRUE
CCall_contig12_v2	2073	AC454_contig25023_v3	CCall_contig12_v2_5_ORF2	IPR000048	IQ calmodulin-binding region	tr|B9N5Y6|B9N5Y6_POPTR	Predicted protein OS=Populus trichocarpa GN=POPTRDRAFT_582750 PE=4 SV=1	31	196	-2.66051	-1.46482	-6.60984	3.85e-11	4.09e-09	3.65e-09	TRUE
CCall_contig41702_v2	9439	AC454_contig6420_v3	CCall_contig41702_v2_5_ORF3	IPR005294|IPR004100|IPR000194|IPR000793	ATPase, F1 complex, alpha subunit|ATPase, F1/V1/A1 complex, alpha/beta subunit, N-terminal|ATPase, F1/V1/A1 complex, alpha/beta subunit, nucleotide-binding domain|ATPase, F1/V1/A1 complex, alpha/beta subunit, C-terminal	sp|B1NWD5|ATPA_MANES	ATP synthase subunit alpha, chloroplastic OS=Manihot esculenta GN=atpA PE=3 SV=1	53	218	-2.04026	-0.844568	-4.47552	7.62e-06	0.00034328	0.000307164	TRUE
CCall_contig5223_v2	880	AC454_contig17108_v3	CCall_contig5223_v2_4_ORF2	IPR003245|IPR008972	Plastocyanin-like|Cupredoxin	tr|B9RJR1|B9RJR1_RICCO	Blue copper protein, putative OS=Ricinus communis GN=RCOM_1037530 PE=4 SV=1	12	176	-3.87447	-2.67877	-9.28087	1.68e-20	3.54e-18	3.17e-18	TRUE
CCall_contig2276_v2	769	AC454_contig1515_v3	CCall_contig2276_v2_2_ORF1	IPR000558|IPR007125|IPR009072	Histone H2B|Histone core|Histone-fold	tr|Q9M3H6|Q9M3H6_CICAR	Histone H2B OS=Cicer arietinum PE=2 SV=1	52	210	-2.01381	-0.81811	-4.27455	1.92e-05	0.000776912	0.000693075	TRUE
CCall_contig2685_v2	3908	AC454_contig20792_v3	CCall_contig2685_v2_4_ORF2	IPR005150|IPR001841	Cellulose synthase|Zinc finger, RING-type	tr|B9RP67|B9RP67_RICCO	Cellulose synthase A catalytic subunit 6 [UDP-forming], putative OS=Ricinus communis GN=RCOM_0924530 PE=4 SV=1	41	199	-2.27907	-1.08338	-5.26261	1.42e-07	9.18e-06	8.22e-06	TRUE
CCall_contig38757_v2	3550	AC454_contig25857_v3	CCall_contig38757_v2_6_ORF1	IPR005150	Cellulose synthase	tr|B8XPP6|B8XPP6_9ROSI	Cellulose synthase OS=Betula luminifera GN=CesA4 PE=2 SV=1	15	172	-3.51937	-2.32368	-8.46377	2.59e-17	4.62e-15	4.13e-15	TRUE
CCall_contig13790_v2	2897	AC454_contig32914_v3	CCall_contig13790_v2_6_ORF3	IPR000504|IPR002004|IPR012677	RNA recognition motif, RNP-1|Polyadenylate-binding protein/Hyperplastic disc protein|Nucleotide-binding, alpha-beta plait	tr|B9MVU0|B9MVU0_POPTR	Predicted protein (Fragment) OS=Populus trichocarpa GN=POPTRDRAFT_287102 PE=4 SV=1	60	213	-1.82782	-0.632123	-3.43529	0.00059191	0.0135578	0.0121314	TRUE
CCall_contig17303_v2	1402	AC454_contig42902_v3	CCall_contig17303_v2_3_ORF1	IPR000626	Ubiquitin	tr|Q1EC66|Q1EC66_ARATH	AT5G03240 protein OS=Arabidopsis thaliana GN=AT5G03240 PE=2 SV=1	231	384	-0.733213	0.462482	4.08084	4.49e-05	0.00161998	0.00144954	TRUE
CCall_contig41362_v2	2688	AC454_contig31759_v3	CCall_contig41362_v2_6_ORF2	IPR003864	Protein of unknown function DUF221	tr|B9GJG0|B9GJG0_POPTR	Predicted protein OS=Populus trichocarpa GN=POPTRDRAFT_1069914 PE=4 SV=1	58	210	-1.85626	-0.660569	-3.54697	0.000389691	0.00996545	0.00886712	TRUE
CCall_contig40736_v2	2626	AC454_contig37958_v3	CCall_contig40736_v2_3_ORF2	IPR001701|IPR012341	Glycoside hydrolase, family 9|Six-hairpin glycosidase	tr|A7R0A4|A7R0A4_VITVI	Chromosome undetermined scaffold_301, whole genome shotgun sequence OS=Vitis vinifera GN=GSVIVT00011357001 PE=4 SV=1	38	186	-2.29123	-1.09554	-5.13403	2.84e-07	1.73e-05	1.55e-05	TRUE
CCall_contig18751_v2	2711	AC454_contig31340_v3	CCall_contig18751_v2_3_ORF2	IPR000403	Phosphatidylinositol 3-/4-kinase, catalytic	tr|B9RLG3|B9RLG3_RICCO	Inositol or phosphatidylinositol kinase, putative OS=Ricinus communis GN=RCOM_1466660 PE=4 SV=1	39	184	-2.23816	-1.04246	-4.90388	9.4e-07	5.1e-05	4.56e-05	TRUE
CCall_contig64_v2	2109	AC454_contig32082_v3	CCall_contig64_v2_6_ORF2	IPR001356|IPR017970|IPR009057|IPR003106|IPR012287	Homeobox|Homeobox, conserved site|Homeodomain-like|Leucine zipper, homeobox-associated|Homeodomain-related	tr|A5C9F3|A5C9F3_VITVI	Putative uncharacterized protein OS=Vitis vinifera GN=VITISV_008512 PE=3 SV=1	36	181	-2.32992	-1.13423	-5.20835	1.91e-07	1.21e-05	1.08e-05	TRUE
CCall_contig24623_v2	669	AC454_contig10706_v3	CCall_contig24623_v2_2_ORF1	IPR003612	Plant lipid transfer protein/seed storage/trypsin-alpha amylase inhibitor	tr|B9IFZ8|B9IFZ8_POPTR	Predicted protein OS=Populus trichocarpa GN=POPTRDRAFT_825296 PE=4 SV=1	0	144	-8.16993	-6.97423	-10.382	2.99e-25	7.65e-23	6.85e-23	TRUE
CCall_contig48112_v2	2740	AC454_contig11908_v3	CCall_contig48112_v2_3_ORF3	IPR003340|IPR010525|IPR003311	Transcriptional factor B3|Auxin response factor|AUX/IAA protein	tr|B9RYN1|B9RYN1_RICCO	Putative uncharacterized protein OS=Ricinus communis GN=RCOM_1311830 PE=3 SV=1	22	164	-2.89812	-1.70242	-6.74333	1.55e-11	1.75e-09	1.56e-09	TRUE
CCall_contig4732_v2	1379	AC454_contig23069_v3	CCall_contig4732_v2_6_ORF2	IPR016283|IPR000726	Glycoside hydrolase, family 19|Glycoside hydrolase, family 19, catalytic	tr|A5B1C7|A5B1C7_VITVI	Chromosome chr5 scaffold_64, whole genome shotgun sequence OS=Vitis vinifera GN=GSVIVT00033113001 PE=4 SV=1	18	159	-3.14296	-1.94726	-7.27908	3.36e-13	4.51e-11	4.04e-11	TRUE
CCall_contig8205_v2	1229	AC454_contig42310_v3	CCall_contig8205_v2_5_ORF1	IPR005900|IPR006148	6-phosphogluconolactonase|Glucosamine/galactosamine-6-phosphate isomerase	tr|B9IDK3|B9IDK3_POPTR	Predicted protein OS=Populus trichocarpa GN=POPTRDRAFT_574687 PE=4 SV=1	36	176	-2.28951	-1.09381	-4.9877	6.11e-07	3.47e-05	3.1e-05	TRUE
CCall_contig6308_v2	1678	AC454_contig7024_v3	CCall_contig6308_v2_1_ORF1	IPR018316|IPR003008|IPR017975|IPR019746|IPR008280|IPR002452|IPR000217	Tubulin/FtsZ, 2-layer sandwich domain|Tubulin/FtsZ, GTPase domain|Tubulin, conserved site|Tubulin/FtsZ, N-terminal|Tubulin/FtsZ, C-terminal|Alpha tubulin|Tubulin	sp|P33629|TBA_PRUDU	Tubulin alpha chain OS=Prunus dulcis GN=TUBA PE=2 SV=1	28	166	-2.56768	-1.37199	-5.78979	7.05e-09	5.67e-07	5.08e-07	TRUE
CCall_contig3553_v2	890	AC454_contig3843_v3	CCall_contig3553_v2_2_ORF2	IPR002068|IPR008978	Heat shock protein Hsp20|HSP20-like chaperone	tr|Q9ZS24|Q9ZS24_CASSA	Cytosolic class I small heat-shock protein HSP17.5 OS=Castanea sativa GN=hsp17.5 PE=2 SV=1	317	454	-0.518209	0.677486	6.74775	1.5e-11	1.71e-09	1.53e-09	TRUE
CCall_contig44293_v2	2562	AC454_contig20861_v3	-	-	-	tr|A7P2T6|A7P2T6_VITVI	Chromosome chr1 scaffold_5, whole genome shotgun sequence OS=Vitis vinifera GN=GSVIVT00030177001 PE=4 SV=1	26	163	-2.64829	-1.45259	-5.99001	2.1e-09	1.85e-07	1.66e-07	TRUE
CCall_contig13071_v2	2891	AC454_contig35783_v3	CCall_contig13071_v2_2_ORF7	IPR005818|IPR011991	Histone H1/H5|Winged helix repressor DNA-binding	tr|A8JJG4|A8JJG4_CHLRE	Predicted protein OS=Chlamydomonas reinhardtii GN=CHLREDRAFT_155068 PE=4 SV=1	17	151	-3.15094	-1.95525	-7.1128	1.14e-12	1.46e-10	1.31e-10	TRUE
CCall_contig3902_v2	886	AC454_contig4254_v3	CCall_contig3902_v2_1_ORF2	IPR000916	Bet v I allergen	tr|A7Q8I5|A7Q8I5_VITVI	Chromosome chr5 scaffold_64, whole genome shotgun sequence OS=Vitis vinifera GN=GSVIVT00033065001 PE=3 SV=1	13	147	-3.49923	-2.30354	-7.78373	7.04e-15	1.06e-12	9.46e-13	TRUE
CCall_contig32_v2	1869	AC454_contig4367_v3	CCall_contig32_v2_6_ORF2	IPR015424|IPR010107|IPR002129|IPR015421	Pyridoxal phosphate-dependent transferase, major region|Glutamate decarboxylase|Pyridoxal phosphate-dependent decarboxylase|Pyridoxal phosphate-dependent transferase, major region, subdomain 1	tr|B9I4W8|B9I4W8_POPTR	Predicted protein OS=Populus trichocarpa GN=POPTRDRAFT_569405 PE=3 SV=1	25	158	-2.65992	-1.46423	-5.93267	2.98e-09	2.57e-07	2.3e-07	TRUE
CCall_contig11114_v2	765	AC454_contig45167_v3	-	-	-	-	-	6	136	-4.5025	-3.3068	-9.03228	1.68e-19	3.46e-17	3.1e-17	TRUE
CCall_contig2916_v2	687	AC454_contig21579_v3	CCall_contig2916_v2_5_ORF2	IPR000916	Bet v I allergen	tr|Q9AXU0|Q9AXU0_PRUPE	Major latex-like protein OS=Prunus persica PE=4 SV=1	6	135	-4.49185	-3.29616	-8.9866	2.55e-19	5.13e-17	4.59e-17	TRUE
CCall_contig32254_v2	4811	AC454_contig23452_v3	CCall_contig32254_v2_6_ORF2	IPR005150	Cellulose synthase	tr|B8XPP7|B8XPP7_9ROSI	Cellulose synthase OS=Betula luminifera GN=CesA5 PE=2 SV=1	26	152	-2.54749	-1.35179	-5.4778	4.31e-08	3.02e-06	2.7e-06	TRUE
CCall_contig6459_v2	5567	AC454_contig27216_v3	CCall_contig6459_v2_3_ORF5	IPR018280|IPR008282|IPR001351|IPR005704|IPR009019|IPR015946	Ribosomal protein S3, conserved site|Ribosomal protein S3, N-terminal|Ribosomal protein S3, C-terminal|Ribosomal protein S3, bacterial|K Homology, prokaryotic type|K homology-like, alpha/beta	tr|A5CB43|A5CB43_VITVI	Putative uncharacterized protein OS=Vitis vinifera GN=VITISV_011840 PE=3 SV=1	37	163	-2.13927	-0.943579	-4.2499	2.14e-05	0.000851942	0.000762309	TRUE
CCall_contig14835_v2	890	AC454_contig36618_v3	CCall_contig14835_v2_2_ORF1	IPR000889|IPR012335	Glutathione peroxidase|Thioredoxin fold	tr|B9RCA7|B9RCA7_RICCO	Glutathione peroxidase OS=Ricinus communis GN=RCOM_1686480 PE=3 SV=1	33	158	-2.25939	-1.06369	-4.61963	3.84e-06	0.000185713	0.000165962	TRUE
CCall_contig15399_v2	5387	AC454_contig13799_v3	CCall_contig15399_v2_5_ORF2	IPR005824|IPR006645	KOW|Transcription antitermination protein, NusG, N-terminal	tr|A7PHY8|A7PHY8_VITVI	Chromosome chr13 scaffold_17, whole genome shotgun sequence OS=Vitis vinifera GN=GSVIVT00018128001 PE=4 SV=1	43	167	-1.95744	-0.761744	-3.58396	0.000338421	0.00887646	0.00794256	TRUE
CCall_contig22600_v2	1435	AC454_contig34506_v3	CCall_contig22600_v2_1_ORF1	IPR007087|IPR015880	Zinc finger, C2H2-type|Zinc finger, C2H2-like	tr|A5AUF7|A5AUF7_VITVI	Putative uncharacterized protein OS=Vitis vinifera GN=VITISV_027337 PE=4 SV=1	20	141	-2.81762	-1.62193	-6.04058	1.54e-09	1.36e-07	1.22e-07	TRUE
CCall_contig42529_v2	2525	AC454_contig24402_v3	CCall_contig42529_v2_3_ORF1	IPR000209|IPR003137	Peptidase S8/S53, subtilisin/kexin/sedolisin|Protease-associated PA	tr|A7P6H1|A7P6H1_VITVI	Chromosome chr9 scaffold_7, whole genome shotgun sequence OS=Vitis vinifera GN=GSVIVT00034064001 PE=4 SV=1	28	149	-2.41181	-1.21612	-4.99522	5.88e-07	3.38e-05	3.02e-05	TRUE
CCall_contig3662_v2	2757	AC454_contig1422_v3	CCall_contig3662_v2_6_ORF2	IPR001701|IPR019028|IPR018221|IPR012341|IPR008928|IPR008965	Glycoside hydrolase, family 9|Carbohydrate binding domain CBM49|Glycoside hydrolase, family 9, active site|Six-hairpin glycosidase|Six-hairpin glycosidase-like|Carbohydrate-binding	tr|Q25B24|Q25B24_PRUPE	Endo-beta-1,4-glucanase OS=Prunus persica GN=eg4 PE=3 SV=1	26	146	-2.48938	-1.29369	-5.18982	2.1e-07	1.33e-05	1.19e-05	TRUE
CCall_contig42285_v2	1542	AC454_contig4207_v3	CCall_contig42285_v2_6_ORF2	IPR013201|IPR000668	Proteinase inhibitor I29, cathepsin propeptide|Peptidase C1A, papain C-terminal	tr|B9GRH2|B9GRH2_POPTR	Predicted protein OS=Populus trichocarpa GN=POPTRDRAFT_816035 PE=3 SV=1	32	152	-2.24793	-1.05223	-4.49114	7.08e-06	0.000321756	0.000287904	TRUE
CCall_contig6078_v2	1889	AC454_contig3528_v3	CCall_contig6078_v2_4_ORF1	IPR002355|IPR008972|IPR017761|IPR011707|IPR001117|IPR011706	Multicopper oxidase, copper-binding site|Cupredoxin|Laccase|Multicopper oxidase, type 3|Multicopper oxidase, type 1|Multicopper oxidase, type 2	tr|B6ED08|B6ED08_9ROSI	Putative lacasse/diphenol oxidase OS=Castanea mollissima PE=2 SV=1	37	156	-2.07595	-0.880253	-3.9214	8.8e-05	0.00282847	0.00253088	TRUE
CCall_contig19381_v2	2552	AC454_contig24426_v3	CCall_contig19381_v2_3_ORF2	IPR001173	Glycosyl transferase, family 2	tr|B9SN76|B9SN76_RICCO	Transferase, transferring glycosyl groups, putative OS=Ricinus communis GN=RCOM_1186280 PE=4 SV=1	31	148	-2.25526	-1.05956	-4.45684	8.32e-06	0.000371421	0.000332344	TRUE
CCall_contig26267_v2	730	AC454_contig22663_v3	CCall_contig26267_v2_2_ORF2	IPR000347	Plant metallothionein, family 15	tr|Q7XHJ3|Q7XHJ3_QUERO	Metallothionein-like protein (Fragment) OS=Quercus robur PE=2 SV=1	9	125	-3.79586	-2.60016	-7.69589	1.41e-14	2.03e-12	1.82e-12	TRUE
CCall_contig15557_v2	1748	AC454_contig43893_v3	CCall_contig15557_v2_6_ORF2	IPR004732|IPR014634|IPR013785|IPR001585	Transaldolase subfamily|Transaldolase, bacterial/plant type|Aldolase-type TIM barrel|Transaldolase	tr|A7QT89|A7QT89_VITVI	Chromosome chr1 scaffold_166, whole genome shotgun sequence OS=Vitis vinifera GN=GSVIVT00006209001 PE=3 SV=1	183	298	-0.703469	0.492227	3.8455	0.000120309	0.00373436	0.00334146	TRUE
CCall_contig47208_v2	5156	AC454_contig10670_v3	CCall_contig47208_v2_3_ORF2	IPR005869|IPR000932	Photosystem II protein PsbC|Photosystem antenna protein-like	sp|A4GYQ5|PSBC_POPTR	Photosystem II CP43 chlorophyll apoprotein OS=Populus trichocarpa GN=psbC PE=3 SV=1	13	126	-3.27684	-2.08114	-6.76637	1.32e-11	1.53e-09	1.36e-09	TRUE
CCall_contig9788_v2	1463	AC454_contig38549_v3	CCall_contig9788_v2_3_ORF1	IPR020843|IPR013154|IPR013149	Polyketide synthase, enoylreductase|Alcohol dehydrogenase GroES-like|Alcohol dehydrogenase, zinc-binding	tr|B9I4E5|B9I4E5_POPTR	Predicted protein OS=Populus trichocarpa GN=POPTRDRAFT_823499 PE=3 SV=1	37	150	-2.01937	-0.823669	-3.63351	0.000279587	0.00753411	0.00674144	TRUE
CCall_contig40794_v2	3413	AC454_contig27175_v3	CCall_contig40794_v2_4_ORF1	IPR005150	Cellulose synthase	tr|B8XPP5|B8XPP5_9ROSI	Cellulose synthase OS=Betula luminifera GN=CesA3 PE=2 SV=1	8	120	-3.90689	-2.71119	-7.71252	1.23e-14	1.8e-12	1.61e-12	TRUE
CCall_contig25684_v2	1131	AC454_contig39101_v3	-	-	-	tr|A7PC70|A7PC70_VITVI	Chromosome chr2 scaffold_11, whole genome shotgun sequence OS=Vitis vinifera GN=GSVIVT00015736001 PE=4 SV=1	10	121	-3.59694	-2.40124	-7.23773	4.56e-13	6e-11	5.37e-11	TRUE
CCall_contig40945_v2	1103	AC454_contig5785_v3	CCall_contig40945_v2_5_ORF2	IPR006041	Pollen Ole e 1 allergen/extensin	tr|Q0PIW3|Q0PIW3_GOSHI	HyPRP1 OS=Gossypium hirsutum GN=HyPRP1 PE=2 SV=1	37	148	-2	-0.804304	-3.5362	0.000405932	0.0101178	0.00905334	TRUE
CCall_contig10137_v2	1435	AC454_contig35953_v3	-	-	-	tr|B9RHI7|B9RHI7_RICCO	Putative uncharacterized protein OS=Ricinus communis GN=RCOM_1527740 PE=4 SV=1	1	111	-6.79442	-5.59872	-9.28693	1.59e-20	3.38e-18	3.02e-18	TRUE
CCall_contig9776_v2	2267	AC454_contig10708_v3	CCall_contig9776_v2_3_ORF2	IPR007145	MAP65/ASE1	tr|B9SYY2|B9SYY2_RICCO	Protein regulator of cytokinesis, putative OS=Ricinus communis GN=RCOM_0546860 PE=4 SV=1	28	138	-2.30117	-1.10547	-4.4545	8.41e-06	0.000374871	0.000335431	TRUE
CCall_contig1975_v2	1089	AC454_contig26793_v3	CCall_contig1975_v2_3_ORF2	IPR009606	Protein of unknown function DUF1218	tr|B9T1A3|B9T1A3_RICCO	Putative uncharacterized protein OS=Ricinus communis GN=RCOM_0163950 PE=4 SV=1	19	128	-2.75207	-1.55638	-5.58583	2.33e-08	1.7e-06	1.52e-06	TRUE
CCall_contig4829_v2	1227	AC454_contig35783_v3	-	-	-	tr|A8P6U5|A8P6U5_BRUMA	Putative uncharacterized protein (Fragment) OS=Brugia malayi GN=Bm1_17870 PE=4 SV=1	12	121	-3.3339	-2.1382	-6.7455	1.52e-11	1.73e-09	1.55e-09	TRUE
CCall_contig11329_v2	1529	AC454_contig38069_v3	CCall_contig11329_v2_5_ORF5	IPR019636	Cell wall-associated hydrolase	sp|Q3BAI2|YCX91_PHAAO	Uncharacterized protein ORF91 OS=Phalaenopsis aphrodite subsp. formosana PE=4 SV=1	4	112	-4.80735	-3.61166	-8.49155	2.04e-17	3.66e-15	3.28e-15	TRUE
CCall_contig13113_v2	1333	AC454_contig2769_v3	-	-	-	tr|A5B4U6|A5B4U6_VITVI	Putative uncharacterized protein OS=Vitis vinifera GN=VITISV_014565 PE=4 SV=1	34	141	-2.05209	-0.856393	-3.64204	0.000270491	0.00739398	0.00661606	TRUE
CCall_contig39097_v2	2178	AC454_contig38545_v3	CCall_contig39097_v2_5_ORF2	IPR006501|IPR000070|IPR012334	Pectinesterase inhibitor|Pectinesterase, catalytic|Pectin lyase fold	tr|A7P6A8|A7P6A8_VITVI	Pectinesterase OS=Vitis vinifera GN=GSVIVT00033995001 PE=3 SV=1	9	116	-3.68806	-2.49236	-7.24027	4.48e-13	5.92e-11	5.3e-11	TRUE
CCall_contig2537_v2	1509	AC454_contig34683_v3	CCall_contig2537_v2_4_ORF2	IPR001509|IPR016040	NAD-dependent epimerase/dehydratase|NAD(P)-binding domain	tr|B9SZF3|B9SZF3_RICCO	Dtdp-glucose 4-6-dehydratase, putative OS=Ricinus communis GN=RCOM_0983160 PE=4 SV=1	17	123	-2.85505	-1.65936	-5.73465	9.77e-09	7.68e-07	6.87e-07	TRUE
CCall_contig4111_v2	2146	AC454_contig3669_v3	CCall_contig4111_v2_4_ORF2	IPR005836|IPR005835|IPR001451|IPR011831	ADP-glucose pyrophosphorylase, conserved site|Nucleotidyl transferase|Bacterial transferase hexapeptide repeat|Glucose-1-phosphate adenylyltransferase	tr|B9HRL0|B9HRL0_POPTR	Glucose-1-phosphate adenylyltransferase OS=Populus trichocarpa GN=POPTRDRAFT_721986 PE=3 SV=1	20	126	-2.65535	-1.45966	-5.28546	1.25e-07	8.23e-06	7.36e-06	TRUE
CCall_contig12384_v2	1254	AC454_contig40025_v3	CCall_contig12384_v2_1_ORF1	IPR016455|IPR013320|IPR000757|IPR010713	Xyloglucan endotransglucosylase/hydrolase|Concanavalin A-like lectin/glucanase, subgroup|Glycoside hydrolase, family 16|Xyloglucan endo-transglycosylase, C-terminal	tr|B9S9N2|B9S9N2_RICCO	Xyloglucan endotransglucosylase/hydrolase protein 9, putative OS=Ricinus communis GN=RCOM_0505000 PE=4 SV=1	341	446	-0.387272	0.808424	8.16392	3.24e-16	5.22e-14	4.67e-14	TRUE
CCall_contig38575_v2	1461	AC454_contig23719_v3	CCall_contig38575_v2_5_ORF2	IPR002016	Haem peroxidase, plant/fungal/bacterial	tr|A9PHA0|A9PHA0_POPTR	Peroxidase OS=Populus trichocarpa GN=PO1 PE=2 SV=1	15	119	-2.98793	-1.79223	-5.95361	2.62e-09	2.28e-07	2.04e-07	TRUE
CCall_contig9854_v2	1492	AC454_contig29015_v3	CCall_contig9854_v2_2_ORF2	IPR012287|IPR001356|IPR003106	Homeodomain-related|Homeobox|Leucine zipper, homeobox-associated	tr|A5AEQ3|A5AEQ3_VITVI	Putative uncharacterized protein OS=Vitis vinifera GN=VITISV_011126 PE=3 SV=1	13	117	-3.16993	-1.97423	-6.30092	2.96e-10	2.85e-08	2.55e-08	TRUE
CCall_contig89_v2	1115	AC454_contig18531_v3	CCall_contig89_v2_2_ORF2	IPR001344	Chlorophyll A-B binding protein	tr|Q43437|Q43437_SOYBN	Photosystem II type I chlorophyll a/b-binding protein OS=Glycine max GN=lhcb1*7 PE=4 SV=1	5	108	-4.43296	-3.23726	-7.97515	1.52e-15	2.38e-13	2.13e-13	TRUE
CCall_contig9795_v2	1569	AC454_contig7697_v3	CCall_contig9795_v2_2_ORF2	IPR001107	Band 7 protein	tr|B7FKU0|B7FKU0_MEDTR	Putative uncharacterized protein OS=Medicago truncatula PE=2 SV=1	21	124	-2.56188	-1.36618	-4.98772	6.11e-07	3.48e-05	3.1e-05	TRUE
CCall_contig11423_v2	1023	AC454_contig6410_v3	CCall_contig11423_v2_5_ORF1	IPR001938	Thaumatin, pathogenesis-related	sp|Q9SMH2|TLP1_CASSA	Thaumatin-like protein 1 OS=Castanea sativa GN=TL1 PE=2 SV=1	1	103	-6.6865	-5.4908	-8.93918	3.92e-19	7.83e-17	7.01e-17	TRUE
CCall_contig21486_v2	536	AC454_contig23189_v3	CCall_contig21486_v2_3_ORF1	IPR000167	Dehydrin	tr|Q8RW12|Q8RW12_RICCO	Putative uncharacterized protein OS=Ricinus communis GN=ipt2 PE=4 SV=1	0	99	-7.62936	-6.43366	-8.72086	2.76e-18	5.2e-16	4.66e-16	TRUE
CCall_contig22365_v2	883	AC454_contig2647_v3	-	-	-	tr|B5THF7|B5THF7_MEDTR	Sieve element-occluding protein 3 OS=Medicago truncatula GN=SEO3 PE=2 SV=1	1	100	-6.64386	-5.44816	-8.80445	1.31e-18	2.53e-16	2.26e-16	TRUE
CCall_contig26015_v2	4834	AC454_contig7956_v3	CCall_contig26015_v2_2_ORF1	IPR000569	HECT	tr|B9SXV1|B9SXV1_RICCO	Hect ubiquitin-protein ligase, putative OS=Ricinus communis GN=RCOM_0490830 PE=4 SV=1	32	131	-2.03342	-0.837727	-3.4451	0.000570858	0.0131322	0.0117506	TRUE
CCall_contig426_v2	1836	AC454_contig42118_v3	CCall_contig426_v2_6_ORF2	IPR006918|IPR017391	Glycosyl-phosphatidyl inositol-anchored, plant|COBRA-like	tr|B9N4E3|B9N4E3_POPTR	Predicted protein OS=Populus trichocarpa GN=POPTRDRAFT_744175 PE=4 SV=1	8	106	-3.72792	-2.53222	-6.98341	2.88e-12	3.53e-10	3.16e-10	TRUE
CCall_contig8913_v2	3256	AC454_contig17330_v3	CCall_contig8913_v2_5_ORF3	IPR005150	Cellulose synthase	tr|B2LWL9|B2LWL9_9ROSI	Cellulose synthase OS=Betula platyphylla GN=CesA1 PE=2 SV=1	12	110	-3.1964	-2.0007	-6.16308	7.13e-10	6.56e-08	5.87e-08	TRUE
CCall_contig17065_v2	4562	AC454_contig7152_v3	-	-	-	tr|B9GSN1|B9GSN1_POPTR	Predicted protein OS=Populus trichocarpa GN=POPTRDRAFT_551169 PE=4 SV=1	19	116	-2.61005	-1.41436	-4.9527	7.32e-07	4.07e-05	3.64e-05	TRUE
CCall_contig209_v2	1269	AC454_contig38465_v3	CCall_contig209_v2_1_ORF1	IPR002628	Photosystem II manganese-stabilising protein PsbO	sp|Q40459|PSBO_TOBAC	Oxygen-evolving enhancer protein 1, chloroplastic OS=Nicotiana tabacum GN=PSBO PE=2 SV=1	3	99	-5.04439	-3.8487	-8.16509	3.21e-16	5.2e-14	4.66e-14	TRUE
CCall_contig9548_v2	3636	AC454_contig36870_v3	-	-	-	-	-	16	112	-2.80735	-1.61166	-5.35901	8.37e-08	5.64e-06	5.05e-06	TRUE
CCall_contig44399_v2	1578	AC454_contig45050_v3	CCall_contig44399_v2_1_ORF2	IPR016040|IPR008030	NAD(P)-binding domain|NmrA-like	tr|Q9FUW6|Q9FUW6_BETVE	Allergenic isoflavone reductase-like protein Bet v 6.0102 OS=Betula verrucosa GN=BETV6.0102 PE=2 SV=1	20	115	-2.52356	-1.32787	-4.69967	2.61e-06	0.000129903	0.000116235	TRUE
CCall_contig3131_v2	1959	AC454_contig36174_v3	CCall_contig3131_v2_5_ORF1	IPR017972|IPR001128	Cytochrome P450, conserved site|Cytochrome P450	tr|Q6IV45|Q6IV45_CAMAC	Ferulate 5-hydroxylase OS=Camptotheca acuminata GN=F5H PE=3 SV=1	2	96	-5.58496	-4.38927	-8.34973	6.84e-17	1.14e-14	1.02e-14	TRUE
CCall_contig40833_v2	1323	AC454_contig6681_v3	-	-	-	tr|A7PIL2|A7PIL2_VITVI	Chromosome chr13 scaffold_17, whole genome shotgun sequence OS=Vitis vinifera GN=GSVIVT00018385001 PE=4 SV=1	9	102	-3.5025	-2.3068	-6.48917	8.63e-11	8.82e-09	7.89e-09	TRUE
CCall_contig45843_v2	1448	AC454_contig10456_v3	CCall_contig45843_v2_2_ORF2	IPR000073	Alpha/beta hydrolase fold-1	tr|B7FJP5|B7FJP5_MEDTR	Putative uncharacterized protein OS=Medicago truncatula PE=2 SV=1	26	119	-2.19438	-0.998682	-3.80666	0.000140857	0.00427235	0.00382285	TRUE
CCall_contig39882_v2	476	AC454_contig39115_v3	-	-	-	-	-	0	92	-7.52356	-6.32787	-8.42164	3.71e-17	6.49e-15	5.81e-15	TRUE
CCall_contig36269_v2	3325	AC454_contig16470_v3	CCall_contig36269_v2_6_ORF2	IPR001356|IPR002913|IPR013978|IPR012287	Homeobox|Lipid-binding START|MEKHLA|Homeodomain-related	tr|B9RQF8|B9RQF8_RICCO	DNA binding protein, putative OS=Ricinus communis GN=RCOM_1491170 PE=3 SV=1	15	106	-2.82103	-1.62533	-5.24525	1.56e-07	1.01e-05	9.01e-06	TRUE
CCall_contig40572_v2	1895	AC454_contig35084_v3	CCall_contig40572_v2_6_ORF2	IPR013094	Alpha/beta hydrolase fold-3	tr|B9REZ1|B9REZ1_RICCO	Gibberellin receptor GID1, putative OS=Ricinus communis GN=RCOM_1429770 PE=4 SV=1	20	111	-2.47249	-1.27679	-4.47908	7.5e-06	0.000338177	0.000302597	TRUE
CCall_contig10568_v2	1714	AC454_contig25189_v3	CCall_contig10568_v2_6_ORF1	IPR000270	Octicosapeptide/Phox/Bem1p	tr|B9GJ10|B9GJ10_POPTR	Predicted protein OS=Populus trichocarpa GN=POPTRDRAFT_550077 PE=4 SV=1	18	108	-2.58496	-1.38927	-4.71452	2.42e-06	0.000122152	0.000109155	TRUE
CCall_contig17830_v2	1422	AC454_contig20218_v3	CCall_contig17830_v2_6_ORF1	IPR001289	CCAAT-binding transcription factor, subunit B	tr|B9NB87|B9NB87_POPTR	Predicted protein OS=Populus trichocarpa GN=POPTRDRAFT_588264 PE=4 SV=1	6	96	-4	-2.8043	-7.02091	2.2e-12	2.74e-10	2.45e-10	TRUE
CCall_contig25492_v2	1140	AC454_contig38069_v3	-	-	-	tr|B9NBG9|B9NBG9_POPTR	Predicted protein (Fragment) OS=Populus trichocarpa GN=POPTRDRAFT_748450 PE=4 SV=1	7	97	-3.79256	-2.59686	-6.77455	1.25e-11	1.45e-09	1.3e-09	TRUE
CCall_contig5562_v2	958	AC454_contig265_v3	CCall_contig5562_v2_4_ORF1	IPR011050|IPR012334|IPR000743	Pectin lyase fold/virulence factor|Pectin lyase fold|Glycoside hydrolase, family 28	tr|A7QNJ7|A7QNJ7_VITVI	Chromosome chr2 scaffold_132, whole genome shotgun sequence OS=Vitis vinifera GN=GSVIVT00002554001 PE=4 SV=1	25	115	-2.20163	-1.00594	-3.76457	0.000166834	0.00495283	0.00443174	TRUE
CCall_contig6178_v2	868	AC454_contig13842_v3	-	-	-	-	-	23	113	-2.29662	-1.10092	-4.01736	5.89e-05	0.00205485	0.00183866	TRUE
CCall_contig9866_v2	2120	AC454_contig35974_v3	CCall_contig9866_v2_1_ORF3	IPR003311	AUX/IAA protein	tr|A7P726|A7P726_VITVI	Chromosome chr9 scaffold_7, whole genome shotgun sequence OS=Vitis vinifera GN=GSVIVT00034294001 PE=3 SV=1	15	105	-2.80735	-1.61166	-5.18881	2.12e-07	1.33e-05	1.19e-05	TRUE
CCall_contig9329_v2	2634	AC454_contig15716_v3	CCall_contig9329_v2_4_ORF3	IPR014045|IPR001932	Protein phosphatase 2C, N-terminal|Protein phosphatase 2C-related	tr|B7UD06|B7UD06_9ROSI	14-3-3 protein OS=Dimocarpus longan PE=2 SV=1	195	284	-0.542417	0.653279	5.1234	3e-07	1.82e-05	1.63e-05	TRUE
CCall_contig447_v2	1511	AC454_contig23127_v3	CCall_contig447_v2_4_ORF2	IPR007087	Zinc finger, C2H2-type	tr|A5AIC9|A5AIC9_VITVI	Putative uncharacterized protein OS=Vitis vinifera GN=VITISV_016129 PE=4 SV=1	9	97	-3.42999	-2.23429	-6.2067	5.41e-10	5.1e-08	4.56e-08	TRUE
CCall_contig7231_v2	1392	AC454_contig29287_v3	CCall_contig7231_v2_2_ORF1	IPR006121	Heavy metal transport/detoxification protein	tr|A7PHJ6|A7PHJ6_VITVI	Chromosome chr17 scaffold_16, whole genome shotgun sequence OS=Vitis vinifera GN=GSVIVT00017967001 PE=4 SV=1	9	95	-3.39993	-2.20423	-6.09139	1.12e-09	1.02e-07	9.11e-08	TRUE
CCall_contig12498_v2	1657	AC454_contig30885_v3	-	-	-	tr|A5B6Y0|A5B6Y0_VITVI	Putative uncharacterized protein OS=Vitis vinifera GN=VITISV_001144 PE=4 SV=1	4	87	-4.44294	-3.24725	-7.16752	7.64e-13	9.9e-11	8.86e-11	TRUE
CCall_contig43812_v2	5135	AC454_contig8180_v3	CCall_contig43812_v2_3_ORF2	IPR003265|IPR003651	HhH-GPD domain|Endonuclease III-like, iron-sulphur cluster loop motif	tr|A5BYI7|A5BYI7_VITVI	Putative uncharacterized protein OS=Vitis vinifera GN=VITISV_035357 PE=4 SV=1	19	102	-2.4245	-1.2288	-4.16676	3.09e-05	0.00114653	0.0010259	TRUE
CCall_contig14945_v2	853	AC454_contig45167_v3	-	-	-	-	-	9	91	-3.33787	-2.14217	-5.85655	4.73e-09	3.89e-07	3.48e-07	TRUE
CCall_contig1667_v2	2312	AC454_contig20460_v3	CCall_contig1667_v2_4_ORF5	IPR007087	Zinc finger, C2H2-type	tr|A7NX15|A7NX15_VITVI	Chromosome chr5 scaffold_2, whole genome shotgun sequence OS=Vitis vinifera GN=GSVIVT00020139001 PE=4 SV=1	24	106	-2.14296	-0.947262	-3.43821	0.000585579	0.0134592	0.0120432	TRUE
CCall_contig42421_v2	877	AC454_contig42291_v3	CCall_contig42421_v2_1_ORF2	IPR009856	Light regulated Lir1	tr|B9GMS6|B9GMS6_POPTR	Predicted protein OS=Populus trichocarpa GN=POPTRDRAFT_829380 PE=4 SV=1	19	101	-2.41028	-1.21459	-4.10843	3.98e-05	0.00145994	0.00130634	TRUE
CCall_contig48331_v2	4478	AC454_contig43740_v3	-	-	-	tr|B9SS63|B9SS63_RICCO	Putative uncharacterized protein OS=Ricinus communis GN=RCOM_1169130 PE=4 SV=1	22	104	-2.24101	-1.04531	-3.6948	0.000220062	0.00614185	0.00549566	TRUE
CCall_contig19216_v2	313	AC454_contig11246_v3	CCall_contig19216_v2_2_ORF1	IPR000795	Protein synthesis factor, GTP-binding	tr|Q9ZWH9|Q9ZWH9_NICPA	Elongation factor 1-alpha OS=Nicotiana paniculata GN=NpeEF1A PE=2 SV=1	10	91	-3.18587	-1.99017	-5.58622	2.32e-08	1.7e-06	1.52e-06	TRUE
CCall_contig5074_v2	2011	AC454_contig12770_v3	CCall_contig5074_v2_6_ORF1	IPR003173|IPR009044	Transcriptional coactivator p15|ssDNA-binding transcriptional regulator	tr|A9PD22|A9PD22_POPTR	Predicted protein OS=Populus trichocarpa GN=POPTRDRAFT_816039 PE=2 SV=1	12	93	-2.9542	-1.7585	-5.19432	2.05e-07	1.3e-05	1.16e-05	TRUE
CCall_contig6424_v2	1578	AC454_contig44913_v3	CCall_contig6424_v2_3_ORF1	IPR009686	Senescence-associated	tr|B5TV63|B5TV63_CAMSI	Senescence-related protein OS=Camellia sinensis PE=2 SV=1	20	101	-2.33628	-1.14059	-3.90791	9.31e-05	0.00298381	0.00266988	TRUE
CCall_contig20555_v2	3030	AC454_contig29402_v3	CCall_contig20555_v2_1_ORF1	IPR000209	Peptidase S8/S53, subtilisin/kexin/sedolisin	tr|B9RIX4|B9RIX4_RICCO	Tripeptidyl peptidase II, putative OS=Ricinus communis GN=RCOM_1583430 PE=4 SV=1	24	104	-2.11548	-0.919781	-3.3226	0.000891828	0.0189113	0.0169217	TRUE
CCall_contig24315_v2	754	AC454_contig11049_v3	-	-	-	tr|B9HX38|B9HX38_POPTR	Predicted protein OS=Populus trichocarpa GN=POPTRDRAFT_769847 PE=4 SV=1	0	80	-7.32193	-6.12623	-7.87332	3.45e-15	5.37e-13	4.8e-13	TRUE
CCall_contig10575_v2	2922	AC454_contig25836_v3	CCall_contig10575_v2_4_ORF2	IPR014811|IPR003100|IPR003165	Domain of unknown function DUF1785|Argonaute/Dicer protein, PAZ|Stem cell self-renewal protein Piwi	tr|B9SJV6|B9SJV6_RICCO	Eukaryotic translation initiation factor 2c, putative OS=Ricinus communis GN=RCOM_0605410 PE=4 SV=1	21	100	-2.25154	-1.05584	-3.65286	0.000259333	0.00714781	0.00639579	TRUE
CCall_contig30543_v2	4274	AC454_contig16287_v3	CCall_contig30543_v2_1_ORF1	IPR008480	Protein of unknown function DUF761, plant	tr|B9T561|B9T561_RICCO	Putative uncharacterized protein OS=Ricinus communis GN=RCOM_0178710 PE=4 SV=1	5	84	-4.07039	-2.87469	-6.65065	2.92e-11	3.15e-09	2.82e-09	TRUE
CCall_contig15655_v2	1601	AC454_contig10778_v3	CCall_contig15655_v2_6_ORF2	IPR009007|IPR001461	Peptidase aspartic, catalytic|Peptidase A1	tr|B9RG92|B9RG92_RICCO	Aspartic proteinase nepenthesin-1, putative OS=Ricinus communis GN=RCOM_1452350 PE=4 SV=1	9	87	-3.27302	-2.07732	-5.61578	1.96e-08	1.45e-06	1.3e-06	TRUE
CCall_contig7724_v2	1221	AC454_contig23384_v3	CCall_contig7724_v2_6_ORF1	IPR020422|IPR000340	Dual specificity phosphatase, subgroup, catalytic domain|Dual specificity phosphatase, catalytic domain	tr|A7PHU3|A7PHU3_VITVI	Chromosome chr13 scaffold_17, whole genome shotgun sequence OS=Vitis vinifera GN=GSVIVT00018076001 PE=4 SV=1	6	84	-3.80735	-2.61166	-6.32391	2.55e-10	2.49e-08	2.23e-08	TRUE
CCall_contig8187_v2	1931	AC454_contig13077_v3	CCall_contig8187_v2_4_ORF2	IPR010402	CCT domain	tr|A7NZB2|A7NZB2_VITVI	Chromosome chr6 scaffold_3, whole genome shotgun sequence OS=Vitis vinifera GN=GSVIVT00024444001 PE=4 SV=1	14	92	-2.71621	-1.52051	-4.65522	3.24e-06	0.000159832	0.000143016	TRUE
CCall_contig18884_v2	4948	AC454_contig14704_v3	CCall_contig18884_v2_1_ORF4	IPR005135|IPR000477	Endonuclease/exonuclease/phosphatase|RNA-directed DNA polymerase (reverse transcriptase)	tr|A5AQB4|A5AQB4_VITVI	Putative uncharacterized protein OS=Vitis vinifera GN=VITISV_010028 PE=4 SV=1	12	88	-2.87447	-1.67877	-4.89077	1e-06	5.42e-05	4.85e-05	TRUE
CCall_contig21024_v2	1350	AC454_contig43727_v3	-	-	-	tr|A7R286|A7R286_VITVI	Chromosome undetermined scaffold_408, whole genome shotgun sequence OS=Vitis vinifera GN=GSVIVT00012867001 PE=4 SV=1	11	87	-2.98351	-1.78782	-5.08181	3.74e-07	2.2e-05	1.97e-05	TRUE
CCall_contig10147_v2	1111	AC454_contig28151_v3	CCall_contig10147_v2_3_ORF1	IPR000782	FAS1 domain	tr|Q2V5Z9|Q2V5Z9_BRACM	Putative uncharacterized protein OS=Brassica campestris PE=2 SV=1	7	82	-3.5502	-2.3545	-5.88965	3.87e-09	3.25e-07	2.91e-07	TRUE
CCall_contig11818_v2	4152	AC454_contig40292_v3	CCall_contig11818_v2_3_ORF5	IPR000477	RNA-directed DNA polymerase (reverse transcriptase)	tr|B4XVQ7|B4XVQ7_CERV	RdRp (Fragment) OS=Carnation etched ring virus PE=4 SV=1	16	91	-2.50779	-1.3121	-4.14219	3.44e-05	0.0012677	0.00113433	TRUE
CCall_contig11301_v2	794	AC454_contig18099_v3	-	-	-	-	-	6	80	-3.73697	-2.54127	-6.07886	1.21e-09	1.09e-07	9.79e-08	TRUE
CCall_contig12123_v2	2047	AC454_contig36935_v3	CCall_contig12123_v2_2_ORF2	IPR017761|IPR008972|IPR011707|IPR001117|IPR011706	Laccase|Cupredoxin|Multicopper oxidase, type 3|Multicopper oxidase, type 1|Multicopper oxidase, type 2	tr|B9IG57|B9IG57_POPTR	Laccase 1b OS=Populus trichocarpa GN=LAC1b PE=4 SV=1	5	79	-3.98185	-2.78616	-6.34767	2.19e-10	2.15e-08	1.92e-08	TRUE
CCall_contig1982_v2	3728	AC454_contig9350_v3	-	-	-	tr|A5C0S8|A5C0S8_VITVI	Putative uncharacterized protein OS=Vitis vinifera GN=VITISV_030961 PE=4 SV=1	17	91	-2.42033	-1.22464	-3.92513	8.67e-05	0.00278835	0.00249499	TRUE
CCall_contig21996_v2	782	AC454_contig352_v3	CCall_contig21996_v2_3_ORF1	IPR000433|IPR011992	Zinc finger, ZZ-type|EF-Hand type	tr|Q9T0L5|Q9T0L5_ARATH	Putative uncharacterized protein AT4g13440 OS=Arabidopsis thaliana GN=AT4g13440 PE=2 SV=1	19	93	-2.29123	-1.09554	-3.63004	0.000283373	0.00761296	0.006812	TRUE
CCall_contig39736_v2	1810	AC454_contig34599_v3	CCall_contig39736_v2_4_ORF1	IPR013057	Amino acid transporter, transmembrane	tr|B9S2V3|B9S2V3_RICCO	Amino acid transporter, putative OS=Ricinus communis GN=RCOM_0562460 PE=4 SV=1	11	85	-2.94996	-1.75426	-4.95753	7.14e-07	3.99e-05	3.57e-05	TRUE
CCall_contig40781_v2	2581	AC454_contig7072_v3	CCall_contig40781_v2_4_ORF1	IPR001752	Kinesin, motor region	tr|A7P105|A7P105_VITVI	Chromosome chr19 scaffold_4, whole genome shotgun sequence OS=Vitis vinifera GN=GSVIVT00027435001 PE=3 SV=1	3	77	-4.68182	-3.48613	-6.94548	3.77e-12	4.58e-10	4.09e-10	TRUE
CCall_contig4168_v2	1466	AC454_contig2875_v3	CCall_contig4168_v2_2_ORF2	IPR014746|IPR008147|IPR008146	Glutamine synthetase/guanido kinase, catalytic region|Glutamine synthetase, beta-Grasp|Glutamine synthetase, catalytic region	sp|P32289|GLNA_VIGAC	Glutamine synthetase nodule isozyme OS=Vigna aconitifolia PE=2 SV=1	133	207	-0.638205	0.557491	3.67082	0.000241776	0.00669862	0.00599386	TRUE
CCall_contig8729_v2	4081	AC454_contig23892_v3	CCall_contig8729_v2_2_ORF2	IPR002182	NB-ARC	tr|B9SL89|B9SL89_RICCO	Disease resistance protein RGA2, putative OS=Ricinus communis GN=RCOM_1292200 PE=4 SV=1	12	86	-2.8413	-1.64561	-4.76667	1.87e-06	9.64e-05	8.63e-05	TRUE
CCall_contig1078_v2	2984	AC454_contig41542_v3	CCall_contig1078_v2_3_ORF2	IPR000048	IQ calmodulin-binding region	tr|B9GQY2|B9GQY2_POPTR	Predicted protein OS=Populus trichocarpa GN=POPTRDRAFT_550914 PE=4 SV=1	12	85	-2.82443	-1.62873	-4.70401	2.55e-06	0.000127404	0.000114	TRUE
CCall_contig1790_v2	1112	AC454_contig36502_v3	CCall_contig1790_v2_2_ORF1	IPR018499|IPR018503	Tetraspanin|Tetraspanin, conserved site	tr|A5BRM6|A5BRM6_VITVI	Putative uncharacterized protein OS=Vitis vinifera GN=VITISV_035079 PE=4 SV=1	16	89	-2.47573	-1.28004	-4.01859	5.85e-05	0.00205499	0.00183818	TRUE
CCall_contig6900_v2	1592	AC454_contig6241_v3	CCall_contig6900_v2_4_ORF2	IPR002198|IPR005979|IPR016040	Short-chain dehydrogenase/reductase SDR|Light-dependent protochlorophyllide reductase|NAD(P)-binding domain	tr|B9T7M6|B9T7M6_RICCO	Short-chain dehydrogenase, putative OS=Ricinus communis GN=RCOM_0252880 PE=4 SV=1	2	74	-5.20945	-4.01376	-7.15436	8.41e-13	1.08e-10	9.7e-11	TRUE
CCall_contig10168_v2	2298	AC454_contig36628_v3	CCall_contig10168_v2_2_ORF2	IPR004263	Exostosin-like	tr|B9HQN3|B9HQN3_POPTR	Predicted protein OS=Populus trichocarpa GN=POPTRDRAFT_650525 PE=4 SV=1	10	81	-3.01792	-1.82223	-4.96809	6.76e-07	3.8e-05	3.4e-05	TRUE
CCall_contig1832_v2	1657	AC454_contig4773_v3	CCall_contig1832_v2_5_ORF2	IPR000741|IPR013785	Fructose-bisphosphate aldolase, class-I|Aldolase-type TIM barrel	tr|B9SRH4|B9SRH4_RICCO	Fructose-bisphosphate aldolase OS=Ricinus communis GN=RCOM_0383870 PE=3 SV=1	329	400	-0.281912	0.913783	8.89967	5.6e-19	1.11e-16	9.94e-17	TRUE
CCall_contig1521_v2	2315	AC454_contig2592_v3	CCall_contig1521_v2_1_ORF2	IPR019147	Splicing factor, suppressor of white apricot	tr|B9SC65|B9SC65_RICCO	Splicing factor, arginine/serine-rich, putative OS=Ricinus communis GN=RCOM_1408100 PE=4 SV=1	19	89	-2.22781	-1.03211	-3.3825	0.000718298	0.0160785	0.0143869	TRUE
CCall_contig40144_v2	3815	AC454_contig26724_v3	CCall_contig40144_v2_1_ORF1	IPR002182|IPR001611	NB-ARC|Leucine-rich repeat	tr|A5BH36|A5BH36_VITVI	Putative uncharacterized protein OS=Vitis vinifera GN=VITISV_021876 PE=4 SV=1	17	87	-2.35548	-1.15978	-3.67573	0.000237174	0.006578	0.00588592	TRUE
CCall_contig4451_v2	1652	AC454_contig4311_v3	CCall_contig4451_v2_3_ORF2	IPR000246	Peptidase T2, asparaginase 2	tr|B9RLJ0|B9RLJ0_RICCO	L-asparaginase, putative OS=Ricinus communis GN=RCOM_1467530 PE=4 SV=1	8	78	-3.2854	-2.08971	-5.33759	9.42e-08	6.32e-06	5.65e-06	TRUE
CCall_contig9782_v2	3377	AC454_contig19088_v3	CCall_contig9782_v2_3_ORF1	IPR002192	Pyruvate phosphate dikinase, PEP/pyruvate-binding	tr|B9SPI3|B9SPI3_RICCO	Alpha-glucan water dikinase, chloroplast, putative OS=Ricinus communis GN=RCOM_0024100 PE=4 SV=1	12	82	-2.77259	-1.57689	-4.51356	6.37e-06	0.00029304	0.000262209	TRUE
CCall_contig26158_v2	1449	AC454_contig44632_v3	CCall_contig26158_v2_4_ORF1	IPR001509|IPR016040	NAD-dependent epimerase/dehydratase|NAD(P)-binding domain	tr|B9SR17|B9SR17_RICCO	Dtdp-glucose 4-6-dehydratase, putative OS=Ricinus communis GN=RCOM_0464520 PE=4 SV=1	14	83	-2.56768	-1.37199	-4.09376	4.24e-05	0.0015385	0.00137663	TRUE
CCall_contig3676_v2	4852	AC454_contig6796_v3	CCall_contig3676_v2_5_ORF1	IPR015712|IPR007645|IPR007120|IPR007641|IPR007121	DNA-directed RNA polymerase, subunit 2|RNA polymerase Rpb2, domain 3|DNA-directed RNA polymerase, subunit 2, domain 6|RNA polymerase Rpb2, domain 7|RNA polymerase, beta subunit, conserved site	sp|Q0ZJ28|RPOB_VITVI	DNA-directed RNA polymerase subunit beta OS=Vitis vinifera GN=rpoB PE=3 SV=1	10	79	-2.98185	-1.78616	-4.83941	1.3e-06	6.93e-05	6.2e-05	TRUE
CCall_contig42465_v2	1173	AC454_contig44951_v3	CCall_contig42465_v2_2_ORF2	IPR012946	X8	tr|A5AZD0|A5AZD0_VITVI	Putative uncharacterized protein OS=Vitis vinifera GN=VITISV_027381 PE=4 SV=1	18	87	-2.27302	-1.07732	-3.46352	0.000533149	0.012437	0.0111285	TRUE
CCall_contig47860_v2	1532	AC454_contig18699_v3	CCall_contig47860_v2_5_ORF2	IPR000425|IPR012269	Major intrinsic protein|Aquaporin	tr|B9SWB1|B9SWB1_RICCO	Aquaporin PIP2.1, putative OS=Ricinus communis GN=RCOM_0154010 PE=3 SV=1	17	85	-2.32193	-1.12623	-3.54869	0.000387151	0.00991479	0.00886712	TRUE
CCall_contig48125_v2	3343	AC454_contig30951_v3	-	-	-	tr|B9S2M5|B9S2M5_RICCO	Transcriptional corepressor SEUSS, putative OS=Ricinus communis GN=RCOM_0559370 PE=4 SV=1	17	85	-2.32193	-1.12623	-3.54869	0.000387151	0.00991479	0.00886712	TRUE
CCall_contig6586_v2	2748	AC454_contig32142_v3	-	-	-	tr|B9RJU4|B9RJU4_RICCO	Transcription factor, putative OS=Ricinus communis GN=RCOM_1039060 PE=4 SV=1	5	73	-3.8679	-2.6722	-5.969	2.39e-09	2.09e-07	1.87e-07	TRUE
CCall_contig9986_v2	913	AC454_contig19259_v3	CCall_contig9986_v2_2_ORF2	IPR006045|IPR014710	Cupin 1|RmlC-like jelly roll fold	tr|A9PA01|A9PA01_POPTR	Predicted protein OS=Populus trichocarpa GN=POPTRDRAFT_644713 PE=2 SV=1	4	72	-4.16993	-2.97423	-6.26152	3.81e-10	3.63e-08	3.25e-08	TRUE
CCall_contig11015_v2	1495	AC454_contig44417_v3	CCall_contig11015_v2_3_ORF2	IPR004843	Metallophosphoesterase	tr|B9HJK3|B9HJK3_POPTR	Predicted protein OS=Populus trichocarpa GN=POPTRDRAFT_1085232 PE=4 SV=1	11	78	-2.82597	-1.63027	-4.5092	6.51e-06	0.000297588	0.000266279	TRUE
CCall_contig9802_v2	1017	AC454_contig6735_v3	CCall_contig9802_v2_3_ORF1	IPR001938	Thaumatin, pathogenesis-related	tr|A7NZ38|A7NZ38_VITVI	Chromosome chr6 scaffold_3, whole genome shotgun sequence OS=Vitis vinifera GN=GSVIVT00024359001 PE=4 SV=1	16	83	-2.37504	-1.17934	-3.63841	0.000274323	0.00748334	0.00669474	TRUE
CCall_contig26912_v2	2341	AC454_contig38275_v3	CCall_contig26912_v2_6_ORF1	IPR003305|IPR010720	Carbohydrate-binding, CenC-like|Alpha-L-arabinofuranosidase, C-terminal	tr|B2BMP6|B2BMP6_PRUPE	Alpha-L-arabinofuranosidase protein OS=Prunus persica PE=2 SV=1	16	82	-2.35755	-1.16186	-3.57362	0.000352086	0.00922577	0.00825513	TRUE
CCall_contig11136_v2	1065	AC454_contig5619_v3	-	-	-	tr|C5DB41|C5DB41_VITVI	Putative uncharacterized protein OS=Vitis vinifera GN=04A18_60 PE=4 SV=1	9	74	-3.03953	-1.84383	-4.7869	1.69e-06	8.78e-05	7.85e-05	TRUE
CCall_contig14997_v2	3298	AC454_contig6643_v3	-	-	-	tr|B9S250|B9S250_RICCO	ATP binding protein, putative OS=Ricinus communis GN=RCOM_1327430 PE=4 SV=1	17	82	-2.27009	-1.07439	-3.35507	0.000793445	0.017423	0.015577	TRUE
CCall_contig27805_v2	2300	AC454_contig6233_v3	CCall_contig27805_v2_6_ORF1	IPR006674|IPR007685|IPR003607	Metal-dependent phosphohydrolase, HD region, subdomain|RelA/SpoT|Metal-dependent phosphohydrolase, HD region	tr|Q6V9R3|Q6V9R3_TOBAC	RSH2 OS=Nicotiana tabacum PE=2 SV=1	13	78	-2.58496	-1.38927	-4.00649	6.16e-05	0.00214328	0.00191779	TRUE
CCall_contig34458_v2	2274	AC454_contig19053_v3	CCall_contig34458_v2_4_ORF1	IPR013655|IPR001810|IPR006652|IPR011498|IPR015915|IPR001610	PAS fold-3|Cyclin-like F-box|Kelch repeat type 1|Kelch repeat type 2|Kelch-type beta propeller|PAC motif	tr|B9MST1|B9MST1_SOYBN	Circadian clock-associated FKF1 OS=Glycine max GN=FKF1 PE=2 SV=1	9	74	-3.03953	-1.84383	-4.7869	1.69e-06	8.78e-05	7.85e-05	TRUE
CCall_contig41299_v2	2581	AC454_contig42998_v3	CCall_contig41299_v2_4_ORF2	IPR004240	Nonaspanin (TM9SF)	tr|A7QS13|A7QS13_VITVI	Chromosome undetermined scaffold_155, whole genome shotgun sequence OS=Vitis vinifera GN=GSVIVT00005630001 PE=4 SV=1	17	82	-2.27009	-1.07439	-3.35507	0.000793445	0.017423	0.015577	TRUE
CCall_contig41543_v2	1933	AC454_contig25966_v3	-	-	-	tr|B9HK42|B9HK42_POPTR	Predicted protein OS=Populus trichocarpa GN=POPTRDRAFT_563449 PE=4 SV=1	11	76	-2.7885	-1.5928	-4.37703	1.2e-05	0.000506593	0.000453294	TRUE
CCall_contig41611_v2	2118	AC454_contig7827_v3	CCall_contig41611_v2_3_ORF1	IPR006501|IPR000070|IPR012334	Pectinesterase inhibitor|Pectinesterase, catalytic|Pectin lyase fold	tr|B9IDR8|B9IDR8_POPTR	Pectinesterase OS=Populus trichocarpa GN=POPTRDRAFT_1100752 PE=3 SV=1	17	82	-2.27009	-1.07439	-3.35507	0.000793445	0.017423	0.015577	TRUE
CCall_contig13983_v2	1298	AC454_contig14849_v3	CCall_contig13983_v2_6_ORF1	IPR006502	Protein of unknown function DUF506, plant	tr|B9IQA8|B9IQA8_POPTR	Predicted protein OS=Populus trichocarpa GN=POPTRDRAFT_826223 PE=4 SV=1	5	69	-3.7866	-2.5909	-5.70643	1.15e-08	8.94e-07	8e-07	TRUE
CCall_contig15441_v2	2566	AC454_contig32236_v3	CCall_contig15441_v2_4_ORF2	IPR005722|IPR003593|IPR004100|IPR000194|IPR000793	ATPase, F1 complex, beta subunit|ATPase, AAA+ type, core|ATPase, F1/V1/A1 complex, alpha/beta subunit, N-terminal|ATPase, F1/V1/A1 complex, alpha/beta subunit, nucleotide-binding domain|ATPase, F1/V1/A1 complex, alpha/beta subunit, C-terminal	tr|A2Q5A3|A2Q5A3_MEDTR	H+-transporting two-sector ATPase, alpha/beta subunit, central region; H+-transporting two-sector ATPase, delta/epsilon subunit OS=Medicago truncatula GN=MtrDRAFT_AC160516g59v2 PE=4 SV=1	8	72	-3.16993	-1.97423	-4.94272	7.7e-07	4.23e-05	3.78e-05	TRUE
CCall_contig3214_v2	2612	AC454_contig12362_v3	CCall_contig3214_v2_3_ORF3	IPR013055|IPR013057	Tachykinin/Neurokinin like, conserved site|Amino acid transporter, transmembrane	tr|Q5NDZ2|Q5NDZ2_PRUAV	Putative auxin influx carrier protein OS=Prunus avium GN=lax1 PE=2 SV=1	10	74	-2.88753	-1.69183	-4.50951	6.5e-06	0.000297659	0.000266279	TRUE
CCall_contig47_v2	1223	AC454_contig11758_v3	CCall_contig47_v2_2_ORF2	IPR016124|IPR002683|IPR016123|IPR006311	Mog1/PsbP/DUF1795, alpha/beta/alpha sandwich|Photosystem II oxygen evolving complex protein PsbP|Mog1/PsbP, alpha/beta/alpha sandwich|Twin-arginine translocation pathway, signal sequence	tr|A9PHM0|A9PHM0_POPTR	Putative uncharacterized protein OS=Populus trichocarpa GN=POPTRDRAFT_818640 PE=2 SV=1	7	71	-3.34239	-2.1467	-5.1799	2.22e-07	1.39e-05	1.25e-05	TRUE
CCall_contig14616_v2	1198	AC454_contig12121_v3	CCall_contig14616_v2_4_ORF2	IPR001344	Chlorophyll A-B binding protein	tr|B9GML1|B9GML1_POPTR	Light-harvesting complex I protein Lhca2 OS=Populus trichocarpa GN=Lhca2-1 PE=4 SV=1	7	70	-3.32193	-2.12623	-5.11236	3.18e-07	1.91e-05	1.71e-05	TRUE
CCall_contig7281_v2	1650	AC454_contig45018_v3	CCall_contig7281_v2_5_ORF2	IPR004843|IPR011230	Metallophosphoesterase|Phosphoesterase At2g46880	tr|A9PC41|A9PC41_POPTR	Putative uncharacterized protein OS=Populus trichocarpa PE=2 SV=1	15	78	-2.37851	-1.18282	-3.53536	0.000407215	0.0101403	0.00907344	TRUE
CCall_contig10012_v2	1272	AC454_contig26937_v3	CCall_contig10012_v2_2_ORF1	IPR020822|IPR008238	Chorismate mutase, type II|Chorismate mutase, AroQ class, eukaryotic type	tr|B9RNW0|B9RNW0_RICCO	Chorismate mutase cm2, putative OS=Ricinus communis GN=RCOM_0920930 PE=4 SV=1	4	66	-4.04439	-2.8487	-5.86819	4.41e-09	3.66e-07	3.27e-07	TRUE
CCall_contig11455_v2	3651	AC454_contig23711_v3	CCall_contig11455_v2_3_ORF2	IPR003340|IPR010525	Transcriptional factor B3|Auxin response factor	tr|A7PDS6|A7PDS6_VITVI	Chromosome chr11 scaffold_13, whole genome shotgun sequence OS=Vitis vinifera GN=GSVIVT00016396001 PE=3 SV=1	10	72	-2.848	-1.6523	-4.37409	1.22e-05	0.000512661	0.000458724	TRUE
CCall_contig2709_v2	1229	AC454_contig30743_v3	CCall_contig2709_v2_5_ORF2	IPR000425|IPR012269	Major intrinsic protein|Aquaporin	tr|Q06Z30|Q06Z30_GOSHI	Aquaporin 1 OS=Gossypium hirsutum GN=AQP1 PE=2 SV=1	7	69	-3.30117	-2.10547	-5.04426	4.55e-07	2.65e-05	2.36e-05	TRUE
CCall_contig4202_v2	1701	AC454_contig17176_v3	CCall_contig4202_v2_3_ORF2	IPR004853	Protein of unknown function DUF250	tr|A7NZK8|A7NZK8_VITVI	Chromosome chr6 scaffold_3, whole genome shotgun sequence OS=Vitis vinifera GN=GSVIVT00024552001 PE=4 SV=1	11	73	-2.73039	-1.5347	-4.17511	2.98e-05	0.00111619	0.000995928	TRUE
CCall_contig42205_v2	2936	AC454_contig35828_v3	CCall_contig42205_v2_4_ORF2	IPR001932|IPR014045	Protein phosphatase 2C-related|Protein phosphatase 2C, N-terminal	tr|B9S5U9|B9S5U9_RICCO	Protein phosphatase 2c, putative OS=Ricinus communis GN=RCOM_0654770 PE=3 SV=1	13	75	-2.52838	-1.33268	-3.8058	0.000141345	0.00428225	0.00383172	TRUE
CCall_contig46976_v2	2134	AC454_contig29273_v3	CCall_contig46976_v2_2_ORF1	IPR000048	IQ calmodulin-binding region	tr|B9R965|B9R965_RICCO	Calmodulin binding protein, putative OS=Ricinus communis GN=RCOM_1514300 PE=4 SV=1	7	69	-3.30117	-2.10547	-5.04426	4.55e-07	2.65e-05	2.36e-05	TRUE
CCall_contig47538_v2	1609	AC454_contig30578_v3	-	-	-	-	-	7	69	-3.30117	-2.10547	-5.04426	4.55e-07	2.65e-05	2.36e-05	TRUE
CCall_contig17566_v2	1942	AC454_contig4337_v3	CCall_contig17566_v2_3_ORF2	IPR001128	Cytochrome P450	tr|B9I921|B9I921_POPTR	Cytochrome P450 OS=Populus trichocarpa GN=CYP78A25 PE=3 SV=1	15	76	-2.34104	-1.14534	-3.40119	0.000670927	0.0152755	0.0136684	TRUE
CCall_contig22768_v2	1046	AC454_contig38042_v3	-	-	-	tr|B9N6Y9|B9N6Y9_POPTR	Predicted protein OS=Populus trichocarpa GN=POPTRDRAFT_745625 PE=4 SV=1	6	67	-3.48113	-2.28543	-5.22979	1.7e-07	1.08e-05	9.7e-06	TRUE
CCall_contig47818_v2	1417	AC454_contig5341_v3	-	-	-	tr|B9N8G6|B9N8G6_POPTR	Predicted protein OS=Populus trichocarpa GN=POPTRDRAFT_584730 PE=4 SV=1	9	70	-2.95936	-1.76366	-4.51559	6.31e-06	0.000290759	0.000260168	TRUE
CCall_contig34032_v2	1703	AC454_contig20817_v3	CCall_contig34032_v2_4_ORF2	IPR009007|IPR001461	Peptidase aspartic, catalytic|Peptidase A1	tr|B9IL97|B9IL97_POPTR	Predicted protein OS=Populus trichocarpa GN=POPTRDRAFT_1106310 PE=3 SV=1	12	72	-2.58496	-1.38927	-3.84929	0.00011846	0.00368125	0.00329395	TRUE
CCall_contig128_v2	2107	AC454_contig38213_v3	CCall_contig128_v2_4_ORF3	IPR002379|IPR020537|IPR005953|IPR000454	ATPase, F0/V0 complex, subunit C|ATPase, F0 complex, subunit C, DCCD-binding site|ATPase, F0 complex, subunit C, bacterial/chloroplast|ATPase, F0 complex, subunit C	tr|A9PJR0|A9PJR0_9ROSI	Putative uncharacterized protein OS=Populus trichocarpa x Populus deltoides PE=2 SV=1	8	67	-3.06609	-1.87039	-4.59924	4.24e-06	0.000203734	0.000182299	TRUE
CCall_contig25840_v2	4224	AC454_contig9413_v3	CCall_contig25840_v2_1_ORF2	IPR012340|IPR006641	Nucleic acid-binding, OB-fold|Resolvase, RNase H-like fold	tr|B9SEX9|B9SEX9_RICCO	Suppressor of ty, putative (Fragment) OS=Ricinus communis GN=RCOM_1700760 PE=4 SV=1	5	64	-3.67807	-2.48238	-5.36554	8.07e-08	5.46e-06	4.88e-06	TRUE
CCall_contig9513_v2	901	AC454_contig2647_v3	-	-	-	tr|B9IJL5|B9IJL5_POPTR	Predicted protein OS=Populus trichocarpa GN=POPTRDRAFT_825509 PE=4 SV=1	7	66	-3.23704	-2.04134	-4.83657	1.32e-06	7.01e-05	6.27e-05	TRUE
CCall_contig9786_v2	728	AC454_contig14109_v3	-	-	-	tr|B9H4C6|B9H4C6_POPTR	Predicted protein OS=Populus trichocarpa GN=POPTRDRAFT_818738 PE=4 SV=1	7	66	-3.23704	-2.04134	-4.83657	1.32e-06	7.01e-05	6.27e-05	TRUE
CCall_contig13671_v2	1647	AC454_contig33976_v3	CCall_contig13671_v2_5_ORF1	IPR009007|IPR001461	Peptidase aspartic, catalytic|Peptidase A1	tr|B9I9C8|B9I9C8_POPTR	Predicted protein OS=Populus trichocarpa GN=POPTRDRAFT_898999 PE=3 SV=1	11	69	-2.64909	-1.4534	-3.89861	9.67e-05	0.00309328	0.00276784	TRUE
CCall_contig13383_v2	1352	AC454_contig7941_v3	CCall_contig13383_v2_3_ORF1	IPR004873	BURP	tr|B9HLT5|B9HLT5_POPTR	Predicted protein (Fragment) OS=Populus trichocarpa GN=POPTRDRAFT_418931 PE=4 SV=1	4	61	-3.93074	-2.73504	-5.52418	3.31e-08	2.36e-06	2.11e-06	TRUE
CCall_contig19282_v2	2499	AC454_contig23453_v3	CCall_contig19282_v2_6_ORF1	IPR003103	Apoptosis regulator, Bcl-2 protein, BAG	tr|B9GQF3|B9GQF3_POPTR	Predicted protein OS=Populus trichocarpa GN=POPTRDRAFT_755354 PE=4 SV=1	9	66	-2.87447	-1.67877	-4.23547	2.28e-05	0.00089511	0.000800936	TRUE
CCall_contig23038_v2	634	AC454_contig4678_v3	CCall_contig23038_v2_1_ORF1	IPR006814	Photosystem II protein PsbR	tr|A9XNP5|A9XNP5_9MYRT	Photosystem II 10 kDa polypeptide (Fragment) OS=Sonneratia apetala PE=4 SV=1	6	63	-3.39232	-2.19662	-4.9498	7.43e-07	4.11e-05	3.67e-05	TRUE
CCall_contig41342_v2	884	AC454_contig5018_v3	-	-	-	tr|B9GLS1|B9GLS1_POPTR	Predicted protein OS=Populus trichocarpa GN=POPTRDRAFT_639757 PE=4 SV=1	6	63	-3.39232	-2.19662	-4.9498	7.43e-07	4.11e-05	3.67e-05	TRUE
CCall_contig6661_v2	2201	AC454_contig28599_v3	CCall_contig6661_v2_4_ORF2	IPR006461	Protein of unknown function Cys-rich	tr|A7R3P8|A7R3P8_VITVI	Chromosome undetermined scaffold_553, whole genome shotgun sequence OS=Vitis vinifera GN=GSVIVT00003869001 PE=4 SV=1	12	69	-2.52356	-1.32787	-3.64023	0.0002724	0.0074385	0.00665589	TRUE
CCall_contig45189_v2	1878	AC454_contig13521_v3	CCall_contig45189_v2_2_ORF2	IPR016162|IPR015590	Aldehyde dehydrogenase, N-terminal|Aldehyde dehydrogenase	sp|Q9ZPB7|AL7A1_MALDO	Aldehyde dehydrogenase family 7 member A1 OS=Malus domestica PE=1 SV=3	12	68	-2.5025	-1.3068	-3.56943	0.000357753	0.00932826	0.00834683	TRUE
CCall_contig11236_v2	3378	AC454_contig33013_v3	-	-	-	tr|B9RBL2|B9RBL2_RICCO	Putative uncharacterized protein OS=Ricinus communis GN=RCOM_1678460 PE=4 SV=1	11	66	-2.58496	-1.38927	-3.6854	0.000228343	0.00635295	0.00568455	TRUE
CCall_contig1461_v2	2983	AC454_contig20562_v3	CCall_contig1461_v2_1_ORF3	IPR011068|IPR007012|IPR002934|IPR007010	Nucleotidyltransferase, class I, C-terminal-like|Poly(A) polymerase, central region|Nucleotidyltransferase|Poly(A) polymerase, RNA-binding region	tr|A7P724|A7P724_VITVI	Chromosome chr9 scaffold_7, whole genome shotgun sequence OS=Vitis vinifera GN=GSVIVT00034292001 PE=4 SV=1	4	59	-3.88264	-2.68695	-5.382	7.37e-08	5.03e-06	4.49e-06	TRUE
CCall_contig19924_v2	1713	AC454_contig26878_v3	CCall_contig19924_v2_3_ORF2	IPR001128	Cytochrome P450	tr|Q2MJ18|Q2MJ18_MEDTR	Cytochrome P450 monooxygenase CYP72A59 OS=Medicago truncatula GN=CYP72A59 PE=2 SV=1	7	62	-3.14684	-1.95115	-4.55116	5.33e-06	0.000251331	0.000224556	TRUE
CCall_contig42625_v2	7223	AC454_contig5385_v3	-	-	-	tr|A5C231|A5C231_VITVI	Putative uncharacterized protein OS=Vitis vinifera GN=VITISV_026166 PE=4 SV=1	281	336	-0.257891	0.937805	8.40522	4.27e-17	7.42e-15	6.64e-15	TRUE
CCall_contig42795_v2	1248	AC454_contig3486_v3	-	-	-	tr|B9MVQ9|B9MVQ9_POPTR	Predicted protein OS=Populus trichocarpa GN=POPTRDRAFT_591950 PE=4 SV=1	4	59	-3.88264	-2.68695	-5.382	7.37e-08	5.03e-06	4.49e-06	TRUE
CCall_contig74_v2	1986	AC454_contig24814_v3	CCall_contig74_v2_1_ORF2	IPR018221|IPR008928|IPR001701|IPR012341	Glycoside hydrolase, family 9, active site|Six-hairpin glycosidase-like|Glycoside hydrolase, family 9|Six-hairpin glycosidase	tr|B9R873|B9R873_RICCO	Endo-1,4-beta-glucanase, putative OS=Ricinus communis GN=RCOM_1597400 PE=4 SV=1	4	59	-3.88264	-2.68695	-5.382	7.37e-08	5.03e-06	4.49e-06	TRUE
CCall_contig17062_v2	1557	AC454_contig15605_v3	CCall_contig17062_v2_4_ORF1	IPR003593|IPR001140|IPR003439	ATPase, AAA+ type, core|ABC transporter, transmembrane region|ABC transporter-like	tr|B9S0G9|B9S0G9_RICCO	Multidrug resistance protein 1, 2, putative OS=Ricinus communis GN=RCOM_1354650 PE=3 SV=1	6	60	-3.32193	-2.12623	-4.7331	2.21e-06	0.000111908	0.000100134	TRUE
CCall_contig18276_v2	2142	AC454_contig39490_v3	CCall_contig18276_v2_1_ORF1	IPR005995|IPR011258|IPR006124|IPR017849	Phosphoglycerate mutase, 2,3-bisphosphoglycerate-independent|BPG-independent PGAM, N-terminal|Metalloenzyme|Alkaline phosphatase-like, alpha/beta/alpha	tr|C5DB67|C5DB67_VITVI	Putative 2-3 biphosphoglycerate independant phosphoglycerate mutase OS=Vitis vinifera GN=40N03_140 PE=4 SV=1	112	166	-0.567685	0.628011	3.7484	0.000177965	0.00509541	0.00455932	TRUE
CCall_contig28249_v2	1459	AC454_contig45266_v3	CCall_contig28249_v2_1_ORF2	IPR000425|IPR012269	Major intrinsic protein|Aquaporin	tr|Q84XC6|Q84XC6_9ROSI	Plasma intrinsic protein 2,2 OS=Juglans regia PE=2 SV=1	140	194	-0.47063	0.725066	4.75804	1.95e-06	0.000100075	8.95e-05	TRUE
CCall_contig38867_v2	3309	AC454_contig37898_v3	CCall_contig38867_v2_5_ORF2	IPR008587	Protein of unknown function DUF869, plant	tr|B9RYE4|B9RYE4_RICCO	Myosin heavy chain, fast skeletal muscle, embryonic, putative OS=Ricinus communis GN=RCOM_0812380 PE=4 SV=1	8	62	-2.9542	-1.7585	-4.24106	2.22e-05	0.000876994	0.000784725	TRUE
CCall_contig41932_v2	1660	AC454_contig36337_v3	CCall_contig41932_v2_2_ORF2	IPR003480	Transferase	tr|B9RML2|B9RML2_RICCO	Salutaridinol 7-O-acetyltransferase, putative OS=Ricinus communis GN=RCOM_1081540 PE=4 SV=1	0	54	-6.75489	-5.55919	-6.47592	9.42e-11	9.56e-09	8.55e-09	TRUE
CCall_contig16973_v2	1325	AC454_contig37104_v3	CCall_contig16973_v2_1_ORF2	IPR011990	Tetratricopeptide-like helical	tr|B9RV62|B9RV62_RICCO	Putative uncharacterized protein OS=Ricinus communis GN=RCOM_0899880 PE=4 SV=1	12	65	-2.43741	-1.24171	-3.35359	0.000797718	0.0174879	0.015648	TRUE
CCall_contig19574_v2	1830	AC454_contig8840_v3	CCall_contig19574_v2_4_ORF2	IPR014710|IPR005821|IPR000595|IPR000048	RmlC-like jelly roll fold|Ion transport|Cyclic nucleotide-binding|IQ calmodulin-binding region	tr|A7QTV4|A7QTV4_VITVI	Chromosome undetermined scaffold_171, whole genome shotgun sequence OS=Vitis vinifera GN=GSVIVT00006500001 PE=4 SV=1	8	61	-2.93074	-1.73504	-4.16751	3.08e-05	0.00114437	0.00102397	TRUE
CCall_contig21654_v2	1942	AC454_contig18443_v3	CCall_contig21654_v2_2_ORF2	IPR002048|IPR011992|IPR004837|IPR018248	Calcium-binding EF-hand|EF-Hand type|Sodium/calcium exchanger membrane region|EF-Hand domain	tr|A7P1W8|A7P1W8_VITVI	Chromosome chr19 scaffold_4, whole genome shotgun sequence OS=Vitis vinifera GN=GSVIVT00027780001 PE=4 SV=1	11	64	-2.54057	-1.34487	-3.54029	0.000399686	0.00998088	0.00893078	TRUE
CCall_contig14353_v2	1966	AC454_contig22226_v3	CCall_contig14353_v2_2_ORF1	IPR001128	Cytochrome P450	tr|Q2MJ15|Q2MJ15_MEDTR	Cytochrome P450 monooxygenase CYP92A29 OS=Medicago truncatula GN=CYP92A29 PE=2 SV=1	10	62	-2.63227	-1.43657	-3.66344	0.000248852	0.00688033	0.00615025	TRUE
CCall_contig43154_v2	1807	AC454_contig15169_v3	CCall_contig43154_v2_1_ORF2	IPR020683|IPR002110	Ankyrin repeat-containing domain|Ankyrin repeat	tr|A7NZ23|A7NZ23_VITVI	Chromosome chr6 scaffold_3, whole genome shotgun sequence OS=Vitis vinifera GN=GSVIVT00024344001 PE=4 SV=1	7	59	-3.07529	-1.87959	-4.33023	1.49e-05	0.00061359	0.000549034	TRUE
CCall_contig27570_v2	1913	AC454_contig28633_v3	CCall_contig27570_v2_4_ORF5	IPR002014|IPR008942	VHS|ENTH/VHS	tr|B9H525|B9H525_POPTR	Predicted protein OS=Populus trichocarpa GN=POPTRDRAFT_818834 PE=4 SV=1	10	61	-2.60881	-1.41311	-3.58899	0.000331956	0.00871548	0.00779852	TRUE
CCall_contig29888_v2	1420	AC454_contig26575_v3	CCall_contig29888_v2_4_ORF2	IPR007650	Protein of unknown function DUF581	tr|B9H8A3|B9H8A3_POPTR	Predicted protein OS=Populus trichocarpa GN=POPTRDRAFT_818667 PE=4 SV=1	4	55	-3.78136	-2.58566	-5.08901	3.6e-07	2.13e-05	1.9e-05	TRUE
CCall_contig2997_v2	2390	AC454_contig15109_v3	CCall_contig2997_v2_4_ORF1	IPR016024|IPR000357|IPR011989	Armadillo-type fold|HEAT|Armadillo-like helical	tr|A7PD93|A7PD93_VITVI	Chromosome chr17 scaffold_12, whole genome shotgun sequence OS=Vitis vinifera GN=GSVIVT00016185001 PE=4 SV=1	8	59	-2.88264	-1.68695	-4.01835	5.86e-05	0.00205432	0.00183818	TRUE
CCall_contig40083_v2	2182	AC454_contig38327_v3	CCall_contig40083_v2_1_ORF2	IPR004813	Oligopeptide transporter OPT superfamily	tr|B9N9G4|B9N9G4_POPTR	Oligopeptide transporter OPT family (Fragment) OS=Populus trichocarpa GN=POPTRDRAFT_276414 PE=4 SV=1	6	57	-3.24793	-2.05223	-4.51016	6.48e-06	0.000297271	0.000265995	TRUE
CCall_contig10924_v2	2770	AC454_contig8557_v3	CCall_contig10924_v2_4_ORF1	IPR014811|IPR003100	Domain of unknown function DUF1785|Argonaute/Dicer protein, PAZ	tr|B9RTJ1|B9RTJ1_RICCO	Eukaryotic translation initiation factor 2c, putative OS=Ricinus communis GN=RCOM_0910940 PE=4 SV=1	11	61	-2.47131	-1.27561	-3.3179	0.000906984	0.0191944	0.0171681	TRUE
CCall_contig13546_v2	3081	AC454_contig2380_v3	CCall_contig13546_v2_4_ORF2	IPR000008	C2 calcium-dependent membrane targeting	tr|A5BAG8|A5BAG8_VITVI	Putative uncharacterized protein OS=Vitis vinifera GN=VITISV_013781 PE=4 SV=1	9	59	-2.71272	-1.51702	-3.72158	0.000197978	0.00556643	0.00498079	TRUE
CCall_contig4190_v2	3830	AC454_contig1857_v3	CCall_contig4190_v2_3_ORF3	IPR012340|IPR016027|IPR006032|IPR005679	Nucleic acid-binding, OB-fold|Nucleic acid-binding, OB-fold-like|Ribosomal protein S12/S23|Ribosomal protein S12, bacterial-type	sp|A0A380|NU2C_COFAR	NAD(P)H-quinone oxidoreductase chain 2, chloroplastic OS=Coffea arabica GN=ndhB-A PE=3 SV=1	6	56	-3.22239	-2.0267	-4.43437	9.23e-06	0.000406883	0.000364075	TRUE
CCall_contig48118_v2	2557	AC454_contig14780_v3	CCall_contig48118_v2_2_ORF2	IPR002290|IPR020635|IPR013210|IPR001611|IPR017442	Serine/threonine-protein kinase domain|Tyrosine-protein kinase, subgroup, catalytic domain|Leucine-rich repeat, N-terminal|Leucine-rich repeat|Serine/threonine-protein kinase-like domain	tr|B9HIT4|B9HIT4_POPTR	Predicted protein OS=Populus trichocarpa GN=POPTRDRAFT_820583 PE=4 SV=1	11	61	-2.47131	-1.27561	-3.3179	0.000906984	0.0191944	0.0171681	TRUE
CCall_contig75_v2	793	AC454_contig19550_v3	CCall_contig75_v2_3_ORF1	IPR019955|IPR019954|IPR000626|IPR001975	Ubiquitin supergroup|Ubiquitin conserved site|Ubiquitin|Ribosomal protein L40e	tr|A7QEY0|A7QEY0_VITVI	Chromosome chr16 scaffold_86, whole genome shotgun sequence OS=Vitis vinifera GN=GSVIVT00037199001 PE=4 SV=1	101	151	-0.580193	0.615503	3.49616	0.000471997	0.0111873	0.0100064	TRUE
CCall_contig992_v2	2658	AC454_contig17038_v3	CCall_contig992_v2_1_ORF2	IPR009768	Myosin II heavy chain-like	tr|A7P3V5|A7P3V5_VITVI	Chromosome chr1 scaffold_5, whole genome shotgun sequence OS=Vitis vinifera GN=GSVIVT00030592001 PE=4 SV=1	10	60	-2.58496	-1.38927	-3.51388	0.000441617	0.0108646	0.00972152	TRUE
CCall_contig11638_v2	1225	AC454_contig9840_v3	CCall_contig11638_v2_2_ORF1	IPR002048|IPR018248|IPR011992	Calcium-binding EF-hand|EF-Hand domain|EF-Hand type	tr|B9T832|B9T832_RICCO	Calcium-binding allergen Ole e, putative OS=Ricinus communis GN=RCOM_0150470 PE=4 SV=1	7	56	-3	-1.8043	-4.1029	4.08e-05	0.00148502	0.00132878	TRUE
CCall_contig1422_v2	2263	AC454_contig26277_v3	CCall_contig1422_v2_6_ORF2	IPR006553|IPR017441	Leucine-rich repeat, cysteine-containing subtype|Protein kinase, ATP binding site	tr|A5AZ08|A5AZ08_VITVI	Putative uncharacterized protein OS=Vitis vinifera GN=VITISV_002642 PE=4 SV=1	8	57	-2.83289	-1.63719	-3.86636	0.000110472	0.00350477	0.00313416	TRUE
CCall_contig22142_v2	2405	AC454_contig15386_v3	CCall_contig22142_v2_1_ORF1	IPR002290|IPR020635|IPR017442	Serine/threonine-protein kinase domain|Tyrosine-protein kinase, subgroup, catalytic domain|Serine/threonine-protein kinase-like domain	tr|B9RLU5|B9RLU5_RICCO	ATP binding protein, putative OS=Ricinus communis GN=RCOM_1471020 PE=4 SV=1	9	58	-2.68806	-1.49236	-3.64547	0.000266906	0.0073035	0.0065351	TRUE
CCall_contig22626_v2	1564	AC454_contig28853_v3	CCall_contig22626_v2_6_ORF2	IPR000620	Protein of unknown function DUF6, transmembrane	tr|A7PTC6|A7PTC6_VITVI	Chromosome chr8 scaffold_29, whole genome shotgun sequence OS=Vitis vinifera GN=GSVIVT00023303001 PE=4 SV=1	2	51	-4.67243	-3.47673	-5.64642	1.64e-08	1.24e-06	1.11e-06	TRUE
CCall_contig2646_v2	1307	AC454_contig11219_v3	CCall_contig2646_v2_2_ORF2	IPR006843	PAP fibrillin	tr|A7R260|A7R260_VITVI	Chromosome undetermined scaffold_404, whole genome shotgun sequence OS=Vitis vinifera GN=GSVIVT00012826001 PE=4 SV=1	6	55	-3.1964	-2.0007	-4.35782	1.31e-05	0.00054708	0.000489521	TRUE
CCall_contig367_v2	4329	AC454_contig3030_v3	CCall_contig367_v2_1_ORF3	IPR005797|IPR016175|IPR016174	Cytochrome b/b6, N-terminal|Cytochrome b/b6|Di-haem cytochrome, transmembrane	tr|Q85X05|Q85X05_PINKO	Cytochrome b6 OS=Pinus koraiensis PE=3 SV=1	4	53	-3.72792	-2.53222	-4.9379	7.9e-07	4.32e-05	3.86e-05	TRUE
CCall_contig39009_v2	1749	AC454_contig38572_v3	CCall_contig39009_v2_2_ORF2	IPR005867|IPR000484	Photosystem II reaction centre protein PsbA/D1|Photosynthetic reaction centre, L/M	tr|Q76MX6|Q76MX6_NICGU	Photosystem Q(B) protein OS=Nicotiana glutinosa GN=psbA PE=3 SV=1	4	53	-3.72792	-2.53222	-4.9379	7.9e-07	4.32e-05	3.86e-05	TRUE
CCall_contig39099_v2	2127	AC454_contig9363_v3	CCall_contig39099_v2_6_ORF1	IPR002022|IPR012334	Pectate lyase/Amb allergen|Pectin lyase fold	tr|A1IIA8|A1IIA8_PRUPE	Pectate lyase (Fragment) OS=Prunus persica GN=PpPL2 PE=2 SV=1	8	57	-2.83289	-1.63719	-3.86636	0.000110472	0.00350477	0.00313416	TRUE
CCall_contig39724_v2	1255	AC454_contig16618_v3	CCall_contig39724_v2_4_ORF1	IPR006578	MADF domain	tr|A7Q5E3|A7Q5E3_VITVI	Chromosome undetermined scaffold_53, whole genome shotgun sequence OS=Vitis vinifera GN=GSVIVT00030905001 PE=4 SV=1	3	52	-4.11548	-2.91978	-5.27334	1.34e-07	8.7e-06	7.79e-06	TRUE
CCall_contig4180_v2	1472	AC454_contig17781_v3	CCall_contig4180_v2_4_ORF1	IPR013057	Amino acid transporter, transmembrane	tr|B9HJ04|B9HJ04_POPTR	Lysine/histidine transporter OS=Populus trichocarpa GN=PtrLHT6 PE=4 SV=1	1	50	-5.64386	-4.44816	-6.04468	1.5e-09	1.33e-07	1.19e-07	TRUE
CCall_contig1527_v2	963	AC454_contig28715_v3	-	-	-	tr|A7QZF2|A7QZF2_VITVI	Chromosome undetermined scaffold_272, whole genome shotgun sequence OS=Vitis vinifera GN=GSVIVT00010619001 PE=4 SV=1	9	57	-2.66297	-1.46727	-3.56863	0.00035886	0.00934794	0.00836444	TRUE
CCall_contig6859_v2	1384	AC454_contig16288_v3	CCall_contig6859_v2_4_ORF2	IPR004873	BURP	tr|B9H9C8|B9H9C8_POPTR	Predicted protein OS=Populus trichocarpa GN=POPTRDRAFT_561796 PE=4 SV=1	0	48	-6.58496	-5.38927	-6.0958	1.09e-09	9.94e-08	8.9e-08	TRUE
CCall_contig12332_v2	2876	AC454_contig13798_v3	CCall_contig12332_v2_5_ORF1	IPR008250|IPR005834|IPR001757|IPR006534	ATPase, P-type, ATPase-associated region|Haloacid dehalogenase-like hydrolase|ATPase, P-type, K/Mg/Cd/Cu/Zn/Na/Ca/Na/H-transporter|ATPase, P-type, plasma-membrane proton-efflux	tr|Q9M460|Q9M460_PRUPE	Plasma membrane H+ ATPase OS=Prunus persica GN=PPA1 PE=2 SV=1	123	170	-0.466876	0.728819	4.47983	7.47e-06	0.000337557	0.000302042	TRUE
CCall_contig1587_v2	929	AC454_contig44605_v3	CCall_contig1587_v2_2_ORF1	IPR000894	Ribulose bisphosphate carboxylase, small chain	tr|B9T1N0|B9T1N0_RICCO	Ribulose bisphosphate carboxylase small chain OS=Ricinus communis GN=RCOM_1158790 PE=3 SV=1	1	48	-5.58496	-4.38927	-5.90408	3.55e-09	3.01e-07	2.69e-07	TRUE
CCall_contig25817_v2	2319	AC454_contig15812_v3	-	-	-	tr|A5B6C1|A5B6C1_VITVI	Putative uncharacterized protein OS=Vitis vinifera GN=VITISV_008338 PE=4 SV=1	9	56	-2.63743	-1.44173	-3.49104	0.00048115	0.0113134	0.0101231	TRUE
CCall_contig2690_v2	1671	AC454_contig34425_v3	CCall_contig2690_v2_5_ORF1	IPR002495	Glycosyl transferase, family 8	tr|B9I7F7|B9I7F7_POPTR	Glycosyltransferase, CAZy family GT8 OS=Populus trichocarpa GN=POPTRDRAFT_834622 PE=4 SV=1	3	50	-4.05889	-2.8632	-5.12069	3.04e-07	1.83e-05	1.64e-05	TRUE
CCall_contig4637_v2	1416	AC454_contig12641_v3	CCall_contig4637_v2_5_ORF2	IPR001356|IPR017970|IPR003106|IPR012287|IPR009057	Homeobox|Homeobox, conserved site|Leucine zipper, homeobox-associated|Homeodomain-related|Homeodomain-like	tr|A7Q2R0|A7Q2R0_VITVI	Chromosome chr1 scaffold_46, whole genome shotgun sequence OS=Vitis vinifera GN=GSVIVT00028981001 PE=3 SV=1	7	54	-2.94753	-1.75184	-3.94753	7.9e-05	0.0025742	0.00230336	TRUE
CCall_contig1385_v2	1273	AC454_contig31358_v3	CCall_contig1385_v2_3_ORF3	IPR000086|IPR015797|IPR020084	NUDIX hydrolase domain|NUDIX hydrolase domain-like|NUDIX hydrolase, conserved site	tr|B7FMS1|B7FMS1_MEDTR	Putative uncharacterized protein OS=Medicago truncatula PE=2 SV=1	6	52	-3.11548	-1.91978	-4.12333	3.73e-05	0.00137044	0.00122626	TRUE
CCall_contig34128_v2	4144	AC454_contig2532_v3	CCall_contig34128_v2_4_ORF2	IPR001752	Kinesin, motor region	tr|B9R784|B9R784_RICCO	Kinesin heavy chain, putative OS=Ricinus communis GN=RCOM_1589540 PE=3 SV=1	5	51	-3.3505	-2.1548	-4.40047	1.08e-05	0.000464777	0.000415542	TRUE
CCall_contig44003_v2	2451	AC454_contig27281_v3	CCall_contig44003_v2_3_ORF2	IPR020683|IPR002110|IPR000571	Ankyrin repeat-containing domain|Ankyrin repeat|Zinc finger, CCCH-type	tr|B1Q4U6|B1Q4U6_9ROSI	Transcription factor OS=Bruguiera gymnorhiza PE=2 SV=1	5	51	-3.3505	-2.1548	-4.40047	1.08e-05	0.000464777	0.000415542	TRUE
CCall_contig10403_v2	973	AC454_contig18699_v3	CCall_contig10403_v2_3_ORF1	IPR012269|IPR000425	Aquaporin|Major intrinsic protein	tr|Q9M7B5|Q9M7B5_9MAGN	Putative aquaporin PIP2-1 OS=Vitis berlandieri x Vitis rupestris GN=PIP2-1 PE=2 SV=1	0	45	-6.49185	-5.29616	-5.89461	3.76e-09	3.17e-07	2.83e-07	TRUE
CCall_contig11200_v2	2739	AC454_contig10136_v3	CCall_contig11200_v2_2_ORF3	IPR000114|IPR001351|IPR008282|IPR016180	Ribosomal protein L16|Ribosomal protein S3, C-terminal|Ribosomal protein S3, N-terminal|Ribosomal protein L10e/L16	tr|B9TAP3|B9TAP3_RICCO	60S ribosomal protein L16, putative OS=Ricinus communis GN=RCOM_2145580 PE=3 SV=1	8	53	-2.72792	-1.53222	-3.55324	0.000380522	0.00980647	0.00876622	TRUE
CCall_contig15636_v2	1445	AC454_contig6350_v3	CCall_contig15636_v2_6_ORF1	IPR013201|IPR000668	Proteinase inhibitor I29, cathepsin propeptide|Peptidase C1A, papain C-terminal	tr|A7P7V6|A7P7V6_VITVI	Chromosome chr3 scaffold_8, whole genome shotgun sequence OS=Vitis vinifera GN=GSVIVT00035933001 PE=3 SV=1	184	229	-0.315642	0.880054	6.44572	1.15e-10	1.16e-08	1.04e-08	TRUE
CCall_contig168_v2	1370	AC454_contig9962_v3	CCall_contig168_v2_1_ORF1	IPR001841|IPR018957	Zinc finger, RING-type|Zinc finger, C3HC4 RING-type	tr|B9R8B0|B9R8B0_RICCO	Zinc finger protein, putative OS=Ricinus communis GN=RCOM_1598280 PE=4 SV=1	8	53	-2.72792	-1.53222	-3.55324	0.000380522	0.00980647	0.00876622	TRUE
CCall_contig42599_v2	2523	AC454_contig20052_v3	CCall_contig42599_v2_6_ORF2	IPR000477	RNA-directed DNA polymerase (reverse transcriptase)	tr|Q5TJ69|Q5TJ69_9VIRU	CP, RT, RNaseH and protease polyprotein OS=Cacao swollen shoot virus PE=4 SV=1	0	45	-6.49185	-5.29616	-5.89461	3.76e-09	3.17e-07	2.83e-07	TRUE
CCall_contig44821_v2	1978	AC454_contig28700_v3	CCall_contig44821_v2_5_ORF2	IPR001906|IPR005630|IPR008949	Terpene synthase-like|Terpene synthase, metal-binding domain|Terpenoid synthase	tr|A7PXL4|A7PXL4_VITVI	Chromosome chr12 scaffold_36, whole genome shotgun sequence OS=Vitis vinifera GN=GSVIVT00026086001 PE=4 SV=1	8	53	-2.72792	-1.53222	-3.55324	0.000380522	0.00980647	0.00876622	TRUE
CCall_contig46247_v2	1687	AC454_contig32926_v3	CCall_contig46247_v2_6_ORF2	IPR000941|IPR020811|IPR020810	Enolase|Enolase, N-terminal|Enolase, C-terminal	sp|Q9LEJ0|ENO1_HEVBR	Enolase 1 OS=Hevea brasiliensis GN=ENO1 PE=1 SV=1	95	140	-0.559427	0.636268	3.49249	0.000478548	0.0112622	0.0100773	TRUE
CCall_contig5947_v2	1675	AC454_contig2271_v3	CCall_contig5947_v2_1_ORF2	IPR019796|IPR016040|IPR001282	Glucose-6-phosphate dehydrogenase, active site|NAD(P)-binding domain|Glucose-6-phosphate dehydrogenase	tr|B9IJK8|B9IJK8_POPTR	Glucose-6-phosphate 1-dehydrogenase OS=Populus trichocarpa GN=POPTRDRAFT_736146 PE=3 SV=1	7	52	-2.89308	-1.69739	-3.78892	0.000151302	0.00453222	0.00405082	TRUE
CCall_contig6110_v2	2733	AC454_contig3466_v3	CCall_contig6110_v2_6_ORF2	IPR001810|IPR006553	Cyclin-like F-box|Leucine-rich repeat, cysteine-containing subtype	tr|B9HAJ6|B9HAJ6_POPTR	Ein3-binding f-box protein 4 OS=Populus trichocarpa GN=EBF4 PE=4 SV=1	7	52	-2.89308	-1.69739	-3.78892	0.000151302	0.00453222	0.00405082	TRUE
CCall_contig8765_v2	2005	AC454_contig16371_v3	CCall_contig8765_v2_5_ORF1	IPR007145	MAP65/ASE1	tr|B9S7E4|B9S7E4_RICCO	PLE, putative OS=Ricinus communis GN=RCOM_0778090 PE=4 SV=1	7	52	-2.89308	-1.69739	-3.78892	0.000151302	0.00453222	0.00405082	TRUE
CCall_contig14067_v2	3738	AC454_contig29079_v3	CCall_contig14067_v2_4_ORF2	IPR006564|IPR004330|IPR018289|IPR007527|IPR001878	Zinc finger, PMZ-type|Transcription factor, FAR1-related|MULE transposase, conserved domain|Zinc finger, SWIM-type|Zinc finger, CCHC-type	tr|A5AFW8|A5AFW8_VITVI	Putative uncharacterized protein OS=Vitis vinifera GN=VITISV_003778 PE=4 SV=1	7	51	-2.86507	-1.66937	-3.70834	0.00020862	0.00583479	0.00522091	TRUE
CCall_contig2520_v2	630	AC454_contig15311_v3	CCall_contig2520_v2_2_ORF1	IPR018247|IPR011992|IPR018249|IPR002048|IPR018248	EF-Hand 1, calcium-binding site|EF-Hand type|EF-HAND 2|Calcium-binding EF-hand|EF-Hand domain	tr|A5B016|A5B016_VITVI	Putative uncharacterized protein OS=Vitis vinifera GN=VITISV_004362 PE=4 SV=1	6	50	-3.05889	-1.8632	-3.96275	7.41e-05	0.00242436	0.00216929	TRUE
CCall_contig45501_v2	1482	AC454_contig12900_v3	CCall_contig45501_v2_5_ORF2	IPR001236|IPR016040	Lactate/malate dehydrogenase|NAD(P)-binding domain	tr|Q8GTZ6|Q8GTZ6_CHAVU	Malate dehydrogenase OS=Chara vulgaris GN=NAD-MDH PE=2 SV=1	111	155	-0.481709	0.713987	4.17972	2.92e-05	0.00110469	0.000988462	TRUE
CCall_contig46818_v2	1563	AC454_contig22329_v3	CCall_contig46818_v2_2_ORF1	IPR003593|IPR001140|IPR003439	ATPase, AAA+ type, core|ABC transporter, transmembrane region|ABC transporter-like	tr|A5BTE9|A5BTE9_VITVI	Putative uncharacterized protein OS=Vitis vinifera GN=VITISV_036111 PE=3 SV=1	1	45	-5.49185	-4.29616	-5.68634	1.3e-08	1e-06	8.97e-07	TRUE
CCall_contig47358_v2	1547	AC454_contig21878_v3	-	-	-	tr|Q4YEI0|Q4YEI0_PLABE	Putative uncharacterized protein (Fragment) OS=Plasmodium berghei GN=PB301244.00.0 PE=4 SV=1	8	52	-2.70044	-1.50474	-3.47293	0.00051481	0.0120515	0.0107836	TRUE
CCall_contig1077_v2	1625	AC454_contig37483_v3	CCall_contig1077_v2_1_ORF2	IPR001099|IPR012328|IPR018088|IPR016039|IPR011141|IPR016038	Chalcone/stilbene synthase, N-terminal|Chalcone/stilbene synthase, C-terminal|Chalcone/stilbene synthase, active site|Thiolase-like|Polyketide synthase, type III|Thiolase-like, subgroup	sp|P48386|CHS1_CAMSI	Chalcone synthase 1 OS=Camellia sinensis GN=CHS1 PE=2 SV=1	0	43	-6.42626	-5.23057	-5.75582	8.62e-09	6.82e-07	6.1e-07	TRUE
CCall_contig3950_v2	1188	AC454_contig28379_v3	-	-	-	-	-	106	149	-0.491248	0.704448	4.03656	5.42e-05	0.00191395	0.00171258	TRUE
CCall_contig4136_v2	1189	AC454_contig1118_v3	CCall_contig4136_v2_1_ORF2	IPR001344	Chlorophyll A-B binding protein	tr|A5AEI0|A5AEI0_VITVI	Chromosome chr17 scaffold_12, whole genome shotgun sequence OS=Vitis vinifera GN=GSVIVT00016319001 PE=4 SV=1	3	46	-3.9386	-2.7429	-4.80434	1.55e-06	8.09e-05	7.24e-05	TRUE
CCall_contig10233_v2	1352	AC454_contig20538_v3	-	-	-	tr|B9RHI7|B9RHI7_RICCO	Putative uncharacterized protein OS=Ricinus communis GN=RCOM_1527740 PE=4 SV=1	0	42	-6.39232	-5.19662	-5.68492	1.31e-08	1.01e-06	8.99e-07	TRUE
CCall_contig10511_v2	653	AC454_contig24850_v3	CCall_contig10511_v2_5_ORF1	IPR000425	Major intrinsic protein	tr|Q40266|Q40266_MESCR	Aquaporin OS=Mesembryanthemum crystallinum GN=mipB PE=2 SV=1	2	44	-4.45943	-3.26374	-5.10843	3.25e-07	1.94e-05	1.74e-05	TRUE
CCall_contig13678_v2	1549	AC454_contig10179_v3	CCall_contig13678_v2_4_ORF1	IPR001087	Lipase, GDSL	tr|A7Q1F7|A7Q1F7_VITVI	Chromosome chr7 scaffold_44, whole genome shotgun sequence OS=Vitis vinifera GN=GSVIVT00028445001 PE=4 SV=1	6	48	-3	-1.8043	-3.79853	0.000145558	0.00438488	0.00392355	TRUE
CCall_contig23551_v2	1990	AC454_contig4874_v3	CCall_contig23551_v2_3_ORF1	IPR003593|IPR001140|IPR003439	ATPase, AAA+ type, core|ABC transporter, transmembrane region|ABC transporter-like	tr|A7Q0Z8|A7Q0Z8_VITVI	Chromosome chr7 scaffold_42, whole genome shotgun sequence OS=Vitis vinifera GN=GSVIVT00028243001 PE=3 SV=1	3	45	-3.90689	-2.71119	-4.72278	2.33e-06	0.000117516	0.000105152	TRUE
CCall_contig25442_v2	1465	AC454_contig16759_v3	CCall_contig25442_v2_2_ORF2	IPR006514	Protein of unknown function DUF579, plant	tr|B9H6J2|B9H6J2_POPTR	Predicted protein OS=Populus trichocarpa GN=POPTRDRAFT_558891 PE=4 SV=1	4	46	-3.52356	-2.32787	-4.38145	1.18e-05	0.00049761	0.000444903	TRUE
CCall_contig29737_v2	2783	AC454_contig11889_v3	CCall_contig29737_v2_6_ORF2	IPR004082	Protein of unknown function DUF1423, plant	tr|B9GFC5|B9GFC5_POPTR	Predicted protein OS=Populus trichocarpa GN=POPTRDRAFT_1068407 PE=4 SV=1	7	49	-2.80735	-1.61166	-3.5445	0.000393353	0.00995846	0.00886712	TRUE
CCall_contig30088_v2	901	AC454_contig1988_v3	CCall_contig30088_v2_1_ORF2	IPR003726	Homocysteine S-methyltransferase	tr|B9RTM3|B9RTM3_RICCO	5-methyltetrahydrofolate:homocysteine methyltransferase, putative OS=Ricinus communis GN=RCOM_0911480 PE=4 SV=1	5	47	-3.23266	-2.03696	-4.07574	4.59e-05	0.00165136	0.00147762	TRUE
CCall_contig34187_v2	1706	AC454_contig12699_v3	CCall_contig34187_v2_3_ORF1	IPR003657	DNA-binding WRKY	tr|A5C7M9|A5C7M9_VITVI	Putative uncharacterized protein OS=Vitis vinifera GN=VITISV_010335 PE=4 SV=1	8	50	-2.64386	-1.44816	-3.30972	0.000933888	0.0197402	0.0176633	TRUE
CCall_contig39638_v2	1035	AC454_contig15418_v3	-	-	-	-	-	0	42	-6.39232	-5.19662	-5.68492	1.31e-08	1.01e-06	8.99e-07	TRUE
CCall_contig45809_v2	2815	AC454_contig17202_v3	CCall_contig45809_v2_4_ORF3	IPR001611	Leucine-rich repeat	tr|B9I628|B9I628_POPTR	Predicted protein OS=Populus trichocarpa GN=POPTRDRAFT_730045 PE=4 SV=1	7	49	-2.80735	-1.61166	-3.5445	0.000393353	0.00995846	0.00886712	TRUE
CCall_contig5920_v2	975	AC454_contig42691_v3	CCall_contig5920_v2_4_ORF1	IPR002345|IPR011038|IPR012674|IPR013208	Lipocalin|Calycin-like|Calycin|Lipocalin-like	tr|A9PJ17|A9PJ17_9ROSI	Putative uncharacterized protein OS=Populus trichocarpa x Populus deltoides PE=2 SV=1	7	49	-2.80735	-1.61166	-3.5445	0.000393353	0.00995846	0.00886712	TRUE
CCall_contig728_v2	2584	AC454_contig42803_v3	CCall_contig728_v2_3_ORF2	IPR011009|IPR002290|IPR020635|IPR000719|IPR013210|IPR001611|IPR017442|IPR017441|IPR008271	Protein kinase-like domain|Serine/threonine-protein kinase domain|Tyrosine-protein kinase, subgroup, catalytic domain|Protein kinase, catalytic domain|Leucine-rich repeat, N-terminal|Leucine-rich repeat|Serine/threonine-protein kinase-like domain|Protein kinase, ATP binding site|Serine/threonine-protein kinase, active site	tr|A7QVZ7|A7QVZ7_VITVI	Chromosome chr2 scaffold_196, whole genome shotgun sequence OS=Vitis vinifera GN=GSVIVT00007621001 PE=4 SV=1	7	49	-2.80735	-1.61166	-3.5445	0.000393353	0.00995846	0.00886712	TRUE
CCall_contig7435_v2	1399	AC454_contig13694_v3	CCall_contig7435_v2_3_ORF2	IPR001789	Signal transduction response regulator, receiver region	tr|A7NZB2|A7NZB2_VITVI	Chromosome chr6 scaffold_3, whole genome shotgun sequence OS=Vitis vinifera GN=GSVIVT00024444001 PE=4 SV=1	4	46	-3.52356	-2.32787	-4.38145	1.18e-05	0.00049761	0.000444903	TRUE
CCall_contig11336_v2	1171	AC454_contig28462_v3	CCall_contig11336_v2_1_ORF2	IPR002100|IPR002487	Transcription factor, MADS-box|Transcription factor, K-box	tr|A7Y7W6|A7Y7W6_POPDE	MADS-box protein OS=Populus deltoides GN=MADS1 PE=2 SV=1	6	47	-2.96963	-1.77393	-3.71498	0.000203221	0.00570178	0.00509122	TRUE
CCall_contig1453_v2	2251	AC454_contig43391_v3	CCall_contig1453_v2_2_ORF2	IPR017442|IPR000719|IPR002290|IPR020635|IPR011009|IPR017441|IPR008271	Serine/threonine-protein kinase-like domain|Protein kinase, catalytic domain|Serine/threonine-protein kinase domain|Tyrosine-protein kinase, subgroup, catalytic domain|Protein kinase-like domain|Protein kinase, ATP binding site|Serine/threonine-protein kinase, active site	tr|A7PRJ3|A7PRJ3_VITVI	Chromosome chr14 scaffold_27, whole genome shotgun sequence OS=Vitis vinifera GN=GSVIVT00022528001 PE=4 SV=1	7	48	-2.77761	-1.58191	-3.46119	0.00053779	0.0125233	0.0112057	TRUE
CCall_contig44192_v2	1700	AC454_contig13314_v3	CCall_contig44192_v2_6_ORF1	IPR000583|IPR001962|IPR014729	Glutamine amidotransferase, class-II|Asparagine synthase|Rossmann-like alpha/beta/alpha sandwich fold	tr|B9HNE0|B9HNE0_POPTR	Predicted protein OS=Populus trichocarpa GN=POPTRDRAFT_722643 PE=4 SV=1	2	43	-4.42626	-3.23057	-5.02754	4.97e-07	2.87e-05	2.57e-05	TRUE
CCall_contig47491_v2	2932	AC454_contig7138_v3	-	-	-	tr|B7ZGK5|B7ZGK5_LOTJA	Nck-associated protein 1 OS=Lotus japonicus GN=nap PE=2 SV=1	6	47	-2.96963	-1.77393	-3.71498	0.000203221	0.00570178	0.00509122	TRUE
CCall_contig7060_v2	1068	AC454_contig36558_v3	CCall_contig7060_v2_6_ORF2	IPR006502	Protein of unknown function DUF506, plant	tr|B9N5W3|B9N5W3_POPTR	Predicted protein OS=Populus trichocarpa GN=POPTRDRAFT_928996 PE=4 SV=1	0	41	-6.35755	-5.16186	-5.61297	1.99e-08	1.47e-06	1.31e-06	TRUE
CCall_contig7068_v2	2097	AC454_contig16987_v3	-	-	-	tr|A7QVK4|A7QVK4_VITVI	Chromosome chr16 scaffold_189, whole genome shotgun sequence OS=Vitis vinifera GN=GSVIVT00007399001 PE=4 SV=1	6	47	-2.96963	-1.77393	-3.71498	0.000203221	0.00570178	0.00509122	TRUE
CCall_contig9677_v2	2713	AC454_contig5198_v3	CCall_contig9677_v2_5_ORF1	IPR008587	Protein of unknown function DUF869, plant	tr|A5ASD5|A5ASD5_VITVI	Putative uncharacterized protein OS=Vitis vinifera GN=VITISV_000522 PE=4 SV=1	4	45	-3.49185	-2.29616	-4.29808	1.72e-05	0.00070424	0.000629671	TRUE
CCall_contig14857_v2	582	AC454_contig35133_v3	CCall_contig14857_v2_6_ORF1	IPR003612	Plant lipid transfer protein/seed storage/trypsin-alpha amylase inhibitor	tr|B9HHI8|B9HHI8_POPTR	Predicted protein OS=Populus trichocarpa GN=POPTRDRAFT_820375 PE=4 SV=1	0	40	-6.32193	-5.12623	-5.53993	3.03e-08	2.16e-06	1.93e-06	TRUE
CCall_contig42369_v2	3111	AC454_contig31462_v3	CCall_contig42369_v2_2_ORF2	IPR017868|IPR000504|IPR013783|IPR012677|IPR001298	Filamin/ABP280 repeat-like|RNA recognition motif, RNP-1|Immunoglobulin-like fold|Nucleotide-binding, alpha-beta plait|Filamin/ABP280 repeat	tr|A7PTT8|A7PTT8_VITVI	Chromosome undetermined scaffold_30, whole genome shotgun sequence OS=Vitis vinifera GN=GSVIVT00023519001 PE=4 SV=1	6	46	-2.9386	-1.7429	-3.63043	0.000282951	0.00761317	0.00680874	TRUE
CCall_contig433_v2	2150	AC454_contig373_v3	CCall_contig433_v2_6_ORF1	IPR004140	Exo70 exocyst complex subunit	tr|A7PHG9|A7PHG9_VITVI	Chromosome chr17 scaffold_16, whole genome shotgun sequence OS=Vitis vinifera GN=GSVIVT00017936001 PE=4 SV=1	7	47	-2.74723	-1.55154	-3.37691	0.000733043	0.0162173	0.0145111	TRUE
CCall_contig44854_v2	1376	AC454_contig34438_v3	CCall_contig44854_v2_5_ORF2	IPR014045|IPR001932	Protein phosphatase 2C, N-terminal|Protein phosphatase 2C-related	tr|Q9M3V1|Q9M3V1_FAGSY	Protein phpsphatase 2C (PP2C) OS=Fagus sylvatica GN=pp2C1 PE=2 SV=1	3	43	-3.8413	-2.64561	-4.55644	5.2e-06	0.000245753	0.000219702	TRUE
CCall_contig45326_v2	1964	AC454_contig8371_v3	CCall_contig45326_v2_2_ORF2	IPR000198	RhoGAP	tr|B9SWG2|B9SWG2_RICCO	Gtpase activating protein, putative OS=Ricinus communis GN=RCOM_0293000 PE=4 SV=1	6	46	-2.9386	-1.7429	-3.63043	0.000282951	0.00761317	0.00680874	TRUE
CCall_contig6723_v2	2779	AC454_contig9738_v3	CCall_contig6723_v2_6_ORF3	IPR002290|IPR020635|IPR017441|IPR008271|IPR002345|IPR001611|IPR017442|IPR011009|IPR000719	Serine/threonine-protein kinase domain|Tyrosine-protein kinase, subgroup, catalytic domain|Protein kinase, ATP binding site|Serine/threonine-protein kinase, active site|Lipocalin|Leucine-rich repeat|Serine/threonine-protein kinase-like domain|Protein kinase-like domain|Protein kinase, catalytic domain	tr|B9H072|B9H072_POPTR	Predicted protein OS=Populus trichocarpa GN=POPTRDRAFT_1073831 PE=4 SV=1	2	42	-4.39232	-3.19662	-4.94553	7.59e-07	4.18e-05	3.74e-05	TRUE
CCall_contig8247_v2	1296	AC454_contig31418_v3	CCall_contig8247_v2_3_ORF1	IPR013057	Amino acid transporter, transmembrane	tr|B9HR71|B9HR71_POPTR	Amino acid permease (Fragment) OS=Populus trichocarpa GN=PtrAAP9 PE=4 SV=1	3	43	-3.8413	-2.64561	-4.55644	5.2e-06	0.000245753	0.000219702	TRUE
CCall_contig19733_v2	726	AC454_contig3528_v3	CCall_contig19733_v2_6_ORF2	IPR008972|IPR011707	Cupredoxin|Multicopper oxidase, type 3	tr|B6ED08|B6ED08_9ROSI	Putative lacasse/diphenol oxidase OS=Castanea mollissima PE=2 SV=1	6	45	-2.90689	-1.71119	-3.54485	0.000392841	0.00997399	0.00886712	TRUE
CCall_contig3179_v2	1188	AC454_contig30017_v3	CCall_contig3179_v2_6_ORF2	IPR007608	Protein of unknown function DUF584	tr|B9RXL7|B9RXL7_RICCO	Putative uncharacterized protein OS=Ricinus communis GN=RCOM_0904750 PE=4 SV=1	6	45	-2.90689	-1.71119	-3.54485	0.000392841	0.00997399	0.00886712	TRUE
CCall_contig43929_v2	1123	AC454_contig3842_v3	-	-	-	-	-	7	46	-2.71621	-1.52051	-3.29164	0.000996063	0.0209544	0.0187498	TRUE
CCall_contig6462_v2	2287	AC454_contig37547_v3	CCall_contig6462_v2_4_ORF2	IPR017440|IPR005810|IPR017866|IPR003781|IPR005811|IPR016141|IPR016040|IPR016102|IPR016143	ATP-citrate lyase/succinyl-CoA ligase, active site|Succinyl-CoA ligase, alpha subunit|Succinyl-CoA synthetase, beta subunit, conserved site|CoA-binding|ATP-citrate lyase/succinyl-CoA ligase|Citrate synthase-like, core|NAD(P)-binding domain|Succinyl-CoA synthetase-like|Citrate synthase-like, small alpha subdomain	tr|B9HIN6|B9HIN6_POPTR	Predicted protein OS=Populus trichocarpa GN=POPTRDRAFT_656642 PE=4 SV=1	94	133	-0.500694	0.695002	3.7563	0.000172447	0.00510805	0.00449176	TRUE
CCall_contig9187_v2	2404	AC454_contig43475_v3	-	-	-	tr|B9I3H2|B9I3H2_POPTR	Predicted protein OS=Populus trichocarpa GN=POPTRDRAFT_570158 PE=4 SV=1	5	44	-3.1375	-1.94181	-3.8218	0.000132482	0.00404602	0.00362034	TRUE
CCall_contig206_v2	922	AC454_contig38517_v3	CCall_contig206_v2_4_ORF1	IPR001196	Ribosomal protein L15	tr|B9SPK6|B9SPK6_RICCO	60S ribosomal protein L27a, putative OS=Ricinus communis GN=RCOM_0024830 PE=3 SV=1	104	142	-0.449307	0.746388	4.20563	2.6e-05	0.000998211	0.000893189	TRUE
CCall_contig22895_v2	262	AC454_contig1805_v3	-	-	-	tr|A7PHG1|A7PHG1_VITVI	Chromosome chr17 scaffold_16, whole genome shotgun sequence OS=Vitis vinifera GN=GSVIVT00017928001 PE=3 SV=1	6	44	-2.87447	-1.67877	-3.4582	0.000543799	0.0126466	0.0113111	TRUE
CCall_contig25776_v2	1310	AC454_contig28829_v3	CCall_contig25776_v2_1_ORF1	IPR015943|IPR019781|IPR001680	WD40/YVTN repeat-like-containing domain|WD40 repeat, subgroup|WD40 repeat	tr|B7T1N8|B7T1N8_PHAVU	Rack OS=Phaseolus vulgaris GN=RACK PE=2 SV=1	114	152	-0.415037	0.780658	4.57817	4.69e-06	0.000224561	0.000200935	TRUE
CCall_contig40476_v2	2133	AC454_contig13678_v3	CCall_contig40476_v2_5_ORF1	IPR003959|IPR003593	ATPase, AAA-type, core|ATPase, AAA+ type, core	tr|A7QNG1|A7QNG1_VITVI	Chromosome chr2 scaffold_132, whole genome shotgun sequence OS=Vitis vinifera GN=GSVIVT00002514001 PE=3 SV=1	2	40	-4.32193	-3.12623	-4.77799	1.77e-06	9.14e-05	8.17e-05	TRUE
CCall_contig4050_v2	1558	AC454_contig13649_v3	-	-	-	tr|B9HG01|B9HG01_POPTR	Predicted protein OS=Populus trichocarpa GN=POPTRDRAFT_655539 PE=4 SV=1	3	41	-3.77259	-2.57689	-4.38557	1.16e-05	0.000492581	0.000440051	TRUE
CCall_contig42941_v2	1890	AC454_contig14785_v3	CCall_contig42941_v2_1_ORF1	IPR001944|IPR000922|IPR013781	Glycoside hydrolase, family 35|D-galactoside/L-rhamnose binding SUEL lectin|Glycoside hydrolase, subgroup, catalytic core	tr|B9H4G6|B9H4G6_POPTR	Beta-galactosidase OS=Populus trichocarpa GN=POPTRDRAFT_715300 PE=3 SV=1	5	43	-3.10434	-1.90864	-3.73499	0.000187721	0.00531744	0.00475799	TRUE
CCall_contig43489_v2	1435	AC454_contig7605_v3	CCall_contig43489_v2_1_ORF4	IPR013810	Ribosomal protein S5, N-terminal	tr|B9RLI3|B9RLI3_RICCO	Putative uncharacterized protein OS=Ricinus communis GN=RCOM_1467360 PE=4 SV=1	4	42	-3.39232	-2.19662	-4.04145	5.31e-05	0.00187818	0.00167946	TRUE
CCall_contig43898_v2	1775	AC454_contig14253_v3	CCall_contig43898_v2_3_ORF2	IPR011707|IPR001117|IPR008972	Multicopper oxidase, type 3|Multicopper oxidase, type 1|Cupredoxin	tr|A5AKT5|A5AKT5_VITVI	Putative uncharacterized protein OS=Vitis vinifera GN=VITISV_005802 PE=4 SV=1	3	41	-3.77259	-2.57689	-4.38557	1.16e-05	0.000492581	0.000440051	TRUE
CCall_contig44662_v2	1590	AC454_contig29985_v3	CCall_contig44662_v2_3_ORF2	IPR018119|IPR011042	Strictosidine synthase, conserved region|Six-bladed beta-propeller, TolB-like	tr|A5AYR9|A5AYR9_VITVI	Putative uncharacterized protein OS=Vitis vinifera GN=VITISV_018383 PE=4 SV=1	3	41	-3.77259	-2.57689	-4.38557	1.16e-05	0.000492581	0.000440051	TRUE
CCall_contig48175_v2	2213	AC454_contig24034_v3	-	-	-	tr|B9RB95|B9RB95_RICCO	Homeobox protein, putative OS=Ricinus communis GN=RCOM_1673230 PE=3 SV=1	6	44	-2.87447	-1.67877	-3.4582	0.000543799	0.0126466	0.0113111	TRUE
CCall_contig5674_v2	1460	AC454_contig10051_v3	CCall_contig5674_v2_5_ORF1	IPR013210|IPR001611|IPR003591	Leucine-rich repeat, N-terminal|Leucine-rich repeat|Leucine-rich repeat, typical subtype	tr|B9GHD2|B9GHD2_POPTR	Predicted protein OS=Populus trichocarpa GN=POPTRDRAFT_798045 PE=4 SV=1	4	42	-3.39232	-2.19662	-4.04145	5.31e-05	0.00187818	0.00167946	TRUE
CCall_contig5973_v2	1447	AC454_contig19701_v3	CCall_contig5973_v2_6_ORF2	IPR001433|IPR017938|IPR017927|IPR015701|IPR012146	Oxidoreductase FAD/NAD(P)-binding|Riboflavin synthase-like beta-barrel|Ferredoxin reductase-type FAD-binding domain|Ferredoxin Reductase|Ferredoxin--NADP reductase	tr|A7QDX2|A7QDX2_VITVI	Ferredoxin--NADP reductase OS=Vitis vinifera GN=GSVIVT00036774001 PE=3 SV=1	1	39	-5.2854	-4.08971	-5.22285	1.76e-07	1.12e-05	1e-05	TRUE
CCall_contig8104_v2	1103	AC454_contig21315_v3	CCall_contig8104_v2_3_ORF2	IPR001344	Chlorophyll A-B binding protein	tr|Q1KLZ3|Q1KLZ3_9ROSI	Putative chloroplast chlorophyll a/b-binding protein OS=Carya cathayensis GN=ABC PE=2 SV=1	2	40	-4.32193	-3.12623	-4.77799	1.77e-06	9.14e-05	8.17e-05	TRUE
CCall_contig9835_v2	1024	AC454_contig28702_v3	-	-	-	tr|B9S5T6|B9S5T6_RICCO	Protein binding protein, putative OS=Ricinus communis GN=RCOM_0654340 PE=4 SV=1	0	38	-6.24793	-5.05223	-5.39038	7.03e-08	4.83e-06	4.32e-06	TRUE
CCall_contig13953_v2	1672	AC454_contig26717_v3	CCall_contig13953_v2_3_ORF1	IPR008546|IPR013666	Protein of unknown function DUF828, plant|Pleckstrin-like, plant	tr|A7NWT2|A7NWT2_VITVI	Chromosome chr5 scaffold_2, whole genome shotgun sequence OS=Vitis vinifera GN=GSVIVT00020047001 PE=4 SV=1	1	38	-5.24793	-4.05223	-5.1415	2.73e-07	1.67e-05	1.49e-05	TRUE
CCall_contig21763_v2	1207	AC454_contig25864_v3	CCall_contig21763_v2_3_ORF2	IPR001087	Lipase, GDSL	tr|A7PPH3|A7PPH3_VITVI	Chromosome chr8 scaffold_23, whole genome shotgun sequence OS=Vitis vinifera GN=GSVIVT00021651001 PE=4 SV=1	1	38	-5.24793	-4.05223	-5.1415	2.73e-07	1.67e-05	1.49e-05	TRUE
CCall_contig27419_v2	1776	AC454_contig10962_v3	CCall_contig27419_v2_6_ORF2	IPR008166	Protein of unknown function DUF23	tr|B9T6X5|B9T6X5_RICCO	Putative uncharacterized protein OS=Ricinus communis GN=RCOM_0274300 PE=4 SV=1	5	42	-3.07039	-1.87469	-3.64704	0.000265277	0.00726639	0.00650189	TRUE
CCall_contig27909_v2	715	AC454_contig12127_v3	CCall_contig27909_v2_4_ORF1	IPR010847	Harpin-induced 1	tr|B9I295|B9I295_POPTR	Predicted protein OS=Populus trichocarpa GN=POPTRDRAFT_661635 PE=4 SV=1	1	38	-5.24793	-4.05223	-5.1415	2.73e-07	1.67e-05	1.49e-05	TRUE
CCall_contig38743_v2	2606	AC454_contig24699_v3	-	-	-	tr|B9RHT2|B9RHT2_RICCO	ATP binding protein, putative OS=Ricinus communis GN=RCOM_1573460 PE=4 SV=1	3	40	-3.73697	-2.54127	-4.29832	1.72e-05	0.000705098	0.000629671	TRUE
CCall_contig44483_v2	1406	AC454_contig37012_v3	CCall_contig44483_v2_2_ORF2	IPR001790|IPR001813	Ribosomal protein L10|Ribosomal protein 60S	tr|A7Q3E0|A7Q3E0_VITVI	Chromosome chr13 scaffold_48, whole genome shotgun sequence OS=Vitis vinifera GN=GSVIVT00029254001 PE=3 SV=1	97	134	-0.466176	0.72952	3.9814	6.85e-05	0.00231001	0.00206697	TRUE
CCall_contig6115_v2	1729	AC454_contig30993_v3	CCall_contig6115_v2_2_ORF2	IPR001623|IPR015609	Heat shock protein DnaJ, N-terminal|Molecular chaperone, heat shock protein, Hsp40, DnaJ	tr|A7P6D7|A7P6D7_VITVI	Chromosome chr9 scaffold_7, whole genome shotgun sequence OS=Vitis vinifera GN=GSVIVT00034027001 PE=4 SV=1	3	40	-3.73697	-2.54127	-4.29832	1.72e-05	0.000705098	0.000629671	TRUE
CCall_contig12157_v2	1463	AC454_contig21069_v3	CCall_contig12157_v2_1_ORF1	IPR002290|IPR020635|IPR017442	Serine/threonine-protein kinase domain|Tyrosine-protein kinase, subgroup, catalytic domain|Serine/threonine-protein kinase-like domain	tr|Q8GXZ5|Q8GXZ5_ARATH	At5g18910 OS=Arabidopsis thaliana GN=At5g18910/F17K4_160 PE=2 SV=1	0	36	-6.16993	-4.97423	-5.23591	1.64e-07	1.05e-05	9.41e-06	TRUE
CCall_contig17193_v2	1122	AC454_contig30934_v3	CCall_contig17193_v2_5_ORF1	IPR001344	Chlorophyll A-B binding protein	tr|B9T5J6|B9T5J6_RICCO	Chlorophyll A/B binding protein, putative OS=Ricinus communis GN=RCOM_0264360 PE=4 SV=1	0	36	-6.16993	-4.97423	-5.23591	1.64e-07	1.05e-05	9.41e-06	TRUE
CCall_contig2713_v2	1017	AC454_contig21827_v3	CCall_contig2713_v2_4_ORF1	IPR001471|IPR016177	Pathogenesis-related transcriptional factor/ERF, DNA-binding|DNA-binding, integrase-type	tr|Q5U8L5|Q5U8L5_GOSHI	AP2/EREBP transcription factor ERF-1 OS=Gossypium hirsutum PE=2 SV=1	4	40	-3.32193	-2.12623	-3.86451	0.00011131	0.00352294	0.00313649	TRUE
CCall_contig34617_v2	1833	AC454_contig23775_v3	CCall_contig34617_v2_1_ORF2	IPR000210|IPR013069|IPR011333	BTB/POZ-like|BTB/POZ|BTB/POZ fold	tr|A7PUG9|A7PUG9_VITVI	Chromosome chr7 scaffold_31, whole genome shotgun sequence OS=Vitis vinifera GN=GSVIVT00023796001 PE=4 SV=1	5	41	-3.03562	-1.83993	-3.55791	0.000373819	0.00969957	0.00867907	TRUE
CCall_contig4844_v2	1471	AC454_contig22241_v3	CCall_contig4844_v2_5_ORF1	IPR001128|IPR017972|IPR001412	Cytochrome P450|Cytochrome P450, conserved site|Aminoacyl-tRNA synthetase, class I, conserved site	tr|C5IGQ3|C5IGQ3_MALDO	Flavonoid 3' hydroxylase OS=Malus domestica PE=4 SV=1	4	40	-3.32193	-2.12623	-3.86451	0.00011131	0.00352294	0.00313649	TRUE
CCall_contig17492_v2	885	AC454_contig9063_v3	CCall_contig17492_v2_2_ORF2	IPR008892	Cold acclimation WCOR413	tr|A7QQJ9|A7QQJ9_VITVI	Chromosome undetermined scaffold_143, whole genome shotgun sequence OS=Vitis vinifera GN=GSVIVT00003392001 PE=4 SV=1	5	40	-3	-1.8043	-3.46755	0.000525227	0.0122684	0.0109728	TRUE
CCall_contig19302_v2	771	AC454_contig18999_v3	-	-	-	tr|B9I1Z8|B9I1Z8_POPTR	Predicted protein OS=Populus trichocarpa GN=POPTRDRAFT_569594 PE=4 SV=1	5	40	-3	-1.8043	-3.46755	0.000525227	0.0122684	0.0109728	TRUE
CCall_contig22492_v2	1321	AC454_contig35767_v3	-	-	-	tr|A7QT40|A7QT40_VITVI	Chromosome undetermined scaffold_165, whole genome shotgun sequence OS=Vitis vinifera GN=GSVIVT00006155001 PE=4 SV=1	2	37	-4.20945	-3.01376	-4.51718	6.27e-06	0.000289582	0.000258665	TRUE
CCall_contig40973_v2	1869	AC454_contig25033_v3	CCall_contig40973_v2_6_ORF2	IPR006553|IPR001810	Leucine-rich repeat, cysteine-containing subtype|Cyclin-like F-box	tr|B9R772|B9R772_RICCO	Skip-2, putative OS=Ricinus communis GN=RCOM_1589320 PE=4 SV=1	4	39	-3.2854	-2.08971	-3.77416	0.000160546	0.00478755	0.00428385	TRUE
CCall_contig949_v2	1185	AC454_contig7679_v3	-	-	-	tr|A7QDK0|A7QDK0_VITVI	Chromosome chr10 scaffold_81, whole genome shotgun sequence OS=Vitis vinifera GN=GSVIVT00035871001 PE=4 SV=1	2	37	-4.20945	-3.01376	-4.51718	6.27e-06	0.000289582	0.000258665	TRUE
CCall_contig9609_v2	1145	AC454_contig20949_v3	CCall_contig9609_v2_3_ORF2	IPR001344	Chlorophyll A-B binding protein	tr|B9T0C1|B9T0C1_RICCO	Chlorophyll A/B binding protein, putative OS=Ricinus communis GN=RCOM_0483250 PE=4 SV=1	2	37	-4.20945	-3.01376	-4.51718	6.27e-06	0.000289582	0.000258665	TRUE
CCall_contig15092_v2	1698	AC454_contig32473_v3	CCall_contig15092_v2_6_ORF2	IPR006121	Heavy metal transport/detoxification protein	tr|A7PSD7|A7PSD7_VITVI	Chromosome chr14 scaffold_27, whole genome shotgun sequence OS=Vitis vinifera GN=GSVIVT00022864001 PE=4 SV=1	2	36	-4.16993	-2.97423	-4.4275	9.53e-06	0.000419361	0.00037348	TRUE
CCall_contig16945_v2	1651	AC454_contig6841_v3	CCall_contig16945_v2_6_ORF2	IPR007770	Protein of unknown function DUF679	tr|B9RF06|B9RF06_RICCO	Putative uncharacterized protein OS=Ricinus communis GN=RCOM_1430120 PE=4 SV=1	1	35	-5.12928	-3.93359	-4.88939	1.01e-06	5.45e-05	4.87e-05	TRUE
CCall_contig38753_v2	994	AC454_contig3308_v3	-	-	-	tr|A7Q8N6|A7Q8N6_VITVI	Chromosome chr5 scaffold_64, whole genome shotgun sequence OS=Vitis vinifera GN=GSVIVT00033122001 PE=4 SV=1	4	38	-3.24793	-2.05223	-3.68249	0.000230969	0.00641929	0.00574391	TRUE
CCall_contig39211_v2	2278	AC454_contig14704_v3	CCall_contig39211_v2_2_ORF2	IPR000477	RNA-directed DNA polymerase (reverse transcriptase)	tr|A5AQB4|A5AQB4_VITVI	Putative uncharacterized protein OS=Vitis vinifera GN=VITISV_010028 PE=4 SV=1	5	39	-2.96347	-1.76778	-3.37592	0.000735702	0.0162423	0.0145274	TRUE
CCall_contig40274_v2	1453	AC454_contig40168_v3	CCall_contig40274_v2_2_ORF2	IPR017476|IPR016040|IPR013328|IPR001732|IPR014026|IPR014027	Nucleotide sugar dehydrogenase|NAD(P)-binding domain|Dehydrogenase, multihelical|UDP-glucose/GDP-mannose dehydrogenase, N-terminal|UDP-glucose/GDP-mannose dehydrogenase, dimerisation|UDP-glucose/GDP-mannose dehydrogenase, C-terminal	tr|A5AVX9|A5AVX9_VITVI	Putative uncharacterized protein OS=Vitis vinifera GN=VITISV_020300 PE=4 SV=1	1	35	-5.12928	-3.93359	-4.88939	1.01e-06	5.45e-05	4.87e-05	TRUE
CCall_contig40763_v2	1554	AC454_contig21445_v3	CCall_contig40763_v2_1_ORF1	IPR003121|IPR019835	SWIB/MDM2 domain|SWIB domain	tr|B9GJS7|B9GJS7_POPTR	Chromatin remodeling complex subunit OS=Populus trichocarpa GN=CHC901 PE=4 SV=1	5	39	-2.96347	-1.76778	-3.37592	0.000735702	0.0162423	0.0145274	TRUE
CCall_contig8575_v2	989	AC454_contig44445_v3	CCall_contig8575_v2_5_ORF1	IPR000235|IPR005716	Ribosomal protein S7|Ribosomal protein S7, eukaryotic/archaeal	tr|B9T025|B9T025_RICCO	40S ribosomal protein S5, putative OS=Ricinus communis GN=RCOM_0037210 PE=3 SV=1	87	121	-0.47592	0.719776	3.72645	0.000194195	0.00548912	0.00491161	TRUE
CCall_contig3953_v2	1478	AC454_contig25186_v3	CCall_contig3953_v2_6_ORF1	IPR004263	Exostosin-like	tr|B9GZ16|B9GZ16_POPTR	Predicted protein OS=Populus trichocarpa GN=POPTRDRAFT_554680 PE=4 SV=1	3	36	-3.58496	-2.38927	-3.93616	8.28e-05	0.00267296	0.00238884	TRUE
CCall_contig41289_v2	1369	AC454_contig33248_v3	CCall_contig41289_v2_6_ORF1	IPR015914	Purple acid phosphatase, N-terminal	tr|B9RCW2|B9RCW2_RICCO	Nucleotide pyrophosphatase/phosphodiesterase, putative OS=Ricinus communis GN=RCOM_1621460 PE=4 SV=1	3	36	-3.58496	-2.38927	-3.93616	8.28e-05	0.00267296	0.00238884	TRUE
CCall_contig43577_v2	1323	AC454_contig30570_v3	CCall_contig43577_v2_1_ORF2	IPR000991	Glutamine amidotransferase class-I, C-terminal	tr|B9T3D8|B9T3D8_RICCO	GMP synthase, putative OS=Ricinus communis GN=RCOM_0449180 PE=4 SV=1	4	37	-3.20945	-2.01376	-3.58944	0.000331391	0.00870925	0.00779295	TRUE
CCall_contig46021_v2	1355	AC454_contig3296_v3	CCall_contig46021_v2_5_ORF2	IPR001117|IPR011706|IPR008972	Multicopper oxidase, type 1|Multicopper oxidase, type 2|Cupredoxin	tr|B9HBS9|B9HBS9_POPTR	Laccase 110b OS=Populus trichocarpa GN=LAC110b PE=4 SV=1	0	33	-6.04439	-4.8487	-4.99395	5.92e-07	3.39e-05	3.03e-05	TRUE
CCall_contig46036_v2	1966	AC454_contig15605_v3	CCall_contig46036_v2_2_ORF1	IPR003593|IPR001140|IPR003439	ATPase, AAA+ type, core|ABC transporter, transmembrane region|ABC transporter-like	tr|B9RUP8|B9RUP8_RICCO	Multidrug resistance protein 1, 2, putative OS=Ricinus communis GN=RCOM_0855230 PE=3 SV=1	2	35	-4.12928	-2.93359	-4.33635	1.45e-05	0.000601422	0.000538146	TRUE
CCall_contig569_v2	702	-	-	-	-	-	-	0	33	-6.04439	-4.8487	-4.99395	5.92e-07	3.39e-05	3.03e-05	TRUE
CCall_contig7739_v2	730	AC454_contig1988_v3	CCall_contig7739_v2_1_ORF1	IPR003726	Homocysteine S-methyltransferase	tr|B9HUS6|B9HUS6_POPTR	Homocysteine s-methyltransferase OS=Populus trichocarpa GN=HMT2 PE=4 SV=1	3	36	-3.58496	-2.38927	-3.93616	8.28e-05	0.00267296	0.00238884	TRUE
CCall_contig1810_v2	1711	AC454_contig43391_v3	CCall_contig1810_v2_5_ORF1	IPR011009|IPR002290|IPR020635|IPR000719|IPR017442|IPR017441|IPR008271	Protein kinase-like domain|Serine/threonine-protein kinase domain|Tyrosine-protein kinase, subgroup, catalytic domain|Protein kinase, catalytic domain|Serine/threonine-protein kinase-like domain|Protein kinase, ATP binding site|Serine/threonine-protein kinase, active site	tr|A7P919|A7P919_VITVI	Chromosome chr3 scaffold_8, whole genome shotgun sequence OS=Vitis vinifera GN=GSVIVT00036391001 PE=4 SV=1	4	36	-3.16993	-1.97423	-3.49496	0.000474136	0.011213	0.0100064	TRUE
CCall_contig18586_v2	1043	AC454_contig33994_v3	CCall_contig18586_v2_3_ORF2	IPR005101	DNA photolyase, FAD-binding/Cryptochrome, C-terminal	tr|B9NBW5|B9NBW5_POPTR	Predicted protein OS=Populus trichocarpa GN=POPTRDRAFT_1119034 PE=4 SV=1	4	36	-3.16993	-1.97423	-3.49496	0.000474136	0.011213	0.0100064	TRUE
CCall_contig22751_v2	1867	AC454_contig12362_v3	CCall_contig22751_v2_5_ORF2	IPR013057	Amino acid transporter, transmembrane	tr|Q9FVF7|Q9FVF7_9ROSI	Putative AUX1-like permease OS=Populus tremula x Populus tremuloides GN=lax2 PE=2 SV=1	3	35	-3.54432	-2.34862	-3.84205	0.000122009	0.0037805	0.00338078	TRUE
CCall_contig23103_v2	1406	AC454_contig23734_v3	-	-	-	tr|A5BAL3|A5BAL3_VITVI	Putative uncharacterized protein OS=Vitis vinifera GN=VITISV_006557 PE=4 SV=1	4	36	-3.16993	-1.97423	-3.49496	0.000474136	0.011213	0.0100064	TRUE
CCall_contig28435_v2	1624	AC454_contig35838_v3	CCall_contig28435_v2_3_ORF1	IPR005018|IPR006593	DOMON related|Cytochrome b561/ferric reductase transmembrane	tr|A7PZX7|A7PZX7_VITVI	Chromosome chr15 scaffold_40, whole genome shotgun sequence OS=Vitis vinifera GN=GSVIVT00027052001 PE=4 SV=1	1	33	-5.04439	-3.8487	-4.71402	2.43e-06	0.000122104	0.000109155	TRUE
CCall_contig39320_v2	630	AC454_contig2409_v3	-	-	-	tr|B9RLX8|B9RLX8_RICCO	Putative uncharacterized protein OS=Ricinus communis GN=RCOM_1471750 PE=4 SV=1	0	32	-6	-4.8043	-4.9103	9.09e-07	4.94e-05	4.42e-05	TRUE
CCall_contig44618_v2	1438	AC454_contig34665_v3	CCall_contig44618_v2_6_ORF2	IPR002016	Haem peroxidase, plant/fungal/bacterial	tr|B9HHF1|B9HHF1_POPTR	Predicted protein OS=Populus trichocarpa GN=POPTRDRAFT_718485 PE=4 SV=1	1	33	-5.04439	-3.8487	-4.71402	2.43e-06	0.000122104	0.000109155	TRUE
CCall_contig44622_v2	2169	AC454_contig19310_v3	CCall_contig44622_v2_6_ORF1	IPR017442|IPR002290|IPR020635	Serine/threonine-protein kinase-like domain|Serine/threonine-protein kinase domain|Tyrosine-protein kinase, subgroup, catalytic domain	tr|B9T3P2|B9T3P2_RICCO	Kinase, putative OS=Ricinus communis GN=RCOM_0376600 PE=4 SV=1	2	34	-4.08746	-2.89177	-4.24367	2.2e-05	0.000869434	0.000776805	TRUE
CCall_contig5780_v2	643	AC454_contig38003_v3	CCall_contig5780_v2_5_ORF1	IPR003823	Protein of unknown function CP12	tr|B7XB92|B7XB92_FAGCR	Chloroplast protein 12 OS=Fagus crenata GN=CP12 PE=2 SV=1	2	34	-4.08746	-2.89177	-4.24367	2.2e-05	0.000869434	0.000776805	TRUE
CCall_contig6993_v2	718	AC454_contig12936_v3	-	-	-	tr|Q9AR92|Q9AR92_MEDSA	Protein kinase OS=Medicago sativa GN=CDPK PE=2 SV=1	3	35	-3.54432	-2.34862	-3.84205	0.000122009	0.0037805	0.00338078	TRUE
CCall_contig719_v2	849	AC454_contig5823_v3	CCall_contig719_v2_4_ORF2	IPR008972|IPR000923|IPR002387	Cupredoxin|Blue (type 1) copper domain|Plastocyanin	tr|B9R8G0|B9R8G0_RICCO	Plastocyanin A, chloroplast, putative OS=Ricinus communis GN=RCOM_1599580 PE=4 SV=1	2	34	-4.08746	-2.89177	-4.24367	2.2e-05	0.000869434	0.000776805	TRUE
CCall_contig8400_v2	1567	AC454_contig38435_v3	CCall_contig8400_v2_4_ORF1	IPR000120	Amidase	tr|A7P879|A7P879_VITVI	Chromosome chr3 scaffold_8, whole genome shotgun sequence OS=Vitis vinifera GN=GSVIVT00036077001 PE=4 SV=1	4	36	-3.16993	-1.97423	-3.49496	0.000474136	0.011213	0.0100064	TRUE
CCall_contig11363_v2	1105	AC454_contig10219_v3	CCall_contig11363_v2_4_ORF1	IPR002213	UDP-glucuronosyl/UDP-glucosyltransferase	tr|B9S939|B9S939_RICCO	UDP-glucosyltransferase, putative OS=Ricinus communis GN=RCOM_1012210 PE=3 SV=1	2	33	-4.04439	-2.8487	-4.14938	3.33e-05	0.00123367	0.00110234	TRUE
CCall_contig16280_v2	1251	AC454_contig7394_v3	CCall_contig16280_v2_1_ORF1	IPR001344	Chlorophyll A-B binding protein	tr|Q40512|Q40512_TOBAC	Photosystem I light-harvesting chlorophyll a/b-binding protein OS=Nicotiana tabacum GN=LHCI PE=2 SV=1	2	33	-4.04439	-2.8487	-4.14938	3.33e-05	0.00123367	0.00110234	TRUE
CCall_contig19005_v2	1160	AC454_contig34907_v3	CCall_contig19005_v2_1_ORF2	IPR014734|IPR007117|IPR005132	Pollen allergen, N-terminal|Pollen allergen/expansin, C-terminal|Rare lipoprotein A	tr|B9SZ01|B9SZ01_RICCO	Major pollen allergen Ory s 1, putative OS=Ricinus communis GN=RCOM_0120910 PE=3 SV=1	0	31	-5.9542	-4.7585	-4.82504	1.4e-06	7.41e-05	6.63e-05	TRUE
CCall_contig19111_v2	1481	AC454_contig22415_v3	CCall_contig19111_v2_2_ORF2	IPR003480	Transferase	tr|B9RML1|B9RML1_RICCO	Anthranilate N-benzoyltransferase protein, putative OS=Ricinus communis GN=RCOM_1081530 PE=4 SV=1	2	33	-4.04439	-2.8487	-4.14938	3.33e-05	0.00123367	0.00110234	TRUE
CCall_contig20957_v2	1238	AC454_contig3032_v3	CCall_contig20957_v2_4_ORF2	IPR013210|IPR001611	Leucine-rich repeat, N-terminal|Leucine-rich repeat	tr|B9RFW6|B9RFW6_RICCO	Serine-threonine protein kinase, plant-type, putative OS=Ricinus communis GN=RCOM_1437630 PE=4 SV=1	3	34	-3.5025	-2.3068	-3.74639	0.000179396	0.00512258	0.00457625	TRUE
CCall_contig2308_v2	1745	AC454_contig19971_v3	CCall_contig2308_v2_5_ORF1	IPR000225|IPR000008|IPR016024|IPR008973|IPR018029|IPR011989	Armadillo|C2 calcium-dependent membrane targeting|Armadillo-type fold|C2 calcium/lipid-binding region, CaLB|C2 membrane targeting protein|Armadillo-like helical	tr|B9SSL4|B9SSL4_RICCO	Ubiquitin-protein ligase, putative OS=Ricinus communis GN=RCOM_0985450 PE=4 SV=1	3	34	-3.5025	-2.3068	-3.74639	0.000179396	0.00512258	0.00457625	TRUE
CCall_contig39703_v2	1305	AC454_contig3369_v3	CCall_contig39703_v2_2_ORF1	IPR020683|IPR002110	Ankyrin repeat-containing domain|Ankyrin repeat	tr|B9HZF4|B9HZF4_POPTR	Predicted protein OS=Populus trichocarpa GN=POPTRDRAFT_771007 PE=4 SV=1	3	34	-3.5025	-2.3068	-3.74639	0.000179396	0.00512258	0.00457625	TRUE
CCall_contig40310_v2	1602	AC454_contig9185_v3	CCall_contig40310_v2_6_ORF1	IPR006568	PSP, proline-rich	tr|B9SJ03|B9SJ03_RICCO	Nucleic acid binding protein, putative OS=Ricinus communis GN=RCOM_0597470 PE=4 SV=1	4	35	-3.12928	-1.93359	-3.39899	0.00067636	0.0153401	0.0137086	TRUE
CCall_contig46899_v2	1577	AC454_contig14352_v3	CCall_contig46899_v2_1_ORF1	IPR007818|IPR006510	Protein of unknown function DUF702|Zinc finger, Lateral Root Primordium type 1	tr|Q8H6Q7|Q8H6Q7_PONTR	CTV.22 OS=Poncirus trifoliata GN=CTV.22 PE=4 SV=1	4	35	-3.12928	-1.93359	-3.39899	0.00067636	0.0153401	0.0137086	TRUE
CCall_contig47048_v2	1916	AC454_contig68_v3	CCall_contig47048_v2_1_ORF2	IPR013320|IPR000757	Concanavalin A-like lectin/glucanase, subgroup|Glycoside hydrolase, family 16	tr|A7PIR9|A7PIR9_VITVI	Chromosome chr13 scaffold_17, whole genome shotgun sequence OS=Vitis vinifera GN=GSVIVT00018451001 PE=4 SV=1	3	34	-3.5025	-2.3068	-3.74639	0.000179396	0.00512258	0.00457625	TRUE
CCall_contig5884_v2	1848	AC454_contig17093_v3	CCall_contig5884_v2_5_ORF1	IPR001752	Kinesin, motor region	tr|A4GU96|A4GU96_GOSHI	Kinesin-related protein OS=Gossypium hirsutum GN=kch2 PE=2 SV=1	4	35	-3.12928	-1.93359	-3.39899	0.00067636	0.0153401	0.0137086	TRUE
CCall_contig8404_v2	1206	AC454_contig34693_v3	-	-	-	-	-	4	35	-3.12928	-1.93359	-3.39899	0.00067636	0.0153401	0.0137086	TRUE
CCall_contig11126_v2	661	AC454_contig25722_v3	CCall_contig11126_v2_4_ORF2	IPR009806	Photosystem II protein PsbW, class 2	tr|B9GS65|B9GS65_POPTR	Putative uncharacterized protein OS=Populus trichocarpa GN=POPTRDRAFT_830089 PE=4 SV=1	0	30	-5.90689	-4.71119	-4.73807	2.16e-06	0.000109509	9.79e-05	TRUE
CCall_contig27630_v2	1674	AC454_contig14671_v3	CCall_contig27630_v2_5_ORF1	IPR000743|IPR012334|IPR006626	Glycoside hydrolase, family 28|Pectin lyase fold|Parallel beta-helix repeat	tr|B9RR75|B9RR75_RICCO	Polygalacturonase, putative OS=Ricinus communis GN=RCOM_0710990 PE=4 SV=1	4	34	-3.08746	-1.89177	-3.30146	0.000961833	0.0202825	0.0181485	TRUE
CCall_contig30299_v2	857	AC454_contig11433_v3	-	-	-	-	-	0	30	-5.90689	-4.71119	-4.73807	2.16e-06	0.000109509	9.79e-05	TRUE
CCall_contig3107_v2	1780	AC454_contig3065_v3	CCall_contig3107_v2_6_ORF2	IPR006095|IPR014362|IPR016040|IPR006096|IPR006097	Glutamate/phenylalanine/leucine/valine dehydrogenase|Glutamate dehydrogenase|NAD(P)-binding domain|Glutamate/phenylalanine/leucine/valine dehydrogenase, C-terminal|Glutamate/phenylalanine/leucine/valine dehydrogenase, dimerisation region	tr|B9SHF8|B9SHF8_RICCO	Glutamate dehydrogenase, putative OS=Ricinus communis GN=RCOM_1121650 PE=3 SV=1	1	31	-4.9542	-3.7585	-4.53215	5.84e-06	0.000271451	0.00024268	TRUE
CCall_contig39590_v2	798	AC454_contig38095_v3	CCall_contig39590_v2_1_ORF2	IPR000167	Dehydrin	tr|O04132|O04132_SOYBN	SRC1 OS=Glycine max GN=src1 PE=4 SV=1	1	31	-4.9542	-3.7585	-4.53215	5.84e-06	0.000271451	0.00024268	TRUE
CCall_contig4323_v2	925	AC454_contig6305_v3	-	-	-	tr|A7PXS9|A7PXS9_VITVI	Chromosome chr15 scaffold_37, whole genome shotgun sequence OS=Vitis vinifera GN=GSVIVT00026160001 PE=4 SV=1	3	33	-3.45943	-2.26374	-3.64911	0.000263152	0.00721935	0.00645647	TRUE
CCall_contig4846_v2	860	AC454_contig24564_v3	CCall_contig4846_v2_3_ORF1	IPR009518	Photosystem II protein PsbX	tr|A9PJ86|A9PJ86_9ROSI	Putative uncharacterized protein OS=Populus trichocarpa x Populus deltoides PE=2 SV=1	3	33	-3.45943	-2.26374	-3.64911	0.000263152	0.00721935	0.00645647	TRUE
CCall_contig8687_v2	1905	AC454_contig458_v3	CCall_contig8687_v2_3_ORF1	IPR000873	AMP-dependent synthetase/ligase	tr|Q5S017|Q5S017_9ROSI	4-coumarate:CoA ligase OS=Betula platyphylla PE=2 SV=1	77	107	-0.47468	0.721015	3.51096	0.000446489	0.0109642	0.00981062	TRUE
CCall_contig1090_v2	1573	AC454_contig4891_v3	CCall_contig1090_v2_3_ORF2	IPR001804|IPR004790|IPR019818	Isocitrate/isopropylmalate dehydrogenase|Isocitrate dehydrogenase NADP-dependent, eukaryotic|Isocitrate/isopropylmalate dehydrogenase, conserved site	tr|B9H3K3|B9H3K3_POPTR	Predicted protein OS=Populus trichocarpa GN=POPTRDRAFT_648243 PE=3 SV=1	80	109	-0.446256	0.74944	3.70152	0.000214308	0.00598756	0.00535761	TRUE
CCall_contig11102_v2	1261	AC454_contig37341_v3	CCall_contig11102_v2_3_ORF1	IPR017442|IPR020635|IPR002290	Serine/threonine-protein kinase-like domain|Tyrosine-protein kinase, subgroup, catalytic domain|Serine/threonine-protein kinase domain	tr|A5BHI9|A5BHI9_VITVI	CBL-interacting protein kinase 08 OS=Vitis vinifera GN=CIPK08 PE=2 SV=1	3	32	-3.41504	-2.21934	-3.55013	0.000385042	0.00988462	0.00883612	TRUE
CCall_contig15060_v2	2533	AC454_contig28505_v3	CCall_contig15060_v2_1_ORF2	IPR003441	No apical meristem (NAM) protein	tr|B9RVT0|B9RVT0_RICCO	Transcription factor, putative OS=Ricinus communis GN=RCOM_1172140 PE=4 SV=1	2	31	-3.9542	-2.7585	-3.95569	7.63e-05	0.0024941	0.0022317	TRUE
CCall_contig19954_v2	1042	AC454_contig14980_v3	-	-	-	tr|A7PNV9|A7PNV9_VITVI	Chromosome chr8 scaffold_23, whole genome shotgun sequence OS=Vitis vinifera GN=GSVIVT00021411001 PE=4 SV=1	1	30	-4.90689	-3.71119	-4.43857	9.06e-06	0.000400358	0.000357641	TRUE
CCall_contig27487_v2	1441	AC454_contig35886_v3	CCall_contig27487_v2_2_ORF1	IPR020576|IPR001404	Heat shock protein Hsp90, C-terminal|Chaperone protein htpG	tr|B9RIT0|B9RIT0_RICCO	Heat shock protein, putative OS=Ricinus communis GN=RCOM_1582180 PE=4 SV=1	0	29	-5.85798	-4.66229	-4.64931	3.33e-06	0.000163267	0.000145552	TRUE
CCall_contig403_v2	1428	AC454_contig11129_v3	CCall_contig403_v2_2_ORF2	IPR003657	DNA-binding WRKY	tr|B9SRT4|B9SRT4_RICCO	WRKY transcription factor, putative OS=Ricinus communis GN=RCOM_1058010 PE=4 SV=1	0	29	-5.85798	-4.66229	-4.64931	3.33e-06	0.000163267	0.000145552	TRUE
CCall_contig44950_v2	1512	AC454_contig7186_v3	CCall_contig44950_v2_5_ORF1	IPR005027	Glycosyl transferase, family 43	tr|B9HH87|B9HH87_POPTR	Glycosyl transferase, CAZy family GT43 OS=Populus trichocarpa GN=POPTRDRAFT_1083081 PE=4 SV=1	3	32	-3.41504	-2.21934	-3.55013	0.000385042	0.00988462	0.00883612	TRUE
CCall_contig45073_v2	531	AC454_contig28922_v3	-	-	-	-	-	0	29	-5.85798	-4.66229	-4.64931	3.33e-06	0.000163267	0.000145552	TRUE
CCall_contig45589_v2	1625	AC454_contig11575_v3	CCall_contig45589_v2_3_ORF1	IPR003593|IPR001140|IPR003439	ATPase, AAA+ type, core|ABC transporter, transmembrane region|ABC transporter-like	tr|B9S0G9|B9S0G9_RICCO	Multidrug resistance protein 1, 2, putative OS=Ricinus communis GN=RCOM_1354650 PE=3 SV=1	1	30	-4.90689	-3.71119	-4.43857	9.06e-06	0.000400358	0.000357641	TRUE
CCall_contig6963_v2	1594	AC454_contig33994_v3	CCall_contig6963_v2_2_ORF2	IPR006050|IPR005101|IPR014729|IPR018394	DNA photolyase, N-terminal|DNA photolyase, FAD-binding/Cryptochrome, C-terminal|Rossmann-like alpha/beta/alpha sandwich fold|Cryptochrome/DNA photolyase, class 1 conserved site, C-terminal	tr|B9SZW0|B9SZW0_RICCO	DNA photolyase, putative OS=Ricinus communis GN=RCOM_1006940 PE=4 SV=1	3	32	-3.41504	-2.21934	-3.55013	0.000385042	0.00988462	0.00883612	TRUE
CCall_contig8354_v2	1581	AC454_contig2476_v3	-	-	-	-	-	1	30	-4.90689	-3.71119	-4.43857	9.06e-06	0.000400358	0.000357641	TRUE
CCall_contig8837_v2	504	-	-	-	-	-	-	0	29	-5.85798	-4.66229	-4.64931	3.33e-06	0.000163267	0.000145552	TRUE
CCall_contig9089_v2	1152	AC454_contig40215_v3	CCall_contig9089_v2_3_ORF2	IPR009007	Peptidase aspartic, catalytic	tr|B9GH97|B9GH97_POPTR	Predicted protein OS=Populus trichocarpa GN=POPTRDRAFT_549896 PE=3 SV=1	0	29	-5.85798	-4.66229	-4.64931	3.33e-06	0.000163267	0.000145552	TRUE
CCall_contig136_v2	1033	AC454_contig2023_v3	CCall_contig136_v2_1_ORF1	IPR000073	Alpha/beta hydrolase fold-1	tr|A7NU89|A7NU89_VITVI	Chromosome chr18 scaffold_1, whole genome shotgun sequence OS=Vitis vinifera GN=GSVIVT00014956001 PE=4 SV=1	2	30	-3.90689	-2.71119	-3.85611	0.000115207	0.00359488	0.00321478	TRUE
CCall_contig16132_v2	1254	AC454_contig12571_v3	CCall_contig16132_v2_4_ORF2	IPR002016	Haem peroxidase, plant/fungal/bacterial	tr|B9MXB8|B9MXB8_POPTR	Predicted protein OS=Populus trichocarpa GN=POPTRDRAFT_827034 PE=4 SV=1	3	31	-3.36923	-2.17354	-3.44937	0.000561892	0.0129765	0.0116062	TRUE
CCall_contig1627_v2	2105	AC454_contig19080_v3	CCall_contig1627_v2_4_ORF2	IPR002624	Deoxynucleoside kinase	tr|A7QH79|A7QH79_VITVI	Chromosome chr18 scaffold_96, whole genome shotgun sequence OS=Vitis vinifera GN=GSVIVT00038660001 PE=4 SV=1	3	31	-3.36923	-2.17354	-3.44937	0.000561892	0.0129765	0.0116062	TRUE
CCall_contig2060_v2	1387	AC454_contig5601_v3	-	-	-	tr|B9GQF3|B9GQF3_POPTR	Predicted protein OS=Populus trichocarpa GN=POPTRDRAFT_755354 PE=4 SV=1	2	30	-3.90689	-2.71119	-3.85611	0.000115207	0.00359488	0.00321478	TRUE
CCall_contig280_v2	1155	AC454_contig43751_v3	-	-	-	tr|A7PVK1|A7PVK1_VITVI	Chromosome chr9 scaffold_33, whole genome shotgun sequence OS=Vitis vinifera GN=GSVIVT00025253001 PE=4 SV=1	0	28	-5.80735	-4.61166	-4.55866	5.15e-06	0.000244046	0.000218175	TRUE
CCall_contig40819_v2	1774	AC454_contig27100_v3	-	-	-	tr|B9HYG2|B9HYG2_POPTR	Predicted protein OS=Populus trichocarpa GN=POPTRDRAFT_724314 PE=4 SV=1	0	28	-5.80735	-4.61166	-4.55866	5.15e-06	0.000244046	0.000218175	TRUE
CCall_contig10292_v2	1742	AC454_contig5952_v3	CCall_contig10292_v2_5_ORF2	IPR002645	Sulphate transporter/antisigma-factor antagonist STAS	tr|A7P7E7|A7P7E7_VITVI	Chromosome chr9 scaffold_7, whole genome shotgun sequence OS=Vitis vinifera GN=GSVIVT00034430001 PE=3 SV=1	0	27	-5.75489	-4.55919	-4.466	7.97e-06	0.000357988	0.000320053	TRUE
CCall_contig12342_v2	739	AC454_contig41502_v3	CCall_contig12342_v2_3_ORF2	IPR003612|IPR013770	Plant lipid transfer protein/seed storage/trypsin-alpha amylase inhibitor|Plant lipid transfer protein/hydrophobic protein, helical domain	tr|B9N6K5|B9N6K5_POPTR	Non-specific lipid-transfer protein OS=Populus trichocarpa GN=POPTRDRAFT_811482 PE=3 SV=1	0	27	-5.75489	-4.55919	-4.466	7.97e-06	0.000357988	0.000320053	TRUE
CCall_contig12609_v2	2470	AC454_contig17070_v3	CCall_contig12609_v2_2_ORF2	IPR001140|IPR003439|IPR003593	ABC transporter, transmembrane region|ABC transporter-like|ATPase, AAA+ type, core	tr|B9T5L9|B9T5L9_RICCO	Multidrug resistance protein, putative OS=Ricinus communis GN=RCOM_0048860 PE=3 SV=1	79	106	-0.42414	0.771556	3.77237	0.000161705	0.0048167	0.00430993	TRUE
CCall_contig13131_v2	607	AC454_contig8482_v3	CCall_contig13131_v2_3_ORF1	IPR000626	Ubiquitin	tr|B6SJU5|B6SJU5_MAIZE	Polyubiquitin containing 7 ubiquitin monomers OS=Zea mays PE=2 SV=1	2	29	-3.85798	-2.66229	-3.75459	0.000173628	0.00502264	0.00449176	TRUE
CCall_contig281_v2	901	AC454_contig41811_v3	CCall_contig281_v2_3_ORF1	IPR003757	Photosystem I reaction centre, subunit XI PsaL	tr|B9SMR5|B9SMR5_RICCO	Photosystem I reaction center subunit XI, chloroplast, putative OS=Ricinus communis GN=RCOM_1628230 PE=4 SV=1	1	28	-4.80735	-3.61166	-4.24566	2.18e-05	0.00086562	0.000773392	TRUE
CCall_contig42947_v2	1810	AC454_contig44385_v3	CCall_contig42947_v2_6_ORF1	IPR006043	Xanthine/uracil/vitamin C permease	tr|B9T6T6|B9T6T6_RICCO	Purine permease, putative OS=Ricinus communis GN=RCOM_0270650 PE=4 SV=1	3	30	-3.32193	-2.12623	-3.34675	0.00081765	0.017888	0.0159994	TRUE
CCall_contig45951_v2	1533	AC454_contig40342_v3	CCall_contig45951_v2_2_ORF2	IPR012916|IPR012492	RED-like, N-terminal|RED-like, C-terminal	tr|A7PDQ3|A7PDQ3_VITVI	Chromosome chr11 scaffold_13, whole genome shotgun sequence OS=Vitis vinifera GN=GSVIVT00016370001 PE=4 SV=1	2	29	-3.85798	-2.66229	-3.75459	0.000173628	0.00502264	0.00449176	TRUE
CCall_contig6218_v2	1233	AC454_contig18384_v3	CCall_contig6218_v2_4_ORF1	IPR000232|IPR011991	Heat shock factor (HSF)-type, DNA-binding|Winged helix repressor DNA-binding	tr|B9RQR4|B9RQR4_RICCO	Heat shock factor protein HSF30, putative OS=Ricinus communis GN=RCOM_0705960 PE=3 SV=1	1	28	-4.80735	-3.61166	-4.24566	2.18e-05	0.00086562	0.000773392	TRUE
CCall_contig672_v2	978	AC454_contig36221_v3	CCall_contig672_v2_6_ORF2	IPR000058|IPR002653	Zinc finger, AN1-type|Zinc finger, A20-type	tr|B3IX31|B3IX31_LOTJA	Transcription factor C2H2 OS=Lotus japonicus GN=ZF-M39 PE=2 SV=1	3	30	-3.32193	-2.12623	-3.34675	0.00081765	0.017888	0.0159994	TRUE
CCall_contig8856_v2	1444	AC454_contig16508_v3	CCall_contig8856_v2_1_ORF2	IPR004253	Protein of unknown function DUF231, plant	tr|B9S472|B9S472_RICCO	Putative uncharacterized protein OS=Ricinus communis GN=RCOM_0687400 PE=4 SV=1	1	28	-4.80735	-3.61166	-4.24566	2.18e-05	0.00086562	0.000773392	TRUE
CCall_contig12801_v2	1691	AC454_contig1038_v3	CCall_contig12801_v2_3_ORF2	IPR014718|IPR008183	Glycoside hydrolase-type carbohydrate-binding, subgroup|Aldose 1-epimerase	tr|A7Q6C4|A7Q6C4_VITVI	Chromosome chr11 scaffold_56, whole genome shotgun sequence OS=Vitis vinifera GN=GSVIVT00031339001 PE=4 SV=1	2	28	-3.80735	-2.61166	-3.65102	0.000261203	0.00718445	0.00642192	TRUE
CCall_contig13646_v2	1784	AC454_contig24459_v3	CCall_contig13646_v2_4_ORF4	IPR005202	GRAS transcription factor	tr|B9HET8|B9HET8_POPTR	GRAS family transcription factor OS=Populus trichocarpa GN=GRAS64 PE=4 SV=1	1	27	-4.75489	-3.55919	-4.14611	3.38e-05	0.00124794	0.00111664	TRUE
CCall_contig16854_v2	613	AC454_contig21989_v3	-	-	-	tr|B9I1Y0|B9I1Y0_POPTR	Predicted protein OS=Populus trichocarpa GN=POPTRDRAFT_569576 PE=4 SV=1	0	26	-5.70044	-4.50474	-4.37123	1.24e-05	0.000516556	0.000461121	TRUE
CCall_contig40401_v2	1362	AC454_contig7676_v3	CCall_contig40401_v2_4_ORF2	IPR000903|IPR016181	Myristoyl-CoA:protein N-myristoyltransferase|Acyl-CoA N-acyltransferase	tr|A7P6N3|A7P6N3_VITVI	Glycylpeptide N-tetradecanoyltransferase OS=Vitis vinifera GN=GSVIVT00034137001 PE=3 SV=1	2	28	-3.80735	-2.61166	-3.65102	0.000261203	0.00718445	0.00642192	TRUE
CCall_contig42687_v2	685	AC454_contig4763_v3	-	-	-	tr|A9P872|A9P872_POPTR	Predicted protein OS=Populus trichocarpa GN=POPTRDRAFT_823723 PE=4 SV=1	0	26	-5.70044	-4.50474	-4.37123	1.24e-05	0.000516556	0.000461121	TRUE
CCall_contig43346_v2	858	AC454_contig26318_v3	-	-	-	tr|B9T0I1|B9T0I1_RICCO	Putative uncharacterized protein OS=Ricinus communis GN=RCOM_0730190 PE=4 SV=1	0	26	-5.70044	-4.50474	-4.37123	1.24e-05	0.000516556	0.000461121	TRUE
CCall_contig44948_v2	1683	AC454_contig40783_v3	-	-	-	tr|A3LYL6|A3LYL6_PICST	Putative uncharacterized protein OS=Pichia stipitis GN=PICST_33220 PE=4 SV=2	0	26	-5.70044	-4.50474	-4.37123	1.24e-05	0.000516556	0.000461121	TRUE
CCall_contig46819_v2	1431	AC454_contig16704_v3	CCall_contig46819_v2_5_ORF1	IPR001623	Heat shock protein DnaJ, N-terminal	tr|A7P0V1|A7P0V1_VITVI	Chromosome chr19 scaffold_4, whole genome shotgun sequence OS=Vitis vinifera GN=GSVIVT00027371001 PE=4 SV=1	2	28	-3.80735	-2.61166	-3.65102	0.000261203	0.00718445	0.00642192	TRUE
CCall_contig15047_v2	2771	AC454_contig4211_v3	CCall_contig15047_v2_5_ORF1	IPR004870	Nucleoporin, non-repetitive/WGA-negative	tr|B9SJ33|B9SJ33_RICCO	Putative uncharacterized protein OS=Ricinus communis GN=RCOM_0598070 PE=4 SV=1	2	27	-3.75489	-2.55919	-3.54529	0.000392184	0.00999551	0.00886712	TRUE
CCall_contig25831_v2	1158	AC454_contig38503_v3	CCall_contig25831_v2_4_ORF2	IPR001312	Hexokinase	tr|B6V3C0|B6V3C0_CUCME	Hexokinase 1 OS=Cucumis melo PE=2 SV=1	1	26	-4.70044	-3.50474	-4.04435	5.25e-05	0.00186006	0.00166325	TRUE
CCall_contig26667_v2	2079	AC454_contig3862_v3	CCall_contig26667_v2_5_ORF2	IPR012474	Frigida-like	tr|A7PER4|A7PER4_VITVI	Chromosome chr11 scaffold_13, whole genome shotgun sequence OS=Vitis vinifera GN=GSVIVT00016759001 PE=4 SV=1	2	27	-3.75489	-2.55919	-3.54529	0.000392184	0.00999551	0.00886712	TRUE
CCall_contig3149_v2	1107	AC454_contig30734_v3	CCall_contig3149_v2_2_ORF1	IPR018255|IPR016180|IPR001197	Ribosomal protein L10e, conserved site|Ribosomal protein L10e/L16|Ribosomal protein L10e	tr|A9P8W6|A9P8W6_POPTR	Predicted protein OS=Populus trichocarpa GN=POPTRDRAFT_836143 PE=2 SV=1	95	120	-0.337035	0.858661	4.53495	5.76e-06	0.000268574	0.000240317	TRUE
CCall_contig39787_v2	1405	-	-	-	-	tr|A7PRJ0|A7PRJ0_VITVI	Chromosome chr14 scaffold_27, whole genome shotgun sequence OS=Vitis vinifera GN=GSVIVT00022525001 PE=4 SV=1	2	27	-3.75489	-2.55919	-3.54529	0.000392184	0.00999551	0.00886712	TRUE
CCall_contig39996_v2	1167	AC454_contig42607_v3	CCall_contig39996_v2_5_ORF2	IPR013094	Alpha/beta hydrolase fold-3	tr|B9RTY7|B9RTY7_RICCO	Catalytic, putative OS=Ricinus communis GN=RCOM_0913940 PE=4 SV=1	2	27	-3.75489	-2.55919	-3.54529	0.000392184	0.00999551	0.00886712	TRUE
CCall_contig43804_v2	1317	AC454_contig26488_v3	CCall_contig43804_v2_5_ORF2	IPR006514	Protein of unknown function DUF579, plant	tr|A9PC88|A9PC88_POPTR	Putative uncharacterized protein OS=Populus trichocarpa PE=2 SV=1	2	27	-3.75489	-2.55919	-3.54529	0.000392184	0.00999551	0.00886712	TRUE
CCall_contig48187_v2	1172	AC454_contig23782_v3	CCall_contig48187_v2_5_ORF1	IPR001841|IPR018957	Zinc finger, RING-type|Zinc finger, C3HC4 RING-type	tr|B9RF24|B9RF24_RICCO	Ring finger protein, putative OS=Ricinus communis GN=RCOM_1430830 PE=4 SV=1	2	27	-3.75489	-2.55919	-3.54529	0.000392184	0.00999551	0.00886712	TRUE
CCall_contig4865_v2	775	AC454_contig9985_v3	CCall_contig4865_v2_4_ORF2	IPR017498	Photosystem I PsaO	tr|Q949Q5|Q949Q5_ARATH	Photosystem I subunit O OS=Arabidopsis thaliana GN=psaO PE=2 SV=1	0	25	-5.64386	-4.44816	-4.27421	1.92e-05	0.000775747	0.000693075	TRUE
CCall_contig6621_v2	1681	AC454_contig33316_v3	CCall_contig6621_v2_3_ORF1	IPR011009|IPR000719|IPR002290|IPR020635|IPR017441|IPR008271|IPR017442	Protein kinase-like domain|Protein kinase, catalytic domain|Serine/threonine-protein kinase domain|Tyrosine-protein kinase, subgroup, catalytic domain|Protein kinase, ATP binding site|Serine/threonine-protein kinase, active site|Serine/threonine-protein kinase-like domain	tr|B9T5V6|B9T5V6_RICCO	ATP binding protein, putative OS=Ricinus communis GN=RCOM_0995950 PE=4 SV=1	1	26	-4.70044	-3.50474	-4.04435	5.25e-05	0.00186006	0.00166325	TRUE
CCall_contig8174_v2	1832	AC454_contig36394_v3	CCall_contig8174_v2_2_ORF2	IPR001022	Tobamoviral movement protein	tr|Q8BEL9|Q8BEL9_9VIRU	Polyprotein OS=Taro bacilliform virus PE=4 SV=1	0	25	-5.64386	-4.44816	-4.27421	1.92e-05	0.000775747	0.000693075	TRUE
CCall_contig9556_v2	1343	AC454_contig31621_v3	CCall_contig9556_v2_5_ORF2	IPR003311	AUX/IAA protein	tr|B9GS70|B9GS70_POPTR	Predicted protein OS=Populus trichocarpa GN=POPTRDRAFT_643213 PE=3 SV=1	0	25	-5.64386	-4.44816	-4.27421	1.92e-05	0.000775747	0.000693075	TRUE
CCall_contig10839_v2	1025	AC454_contig22206_v3	CCall_contig10839_v2_3_ORF2	IPR012269|IPR000425	Aquaporin|Major intrinsic protein	tr|B9RS20|B9RS20_RICCO	Tonoplast intrinsic protein, putative OS=Ricinus communis GN=RCOM_0801990 PE=3 SV=1	0	24	-5.58496	-4.38927	-4.17479	2.98e-05	0.0011146	0.000995928	TRUE
CCall_contig13529_v2	742	AC454_contig31700_v3	-	-	-	tr|B9RTT6|B9RTT6_RICCO	Putative uncharacterized protein OS=Ricinus communis GN=RCOM_0912630 PE=4 SV=1	1	25	-4.64386	-3.44816	-3.94022	8.14e-05	0.00264256	0.00235734	TRUE
CCall_contig14529_v2	1718	AC454_contig21209_v3	CCall_contig14529_v2_3_ORF2	IPR001092|IPR011598	Basic helix-loop-helix dimerisation region bHLH|Helix-loop-helix DNA-binding	tr|B9I3Y0|B9I3Y0_POPTR	Predicted protein OS=Populus trichocarpa GN=POPTRDRAFT_773249 PE=4 SV=1	1	25	-4.64386	-3.44816	-3.94022	8.14e-05	0.00264256	0.00235734	TRUE
CCall_contig16602_v2	1355	AC454_contig7034_v3	CCall_contig16602_v2_1_ORF1	IPR007201	RNA recognition motif 2	tr|Q6J733|Q6J733_CITUN	AML1 OS=Citrus unshiu PE=2 SV=1	1	25	-4.64386	-3.44816	-3.94022	8.14e-05	0.00264256	0.00235734	TRUE
CCall_contig19876_v2	1827	AC454_contig19852_v3	CCall_contig19876_v2_1_ORF2	IPR000626	Ubiquitin	tr|Q653X6|Q653X6_ORYSJ	Putative uncharacterized protein OS=Oryza sativa subsp. japonica GN=P0547F09.18 PE=4 SV=1	135	159	-0.236067	0.959629	5.93732	2.9e-09	2.51e-07	2.24e-07	TRUE
CCall_contig21228_v2	1206	AC454_contig31169_v3	CCall_contig21228_v2_5_ORF1	IPR012312|IPR012335	Haemerythrin/HHE cation-binding motif|Thioredoxin fold	tr|A5BNE0|A5BNE0_VITVI	Chromosome undetermined scaffold_116, whole genome shotgun sequence OS=Vitis vinifera GN=GSVIVT00001429001 PE=4 SV=1	1	25	-4.64386	-3.44816	-3.94022	8.14e-05	0.00264256	0.00235734	TRUE
CCall_contig21780_v2	1177	AC454_contig16489_v3	CCall_contig21780_v2_3_ORF1	IPR013781	Glycoside hydrolase, subgroup, catalytic core	tr|Q93X75|Q93X75_GOSHI	Putative beta-mannosidase OS=Gossypium hirsutum PE=2 SV=2	1	25	-4.64386	-3.44816	-3.94022	8.14e-05	0.00264256	0.00235734	TRUE
CCall_contig27208_v2	1812	AC454_contig44881_v3	CCall_contig27208_v2_5_ORF2	IPR006449|IPR002060|IPR008949	Farnesyl-diphosphate farnesyltransferase|Squalene/phytoene synthase|Terpenoid synthase	tr|B9WZW7|B9WZW7_EUPTI	Squalene synthetase OS=Euphorbia tirucalli GN=EtSS PE=2 SV=1	94	118	-0.328054	0.867642	4.5511	5.34e-06	0.00025096	0.000224556	TRUE
CCall_contig39070_v2	1554	AC454_contig15711_v3	-	-	-	tr|B9RK54|B9RK54_RICCO	Putative uncharacterized protein OS=Ricinus communis GN=RCOM_1046590 PE=4 SV=1	0	24	-5.58496	-4.38927	-4.17479	2.98e-05	0.0011146	0.000995928	TRUE
CCall_contig39843_v2	1371	AC454_contig14792_v3	CCall_contig39843_v2_6_ORF2	IPR005061	Protein of unknown function DUF292, eukaryotic	tr|A7QLT5|A7QLT5_VITVI	Chromosome chr18 scaffold_121, whole genome shotgun sequence OS=Vitis vinifera GN=GSVIVT00001776001 PE=4 SV=1	0	24	-5.58496	-4.38927	-4.17479	2.98e-05	0.0011146	0.000995928	TRUE
CCall_contig43410_v2	1522	AC454_contig15458_v3	CCall_contig43410_v2_4_ORF1	IPR018111|IPR004087	K Homology, type 1, subgroup|K Homology	tr|B9S0X9|B9S0X9_RICCO	Poly(RC)-binding protein, putative OS=Ricinus communis GN=RCOM_0631290 PE=4 SV=1	1	25	-4.64386	-3.44816	-3.94022	8.14e-05	0.00264256	0.00235734	TRUE
CCall_contig43910_v2	2441	AC454_contig2884_v3	-	-	-	tr|B9SHQ3|B9SHQ3_RICCO	Nucleic acid binding protein, putative OS=Ricinus communis GN=RCOM_0742410 PE=4 SV=1	2	26	-3.70044	-2.50474	-3.43728	0.000587597	0.0134823	0.0120534	TRUE
CCall_contig44544_v2	910	AC454_contig22025_v3	-	-	-	tr|B9GNH6|B9GNH6_POPTR	Predicted protein OS=Populus trichocarpa GN=POPTRDRAFT_645382 PE=4 SV=1	2	26	-3.70044	-2.50474	-3.43728	0.000587597	0.0134823	0.0120534	TRUE
CCall_contig494_v2	1327	AC454_contig7988_v3	CCall_contig494_v2_4_ORF1	IPR002495	Glycosyl transferase, family 8	tr|A7QB81|A7QB81_VITVI	Chromosome chr4 scaffold_73, whole genome shotgun sequence OS=Vitis vinifera GN=GSVIVT00034844001 PE=4 SV=1	2	26	-3.70044	-2.50474	-3.43728	0.000587597	0.0134823	0.0120534	TRUE
CCall_contig10855_v2	1176	AC454_contig17222_v3	CCall_contig10855_v2_3_ORF2	IPR001344	Chlorophyll A-B binding protein	tr|B9SEZ7|B9SEZ7_RICCO	Chlorophyll A/B binding protein, putative OS=Ricinus communis GN=RCOM_1211480 PE=4 SV=1	1	24	-4.58496	-3.38927	-3.8336	0.00012628	0.00389017	0.00347082	TRUE
CCall_contig1145_v2	1537	AC454_contig41194_v3	CCall_contig1145_v2_1_ORF1	IPR006021|IPR016071|IPR002071	Staphylococcal nuclease (SNase-like)|Staphylococcal nuclease (SNase-like), OB-fold|Thermonuclease active site	tr|A1KYZ0|A1KYZ0_POPTO	Ca(2+)-dependent DNase OS=Populus tomentosa GN=CDD PE=2 SV=1	2	25	-3.64386	-2.44816	-3.32684	0.000878354	0.0187002	0.0166793	TRUE
CCall_contig1166_v2	1052	AC454_contig2877_v3	CCall_contig1166_v2_5_ORF2	IPR006936	Protein of unknown function DUF640	tr|B9T6B5|B9T6B5_RICCO	Putative uncharacterized protein OS=Ricinus communis GN=RCOM_0237740 PE=4 SV=1	1	24	-4.58496	-3.38927	-3.8336	0.00012628	0.00389017	0.00347082	TRUE
CCall_contig17594_v2	1181	AC454_contig37748_v3	CCall_contig17594_v2_4_ORF1	IPR006946	Protein of unknown function DUF642	tr|A7P5N4|A7P5N4_VITVI	Chromosome chr4 scaffold_6, whole genome shotgun sequence OS=Vitis vinifera GN=GSVIVT00032599001 PE=4 SV=1	0	23	-5.52356	-4.32787	-4.07282	4.64e-05	0.00166768	0.00149021	TRUE
CCall_contig22608_v2	973	AC454_contig4958_v3	-	-	-	tr|C5XJ63|C5XJ63_SORBI	Putative uncharacterized protein Sb03g033970 OS=Sorghum bicolor GN=Sb03g033970 PE=4 SV=1	2	25	-3.64386	-2.44816	-3.32684	0.000878354	0.0187002	0.0166793	TRUE
CCall_contig25084_v2	2037	AC454_contig25265_v3	CCall_contig25084_v2_1_ORF1	IPR003593|IPR001140|IPR003439	ATPase, AAA+ type, core|ABC transporter, transmembrane region|ABC transporter-like	tr|B9GL97|B9GL97_POPTR	Multidrug resistance protein ABC transporter family (Fragment) OS=Populus trichocarpa GN=POPTRDRAFT_180099 PE=3 SV=1	0	23	-5.52356	-4.32787	-4.07282	4.64e-05	0.00166768	0.00149021	TRUE
CCall_contig29291_v2	1535	AC454_contig29584_v3	CCall_contig29291_v2_2_ORF1	IPR000357|IPR011989	HEAT|Armadillo-like helical	tr|B9S4F4|B9S4F4_RICCO	ATP binding protein, putative OS=Ricinus communis GN=RCOM_0689820 PE=4 SV=1	1	24	-4.58496	-3.38927	-3.8336	0.00012628	0.00389017	0.00347082	TRUE
CCall_contig2962_v2	972	AC454_contig4833_v3	CCall_contig2962_v2_3_ORF2	IPR013089|IPR011043|IPR015915|IPR001810|IPR006652	Kelch related|Galactose oxidase/kelch, beta-propeller|Kelch-type beta propeller|Cyclin-like F-box|Kelch repeat type 1	tr|B9T873|B9T873_RICCO	Putative uncharacterized protein OS=Ricinus communis GN=RCOM_0141700 PE=4 SV=1	2	25	-3.64386	-2.44816	-3.32684	0.000878354	0.0187002	0.0166793	TRUE
CCall_contig31230_v2	1323	AC454_contig18686_v3	-	-	-	tr|B9N2T7|B9N2T7_POPTR	Predicted protein OS=Populus trichocarpa GN=POPTRDRAFT_580140 PE=4 SV=1	2	25	-3.64386	-2.44816	-3.32684	0.000878354	0.0187002	0.0166793	TRUE
CCall_contig42862_v2	1336	AC454_contig36182_v3	CCall_contig42862_v2_3_ORF1	IPR004158	Protein of unknown function DUF247, plant	tr|B9MV29|B9MV29_POPTR	Predicted protein OS=Populus trichocarpa GN=POPTRDRAFT_677631 PE=4 SV=1	1	24	-4.58496	-3.38927	-3.8336	0.00012628	0.00389017	0.00347082	TRUE
CCall_contig44330_v2	1796	AC454_contig8864_v3	-	-	-	tr|A5BAL3|A5BAL3_VITVI	Putative uncharacterized protein OS=Vitis vinifera GN=VITISV_006557 PE=4 SV=1	2	25	-3.64386	-2.44816	-3.32684	0.000878354	0.0187002	0.0166793	TRUE
CCall_contig46192_v2	609	AC454_contig14977_v3	CCall_contig46192_v2_1_ORF1	IPR000626	Ubiquitin	tr|B6SJU5|B6SJU5_MAIZE	Polyubiquitin containing 7 ubiquitin monomers OS=Zea mays PE=2 SV=1	2	25	-3.64386	-2.44816	-3.32684	0.000878354	0.0187002	0.0166793	TRUE
CCall_contig47434_v2	2083	AC454_contig12712_v3	CCall_contig47434_v2_2_ORF2	IPR018203	GDP dissociation inhibitor	tr|A9PC79|A9PC79_POPTR	Predicted protein OS=Populus trichocarpa GN=POPTRDRAFT_828557 PE=2 SV=1	103	126	-0.290779	0.904916	4.93674	7.94e-07	4.33e-05	3.88e-05	TRUE
CCall_contig6415_v2	690	AC454_contig13873_v3	-	-	-	-	-	1	24	-4.58496	-3.38927	-3.8336	0.00012628	0.00389017	0.00347082	TRUE
CCall_contig6596_v2	1076	AC454_contig21913_v3	-	-	-	-	-	0	23	-5.52356	-4.32787	-4.07282	4.64e-05	0.00166768	0.00149021	TRUE
CCall_contig7945_v2	786	AC454_contig42640_v3	CCall_contig7945_v2_2_ORF2	IPR004131	Inorganic H+ pyrophosphatase	tr|A9PFH8|A9PFH8_POPTR	Putative uncharacterized protein OS=Populus trichocarpa GN=POPTRDRAFT_578868 PE=2 SV=1	2	25	-3.64386	-2.44816	-3.32684	0.000878354	0.0187002	0.0166793	TRUE
CCall_contig8562_v2	1280	AC454_contig16518_v3	CCall_contig8562_v2_4_ORF1	IPR004158	Protein of unknown function DUF247, plant	tr|B9MV30|B9MV30_POPTR	Predicted protein OS=Populus trichocarpa GN=POPTRDRAFT_826711 PE=4 SV=1	1	24	-4.58496	-3.38927	-3.8336	0.00012628	0.00389017	0.00347082	TRUE
CCall_contig8586_v2	1272	AC454_contig6716_v3	CCall_contig8586_v2_4_ORF2	IPR005027	Glycosyl transferase, family 43	tr|B9MT92|B9MT92_POPTR	Glycosyl transferase OS=Populus trichocarpa GN=POPTRDRAFT_589402 PE=4 SV=1	2	25	-3.64386	-2.44816	-3.32684	0.000878354	0.0187002	0.0166793	TRUE
CCall_contig9958_v2	979	AC454_contig25893_v3	CCall_contig9958_v2_5_ORF2	IPR008207	Signal transduction histidine kinase, phosphotransfer (Hpt) region	tr|B9REZ5|B9REZ5_RICCO	Histidine-containing phosphotransfer protein, putative OS=Ricinus communis GN=RCOM_1429810 PE=4 SV=1	2	25	-3.64386	-2.44816	-3.32684	0.000878354	0.0187002	0.0166793	TRUE
CCall_contig11108_v2	639	AC454_contig7504_v3	-	-	-	-	-	1	23	-4.52356	-3.32787	-3.72431	0.000195848	0.00552113	0.0049324	TRUE
CCall_contig14143_v2	1582	AC454_contig12745_v3	CCall_contig14143_v2_6_ORF1	IPR018333|IPR001330	Squalene cyclase|Prenyltransferase/squalene oxidase	tr|Q8W3Z2|Q8W3Z2_9ROSI	Lupeol synthase OS=Betula platyphylla GN=OSCBPW PE=2 SV=1	1	23	-4.52356	-3.32787	-3.72431	0.000195848	0.00552113	0.0049324	TRUE
CCall_contig15453_v2	1417	AC454_contig44058_v3	CCall_contig15453_v2_4_ORF1	IPR001357|IPR003593|IPR003959	BRCT|ATPase, AAA+ type, core|ATPase, AAA-type, core	tr|A7PFW2|A7PFW2_VITVI	Chromosome chr6 scaffold_15, whole genome shotgun sequence OS=Vitis vinifera GN=GSVIVT00017275001 PE=4 SV=1	1	23	-4.52356	-3.32787	-3.72431	0.000195848	0.00552113	0.0049324	TRUE
CCall_contig23300_v2	840	AC454_contig6649_v3	CCall_contig23300_v2_6_ORF2	IPR012677|IPR019985|IPR005633|IPR013025	Nucleotide-binding, alpha-beta plait|Ribosomal protein L23|Ribosomal protein L23/L25, N-terminal|Ribosomal protein L25/L23	tr|A9PAS4|A9PAS4_POPTR	Predicted protein OS=Populus trichocarpa GN=POPTRDRAFT_822509 PE=2 SV=1	78	100	-0.358454	0.837242	4.02148	5.78e-05	0.00203262	0.00181876	TRUE
CCall_contig2451_v2	782	AC454_contig35719_v3	CCall_contig2451_v2_5_ORF1	IPR001623|IPR015609|IPR018253	Heat shock protein DnaJ, N-terminal|Molecular chaperone, heat shock protein, Hsp40, DnaJ|Heat shock protein DnaJ, conserved site	tr|B9SQL7|B9SQL7_RICCO	Chaperone protein dnaJ 11, chloroplast, putative OS=Ricinus communis GN=RCOM_0739860 PE=4 SV=1	0	22	-5.45943	-4.26374	-3.96813	7.24e-05	0.00239989	0.00213674	TRUE
CCall_contig24650_v2	2315	AC454_contig2647_v3	-	-	-	tr|A7PLY2|A7PLY2_VITVI	Chromosome chr14 scaffold_21, whole genome shotgun sequence OS=Vitis vinifera GN=GSVIVT00020609001 PE=4 SV=1	0	22	-5.45943	-4.26374	-3.96813	7.24e-05	0.00239989	0.00213674	TRUE
CCall_contig30860_v2	1372	AC454_contig772_v3	CCall_contig30860_v2_3_ORF2	IPR001395	Aldo/keto reductase	tr|Q5Y381|Q5Y381_FRAAN	Aldo/keto reductase OS=Fragaria ananassa GN=AKR PE=2 SV=1	133	155	-0.220842	0.974854	5.97087	2.36e-09	2.07e-07	1.85e-07	TRUE
CCall_contig35963_v2	1136	AC454_contig38634_v3	-	-	-	tr|B9SL89|B9SL89_RICCO	Disease resistance protein RGA2, putative OS=Ricinus communis GN=RCOM_1292200 PE=4 SV=1	0	22	-5.45943	-4.26374	-3.96813	7.24e-05	0.00239989	0.00213674	TRUE
CCall_contig42922_v2	982	AC454_contig14253_v3	CCall_contig42922_v2_5_ORF1	IPR011707|IPR001117|IPR008972	Multicopper oxidase, type 3|Multicopper oxidase, type 1|Cupredoxin	tr|A7PNP3|A7PNP3_VITVI	Chromosome chr8 scaffold_23, whole genome shotgun sequence OS=Vitis vinifera GN=GSVIVT00021338001 PE=4 SV=1	0	22	-5.45943	-4.26374	-3.96813	7.24e-05	0.00239989	0.00213674	TRUE
CCall_contig43809_v2	1276	AC454_contig26852_v3	-	-	-	tr|B9NEE4|B9NEE4_POPTR	Predicted protein OS=Populus trichocarpa GN=POPTRDRAFT_595100 PE=4 SV=1	1	23	-4.52356	-3.32787	-3.72431	0.000195848	0.00552113	0.0049324	TRUE
CCall_contig44623_v2	1263	AC454_contig7559_v3	CCall_contig44623_v2_5_ORF1	IPR003480	Transferase	tr|B9RIV2|B9RIV2_RICCO	Anthranilate N-benzoyltransferase protein, putative OS=Ricinus communis GN=RCOM_1583010 PE=4 SV=1	0	22	-5.45943	-4.26374	-3.96813	7.24e-05	0.00239989	0.00213674	TRUE
CCall_contig4602_v2	1940	AC454_contig35992_v3	CCall_contig4602_v2_2_ORF2	IPR002290|IPR020635|IPR017441|IPR008271|IPR011009|IPR000719|IPR017442	Serine/threonine-protein kinase domain|Tyrosine-protein kinase, subgroup, catalytic domain|Protein kinase, ATP binding site|Serine/threonine-protein kinase, active site|Protein kinase-like domain|Protein kinase, catalytic domain|Serine/threonine-protein kinase-like domain	tr|A9PC22|A9PC22_POPTR	Putative uncharacterized protein OS=Populus trichocarpa PE=2 SV=1	0	22	-5.45943	-4.26374	-3.96813	7.24e-05	0.00239989	0.00213674	TRUE
CCall_contig46314_v2	2216	AC454_contig16676_v3	CCall_contig46314_v2_1_ORF1	IPR014778|IPR001005	Myb, DNA-binding|SANT, DNA-binding	tr|A7PI75|A7PI75_VITVI	Chromosome chr13 scaffold_17, whole genome shotgun sequence OS=Vitis vinifera GN=GSVIVT00018224001 PE=4 SV=1	0	22	-5.45943	-4.26374	-3.96813	7.24e-05	0.00239989	0.00213674	TRUE
CCall_contig4944_v2	1556	AC454_contig22820_v3	CCall_contig4944_v2_3_ORF1	IPR011527|IPR003439|IPR017940|IPR017871|IPR003593	ABC transporter, transmembrane region, type 1|ABC transporter-like|ABC transporter integral membrane type 1|ABC transporter, conserved site|ATPase, AAA+ type, core	tr|B9IJP4|B9IJP4_POPTR	Multidrug/pheromone exporter, MDR family, ABC transporter family (Fragment) OS=Populus trichocarpa GN=POPTRDRAFT_258774 PE=3 SV=1	0	22	-5.45943	-4.26374	-3.96813	7.24e-05	0.00239989	0.00213674	TRUE
CCall_contig6544_v2	1329	AC454_contig15697_v3	CCall_contig6544_v2_4_ORF2	IPR003657	DNA-binding WRKY	tr|A7PKY9|A7PKY9_VITVI	Chromosome chr7 scaffold_20, whole genome shotgun sequence OS=Vitis vinifera GN=GSVIVT00019365001 PE=4 SV=1	0	22	-5.45943	-4.26374	-3.96813	7.24e-05	0.00239989	0.00213674	TRUE
CCall_contig13296_v2	769	AC454_contig18293_v3	CCall_contig13296_v2_1_ORF2	IPR004928	Photosystem I reaction centre subunit VI	tr|B9RQK6|B9RQK6_RICCO	Photosystem I reaction center subunit VI, chloroplast, putative OS=Ricinus communis GN=RCOM_1493780 PE=4 SV=1	0	21	-5.39232	-4.19662	-3.86051	0.000113152	0.00354325	0.00316487	TRUE
CCall_contig1852_v2	1032	AC454_contig2338_v3	-	-	-	tr|B9RCR4|B9RCR4_RICCO	Putative uncharacterized protein OS=Ricinus communis GN=RCOM_1691800 PE=4 SV=1	61	82	-0.426815	0.768881	3.30478	0.000950498	0.0200594	0.0179489	TRUE
CCall_contig25483_v2	1218	AC454_contig20168_v3	CCall_contig25483_v2_1_ORF1	IPR005100|IPR006645	Supt5 repeat|Transcription antitermination protein, NusG, N-terminal	tr|B9SJK4|B9SJK4_RICCO	Suppressor of ty, putative OS=Ricinus communis GN=RCOM_0138850 PE=4 SV=1	1	22	-4.45943	-3.26374	-3.61218	0.000303637	0.00807168	0.00721164	TRUE
CCall_contig3535_v2	765	AC454_contig28496_v3	-	-	-	tr|B9RIC5|B9RIC5_RICCO	Photosystem II 5 kDa protein, chloroplast, putative OS=Ricinus communis GN=RCOM_1577800 PE=4 SV=1	0	21	-5.39232	-4.19662	-3.86051	0.000113152	0.00354325	0.00316487	TRUE
CCall_contig3845_v2	1101	AC454_contig40314_v3	CCall_contig3845_v2_3_ORF2	IPR002143|IPR016094	Ribosomal protein L1|Ribosomal protein L1, 2-layer alpha/beta-sandwich	tr|B3TLQ8|B3TLQ8_ELAGV	Ribosomal protein L1 OS=Elaeis guineensis var. tenera PE=2 SV=1	75	96	-0.356144	0.839552	3.95266	7.73e-05	0.00252278	0.00225736	TRUE
CCall_contig40593_v2	1582	AC454_contig20035_v3	-	-	-	-	-	1	22	-4.45943	-3.26374	-3.61218	0.000303637	0.00807168	0.00721164	TRUE
CCall_contig46329_v2	1198	AC454_contig3076_v3	CCall_contig46329_v2_6_ORF2	IPR004873	BURP	tr|A5BGD6|A5BGD6_VITVI	Putative uncharacterized protein (Fragment) OS=Vitis vinifera GN=VITISV_034298 PE=4 SV=1	1	22	-4.45943	-3.26374	-3.61218	0.000303637	0.00807168	0.00721164	TRUE
CCall_contig788_v2	1023	AC454_contig44536_v3	-	-	-	tr|A2DMT1|A2DMT1_TRIVA	A-agglutinin attachment subunit, putative OS=Trichomonas vaginalis G3 GN=TVAG_254140 PE=4 SV=1	0	21	-5.39232	-4.19662	-3.86051	0.000113152	0.00354325	0.00316487	TRUE
CCall_contig8219_v2	788	AC454_contig22318_v3	CCall_contig8219_v2_2_ORF1	IPR008796	Photosystem I reaction centre subunit N	tr|A9PFK1|A9PFK1_POPTR	Predicted protein OS=Populus trichocarpa GN=POPTRDRAFT_715775 PE=2 SV=1	0	21	-5.39232	-4.19662	-3.86051	0.000113152	0.00354325	0.00316487	TRUE
CCall_contig9983_v2	904	AC454_contig4064_v3	CCall_contig9983_v2_3_ORF3	IPR002100|IPR002487	Transcription factor, MADS-box|Transcription factor, K-box	tr|A7P2C8|A7P2C8_VITVI	Chromosome chr1 scaffold_5, whole genome shotgun sequence OS=Vitis vinifera GN=GSVIVT00030008001 PE=3 SV=1	1	22	-4.45943	-3.26374	-3.61218	0.000303637	0.00807168	0.00721164	TRUE
CCall_contig10366_v2	2396	AC454_contig21223_v3	-	-	-	tr|B9SC52|B9SC52_RICCO	Putative uncharacterized protein OS=Ricinus communis GN=RCOM_1407450 PE=4 SV=1	1	21	-4.39232	-3.19662	-3.49699	0.000470541	0.0112229	0.0099883	TRUE
CCall_contig12000_v2	1148	AC454_contig3386_v3	-	-	-	tr|B9NB34|B9NB34_POPTR	Predicted protein OS=Populus trichocarpa GN=POPTRDRAFT_588112 PE=4 SV=1	1	21	-4.39232	-3.19662	-3.49699	0.000470541	0.0112229	0.0099883	TRUE
CCall_contig12398_v2	1299	AC454_contig18589_v3	-	-	-	tr|B9T115|B9T115_RICCO	Leucine-rich repeat-containing protein, putative OS=Ricinus communis GN=RCOM_0458060 PE=4 SV=1	0	20	-5.32193	-4.12623	-3.74974	0.00017702	0.00509303	0.00453999	TRUE
CCall_contig15995_v2	1514	AC454_contig38435_v3	CCall_contig15995_v2_1_ORF1	IPR000120	Amidase	tr|A5B8N1|A5B8N1_VITVI	Putative uncharacterized protein OS=Vitis vinifera GN=VITISV_016638 PE=4 SV=1	0	20	-5.32193	-4.12623	-3.74974	0.00017702	0.00509303	0.00453999	TRUE
CCall_contig20962_v2	1159	AC454_contig14813_v3	-	-	-	tr|B9IMH1|B9IMH1_POPTR	Type-b response regulator OS=Populus trichocarpa GN=POPTRDRAFT_825974 PE=4 SV=1	1	21	-4.39232	-3.19662	-3.49699	0.000470541	0.0112229	0.0099883	TRUE
CCall_contig28044_v2	1439	AC454_contig24768_v3	CCall_contig28044_v2_1_ORF1	IPR007196	CCR4-Not complex component, Not1	tr|B9RD55|B9RD55_RICCO	Ccr4-not transcription complex, putative OS=Ricinus communis GN=RCOM_1609680 PE=4 SV=1	1	21	-4.39232	-3.19662	-3.49699	0.000470541	0.0112229	0.0099883	TRUE
CCall_contig38956_v2	1385	AC454_contig21849_v3	CCall_contig38956_v2_3_ORF2	IPR011523	Protein of unknown function DUF1544	tr|B9N585|B9N585_POPTR	BED finger-nbs resistance protein OS=Populus trichocarpa GN=POPTRDRAFT_582100 PE=4 SV=1	0	20	-5.32193	-4.12623	-3.74974	0.00017702	0.00509303	0.00453999	TRUE
CCall_contig39834_v2	1163	AC454_contig14192_v3	CCall_contig39834_v2_1_ORF2	IPR018028|IPR011614	Catalase related subgroup|Catalase, N-terminal	tr|Q7XIZ7|Q7XIZ7_9FABA	Catalase OS=Acacia ampliceps GN=cat PE=2 SV=1	0	20	-5.32193	-4.12623	-3.74974	0.00017702	0.00509303	0.00453999	TRUE
CCall_contig40689_v2	1952	AC454_contig9206_v3	CCall_contig40689_v2_1_ORF2	IPR006217|IPR013081|IPR013082	Photosystem II protein cytochrome b559, alpha subunit|Photosystem II protein cytochrome b559, N-terminal|Photosystem II protein cytochrome b559, alpha subunit, lumenal region	tr|Q4FFP6|Q4FFP6_TYPLA	Cytochrome b559 alpha subunit (Fragment) OS=Typha latifolia GN=psbE PE=3 SV=1	1	21	-4.39232	-3.19662	-3.49699	0.000470541	0.0112229	0.0099883	TRUE
CCall_contig4075_v2	1577	AC454_contig31131_v3	CCall_contig4075_v2_3_ORF1	IPR015338	EXTL2, alpha-1,4-N-acetylhexosaminyltransferase	tr|B9T3V5|B9T3V5_RICCO	Transferase, transferring glycosyl groups, putative OS=Ricinus communis GN=RCOM_0115300 PE=4 SV=1	1	21	-4.39232	-3.19662	-3.49699	0.000470541	0.0112229	0.0099883	TRUE
CCall_contig41198_v2	725	AC454_contig17568_v3	CCall_contig41198_v2_2_ORF1	IPR000164|IPR009072|IPR007125	Histone H3|Histone-fold|Histone core	tr|Q71CZ4|Q71CZ4_OROCE	Histone H3 OS=Orobanche cernua var. cumana PE=2 SV=1	1	21	-4.39232	-3.19662	-3.49699	0.000470541	0.0112229	0.0099883	TRUE
CCall_contig41685_v2	1438	AC454_contig10759_v3	CCall_contig41685_v2_5_ORF1	IPR005019	Methyladenine glycosylase	tr|B9RLG1|B9RLG1_RICCO	DNA-3-methyladenine glycosylase, putative OS=Ricinus communis GN=RCOM_1466540 PE=4 SV=1	0	20	-5.32193	-4.12623	-3.74974	0.00017702	0.00509303	0.00453999	TRUE
CCall_contig42611_v2	876	AC454_contig31645_v3	CCall_contig42611_v2_2_ORF1	IPR002033	Sec-independent periplasmic protein translocase	tr|Q6YSN1|Q6YSN1_BRANA	Putative uncharacterized protein orfX (Fragment) OS=Brassica napus GN=orfX PE=4 SV=1	1	21	-4.39232	-3.19662	-3.49699	0.000470541	0.0112229	0.0099883	TRUE
CCall_contig43037_v2	1514	AC454_contig29769_v3	CCall_contig43037_v2_1_ORF2	IPR002198|IPR016040	Short-chain dehydrogenase/reductase SDR|NAD(P)-binding domain	tr|B9S0Q9|B9S0Q9_RICCO	Short-chain dehydrogenase, putative OS=Ricinus communis GN=RCOM_1221570 PE=3 SV=1	1	21	-4.39232	-3.19662	-3.49699	0.000470541	0.0112229	0.0099883	TRUE
CCall_contig46226_v2	2058	AC454_contig44361_v3	CCall_contig46226_v2_1_ORF1	IPR001360|IPR013781	Glycoside hydrolase, family 1|Glycoside hydrolase, subgroup, catalytic core	tr|B9T4F7|B9T4F7_RICCO	Beta-glucosidase, putative OS=Ricinus communis GN=RCOM_1071830 PE=3 SV=1	86	106	-0.301656	0.89404	4.46503	8.01e-06	0.000358704	0.000320965	TRUE
CCall_contig47375_v2	1644	AC454_contig32179_v3	-	-	-	tr|A5C6N9|A5C6N9_VITVI	Putative uncharacterized protein OS=Vitis vinifera GN=VITISV_021661 PE=4 SV=1	1	21	-4.39232	-3.19662	-3.49699	0.000470541	0.0112229	0.0099883	TRUE
CCall_contig48085_v2	1460	AC454_contig11609_v3	CCall_contig48085_v2_3_ORF1	IPR002495	Glycosyl transferase, family 8	tr|B9RDH4|B9RDH4_RICCO	Transferase, transferring glycosyl groups, putative OS=Ricinus communis GN=RCOM_1612930 PE=4 SV=1	1	21	-4.39232	-3.19662	-3.49699	0.000470541	0.0112229	0.0099883	TRUE
CCall_contig4852_v2	1419	AC454_contig37586_v3	CCall_contig4852_v2_3_ORF2	IPR001041|IPR006058|IPR012675|IPR010241	Ferredoxin|2Fe-2S ferredoxin, iron-sulphur binding site|Beta-grasp fold, ferredoxin-type|Ferredoxin [2Fe-2S], plant	tr|B9SXF4|B9SXF4_RICCO	Ferredoxin-2, chloroplast, putative OS=Ricinus communis GN=RCOM_0321060 PE=4 SV=1	1	21	-4.39232	-3.19662	-3.49699	0.000470541	0.0112229	0.0099883	TRUE
CCall_contig5749_v2	1233	AC454_contig39415_v3	CCall_contig5749_v2_6_ORF1	IPR011990|IPR001440|IPR019734|IPR013026	Tetratricopeptide-like helical|Tetratricopeptide TPR-1|Tetratricopeptide repeat|Tetratricopeptide region	tr|B9RUS7|B9RUS7_RICCO	Kinesin light chain, putative OS=Ricinus communis GN=RCOM_0850540 PE=4 SV=1	1	21	-4.39232	-3.19662	-3.49699	0.000470541	0.0112229	0.0099883	TRUE
CCall_contig6955_v2	1094	AC454_contig35340_v3	CCall_contig6955_v2_3_ORF2	IPR002182	NB-ARC	tr|B9SH62|B9SH62_RICCO	Disease resistance protein RGA2, putative OS=Ricinus communis GN=RCOM_1118640 PE=4 SV=1	0	20	-5.32193	-4.12623	-3.74974	0.00017702	0.00509303	0.00453999	TRUE
CCall_contig7500_v2	1169	AC454_contig1135_v3	CCall_contig7500_v2_2_ORF2	IPR002935	O-methyltransferase, family 3	tr|Q6J524|Q6J524_BROPA	Caffeoyl-CoA-O-methyltransferase OS=Broussonetia papyrifera PE=4 SV=1	87	107	-0.298523	0.897172	4.50421	6.66e-06	0.000304139	0.00027214	TRUE
CCall_contig7906_v2	863	AC454_contig17946_v3	CCall_contig7906_v2_1_ORF1	IPR016455|IPR013320|IPR000757|IPR010713	Xyloglucan endotransglucosylase/hydrolase|Concanavalin A-like lectin/glucanase, subgroup|Glycoside hydrolase, family 16|Xyloglucan endo-transglycosylase, C-terminal	tr|B9HAM2|B9HAM2_POPTR	Predicted protein OS=Populus trichocarpa GN=POPTRDRAFT_762218 PE=4 SV=1	0	20	-5.32193	-4.12623	-3.74974	0.00017702	0.00509303	0.00453999	TRUE
CCall_contig9045_v2	743	AC454_contig14574_v3	CCall_contig9045_v2_6_ORF1	IPR000916	Bet v I allergen	tr|B9S241|B9S241_RICCO	Putative uncharacterized protein OS=Ricinus communis GN=RCOM_1327040 PE=4 SV=1	0	20	-5.32193	-4.12623	-3.74974	0.00017702	0.00509303	0.00453999	TRUE
CCall_contig12166_v2	1369	AC454_contig10535_v3	CCall_contig12166_v2_5_ORF1	IPR000425	Major intrinsic protein	tr|B9RZ04|B9RZ04_RICCO	Nodulin-26, putative OS=Ricinus communis GN=RCOM_1315270 PE=3 SV=1	1	20	-4.32193	-3.12623	-3.37852	0.000728763	0.0162239	0.0144504	TRUE
CCall_contig16789_v2	1045	AC454_contig37370_v3	CCall_contig16789_v2_5_ORF1	IPR003666	Photosystem I reaction centre protein PsaF, subunit III	tr|B9RRQ0|B9RRQ0_RICCO	Photosystem I reaction center subunit III, chloroplast, putative OS=Ricinus communis GN=RCOM_1426230 PE=4 SV=1	1	20	-4.32193	-3.12623	-3.37852	0.000728763	0.0162239	0.0144504	TRUE
CCall_contig18084_v2	1305	AC454_contig8929_v3	CCall_contig18084_v2_1_ORF1	IPR005828	General substrate transporter	tr|B9SF53|B9SF53_RICCO	Inorganic phosphate transporter, putative OS=Ricinus communis GN=RCOM_1214240 PE=4 SV=1	0	19	-5.24793	-4.05223	-3.63557	0.000277369	0.00752009	0.00669474	TRUE
CCall_contig19226_v2	1679	AC454_contig24153_v3	-	-	-	tr|A5CBT6|A5CBT6_VITVI	Putative uncharacterized protein OS=Vitis vinifera GN=VITISV_043311 PE=4 SV=1	0	19	-5.24793	-4.05223	-3.63557	0.000277369	0.00752009	0.00669474	TRUE
CCall_contig21004_v2	1207	AC454_contig38549_v3	CCall_contig21004_v2_3_ORF1	IPR020843|IPR013154|IPR013149	Polyketide synthase, enoylreductase|Alcohol dehydrogenase GroES-like|Alcohol dehydrogenase, zinc-binding	tr|B9I4E4|B9I4E4_POPTR	Predicted protein OS=Populus trichocarpa GN=POPTRDRAFT_890818 PE=3 SV=1	1	20	-4.32193	-3.12623	-3.37852	0.000728763	0.0162239	0.0144504	TRUE
CCall_contig2295_v2	677	AC454_contig15926_v3	-	-	-	tr|A7NV06|A7NV06_VITVI	Chromosome chr18 scaffold_1, whole genome shotgun sequence OS=Vitis vinifera GN=GSVIVT00015253001 PE=4 SV=1	1	20	-4.32193	-3.12623	-3.37852	0.000728763	0.0162239	0.0144504	TRUE
CCall_contig24653_v2	1103	AC454_contig41321_v3	CCall_contig24653_v2_2_ORF1	IPR000225|IPR002652|IPR011989	Armadillo|Importin-alpha-like, importin-beta-binding region|Armadillo-like helical	tr|A7Q8L2|A7Q8L2_VITVI	Chromosome chr5 scaffold_64, whole genome shotgun sequence OS=Vitis vinifera GN=GSVIVT00033097001 PE=4 SV=1	1	20	-4.32193	-3.12623	-3.37852	0.000728763	0.0162239	0.0144504	TRUE
CCall_contig3072_v2	409	AC454_contig24482_v3	CCall_contig3072_v2_3_ORF1	IPR002109	Glutaredoxin	tr|B9MYC1|B9MYC1_POPTR	Glutaredoxin OS=Populus trichocarpa GN=PtrGrx3 PE=4 SV=1	0	19	-5.24793	-4.05223	-3.63557	0.000277369	0.00752009	0.00669474	TRUE
CCall_contig31280_v2	1333	AC454_contig3151_v3	-	-	-	tr|B9RB66|B9RB66_RICCO	DNA binding protein, putative OS=Ricinus communis GN=RCOM_1511900 PE=4 SV=1	0	19	-5.24793	-4.05223	-3.63557	0.000277369	0.00752009	0.00669474	TRUE
CCall_contig3464_v2	2078	AC454_contig17307_v3	CCall_contig3464_v2_4_ORF2	IPR001179|IPR019734|IPR013026|IPR001440|IPR011990	Peptidyl-prolyl cis-trans isomerase, FKBP-type|Tetratricopeptide repeat|Tetratricopeptide region|Tetratricopeptide TPR-1|Tetratricopeptide-like helical	tr|A7R822|A7R822_VITVI	Chromosome undetermined scaffold_2180, whole genome shotgun sequence OS=Vitis vinifera GN=GSVIVT00011129001 PE=4 SV=1	69	88	-0.350907	0.844789	3.8114	0.000138183	0.00421047	0.00376748	TRUE
CCall_contig38653_v2	1168	AC454_contig1031_v3	CCall_contig38653_v2_5_ORF2	IPR004263	Exostosin-like	tr|B9RA54|B9RA54_RICCO	Catalytic, putative OS=Ricinus communis GN=RCOM_1503220 PE=4 SV=1	1	20	-4.32193	-3.12623	-3.37852	0.000728763	0.0162239	0.0144504	TRUE
CCall_contig38884_v2	749	AC454_contig5617_v3	-	-	-	-	-	0	19	-5.24793	-4.05223	-3.63557	0.000277369	0.00752009	0.00669474	TRUE
CCall_contig38926_v2	1237	AC454_contig263_v3	CCall_contig38926_v2_6_ORF1	IPR014778|IPR012287|IPR006447	Myb, DNA-binding|Homeodomain-related|Myb-like DNA-binding region, SHAQKYF class	tr|A7NYW2|A7NYW2_VITVI	Chromosome chr6 scaffold_3, whole genome shotgun sequence OS=Vitis vinifera GN=GSVIVT00024277001 PE=4 SV=1	1	20	-4.32193	-3.12623	-3.37852	0.000728763	0.0162239	0.0144504	TRUE
CCall_contig39309_v2	1918	AC454_contig471_v3	CCall_contig39309_v2_1_ORF2	IPR002866|IPR000442	Maturase, MatK, N-terminal|Intron maturase, type II	tr|A8QJG7|A8QJG7_9ROSI	Maturase K OS=Castanea mollissima GN=matK PE=3 SV=1	1	20	-4.32193	-3.12623	-3.37852	0.000728763	0.0162239	0.0144504	TRUE
CCall_contig4206_v2	1229	AC454_contig4744_v3	-	-	-	tr|A5C2E8|A5C2E8_VITVI	Putative uncharacterized protein OS=Vitis vinifera GN=VITISV_029434 PE=4 SV=1	1	20	-4.32193	-3.12623	-3.37852	0.000728763	0.0162239	0.0144504	TRUE
CCall_contig42268_v2	1476	AC454_contig27285_v3	-	-	-	tr|B9RUZ0|B9RUZ0_RICCO	Hydrolase, putative OS=Ricinus communis GN=RCOM_0897150 PE=4 SV=1	0	19	-5.24793	-4.05223	-3.63557	0.000277369	0.00752009	0.00669474	TRUE
CCall_contig43093_v2	1717	AC454_contig21473_v3	CCall_contig43093_v2_3_ORF1	IPR016038|IPR012392|IPR013601|IPR012328	Thiolase-like, subgroup|Very-long-chain 3-ketoacyl-CoA synthase|FAE1/Type III polyketide synthase-like protein|Chalcone/stilbene synthase, C-terminal	tr|Q8VWP9|Q8VWP9_GOSHI	Fiddlehead-like protein OS=Gossypium hirsutum GN=FDH PE=2 SV=1	0	19	-5.24793	-4.05223	-3.63557	0.000277369	0.00752009	0.00669474	TRUE
CCall_contig43181_v2	676	AC454_contig18353_v3	CCall_contig43181_v2_1_ORF2	IPR006476	Conserved hypothetical protein CHP01589, plant	tr|B9SAL5|B9SAL5_RICCO	Putative uncharacterized protein OS=Ricinus communis GN=RCOM_1103690 PE=4 SV=1	0	19	-5.24793	-4.05223	-3.63557	0.000277369	0.00752009	0.00669474	TRUE
CCall_contig44545_v2	1459	AC454_contig16734_v3	CCall_contig44545_v2_5_ORF2	IPR004158	Protein of unknown function DUF247, plant	tr|B9MV30|B9MV30_POPTR	Predicted protein OS=Populus trichocarpa GN=POPTRDRAFT_826711 PE=4 SV=1	0	19	-5.24793	-4.05223	-3.63557	0.000277369	0.00752009	0.00669474	TRUE
CCall_contig44742_v2	786	AC454_contig19845_v3	-	-	-	tr|A7PGE3|A7PGE3_VITVI	Chromosome chr6 scaffold_15, whole genome shotgun sequence OS=Vitis vinifera GN=GSVIVT00017517001 PE=3 SV=1	1	20	-4.32193	-3.12623	-3.37852	0.000728763	0.0162239	0.0144504	TRUE
CCall_contig47451_v2	611	AC454_contig35745_v3	CCall_contig47451_v2_6_ORF1	IPR003612	Plant lipid transfer protein/seed storage/trypsin-alpha amylase inhibitor	tr|B9S7C4|B9S7C4_RICCO	Lipid binding protein, putative OS=Ricinus communis GN=RCOM_0776490 PE=4 SV=1	0	19	-5.24793	-4.05223	-3.63557	0.000277369	0.00752009	0.00669474	TRUE
CCall_contig5582_v2	771	AC454_contig40024_v3	-	-	-	tr|A5BY12|A5BY12_VITVI	Chromosome undetermined scaffold_87, whole genome shotgun sequence OS=Vitis vinifera GN=GSVIVT00037323001 PE=4 SV=1	0	19	-5.24793	-4.05223	-3.63557	0.000277369	0.00752009	0.00669474	TRUE
CCall_contig8647_v2	532	AC454_contig38799_v3	CCall_contig8647_v2_3_ORF1	IPR008030	NmrA-like	tr|Q9FUW6|Q9FUW6_BETVE	Allergenic isoflavone reductase-like protein Bet v 6.0102 OS=Betula verrucosa GN=BETV6.0102 PE=2 SV=1	1	20	-4.32193	-3.12623	-3.37852	0.000728763	0.0162239	0.0144504	TRUE
CCall_contig9774_v2	1288	AC454_contig36793_v3	CCall_contig9774_v2_2_ORF1	IPR002290|IPR020635|IPR001245	Serine/threonine-protein kinase domain|Tyrosine-protein kinase, subgroup, catalytic domain|Tyrosine-protein kinase, catalytic domain	tr|B9T7W0|B9T7W0_RICCO	Serine/threonine-protein kinase PBS1, putative OS=Ricinus communis GN=RCOM_0087290 PE=4 SV=1	1	20	-4.32193	-3.12623	-3.37852	0.000728763	0.0162239	0.0144504	TRUE
CCall_contig11698_v2	1024	AC454_contig15670_v3	CCall_contig11698_v2_5_ORF2	IPR005135	Endonuclease/exonuclease/phosphatase	tr|A5BSG1|A5BSG1_VITVI	Putative uncharacterized protein OS=Vitis vinifera GN=VITISV_010061 PE=4 SV=1	0	18	-5.16993	-3.97423	-3.51771	0.00043528	0.0107585	0.00959092	TRUE
CCall_contig12960_v2	1374	AC454_contig29451_v3	-	-	-	tr|B9IA53|B9IA53_POPTR	Predicted protein OS=Populus trichocarpa GN=POPTRDRAFT_732059 PE=4 SV=1	0	18	-5.16993	-3.97423	-3.51771	0.00043528	0.0107585	0.00959092	TRUE
CCall_contig20822_v2	2033	AC454_contig6443_v3	CCall_contig20822_v2_3_ORF1	IPR001554|IPR013781	Glycoside hydrolase, family 14|Glycoside hydrolase, subgroup, catalytic core	tr|B9MTV8|B9MTV8_POPTR	Predicted protein OS=Populus trichocarpa GN=POPTRDRAFT_589941 PE=3 SV=1	0	18	-5.16993	-3.97423	-3.51771	0.00043528	0.0107585	0.00959092	TRUE
CCall_contig22863_v2	1089	AC454_contig42010_v3	CCall_contig22863_v2_3_ORF1	IPR009768	Myosin II heavy chain-like	tr|B9HD49|B9HD49_POPTR	Predicted protein OS=Populus trichocarpa GN=POPTRDRAFT_717279 PE=4 SV=1	0	18	-5.16993	-3.97423	-3.51771	0.00043528	0.0107585	0.00959092	TRUE
CCall_contig24400_v2	989	AC454_contig10007_v3	CCall_contig24400_v2_2_ORF1	IPR001395	Aldo/keto reductase	tr|A7Q601|A7Q601_VITVI	Chromosome chr14 scaffold_54, whole genome shotgun sequence OS=Vitis vinifera GN=GSVIVT00031165001 PE=4 SV=1	0	18	-5.16993	-3.97423	-3.51771	0.00043528	0.0107585	0.00959092	TRUE
CCall_contig30368_v2	1008	AC454_contig11403_v3	CCall_contig30368_v2_2_ORF1	IPR012334|IPR000743	Pectin lyase fold|Glycoside hydrolase, family 28	tr|B9GQC0|B9GQC0_POPTR	Predicted protein OS=Populus trichocarpa GN=POPTRDRAFT_644497 PE=4 SV=1	75	93	-0.31034	0.885356	4.13534	3.54e-05	0.00130432	0.00116709	TRUE
CCall_contig31464_v2	632	AC454_contig45158_v3	-	-	-	-	-	0	18	-5.16993	-3.97423	-3.51771	0.00043528	0.0107585	0.00959092	TRUE
CCall_contig40145_v2	1225	AC454_contig4498_v3	CCall_contig40145_v2_3_ORF1	IPR008160	Collagen triple helix repeat	-	-	0	18	-5.16993	-3.97423	-3.51771	0.00043528	0.0107585	0.00959092	TRUE
CCall_contig40511_v2	1160	AC454_contig13507_v3	CCall_contig40511_v2_2_ORF2	IPR000048	IQ calmodulin-binding region	tr|A7P1X0|A7P1X0_VITVI	Chromosome chr19 scaffold_4, whole genome shotgun sequence OS=Vitis vinifera GN=GSVIVT00027782001 PE=4 SV=1	0	18	-5.16993	-3.97423	-3.51771	0.00043528	0.0107585	0.00959092	TRUE
CCall_contig44012_v2	1234	AC454_contig4419_v3	CCall_contig44012_v2_4_ORF2	IPR008802	Rubber elongation factor	tr|A9P8H1|A9P8H1_POPTR	Predicted protein OS=Populus trichocarpa GN=POPTRDRAFT_640021 PE=2 SV=1	150	168	-0.163499	1.0322	6.64778	2.98e-11	3.2e-09	2.86e-09	TRUE
CCall_contig4603_v2	539	AC454_contig27496_v3	-	-	-	tr|B9RN83|B9RN83_RICCO	Putative uncharacterized protein OS=Ricinus communis GN=RCOM_1345340 PE=4 SV=1	0	18	-5.16993	-3.97423	-3.51771	0.00043528	0.0107585	0.00959092	TRUE
CCall_contig20637_v2	948	AC454_contig40060_v3	CCall_contig20637_v2_2_ORF1	IPR010721	Protein of unknown function DUF1295	tr|B9I976|B9I976_POPTR	Predicted protein OS=Populus trichocarpa GN=POPTRDRAFT_834815 PE=4 SV=1	0	17	-5.08746	-3.89177	-3.39585	0.000684157	0.0154247	0.013761	TRUE
CCall_contig26924_v2	705	AC454_contig42012_v3	-	-	-	-	-	0	17	-5.08746	-3.89177	-3.39585	0.000684157	0.0154247	0.013761	TRUE
CCall_contig3134_v2	1477	AC454_contig36586_v3	CCall_contig3134_v2_2_ORF1	IPR001087	Lipase, GDSL	tr|A9PHQ8|A9PHQ8_POPTR	Putative uncharacterized protein OS=Populus trichocarpa PE=2 SV=1	0	17	-5.08746	-3.89177	-3.39585	0.000684157	0.0154247	0.013761	TRUE
CCall_contig4106_v2	1242	AC454_contig4520_v3	CCall_contig4106_v2_3_ORF2	IPR001087	Lipase, GDSL	tr|B9RQB3|B9RQB3_RICCO	Zinc finger protein, putative OS=Ricinus communis GN=RCOM_1487310 PE=4 SV=1	0	17	-5.08746	-3.89177	-3.39585	0.000684157	0.0154247	0.013761	TRUE
CCall_contig4372_v2	1006	AC454_contig22270_v3	CCall_contig4372_v2_1_ORF2	IPR001344	Chlorophyll A-B binding protein	tr|B9SLN2|B9SLN2_RICCO	Chlorophyll A/B binding protein, putative OS=Ricinus communis GN=RCOM_0593190 PE=4 SV=1	0	17	-5.08746	-3.89177	-3.39585	0.000684157	0.0154247	0.013761	TRUE
CCall_contig46270_v2	1243	AC454_contig7162_v3	CCall_contig46270_v2_4_ORF2	IPR008962|IPR000535	PapD-like|Major sperm protein	tr|B9REW5|B9REW5_RICCO	Vesicle-associated membrane protein, putative OS=Ricinus communis GN=RCOM_1429290 PE=4 SV=1	0	17	-5.08746	-3.89177	-3.39585	0.000684157	0.0154247	0.013761	TRUE
CCall_contig47127_v2	1218	AC454_contig4337_v3	CCall_contig47127_v2_5_ORF1	IPR001128	Cytochrome P450	tr|B9GK76|B9GK76_POPTR	Cytochrome P450 OS=Populus trichocarpa GN=CYP78A22 PE=3 SV=1	0	17	-5.08746	-3.89177	-3.39585	0.000684157	0.0154247	0.013761	TRUE
CCall_contig9611_v2	984	AC454_contig24801_v3	CCall_contig9611_v2_1_ORF1	IPR002934|IPR002058	Nucleotidyltransferase|PAP/25A-associated	tr|A7PY51|A7PY51_VITVI	Chromosome chr15 scaffold_37, whole genome shotgun sequence OS=Vitis vinifera GN=GSVIVT00026303001 PE=4 SV=1	0	17	-5.08746	-3.89177	-3.39585	0.000684157	0.0154247	0.013761	TRUE
CCall_contig3519_v2	1457	AC454_contig33580_v3	CCall_contig3519_v2_6_ORF2	IPR000597|IPR009000|IPR019926	Ribosomal protein L3|Translation elongation/initiation factor/Ribosomal, beta-barrel|Ribosomal protein L3, conserved site	tr|A5BAZ0|A5BAZ0_VITVI	Putative uncharacterized protein OS=Vitis vinifera GN=VITISV_042376 PE=3 SV=1	110	126	-0.19592	0.999776	5.54468	2.94e-08	2.11e-06	1.89e-06	TRUE
CCall_contig41169_v2	1966	AC454_contig22309_v3	CCall_contig41169_v2_5_ORF1	IPR015793|IPR015794|IPR001697|IPR015813	Pyruvate kinase, barrel|Pyruvate kinase, alpha/beta|Pyruvate kinase|Pyruvate/Phosphoenolpyruvate kinase, catalytic core	tr|A9P7U5|A9P7U5_POPTR	Pyruvate kinase OS=Populus trichocarpa GN=POPTRDRAFT_589553 PE=2 SV=1	97	113	-0.220266	0.97543	5.10131	3.37e-07	2.01e-05	1.8e-05	TRUE
CCall_contig3045_v2	1699	AC454_contig11427_v3	CCall_contig3045_v2_6_ORF1	IPR016039|IPR016038|IPR002155	Thiolase-like|Thiolase-like, subgroup|Thiolase	tr|A5BXL8|A5BXL8_VITVI	Putative uncharacterized protein OS=Vitis vinifera GN=VITISV_023191 PE=3 SV=1	56	71	-0.342392	0.853304	3.46304	0.000534112	0.0124486	0.0111389	TRUE
CCall_contig38710_v2	1097	AC454_contig12609_v3	CCall_contig38710_v2_6_ORF2	IPR017447	CS	tr|A7Q0B0|A7Q0B0_VITVI	Chromosome chr7 scaffold_42, whole genome shotgun sequence OS=Vitis vinifera GN=GSVIVT00027981001 PE=4 SV=1	57	72	-0.337035	0.858661	3.5125	0.000443912	0.0109109	0.009763	TRUE
CCall_contig45709_v2	2247	AC454_contig3602_v3	-	-	-	tr|A5AWL3|A5AWL3_VITVI	Putative uncharacterized protein OS=Vitis vinifera GN=VITISV_005047 PE=4 SV=1	81	96	-0.245112	0.950583	4.56237	5.06e-06	0.000240414	0.00021512	TRUE
CCall_contig13503_v2	1171	AC454_contig16439_v3	CCall_contig13503_v2_1_ORF2	IPR002016	Haem peroxidase, plant/fungal/bacterial	tr|A7KIX5|A7KIX5_GOSHI	Cytosolic ascorbate peroxidase 1 OS=Gossypium hirsutum GN=APX1 PE=2 SV=1	123	137	-0.155518	1.04018	6.05768	1.38e-09	1.24e-07	1.11e-07	TRUE
CCall_contig47267_v2	2686	AC454_contig45255_v3	CCall_contig47267_v2_5_ORF4	IPR011611	Carbohydrate/purine kinase	tr|A9PBT7|A9PBT7_POPTR	Predicted protein OS=Populus trichocarpa GN=POPTRDRAFT_659896 PE=2 SV=1	53	67	-0.338169	0.857527	3.38318	0.000716518	0.0160522	0.0143633	TRUE
CCall_contig823_v2	783	AC454_contig8144_v3	CCall_contig823_v2_5_ORF2	IPR002097|IPR005455	Profilin/allergen|Profilin, plant	tr|A4GFC2|A4GFC2_OLEEU	Profilin OS=Olea europaea PE=2 SV=1	77	91	-0.241008	0.954688	4.46429	8.03e-06	0.00035935	0.000321543	TRUE
CCall_contig1064_v2	871	AC454_contig42832_v3	CCall_contig1064_v2_3_ORF2	IPR001266|IPR018277	Ribosomal protein S19e|Ribosomal protein S19e, conserved site	tr|A5C4J2|A5C4J2_VITVI	Chromosome chr17 scaffold_12, whole genome shotgun sequence OS=Vitis vinifera GN=GSVIVT00016251001 PE=4 SV=1	64	77	-0.266787	0.928909	3.97776	6.96e-05	0.00234274	0.00209626	TRUE
CCall_contig1940_v2	859	AC454_contig12497_v3	CCall_contig1940_v2_2_ORF1	IPR005721|IPR001063|IPR018260	Ribosomal protein L22/L17, eukaryotic/archaeal|Ribosomal protein L22/L17|Ribosomal protein L22/L17, conserved site	tr|A7PHG3|A7PHG3_VITVI	Chromosome chr17 scaffold_16, whole genome shotgun sequence OS=Vitis vinifera GN=GSVIVT00017930001 PE=3 SV=1	63	76	-0.270648	0.925048	3.93278	8.4e-05	0.00270432	0.0024198	TRUE
CCall_contig39517_v2	2551	AC454_contig16435_v3	CCall_contig39517_v2_3_ORF2	IPR011183	Pyrophosphate-dependent phosphofructokinase PfpB	tr|B9R8U5|B9R8U5_RICCO	Phosphofructokinase, putative OS=Ricinus communis GN=RCOM_1602260 PE=4 SV=1	77	90	-0.225067	0.970629	4.52631	6e-06	0.000278329	0.000249046	TRUE
CCall_contig4042_v2	973	AC454_contig185_v3	CCall_contig4042_v2_2_ORF2	IPR000439|IPR012678	Ribosomal protein L15e|Ribosomal protein L23/L15e, core	tr|A9PC51|A9PC51_POPTR	Ribosomal protein L15 OS=Populus trichocarpa GN=POPTRDRAFT_646125 PE=2 SV=1	60	73	-0.282934	0.912762	3.79508	0.000147598	0.00443129	0.00396507	TRUE
CCall_contig16962_v2	854	AC454_contig836_v3	CCall_contig16962_v2_3_ORF2	IPR000626	Ubiquitin	tr|A9P8E2|A9P8E2_POPTR	Predicted protein OS=Populus trichocarpa GN=POPTRDRAFT_831398 PE=2 SV=1	55	67	-0.284729	0.910966	3.62746	0.000286229	0.00768191	0.00687369	TRUE
CCall_contig40835_v2	1338	AC454_contig148_v3	CCall_contig40835_v2_3_ORF2	IPR000308	14-3-3 protein	tr|A7NUU8|A7NUU8_VITVI	Chromosome chr18 scaffold_1, whole genome shotgun sequence OS=Vitis vinifera GN=GSVIVT00015189001 PE=3 SV=1	50	62	-0.31034	0.885356	3.37633	0.0007346	0.0162382	0.0145274	TRUE
CCall_contig4225_v2	2102	AC454_contig21103_v3	CCall_contig4225_v2_2_ORF3	IPR003307|IPR002735|IPR016189|IPR016024|IPR016190	eIF4-gamma/eIF5/eIF2-epsilon|Translation initiation factor IF2/IF5|Translation initiation factor IF2/IF5, N-terminal|Armadillo-type fold|Translation initiation factor IF2/IF5, zinc-binding	tr|B9H349|B9H349_POPTR	Predicted protein OS=Populus trichocarpa GN=POPTRDRAFT_648073 PE=4 SV=1	52	63	-0.27684	0.918856	3.5528	0.000381151	0.00980367	0.00877222	TRUE
CCall_contig5675_v2	917	AC454_contig28989_v3	CCall_contig5675_v2_6_ORF1	IPR012336|IPR000889|IPR012335	Thioredoxin-like fold|Glutathione peroxidase|Thioredoxin fold	tr|B9GWH5|B9GWH5_POPTR	Glutathione peroxidase (Fragment) OS=Populus trichocarpa GN=PtrcGpx3_2 PE=3 SV=1	49	60	-0.292181	0.903515	3.40023	0.000673303	0.0153165	0.0137021	TRUE
CCall_contig2534_v2	3293	AC454_contig6672_v3	CCall_contig2534_v2_2_ORF2	IPR012878	Protein of unknown function DUF1680	tr|A7NZU1|A7NZU1_VITVI	Chromosome chr6 scaffold_3, whole genome shotgun sequence OS=Vitis vinifera GN=GSVIVT00024646001 PE=4 SV=1	62	72	-0.215729	0.979967	4.0939	4.24e-05	0.00154071	0.00137663	TRUE
CCall_contig383_v2	1922	AC454_contig41278_v3	CCall_contig383_v2_6_ORF1	IPR015424|IPR000277|IPR015421|IPR015422	Pyridoxal phosphate-dependent transferase, major region|Cys/Met metabolism, pyridoxal phosphate-dependent enzyme|Pyridoxal phosphate-dependent transferase, major region, subdomain 1|Pyridoxal phosphate-dependent transferase, major region, subdomain 2	sp|P55217|METB_ARATH	Cystathionine gamma-synthase, chloroplastic OS=Arabidopsis thaliana GN=CGS1 PE=2 SV=3	62	72	-0.215729	0.979967	4.0939	4.24e-05	0.00154071	0.00137663	TRUE
CCall_contig2214_v2	1211	AC454_contig16476_v3	CCall_contig2214_v2_4_ORF1	IPR014720|IPR014721|IPR020568|IPR018192|IPR013810|IPR005324|IPR005711|IPR000851	Double-stranded RNA-binding-like|Ribosomal protein S5 domain 2-type fold, subgroup|Ribosomal protein S5 domain 2-type fold|Ribosomal protein S5, N-terminal, conserved site|Ribosomal protein S5, N-terminal|Ribosomal protein S5, C-terminal|Ribosomal protein S5, eukaryotic/archaeal|Ribosomal protein S5	tr|B9RIB2|B9RIB2_RICCO	40S ribosomal protein S2, putative OS=Ricinus communis GN=RCOM_1577470 PE=3 SV=1	59	68	-0.20482	0.990876	4.03043	5.57e-05	0.00196188	0.00175547	TRUE
CCall_contig3196_v2	1267	AC454_contig35313_v3	CCall_contig3196_v2_5_ORF1	IPR001925	Porin, eukaryotic type	tr|A9PD04|A9PD04_POPTR	Porin/voltage-dependent anion-selective channel protein OS=Populus trichocarpa GN=POPTRDRAFT_820890 PE=2 SV=1	47	56	-0.252766	0.94293	3.45171	0.000557049	0.0128815	0.0115262	TRUE
CCall_contig16662_v2	3108	AC454_contig18776_v3	CCall_contig16662_v2_4_ORF2	IPR002290|IPR020635|IPR017442	Serine/threonine-protein kinase domain|Tyrosine-protein kinase, subgroup, catalytic domain|Serine/threonine-protein kinase-like domain	tr|B9I6V9|B9I6V9_POPTR	Predicted protein OS=Populus trichocarpa GN=POPTRDRAFT_571883 PE=4 SV=1	117	125	-0.0954196	1.10028	6.18459	6.23e-10	5.78e-08	5.18e-08	TRUE
CCall_contig21011_v2	893	AC454_contig21360_v3	CCall_contig21011_v2_3_ORF1	IPR012606|IPR000589	Ribosomal protein S13/S15, N-terminal|Ribosomal protein S15	tr|Q9MAV9|Q9MAV9_PANGI	Cytoplasmic ribosomal protein S13 OS=Panax ginseng PE=2 SV=1	46	54	-0.231326	0.96437	3.47948	0.000502394	0.0117921	0.0105514	TRUE
CCall_contig21169_v2	1474	AC454_contig26294_v3	CCall_contig21169_v2_1_ORF2	IPR013216|IPR013705	Methyltransferase type 11|Sterol methyltransferase C-terminal	tr|Q2QDF7|Q2QDF7_GOSHI	24-sterol C-methyltransferase OS=Gossypium hirsutum GN=SMT1 PE=2 SV=1	43	51	-0.246161	0.949535	3.32086	0.000897402	0.0190143	0.0170138	TRUE
CCall_contig2288_v2	1201	AC454_contig13265_v3	-	-	-	tr|Q6UK15|Q6UK15_GOSHI	Al-induced protein OS=Gossypium hirsutum PE=2 SV=1	169	177	-0.0667261	1.12897	7.58965	3.21e-14	4.53e-12	4.06e-12	TRUE
CCall_contig38600_v2	1159	AC454_contig4075_v3	CCall_contig38600_v2_6_ORF1	IPR004038	Ribosomal protein L7Ae/L30e/S12e/Gadd45	tr|C5X592|C5X592_SORBI	Putative uncharacterized protein Sb02g029380 OS=Sorghum bicolor GN=Sb02g029380 PE=4 SV=1	50	58	-0.214125	0.981571	3.68134	0.000232008	0.00644142	0.00576372	TRUE
CCall_contig44649_v2	2258	AC454_contig337_v3	CCall_contig44649_v2_1_ORF2	IPR016162|IPR015590	Aldehyde dehydrogenase, N-terminal|Aldehyde dehydrogenase	tr|A7PMC7|A7PMC7_VITVI	Chromosome chr14 scaffold_21, whole genome shotgun sequence OS=Vitis vinifera GN=GSVIVT00020768001 PE=3 SV=1	57	65	-0.189478	1.00622	4.01217	6.02e-05	0.00209779	0.00187708	TRUE
CCall_contig46231_v2	1699	AC454_contig4754_v3	CCall_contig46231_v2_1_ORF2	IPR018108	Mitochondrial substrate/solute carrier	tr|B9RH00|B9RH00_RICCO	Mitochondrial phosphate carrier protein, putative OS=Ricinus communis GN=RCOM_1445550 PE=3 SV=1	77	85	-0.142604	1.05309	4.84115	1.29e-06	6.89e-05	6.16e-05	TRUE
CCall_contig4821_v2	638	AC454_contig19756_v3	CCall_contig4821_v2_3_ORF1	IPR000509	Ribosomal protein L36e	tr|A9PCN6|A9PCN6_POPTR	60S ribosomal protein L36 OS=Populus trichocarpa GN=POPTRDRAFT_713845 PE=3 SV=1	58	66	-0.186413	1.00928	4.05739	4.96e-05	0.00177695	0.00159	TRUE
CCall_contig11611_v2	772	AC454_contig26943_v3	CCall_contig11611_v2_3_ORF2	IPR002784	Ribosomal protein L14	tr|Q9SXL9|Q9SXL9_CUCSA	Csf-1 protein (Fragment) OS=Cucumis sativus GN=Csf-1 PE=2 SV=1	43	50	-0.217591	0.978104	3.40388	0.000664356	0.0151389	0.0135461	TRUE
CCall_contig19752_v2	1546	AC454_contig22902_v3	CCall_contig19752_v2_1_ORF2	IPR001680|IPR019781|IPR015943	WD40 repeat|WD40 repeat, subgroup|WD40/YVTN repeat-like-containing domain	tr|A7NV07|A7NV07_VITVI	Chromosome chr18 scaffold_1, whole genome shotgun sequence OS=Vitis vinifera GN=GSVIVT00015254001 PE=4 SV=1	44	51	-0.212994	0.982702	3.45667	0.000546894	0.0126797	0.0113457	TRUE
CCall_contig27743_v2	1650	AC454_contig26587_v3	CCall_contig27743_v2_5_ORF2	IPR002164	Nucleosome assembly protein (NAP)	tr|A7P6S7|A7P6S7_VITVI	Chromosome chr9 scaffold_7, whole genome shotgun sequence OS=Vitis vinifera GN=GSVIVT00034186001 PE=3 SV=1	46	53	-0.204358	0.991337	3.5601	0.000370719	0.00962855	0.00861553	TRUE
CCall_contig1112_v2	1251	AC454_contig35884_v3	CCall_contig1112_v2_2_ORF1	IPR001377|IPR014401|IPR018282	Ribosomal protein S6e|Ribosomal protein S6, eukaryotic|Ribosomal protein S6e, conserved site	tr|A9P9Y9|A9P9Y9_POPTR	Predicted protein OS=Populus trichocarpa GN=POPTRDRAFT_716478 PE=2 SV=1	103	109	-0.0816838	1.11401	5.86111	4.6e-09	3.81e-07	3.41e-07	TRUE
CCall_contig9479_v2	721	AC454_contig1094_v3	CCall_contig9479_v2_2_ORF2	IPR000054	Ribosomal protein L31e	tr|A7QWV5|A7QWV5_VITVI	Chromosome chr13 scaffold_210, whole genome shotgun sequence OS=Vitis vinifera GN=GSVIVT00008838001 PE=4 SV=1	61	67	-0.135352	1.06034	4.33302	1.47e-05	0.00060965	0.000544536	TRUE
CCall_contig39011_v2	1832	AC454_contig17645_v3	CCall_contig39011_v2_1_ORF1	IPR006501|IPR000070|IPR012334	Pectinesterase inhibitor|Pectinesterase, catalytic|Pectin lyase fold	tr|B9RU20|B9RU20_RICCO	Pectinesterase-2, putative OS=Ricinus communis GN=RCOM_1460660 PE=3 SV=1	58	63	-0.119299	1.0764	4.27715	1.89e-05	0.000770242	0.000689205	TRUE
CCall_contig4490_v2	2453	AC454_contig21573_v3	CCall_contig4490_v2_4_ORF2	IPR013210|IPR001611|IPR017442|IPR002290|IPR020635|IPR017441|IPR008271|IPR000719|IPR011009	Leucine-rich repeat, N-terminal|Leucine-rich repeat|Serine/threonine-protein kinase-like domain|Serine/threonine-protein kinase domain|Tyrosine-protein kinase, subgroup, catalytic domain|Protein kinase, ATP binding site|Serine/threonine-protein kinase, active site|Protein kinase, catalytic domain|Protein kinase-like domain	tr|B9HFF3|B9HFF3_POPTR	Predicted protein OS=Populus trichocarpa GN=POPTRDRAFT_819808 PE=4 SV=1	62	67	-0.111893	1.0838	4.44693	8.71e-06	0.000387677	0.000345976	TRUE
CCall_contig5808_v2	1082	AC454_contig43416_v3	CCall_contig5808_v2_6_ORF1	IPR002041|IPR005225|IPR013753|IPR003577|IPR003579|IPR003578	Ran GTPase|Small GTP-binding protein|Ras|Ras small GTPase, Ras type|Ras small GTPase, Rab type|Ras small GTPase, Rho type	tr|B9RP86|B9RP86_RICCO	Ran, putative OS=Ricinus communis GN=RCOM_0925020 PE=4 SV=1	111	116	-0.0635651	1.13213	6.16413	7.09e-10	6.54e-08	5.85e-08	TRUE
CCall_contig2238_v2	1287	AC454_contig35783_v3	-	-	-	tr|B8CEF3|B8CEF3_THAPS	rRNA intron-encoded homing endonuclease (Fragment) OS=Thalassiosira pseudonana CCMP1335 GN=THAPSDRAFT_37880 PE=4 SV=1	168	172	-0.0339473	1.16175	7.74272	9.73e-15	1.43e-12	1.28e-12	TRUE
CCall_contig7623_v2	1350	AC454_contig6072_v3	CCall_contig7623_v2_6_ORF2	IPR006121	Heavy metal transport/detoxification protein	tr|B9MTF1|B9MTF1_POPTR	Predicted protein OS=Populus trichocarpa GN=POPTRDRAFT_676051 PE=4 SV=1	53	57	-0.10497	1.09073	4.13275	3.58e-05	0.00131727	0.00117868	TRUE
CCall_contig79_v2	2623	AC454_contig44065_v3	CCall_contig79_v2_4_ORF1	IPR017853|IPR006047|IPR012850|IPR006589|IPR013781	Glycoside hydrolase, catalytic core|Glycosyl hydrolase, family 13, catalytic region|Alpha-amylase, C-terminal beta-sheet|Glycosyl hydrolase, family 13, subfamily, catalytic region|Glycoside hydrolase, subgroup, catalytic core	tr|B9S2B5|B9S2B5_RICCO	Alpha-amylase, putative OS=Ricinus communis GN=RCOM_0697970 PE=4 SV=1	38	42	-0.14439	1.05131	3.39596	0.000683892	0.0154779	0.013761	TRUE
CCall_contig14908_v2	1236	AC454_contig24850_v3	CCall_contig14908_v2_5_ORF2	IPR000425	Major intrinsic protein	tr|A9PIL3|A9PIL3_9ROSI	Putative uncharacterized protein OS=Populus trichocarpa x Populus deltoides PE=2 SV=1	53	56	-0.0794345	1.11626	4.21083	2.54e-05	0.000976931	0.000874148	TRUE
CCall_contig27025_v2	776	AC454_contig26446_v3	-	-	-	-	-	39	42	-0.106915	1.08878	3.53992	0.000400241	0.00998536	0.0089348	TRUE
CCall_contig8796_v2	1660	AC454_contig6201_v3	CCall_contig8796_v2_1_ORF2	IPR006139|IPR006140|IPR016040	D-isomer specific 2-hydroxyacid dehydrogenase, catalytic region|D-isomer specific 2-hydroxyacid dehydrogenase, NAD-binding|NAD(P)-binding domain	tr|Q7XHJ0|Q7XHJ0_QUERO	Formate dehydrogenase OS=Quercus robur PE=2 SV=2	64	67	-0.0660892	1.12961	4.67181	2.99e-06	0.000148277	0.000132676	TRUE
CCall_contig25197_v2	1638	AC454_contig42122_v3	CCall_contig25197_v2_1_ORF1	IPR003137|IPR000209	Protease-associated PA|Peptidase S8/S53, subtilisin/kexin/sedolisin	tr|B9R726|B9R726_RICCO	Xylem serine proteinase 1, putative OS=Ricinus communis GN=RCOM_1588040 PE=4 SV=1	42	44	-0.0671142	1.12858	3.78169	0.000155769	0.00465556	0.00416575	TRUE
CCall_contig48151_v2	1445	AC454_contig8184_v3	CCall_contig48151_v2_6_ORF1	IPR002016	Haem peroxidase, plant/fungal/bacterial	tr|A7NVF2|A7NVF2_VITVI	Chromosome chr18 scaffold_1, whole genome shotgun sequence OS=Vitis vinifera GN=GSVIVT00015409001 PE=4 SV=1	33	35	-0.0848889	1.11081	3.30944	0.000934831	0.0197444	0.0176671	TRUE
CCall_contig5220_v2	1394	AC454_contig33746_v3	CCall_contig5220_v2_2_ORF3	IPR008333|IPR001433|IPR017938|IPR017927	Oxidoreductase FAD-binding region|Oxidoreductase FAD/NAD(P)-binding|Riboflavin synthase-like beta-barrel|Ferredoxin reductase-type FAD-binding domain	tr|Q5PY86|Q5PY86_VERFO	NADH:cytochrome b5 reductase OS=Vernicia fordii GN=CBR1A PE=2 SV=1	54	56	-0.0524674	1.14323	4.33276	1.47e-05	0.000609423	0.000544536	TRUE
CCall_contig8498_v2	617	AC454_contig21466_v3	CCall_contig8498_v2_4_ORF1	IPR006121	Heavy metal transport/detoxification protein	tr|Q6J338|Q6J338_9ROSI	Copper chaperone OS=Populus alba x Populus tremula var. glandulosa GN=CCH PE=4 SV=1	44	46	-0.0641303	1.13157	3.87892	0.000104921	0.00333863	0.00298737	TRUE
CCall_contig9319_v2	1007	AC454_contig9581_v3	CCall_contig9319_v2_4_ORF2	IPR003213	Cytochrome c oxidase, subunit VIb	tr|A9PHL0|A9PHL0_POPTR	Putative uncharacterized protein OS=Populus trichocarpa PE=2 SV=1	35	37	-0.0801703	1.11553	3.41994	0.000626345	0.0143342	0.0128261	TRUE
CCall_contig10245_v2	821	AC454_contig6664_v3	-	-	-	tr|A3LSK3|A3LSK3_PICST	Predicted protein (Fragment) OS=Pichia stipitis GN=PICST_57317 PE=4 SV=1	44	45	-0.0324215	1.16327	3.96576	7.32e-05	0.00240881	0.00215538	TRUE
CCall_contig14661_v2	704	AC454_contig22085_v3	CCall_contig14661_v2_5_ORF1	IPR000552	Ribosomal protein L44e	tr|B9RH89|B9RH89_RICCO	60S ribosomal protein L44 OS=Ricinus communis GN=RCOM_1448760 PE=3 SV=1	42	43	-0.0339473	1.16175	3.87051	0.000108608	0.0034518	0.00308864	TRUE
CCall_contig2731_v2	810	AC454_contig42642_v3	CCall_contig2731_v2_5_ORF2	IPR000702|IPR002359|IPR020040	Ribosomal protein L6|Ribosomal protein L6, conserved site-2|Ribosomal protein L6, alpha-beta domain	tr|B9RYZ1|B9RYZ1_RICCO	60S ribosomal protein L9, putative OS=Ricinus communis GN=RCOM_1315040 PE=4 SV=1	36	37	-0.0395284	1.15617	3.5696	0.000357533	0.00933627	0.00834683	TRUE
CCall_contig32533_v2	1656	AC454_contig41967_v3	CCall_contig32533_v2_3_ORF2	IPR002290|IPR020635|IPR017442	Serine/threonine-protein kinase domain|Tyrosine-protein kinase, subgroup, catalytic domain|Serine/threonine-protein kinase-like domain	tr|B9IKC3|B9IKC3_POPTR	Predicted protein OS=Populus trichocarpa GN=POPTRDRAFT_577971 PE=4 SV=1	36	37	-0.0395284	1.15617	3.5696	0.000357533	0.00933627	0.00834683	TRUE
CCall_contig5827_v2	2766	AC454_contig2698_v3	CCall_contig5827_v2_5_ORF1	IPR006534|IPR001757|IPR008250|IPR005834|IPR018303	ATPase, P-type, plasma-membrane proton-efflux|ATPase, P-type, K/Mg/Cd/Cu/Zn/Na/Ca/Na/H-transporter|ATPase, P-type, ATPase-associated region|Haloacid dehalogenase-like hydrolase|ATPase, P-type phosphorylation site	tr|B9MUL1|B9MUL1_POPTR	Autoinhibited H+ ATPase OS=Populus trichocarpa GN=POPTRDRAFT_826518 PE=3 SV=1	41	42	-0.0347654	1.16093	3.822	0.000132375	0.00405675	0.00362034	TRUE
CCall_contig11632_v2	1063	AC454_contig20446_v3	-	-	-	tr|A7PKZ9|A7PKZ9_VITVI	Chromosome chr7 scaffold_20, whole genome shotgun sequence OS=Vitis vinifera GN=GSVIVT00019377001 PE=4 SV=1	43	43	0	1.1957	4.00712	6.15e-05	0.00214038	0.00191519	TRUE
CCall_contig31722_v2	852	AC454_contig9841_v3	CCall_contig31722_v2_5_ORF1	IPR010530	B12D	tr|A7PD80|A7PD80_VITVI	Chromosome chr17 scaffold_12, whole genome shotgun sequence OS=Vitis vinifera GN=GSVIVT00016171001 PE=4 SV=1	49	49	0	1.1957	4.2776	1.89e-05	0.000769869	0.000688871	TRUE
CCall_contig5835_v2	624	AC454_contig8313_v3	-	-	-	tr|A9P9R5|A9P9R5_POPTR	Putative uncharacterized protein OS=Populus trichocarpa PE=4 SV=1	32	32	0	1.1957	3.45672	0.000546787	0.0126883	0.0113457	TRUE
CCall_contig15193_v2	997	AC454_contig26541_v3	-	-	-	-	-	32	31	0.0458037	1.2415	3.56076	0.00036978	0.00961357	0.00860212	TRUE
CCall_contig21562_v2	1154	AC454_contig28197_v3	CCall_contig21562_v2_5_ORF1	IPR002925	Dienelactone hydrolase	tr|B9HMC2|B9HMC2_POPTR	Predicted protein OS=Populus trichocarpa GN=POPTRDRAFT_820918 PE=4 SV=1	29	28	0.0506261	1.24632	3.40005	0.000673733	0.0153132	0.0137021	TRUE
CCall_contig31229_v2	1765	AC454_contig27506_v3	CCall_contig31229_v2_3_ORF2	IPR016037|IPR002658	3-dehydroquinate synthase AroB, subgroup|3-dehydroquinate synthase AroB	tr|Q30D01|Q30D01_FAGSY	Putative 3-dehydroquinate synthase OS=Fagus sylvatica PE=2 SV=1	30	29	0.0489096	1.24461	3.45445	0.000551424	0.012768	0.0114197	TRUE
CCall_contig8925_v2	1130	AC454_contig43961_v3	CCall_contig8925_v2_1_ORF2	IPR000426|IPR001353	Proteasome, alpha-subunit, conserved site|Proteasome, subunit alpha/beta	tr|A7P6B1|A7P6B1_VITVI	Proteasome subunit alpha type OS=Vitis vinifera GN=GSVIVT00033998001 PE=3 SV=1	30	29	0.0489096	1.24461	3.45445	0.000551424	0.012768	0.0114197	TRUE
CCall_contig9873_v2	1729	AC454_contig42964_v3	CCall_contig9873_v2_4_ORF2	IPR013154|IPR013149	Alcohol dehydrogenase GroES-like|Alcohol dehydrogenase, zinc-binding	tr|A7QB73|A7QB73_VITVI	Chromosome chr4 scaffold_73, whole genome shotgun sequence OS=Vitis vinifera GN=GSVIVT00034833001 PE=3 SV=1	41	40	0.0356239	1.23132	4.00458	6.21e-05	0.00215782	0.0019308	TRUE
CCall_contig18439_v2	1341	AC454_contig16104_v3	CCall_contig18439_v2_2_ORF1	IPR019382	RNA polymerase I-associated factor PAF67	tr|B9H917|B9H917_POPTR	Predicted protein OS=Populus trichocarpa GN=POPTRDRAFT_802394 PE=4 SV=1	26	24	0.115477	1.31117	3.34904	0.000810935	0.017763	0.0158942	TRUE
CCall_contig3353_v2	530	AC454_contig34918_v3	CCall_contig3353_v2_1_ORF1	IPR010580	Ribosome associated membrane RAMP4	tr|B9HD40|B9HD40_POPTR	Predicted protein OS=Populus trichocarpa GN=POPTRDRAFT_717321 PE=4 SV=1	28	26	0.106915	1.30261	3.4579	0.0005444	0.012644	0.0113137	TRUE
CCall_contig3523_v2	1233	AC454_contig617_v3	CCall_contig3523_v2_6_ORF2	IPR009798	Wound-induced protein, Wun1	tr|B9S498|B9S498_RICCO	Putative uncharacterized protein OS=Ricinus communis GN=RCOM_0688560 PE=4 SV=1	36	34	0.0824622	1.27816	3.86368	0.000111692	0.00350788	0.00313881	TRUE
CCall_contig38948_v2	1080	AC454_contig35314_v3	CCall_contig38948_v2_2_ORF2	IPR000608|IPR016135	Ubiquitin-conjugating enzyme, E2|Ubiquitin-conjugating enzyme/RWD-like	tr|Q9SPB9|Q9SPB9_SOYBN	Ubiquitin carrier protein OS=Glycine max GN=UBC4 PE=2 SV=1	35	33	0.0848889	1.28058	3.81526	0.00013604	0.00414991	0.0037133	TRUE
CCall_contig47591_v2	1191	AC454_contig22446_v3	CCall_contig47591_v2_2_ORF1	IPR013210|IPR001611	Leucine-rich repeat, N-terminal|Leucine-rich repeat	tr|B9SW31|B9SW31_RICCO	Serine-threonine protein kinase, plant-type, putative OS=Ricinus communis GN=RCOM_0657710 PE=4 SV=1	27	25	0.111031	1.30673	3.40389	0.000664342	0.0151581	0.0135461	TRUE
CCall_contig47617_v2	1538	AC454_contig40981_v3	CCall_contig47617_v2_2_ORF2	IPR007466|IPR017754	Peptidyl-arginine deiminase, Porphyromonas-type|Agmatine deiminase	tr|B9RE78|B9RE78_RICCO	Agmatine deiminase, putative OS=Ricinus communis GN=RCOM_1619080 PE=4 SV=1	27	25	0.111031	1.30673	3.40389	0.000664342	0.0151581	0.0135461	TRUE
CCall_contig5244_v2	1573	AC454_contig28547_v3	CCall_contig5244_v2_1_ORF2	IPR015624|IPR002305|IPR014729|IPR016485|IPR002307	Tyrosyl-tRNA synthetase, class Ib, archaeal/eukaryotic cytosolic|Aminoacyl-tRNA synthetase, class Ib|Rossmann-like alpha/beta/alpha sandwich fold|Tyrosine tRNA ligase, archaeal/eukaryotic|Tyrosyl-tRNA synthetase, class Ib, bacterial/mitochondrial	tr|A5BH76|A5BH76_VITVI	Putative uncharacterized protein OS=Vitis vinifera GN=VITISV_000951 PE=4 SV=1	30	28	0.0995357	1.29523	3.56356	0.000365862	0.00952102	0.00851931	TRUE
CCall_contig8000_v2	1667	AC454_contig19319_v3	CCall_contig8000_v2_2_ORF2	IPR001092	Basic helix-loop-helix dimerisation region bHLH	tr|B9N5Z0|B9N5Z0_POPTR	Predicted protein OS=Populus trichocarpa GN=POPTRDRAFT_582754 PE=4 SV=1	60	58	0.0489096	1.24461	4.88557	1.03e-06	5.54e-05	4.95e-05	TRUE
CCall_contig8704_v2	736	AC454_contig8461_v3	CCall_contig8704_v2_4_ORF1	IPR001147	Ribosomal protein L21e	tr|Q9AV87|Q9AV87_ORYSJ	Os10g0465800 protein OS=Oryza sativa subsp. japonica GN=OSJNBa0006L06.3 PE=4 SV=1	50	48	0.0588937	1.25459	4.48783	7.2e-06	0.000325691	0.000291425	TRUE
CCall_contig12984_v2	827	AC454_contig21075_v3	CCall_contig12984_v2_1_ORF2	IPR001199	Cytochrome b5	tr|O48618|O48618_OLEEU	Cytochome b5 (Fragment) OS=Olea europaea GN=cytb5-2 PE=2 SV=1	28	25	0.163499	1.35919	3.5729	0.00035305	0.00924192	0.00826957	TRUE
CCall_contig17533_v2	874	AC454_contig16665_v3	CCall_contig17533_v2_5_ORF2	IPR010847	Harpin-induced 1	tr|A9P8A9|A9P8A9_POPTR	Predicted protein OS=Populus trichocarpa GN=POPTRDRAFT_640023 PE=4 SV=1	24	21	0.192645	1.38834	3.36175	0.000774502	0.0170423	0.0152429	TRUE
CCall_contig18803_v2	641	AC454_contig1645_v3	CCall_contig18803_v2_5_ORF2	IPR004977	Ribosomal protein S25	tr|A9PAD1|A9PAD1_POPTR	Putative uncharacterized protein OS=Populus trichocarpa PE=4 SV=1	92	89	0.0478285	1.24352	6.04591	1.49e-09	1.33e-07	1.19e-07	TRUE
CCall_contig22426_v2	982	AC454_contig613_v3	-	-	-	tr|A7P1J2|A7P1J2_VITVI	Chromosome chr19 scaffold_4, whole genome shotgun sequence OS=Vitis vinifera GN=GSVIVT00027636001 PE=4 SV=1	33	30	0.137504	1.3332	3.82184	0.000132461	0.00405236	0.00362034	TRUE
CCall_contig31808_v2	2629	AC454_contig28578_v3	CCall_contig31808_v2_3_ORF2	IPR013210|IPR001611|IPR001245|IPR003591	Leucine-rich repeat, N-terminal|Leucine-rich repeat|Tyrosine-protein kinase, catalytic domain|Leucine-rich repeat, typical subtype	tr|A7Q9M8|A7Q9M8_VITVI	Chromosome chr5 scaffold_67, whole genome shotgun sequence OS=Vitis vinifera GN=GSVIVT00033546001 PE=4 SV=1	33	30	0.137504	1.3332	3.82184	0.000132461	0.00405236	0.00362034	TRUE
CCall_contig41773_v2	677	-	-	-	-	-	-	24	21	0.192645	1.38834	3.36175	0.000774502	0.0170423	0.0152429	TRUE
CCall_contig4757_v2	628	AC454_contig25851_v3	CCall_contig4757_v2_2_ORF1	IPR001593	Ribosomal protein S3Ae	tr|Q8GTE3|Q8GTE3_CICAR	Ribosomal protein S3a OS=Cicer arietinum GN=rs3a PE=2 SV=1	26	23	0.176878	1.37257	3.46876	0.000522869	0.0122294	0.0109428	TRUE
CCall_contig12706_v2	765	AC454_contig14189_v3	CCall_contig12706_v2_2_ORF2	IPR001395	Aldo/keto reductase	tr|A5B3N3|A5B3N3_VITVI	Putative uncharacterized protein OS=Vitis vinifera GN=VITISV_016804 PE=4 SV=1	26	22	0.241008	1.4367	3.5907	0.000329792	0.00868441	0.00776303	TRUE
CCall_contig16181_v2	928	AC454_contig3730_v3	CCall_contig16181_v2_6_ORF1	IPR000608|IPR016135	Ubiquitin-conjugating enzyme, E2|Ubiquitin-conjugating enzyme/RWD-like	tr|B9MXK5|B9MXK5_POPTR	Ubiquitin carrier protein OS=Populus trichocarpa GN=POPTRDRAFT_814585 PE=3 SV=1	26	22	0.241008	1.4367	3.5907	0.000329792	0.00868441	0.00776303	TRUE
CCall_contig16724_v2	745	AC454_contig26120_v3	-	-	-	tr|A5B094|A5B094_VITVI	Putative uncharacterized protein OS=Vitis vinifera GN=VITISV_034534 PE=4 SV=1	22	18	0.289507	1.4852	3.38586	0.000709552	0.015923	0.0142357	TRUE
CCall_contig17884_v2	1015	AC454_contig27130_v3	-	-	-	-	-	22	18	0.289507	1.4852	3.38586	0.000709552	0.015923	0.0142357	TRUE
CCall_contig22390_v2	1439	AC454_contig38574_v3	CCall_contig22390_v2_1_ORF2	IPR006041	Pollen Ole e 1 allergen/extensin	tr|B9N7M0|B9N7M0_POPTR	Predicted protein OS=Populus trichocarpa GN=POPTRDRAFT_584621 PE=4 SV=1	80	76	0.0740006	1.2697	5.73032	1e-08	7.86e-07	7.03e-07	TRUE
CCall_contig35706_v2	1067	AC454_contig23038_v3	CCall_contig35706_v2_2_ORF1	IPR013149|IPR016040	Alcohol dehydrogenase, zinc-binding|NAD(P)-binding domain	tr|A5BKL3|A5BKL3_VITVI	Chromosome chr5 scaffold_72, whole genome shotgun sequence OS=Vitis vinifera GN=GSVIVT00034730001 PE=4 SV=1	21	17	0.304855	1.50055	3.33332	0.000858171	0.0187436	0.0166793	TRUE
CCall_contig36644_v2	1356	AC454_contig29712_v3	-	-	-	-	-	22	18	0.289507	1.4852	3.38586	0.000709552	0.015923	0.0142357	TRUE
CCall_contig38681_v2	1258	AC454_contig20421_v3	CCall_contig38681_v2_6_ORF1	IPR005123	Oxoglutarate/iron-dependent oxygenase	tr|B9HRV6|B9HRV6_POPTR	2-oxoglutarate-dependent dioxygenase OS=Populus trichocarpa GN=2OGox7 PE=3 SV=1	25	21	0.251539	1.44723	3.54031	0.000399664	0.00998971	0.00893078	TRUE
CCall_contig41222_v2	759	AC454_contig1513_v3	CCall_contig41222_v2_5_ORF2	IPR006649|IPR001163	Like-Sm ribonucleoprotein, core domain, eukaryotic/archaea-type|Like-Sm ribonucleoprotein, core	tr|B9GQ12|B9GQ12_POPTR	Predicted protein OS=Populus trichocarpa GN=POPTRDRAFT_550771 PE=4 SV=1	21	17	0.304855	1.50055	3.33332	0.000858171	0.0187436	0.0166793	TRUE
CCall_contig442_v2	1192	AC454_contig2668_v3	-	-	-	tr|A5C8A4|A5C8A4_VITVI	Chromosome chr6 scaffold_3, whole genome shotgun sequence OS=Vitis vinifera GN=GSVIVT00024692001 PE=4 SV=1	26	22	0.241008	1.4367	3.5907	0.000329792	0.00868441	0.00776303	TRUE
CCall_contig4849_v2	564	AC454_contig2058_v3	CCall_contig4849_v2_2_ORF1	IPR011332|IPR002674|IPR011331	Ribosomal protein, zinc-binding|Ribosomal protein L37ae|Ribosomal protein L37ae/L37e, core	tr|B9RUR2|B9RUR2_RICCO	60S ribosomal protein L37a, putative OS=Ricinus communis GN=RCOM_0855780 PE=4 SV=1	28	24	0.222392	1.41809	3.68986	0.000224378	0.00624918	0.0055917	TRUE
CCall_contig12317_v2	1306	AC454_contig13004_v3	CCall_contig12317_v2_3_ORF1	IPR000109	Oligopeptide transporter	tr|A5C8T7|A5C8T7_VITVI	Putative uncharacterized protein OS=Vitis vinifera GN=VITISV_011767 PE=3 SV=1	21	16	0.392317	1.58801	3.47454	0.000511727	0.0119899	0.0107285	TRUE
CCall_contig12599_v2	452	AC454_contig42581_v3	CCall_contig12599_v2_1_ORF1	IPR002673	Ribosomal protein L29e	tr|A5BGX6|A5BGX6_VITVI	Chromosome chr7 scaffold_42, whole genome shotgun sequence OS=Vitis vinifera GN=GSVIVT00028098001 PE=4 SV=1	30	25	0.263034	1.45873	3.90127	9.57e-05	0.00306325	0.00274097	TRUE
CCall_contig15377_v2	1107	AC454_contig27992_v3	CCall_contig15377_v2_2_ORF1	IPR000608|IPR016135	Ubiquitin-conjugating enzyme, E2|Ubiquitin-conjugating enzyme/RWD-like	tr|A9P9Z9|A9P9Z9_POPTR	Ubiquitin carrier protein OS=Populus trichocarpa GN=POPTRDRAFT_734368 PE=2 SV=1	19	14	0.440573	1.63627	3.37701	0.000732791	0.0162252	0.0145111	TRUE
CCall_contig23997_v2	826	AC454_contig22304_v3	CCall_contig23997_v2_2_ORF2	IPR004159	Protein of unknown function DUF248, methyltransferase putative	tr|B9N2R9|B9N2R9_POPTR	Predicted protein OS=Populus trichocarpa GN=POPTRDRAFT_580119 PE=4 SV=1	26	21	0.308122	1.50382	3.71497	0.000203224	0.00568985	0.00509122	TRUE
CCall_contig27333_v2	2422	AC454_contig10023_v3	CCall_contig27333_v2_6_ORF2	IPR002110|IPR020683	Ankyrin repeat|Ankyrin repeat-containing domain	tr|B9SLC2|B9SLC2_RICCO	Ankyrin repeat-containing protein, putative OS=Ricinus communis GN=RCOM_0626240 PE=4 SV=1	39	34	0.197939	1.39364	4.29791	1.72e-05	0.000703708	0.000629671	TRUE
CCall_contig37803_v2	1091	AC454_contig31683_v3	CCall_contig37803_v2_5_ORF2	IPR002023|IPR012335	NADH:ubiquinone oxidoreductase, 24kDa subunit|Thioredoxin fold	tr|A7PUK9|A7PUK9_VITVI	Chromosome chr7 scaffold_31, whole genome shotgun sequence OS=Vitis vinifera GN=GSVIVT00023838001 PE=4 SV=1	24	19	0.337035	1.53273	3.61966	0.000294989	0.00789708	0.00705076	TRUE
CCall_contig38623_v2	769	AC454_contig14445_v3	CCall_contig38623_v2_2_ORF2	IPR006649|IPR001163	Like-Sm ribonucleoprotein, core domain, eukaryotic/archaea-type|Like-Sm ribonucleoprotein, core	tr|A9PB49|A9PB49_POPTR	Predicted protein OS=Populus trichocarpa GN=POPTRDRAFT_737849 PE=4 SV=1	18	13	0.469485	1.66518	3.32829	0.000873795	0.0189602	0.0166793	TRUE
CCall_contig41494_v2	1731	AC454_contig14328_v3	CCall_contig41494_v2_1_ORF1	IPR011989|IPR000357	Armadillo-like helical|HEAT	tr|A7P079|A7P079_VITVI	Chromosome chr6 scaffold_3, whole genome shotgun sequence OS=Vitis vinifera GN=GSVIVT00024803001 PE=4 SV=1	24	19	0.337035	1.53273	3.61966	0.000294989	0.00789708	0.00705076	TRUE
CCall_contig43655_v2	1269	AC454_contig11667_v3	-	-	-	tr|B9IPQ8|B9IPQ8_POPTR	Predicted protein OS=Populus trichocarpa GN=POPTRDRAFT_573931 PE=4 SV=1	70	65	0.106915	1.30261	5.4678	4.56e-08	3.19e-06	2.85e-06	TRUE
CCall_contig44206_v2	1293	AC454_contig20822_v3	CCall_contig44206_v2_5_ORF1	IPR000555	Mov34/MPN/PAD-1	tr|B9MVM3|B9MVM3_POPTR	Predicted protein OS=Populus trichocarpa GN=POPTRDRAFT_836439 PE=4 SV=1	34	29	0.229482	1.42518	4.08138	4.48e-05	0.00161842	0.00144814	TRUE
CCall_contig46088_v2	486	AC454_contig13662_v3	CCall_contig46088_v2_1_ORF2	IPR006591	RNA polymerase Rbp10	tr|B9I0K5|B9I0K5_POPTR	Predicted protein OS=Populus trichocarpa GN=POPTRDRAFT_661185 PE=4 SV=1	22	17	0.371969	1.56766	3.52314	0.00042646	0.0105898	0.0094756	TRUE
CCall_contig46281_v2	1484	AC454_contig15209_v3	-	-	-	tr|B9GM08|B9GM08_POPTR	Type-a response regulator OS=Populus trichocarpa GN=PtRR5 PE=4 SV=1	24	19	0.337035	1.53273	3.61966	0.000294989	0.00789708	0.00705076	TRUE
CCall_contig46661_v2	980	AC454_contig22957_v3	CCall_contig46661_v2_2_ORF1	IPR002108	Actin-binding, cofilin/tropomyosin type	tr|A9PIW8|A9PIW8_9ROSI	Putative uncharacterized protein OS=Populus trichocarpa x Populus deltoides PE=2 SV=1	58	53	0.130061	1.32576	5.04517	4.53e-07	2.65e-05	2.36e-05	TRUE
CCall_contig4704_v2	740	AC454_contig11995_v3	CCall_contig4704_v2_2_ORF2	IPR001253|IPR016027|IPR012340|IPR006196|IPR018104	Translation initiation factor 1A (eIF-1A)|Nucleic acid-binding, OB-fold-like|Nucleic acid-binding, OB-fold|S1, IF1 type|Translation initiation factor 1A (eIF-1A), conserved site	tr|B9SSH7|B9SSH7_RICCO	Eif-1a, putative OS=Ricinus communis GN=RCOM_0510890 PE=3 SV=1	23	18	0.353637	1.54933	3.57153	0.000354895	0.00928107	0.00830461	TRUE
CCall_contig47949_v2	1134	AC454_contig18717_v3	CCall_contig47949_v2_2_ORF1	IPR016040|IPR002198	NAD(P)-binding domain|Short-chain dehydrogenase/reductase SDR	tr|B9GPY4|B9GPY4_POPTR	Predicted protein OS=Populus trichocarpa GN=POPTRDRAFT_644424 PE=3 SV=1	24	19	0.337035	1.53273	3.61966	0.000294989	0.00789708	0.00705076	TRUE
CCall_contig48052_v2	953	AC454_contig19182_v3	CCall_contig48052_v2_2_ORF1	IPR007312	Phosphoesterase	tr|B9RAE2|B9RAE2_RICCO	Phospholipase C 4, putative OS=Ricinus communis GN=RCOM_1505800 PE=4 SV=1	18	13	0.469485	1.66518	3.32829	0.000873795	0.0189602	0.0166793	TRUE
CCall_contig48239_v2	1231	AC454_contig1033_v3	CCall_contig48239_v2_6_ORF2	IPR008532	Protein of unknown function DUF814	tr|B9RS50|B9RS50_RICCO	Coiled-coil domain-containing protein, putative OS=Ricinus communis GN=RCOM_0803000 PE=4 SV=1	48	43	0.158698	1.35439	4.66553	3.08e-06	0.000152589	0.000136535	TRUE
CCall_contig8749_v2	967	AC454_contig11926_v3	-	-	-	-	-	25	20	0.321928	1.51762	3.66748	0.000244949	0.00677946	0.00606619	TRUE
CCall_contig10072_v2	1105	AC454_contig13634_v3	CCall_contig10072_v2_5_ORF1	IPR000308	14-3-3 protein	sp|P48348|14338_ARATH	14-3-3-like protein GF14 kappa OS=Arabidopsis thaliana GN=GRF8 PE=2 SV=2	30	24	0.321928	1.51762	4.01756	5.88e-05	0.00205718	0.00183866	TRUE
CCall_contig11352_v2	409	AC454_contig22865_v3	CCall_contig11352_v2_1_ORF2	IPR013766	Thioredoxin domain	sp|Q9XF61|PDI_DATGL	Protein disulfide-isomerase OS=Datisca glomerata GN=PDI PE=2 SV=1	7	1	2.80735	4.00305	3.32746	0.000876426	0.0188632	0.0166793	TRUE
CCall_contig12372_v2	920	AC454_contig13745_v3	-	-	-	tr|B2M1Y0|B2M1Y0_MANES	Homogentisate phytyltransferase OS=Manihot esculenta GN=VTE2 PE=2 SV=1	19	13	0.547488	1.74318	3.53162	0.000413022	0.0102705	0.00918561	TRUE
CCall_contig12374_v2	675	AC454_contig4089_v3	CCall_contig12374_v2_3_ORF1	IPR001209	Ribosomal protein S14	tr|B9R720|B9R720_RICCO	40S ribosomal protein S29, putative OS=Ricinus communis GN=RCOM_1587780 PE=4 SV=1	59	53	0.154723	1.35042	5.16104	2.46e-07	1.53e-05	1.37e-05	TRUE
CCall_contig12809_v2	1911	AC454_contig22247_v3	CCall_contig12809_v2_1_ORF2	IPR005804	Fatty acid desaturase, type 1	tr|Q8H1X9|Q8H1X9_BETVE	Omega-3 fatty acid desaturase OS=Betula verrucosa PE=2 SV=1	25	19	0.395929	1.59162	3.7973	0.000146279	0.00439665	0.00393408	TRUE
CCall_contig12907_v2	1400	AC454_contig31198_v3	CCall_contig12907_v2_2_ORF1	IPR001461|IPR009007	Peptidase A1|Peptidase aspartic, catalytic	tr|B9HQS1|B9HQS1_POPTR	Predicted protein (Fragment) OS=Populus trichocarpa GN=POPTRDRAFT_875730 PE=4 SV=1	16	10	0.678072	1.87377	3.40565	0.000660066	0.0150864	0.0134934	TRUE
CCall_contig13189_v2	273	AC454_contig32743_v3	-	-	-	tr|B9IDS0|B9IDS0_POPTR	Predicted protein OS=Populus trichocarpa GN=POPTRDRAFT_732899 PE=4 SV=1	7	1	2.80735	4.00305	3.32746	0.000876426	0.0188632	0.0166793	TRUE
CCall_contig13461_v2	414	AC454_contig2698_v3	-	-	-	tr|Q9M461|Q9M461_PRUPE	Plasma membrane H+ ATPase OS=Prunus persica GN=PPA2 PE=2 SV=1	13	7	0.893085	2.08878	3.2969	0.000977599	0.0205904	0.0184168	TRUE
CCall_contig13717_v2	1331	AC454_contig29541_v3	CCall_contig13717_v2_4_ORF2	IPR001128	Cytochrome P450	tr|B9HWV8|B9HWV8_POPTR	Cytochrome P450 OS=Populus trichocarpa GN=CYP749A9 PE=3 SV=1	13	7	0.893085	2.08878	3.2969	0.000977599	0.0205904	0.0184168	TRUE
CCall_contig14020_v2	798	AC454_contig27191_v3	-	-	-	tr|B9H925|B9H925_POPTR	Predicted protein OS=Populus trichocarpa GN=POPTRDRAFT_652586 PE=3 SV=1	17	11	0.628031	1.82373	3.44648	0.000567948	0.0130879	0.0117008	TRUE
CCall_contig15376_v2	350	AC454_contig23244_v3	-	-	-	tr|B9GET0|B9GET0_POPTR	Predicted protein (Fragment) OS=Populus trichocarpa GN=POPTRDRAFT_172834 PE=4 SV=1	7	1	2.80735	4.00305	3.32746	0.000876426	0.0188632	0.0166793	TRUE
CCall_contig15714_v2	945	AC454_contig34264_v3	CCall_contig15714_v2_5_ORF1	IPR000743|IPR006626|IPR012334	Glycoside hydrolase, family 28|Parallel beta-helix repeat|Pectin lyase fold	tr|B9RZX1|B9RZX1_RICCO	Polygalacturonase, putative OS=Ricinus communis GN=RCOM_1002690 PE=3 SV=1	19	13	0.547488	1.74318	3.53162	0.000413022	0.0102705	0.00918561	TRUE
CCall_contig1750_v2	415	AC454_contig43834_v3	-	-	-	tr|B9RYQ3|B9RYQ3_RICCO	ATP-dependent transporter, putative OS=Ricinus communis GN=RCOM_1312550 PE=3 SV=1	7	1	2.80735	4.00305	3.32746	0.000876426	0.0188632	0.0166793	TRUE
CCall_contig18133_v2	310	AC454_contig43497_v3	-	-	-	-	-	7	1	2.80735	4.00305	3.32746	0.000876426	0.0188632	0.0166793	TRUE
CCall_contig18162_v2	1348	AC454_contig10416_v3	CCall_contig18162_v2_2_ORF2	IPR006904	Protein of unknown function DUF716	tr|B9GYI2|B9GYI2_POPTR	Predicted protein OS=Populus trichocarpa GN=POPTRDRAFT_555238 PE=4 SV=1	14	8	0.807355	2.00305	3.33004	0.000868341	0.0189036	0.0166793	TRUE
CCall_contig18339_v2	653	AC454_contig2264_v3	CCall_contig18339_v2_2_ORF1	IPR002016	Haem peroxidase, plant/fungal/bacterial	tr|B9SGY3|B9SGY3_RICCO	Peroxidase 73, putative OS=Ricinus communis GN=RCOM_0578390 PE=4 SV=1	7	1	2.80735	4.00305	3.32746	0.000876426	0.0188632	0.0166793	TRUE
CCall_contig20072_v2	1207	AC454_contig41676_v3	CCall_contig20072_v2_3_ORF2	IPR005764|IPR000836	Adenine phosphoribosyl transferase|Phosphoribosyltransferase	tr|B9R714|B9R714_RICCO	Adenine phosphoribosyltransferase, putative OS=Ricinus communis GN=RCOM_1587610 PE=4 SV=1	59	53	0.154723	1.35042	5.16104	2.46e-07	1.53e-05	1.37e-05	TRUE
CCall_contig20441_v2	2110	AC454_contig14985_v3	-	-	-	tr|B9SJW8|B9SJW8_RICCO	ATP binding protein, putative OS=Ricinus communis GN=RCOM_0576890 PE=4 SV=1	54	48	0.169925	1.36562	4.97991	6.36e-07	3.58e-05	3.2e-05	TRUE
CCall_contig2164_v2	1111	AC454_contig16911_v3	CCall_contig2164_v2_5_ORF2	IPR016125|IPR000816	Peptidase C15, pyroglutamyl peptidase I-like|Peptidase C15, pyroglutamyl peptidase I	tr|A7PRL3|A7PRL3_VITVI	Chromosome chr14 scaffold_27, whole genome shotgun sequence OS=Vitis vinifera GN=GSVIVT00022549001 PE=4 SV=1	65	59	0.139725	1.33542	5.37094	7.83e-08	5.31e-06	4.75e-06	TRUE
CCall_contig23036_v2	1104	AC454_contig20266_v3	CCall_contig23036_v2_2_ORF1	IPR013210|IPR001611	Leucine-rich repeat, N-terminal|Leucine-rich repeat	tr|B9SNC0|B9SNC0_RICCO	Serine-threonine protein kinase, plant-type, putative OS=Ricinus communis GN=RCOM_0174740 PE=4 SV=1	74	68	0.121991	1.31769	5.67212	1.41e-08	1.08e-06	9.64e-07	TRUE
CCall_contig24263_v2	861	AC454_contig14582_v3	CCall_contig24263_v2_1_ORF2	IPR002083	MATH	tr|B9MUD4|B9MUD4_POPTR	Predicted protein OS=Populus trichocarpa GN=POPTRDRAFT_676660 PE=4 SV=1	15	9	0.736966	1.93266	3.36661	0.000760983	0.0167726	0.0150017	TRUE
CCall_contig24916_v2	303	AC454_contig3381_v3	-	-	-	tr|A7R0A2|A7R0A2_VITVI	Chromosome undetermined scaffold_301, whole genome shotgun sequence OS=Vitis vinifera GN=GSVIVT00011355001 PE=4 SV=1	7	1	2.80735	4.00305	3.32746	0.000876426	0.0188632	0.0166793	TRUE
CCall_contig2496_v2	727	AC454_contig29047_v3	-	-	-	tr|B9S071|B9S071_RICCO	Ferric-chelate reductase, putative OS=Ricinus communis GN=RCOM_1299860 PE=4 SV=1	16	10	0.678072	1.87377	3.40565	0.000660066	0.0150864	0.0134934	TRUE
CCall_contig26739_v2	1223	AC454_contig17823_v3	-	-	-	tr|B9S0W5|B9S0W5_RICCO	Uridine kinase OS=Ricinus communis GN=RCOM_1538500 PE=3 SV=1	27	21	0.36257	1.55827	3.88598	0.00010192	0.00324897	0.0029054	TRUE
CCall_contig28062_v2	516	AC454_contig11966_v3	-	-	-	tr|B9RFS3|B9RFS3_RICCO	Flap endonuclease-1, putative OS=Ricinus communis GN=RCOM_1436990 PE=4 SV=1	7	1	2.80735	4.00305	3.32746	0.000876426	0.0188632	0.0166793	TRUE
CCall_contig31876_v2	571	AC454_contig17591_v3	-	-	-	tr|B3L500|B3L500_PLAKH	Putative uncharacterized protein OS=Plasmodium knowlesi (strain H) GN=PKH_091710 PE=4 SV=1	7	1	2.80735	4.00305	3.32746	0.000876426	0.0188632	0.0166793	TRUE
CCall_contig35622_v2	338	AC454_contig43720_v3	CCall_contig35622_v2_4_ORF1	IPR006603	Cystinosin/ERS1p repeat	tr|A7NU14|A7NU14_VITVI	Chromosome chr18 scaffold_1, whole genome shotgun sequence OS=Vitis vinifera GN=GSVIVT00014878001 PE=4 SV=1	7	1	2.80735	4.00305	3.32746	0.000876426	0.0188632	0.0166793	TRUE
CCall_contig3572_v2	1870	AC454_contig22226_v3	CCall_contig3572_v2_6_ORF1	IPR001128|IPR017972	Cytochrome P450|Cytochrome P450, conserved site	tr|A7PCP2|A7PCP2_VITVI	Chromosome chr17 scaffold_12, whole genome shotgun sequence OS=Vitis vinifera GN=GSVIVT00015946001 PE=3 SV=1	29	23	0.334419	1.53011	3.97393	7.07e-05	0.00236431	0.00211422	TRUE
CCall_contig3742_v2	621	AC454_contig18501_v3	CCall_contig3742_v2_1_ORF1	IPR000793	ATPase, F1/V1/A1 complex, alpha/beta subunit, C-terminal	tr|A7P3H0|A7P3H0_VITVI	ATP synthase subunit beta OS=Vitis vinifera GN=GSVIVT00030440001 PE=3 SV=1	37	31	0.255257	1.45095	4.31533	1.59e-05	0.000655456	0.000586496	TRUE
CCall_contig39986_v2	962	AC454_contig1160_v3	CCall_contig39986_v2_3_ORF2	IPR000010	Proteinase inhibitor I25, cystatin	tr|Q9ZRP6|Q9ZRP6_CASSA	Cystatin OS=Castanea sativa PE=4 SV=1	39	33	0.241008	1.4367	4.39778	1.09e-05	0.000469431	0.000420042	TRUE
CCall_contig41125_v2	1081	AC454_contig25430_v3	CCall_contig41125_v2_6_ORF1	IPR001662	Translation elongation factor EF1B, gamma chain, conserved	tr|B9IQD1|B9IQD1_POPTR	Predicted protein OS=Populus trichocarpa GN=POPTRDRAFT_836101 PE=4 SV=1	14	8	0.807355	2.00305	3.33004	0.000868341	0.0189036	0.0166793	TRUE
CCall_contig41763_v2	796	AC454_contig7919_v3	CCall_contig41763_v2_1_ORF1	IPR001789	Signal transduction response regulator, receiver region	tr|B9RGB1|B9RGB1_RICCO	Two-component response regulator ARR8, putative OS=Ricinus communis GN=RCOM_1452640 PE=4 SV=1	7	1	2.80735	4.00305	3.32746	0.000876426	0.0188632	0.0166793	TRUE
CCall_contig42105_v2	331	AC454_contig17150_v3	-	-	-	-	-	7	1	2.80735	4.00305	3.32746	0.000876426	0.0188632	0.0166793	TRUE
CCall_contig42753_v2	1179	AC454_contig44949_v3	CCall_contig42753_v2_1_ORF2	IPR005062	SAC3/GANP/Nin1/mts3/eIF-3 p25	tr|A7QU47|A7QU47_VITVI	Chromosome chr2 scaffold_176, whole genome shotgun sequence OS=Vitis vinifera GN=GSVIVT00006696001 PE=4 SV=1	26	20	0.378512	1.57421	3.84171	0.000122179	0.00377917	0.00338157	TRUE
CCall_contig43060_v2	512	AC454_contig45050_v3	CCall_contig43060_v2_1_ORF1	IPR008030	NmrA-like	tr|B5L530|B5L530_9ROSI	Phenylcoumaran benzylic ether reductase-like protein OS=Linum strictum subsp. corymbulosum PE=2 SV=1	7	1	2.80735	4.00305	3.32746	0.000876426	0.0188632	0.0166793	TRUE
CCall_contig44059_v2	2232	AC454_contig16832_v3	CCall_contig44059_v2_4_ORF2	IPR002290|IPR017442	Serine/threonine-protein kinase domain|Serine/threonine-protein kinase-like domain	tr|A7NZT6|A7NZT6_VITVI	Chromosome chr6 scaffold_3, whole genome shotgun sequence OS=Vitis vinifera GN=GSVIVT00024640001 PE=4 SV=1	29	23	0.334419	1.53011	3.97393	7.07e-05	0.00236431	0.00211422	TRUE
CCall_contig44442_v2	443	AC454_contig32150_v3	-	-	-	tr|B9IQ17|B9IQ17_POPTR	Predicted protein OS=Populus trichocarpa GN=POPTRDRAFT_665578 PE=4 SV=1	14	8	0.807355	2.00305	3.33004	0.000868341	0.0189036	0.0166793	TRUE
CCall_contig44501_v2	373	AC454_contig30854_v3	CCall_contig44501_v2_3_ORF1	IPR001471	Pathogenesis-related transcriptional factor/ERF, DNA-binding	tr|A7QPP3|A7QPP3_VITVI	Chromosome chr10 scaffold_138, whole genome shotgun sequence OS=Vitis vinifera GN=GSVIVT00003018001 PE=4 SV=1	7	1	2.80735	4.00305	3.32746	0.000876426	0.0188632	0.0166793	TRUE
CCall_contig44546_v2	961	AC454_contig28904_v3	CCall_contig44546_v2_4_ORF2	IPR006222|IPR013977	Glycine cleavage T-protein, N-terminal|Glycine cleavage T-protein, C-terminal barrel	tr|A7R049|A7R049_VITVI	Aminomethyltransferase OS=Vitis vinifera GN=GSVIVT00010970001 PE=3 SV=1	17	11	0.628031	1.82373	3.44648	0.000567948	0.0130879	0.0117008	TRUE
CCall_contig45019_v2	845	AC454_contig14168_v3	CCall_contig45019_v2_6_ORF2	IPR002733	AMMECR1	tr|B9HKN6|B9HKN6_POPTR	Predicted protein OS=Populus trichocarpa GN=POPTRDRAFT_720468 PE=4 SV=1	14	8	0.807355	2.00305	3.33004	0.000868341	0.0189036	0.0166793	TRUE
CCall_contig46544_v2	733	AC454_contig25684_v3	CCall_contig46544_v2_1_ORF1	IPR005746|IPR013766|IPR012335	Thioredoxin|Thioredoxin domain|Thioredoxin fold	tr|A7PJ26|A7PJ26_VITVI	Chromosome chr12 scaffold_18, whole genome shotgun sequence OS=Vitis vinifera GN=GSVIVT00018570001 PE=4 SV=1	14	8	0.807355	2.00305	3.33004	0.000868341	0.0189036	0.0166793	TRUE
CCall_contig47782_v2	343	AC454_contig13761_v3	-	-	-	-	-	7	1	2.80735	4.00305	3.32746	0.000876426	0.0188632	0.0166793	TRUE
CCall_contig47902_v2	870	AC454_contig10448_v3	-	-	-	tr|Q9LVZ2|Q9LVZ2_ARATH	Similarity to unknown protein OS=Arabidopsis thaliana PE=4 SV=1	17	11	0.628031	1.82373	3.44648	0.000567948	0.0130879	0.0117008	TRUE
CCall_contig48226_v2	894	AC454_contig35011_v3	-	-	-	tr|Q4LDF9|Q4LDF9_PEA	Outer envelope protein OS=Pisum sativum GN=OEP37 PE=2 SV=1	7	1	2.80735	4.00305	3.32746	0.000876426	0.0188632	0.0166793	TRUE
CCall_contig4879_v2	265	AC454_contig16565_v3	-	-	-	-	-	7	1	2.80735	4.00305	3.32746	0.000876426	0.0188632	0.0166793	TRUE
CCall_contig6884_v2	1361	AC454_contig23352_v3	CCall_contig6884_v2_6_ORF1	IPR000132|IPR003010	Nitrilase/cyanide hydratase, conserved site|Nitrilase/cyanide hydratase and apolipoprotein N-acyltransferase	sp|Q42966|NRL4B_TOBAC	Bifunctional nitrilase/nitrile hydratase NIT4B OS=Nicotiana tabacum GN=NIT4B PE=2 SV=1	27	21	0.36257	1.55827	3.88598	0.00010192	0.00324897	0.0029054	TRUE
CCall_contig7508_v2	676	AC454_contig1238_v3	CCall_contig7508_v2_3_ORF2	IPR000289|IPR012340	Ribosomal protein S28e|Nucleic acid-binding, OB-fold	tr|B9S469|B9S469_RICCO	Ribosomal protein S28, putative OS=Ricinus communis GN=RCOM_0037190 PE=4 SV=1	72	66	0.125531	1.32123	5.60651	2.06e-08	1.52e-06	1.36e-06	TRUE
CCall_contig8069_v2	276	AC454_contig11246_v3	-	-	-	-	-	7	1	2.80735	4.00305	3.32746	0.000876426	0.0188632	0.0166793	TRUE
CCall_contig8332_v2	977	AC454_contig33401_v3	CCall_contig8332_v2_4_ORF2	IPR005123	Oxoglutarate/iron-dependent oxygenase	tr|A7PPB3|A7PPB3_VITVI	Chromosome chr8 scaffold_23, whole genome shotgun sequence OS=Vitis vinifera GN=GSVIVT00021584001 PE=3 SV=1	15	9	0.736966	1.93266	3.36661	0.000760983	0.0167726	0.0150017	TRUE
CCall_contig9076_v2	621	AC454_contig1358_v3	CCall_contig9076_v2_1_ORF2	IPR008195	Ribosomal protein L34e	tr|Q6L414|Q6L414_SOLDE	60S ribosomal protein L34, putative OS=Solanum demissum GN=SDM1_29t00008 PE=4 SV=1	30	24	0.321928	1.51762	4.01756	5.88e-05	0.00205718	0.00183866	TRUE
CCall_contig9521_v2	468	AC454_contig234_v3	CCall_contig9521_v2_2_ORF1	IPR000077	Ribosomal protein L39e	tr|B9SC04|B9SC04_RICCO	Ribosomal protein L39e, putative OS=Ricinus communis GN=RCOM_0701310 PE=4 SV=1	14	8	0.807355	2.00305	3.33004	0.000868341	0.0189036	0.0166793	TRUE
CCall_contig9758_v2	1117	AC454_contig38809_v3	CCall_contig9758_v2_3_ORF2	IPR002529|IPR011234	Fumarylacetoacetase, C-terminal-like|Fumarylacetoacetase, C-terminal-related	tr|Q93ZE5|Q93ZE5_ARATH	AT4g15940/dl4011w OS=Arabidopsis thaliana PE=2 SV=1	18	12	0.584963	1.78066	3.48859	0.000485576	0.0114074	0.0102072	TRUE
CCall_contig10314_v2	1393	AC454_contig22749_v3	CCall_contig10314_v2_6_ORF1	IPR013819	Lipoxygenase, C-terminal	tr|Q93YI8|Q93YI8_CORAV	Lipoxygenase OS=Corylus avellana GN=lox PE=3 SV=1	31	24	0.369234	1.56493	4.17689	2.96e-05	0.00111138	0.000993751	TRUE
CCall_contig10431_v2	368	AC454_contig43504_v3	-	-	-	tr|B9T655|B9T655_RICCO	Putative uncharacterized protein OS=Ricinus communis GN=RCOM_0415020 PE=4 SV=1	9	2	2.16993	3.36562	3.54268	0.00039609	0.0099566	0.00886712	TRUE
CCall_contig10483_v2	721	AC454_contig700_v3	CCall_contig10483_v2_3_ORF2	IPR015023	Protein of unknown function DUF1909	tr|A9PA34|A9PA34_POPTR	Predicted protein OS=Populus trichocarpa GN=POPTRDRAFT_816453 PE=4 SV=1	26	19	0.452512	1.64821	3.97105	7.16e-05	0.00238852	0.00213674	TRUE
CCall_contig11023_v2	536	-	-	-	-	-	-	10	3	1.73697	2.93266	3.50745	0.000452428	0.0110844	0.00990448	TRUE
CCall_contig1226_v2	477	AC454_contig29222_v3	-	-	-	tr|A7PXS5|A7PXS5_VITVI	Chromosome chr15 scaffold_37, whole genome shotgun sequence OS=Vitis vinifera GN=GSVIVT00026155001 PE=4 SV=1	10	3	1.73697	2.93266	3.50745	0.000452428	0.0110844	0.00990448	TRUE
CCall_contig13838_v2	357	AC454_contig2148_v3	CCall_contig13838_v2_6_ORF1	IPR005132	Rare lipoprotein A	tr|B9IM55|B9IM55_POPTR	Predicted protein OS=Populus trichocarpa GN=POPTRDRAFT_669494 PE=4 SV=1	7	0	3.80735	5.00305	3.49702	0.000470486	0.0113903	0.0099883	TRUE
CCall_contig13936_v2	677	AC454_contig32884_v3	CCall_contig13936_v2_5_ORF2	IPR003817	Phosphatidylserine decarboxylase-related	tr|A7Q6V5|A7Q6V5_VITVI	Chromosome chr12 scaffold_57, whole genome shotgun sequence OS=Vitis vinifera GN=GSVIVT00031553001 PE=4 SV=1	8	1	3	4.1957	3.60598	0.000310976	0.00822971	0.00734922	TRUE
CCall_contig15560_v2	149	AC454_contig1196_v3	-	-	-	-	-	7	0	3.80735	5.00305	3.49702	0.000470486	0.0113903	0.0099883	TRUE
CCall_contig15991_v2	1573	AC454_contig33448_v3	CCall_contig15991_v2_3_ORF2	IPR000922	D-galactoside/L-rhamnose binding SUEL lectin	tr|A7P6Q6|A7P6Q6_VITVI	Beta-galactosidase OS=Vitis vinifera GN=GSVIVT00034164001 PE=3 SV=1	22	15	0.552541	1.74824	3.80791	0.000140144	0.00426043	0.00380783	TRUE
CCall_contig16000_v2	782	AC454_contig11246_v3	CCall_contig16000_v2_2_ORF3	IPR004160	Translation elongation factor EFTu/EF1A, C-terminal	-	-	12	5	1.26303	2.45873	3.49703	0.000470469	0.0114999	0.0099883	TRUE
CCall_contig16704_v2	1123	AC454_contig23038_v3	CCall_contig16704_v2_3_ORF1	IPR016040|IPR013149	NAD(P)-binding domain|Alcohol dehydrogenase, zinc-binding	tr|A5BKL3|A5BKL3_VITVI	Chromosome chr5 scaffold_72, whole genome shotgun sequence OS=Vitis vinifera GN=GSVIVT00034730001 PE=4 SV=1	17	10	0.765535	1.96123	3.61906	0.000295678	0.00788771	0.00705076	TRUE
CCall_contig17257_v2	808	AC454_contig491_v3	CCall_contig17257_v2_6_ORF3	IPR002048|IPR011992|IPR018248	Calcium-binding EF-hand|EF-Hand type|EF-Hand domain	sp|P27164|CALM3_PETHY	Calmodulin-related protein OS=Petunia hybrida GN=CAM53 PE=2 SV=2	18	11	0.710493	1.90619	3.65416	0.000258024	0.00711911	0.00637011	TRUE
CCall_contig17321_v2	458	AC454_contig2819_v3	-	-	-	tr|B9R730|B9R730_RICCO	Putative uncharacterized protein OS=Ricinus communis GN=RCOM_1588080 PE=4 SV=1	9	2	2.16993	3.36562	3.54268	0.00039609	0.0099566	0.00886712	TRUE
CCall_contig17962_v2	213	-	-	-	-	-	-	7	0	3.80735	5.00305	3.49702	0.000470486	0.0113903	0.0099883	TRUE
CCall_contig18537_v2	326	AC454_contig43786_v3	-	-	-	tr|B9IB63|B9IB63_POPTR	Putative uncharacterized protein OS=Populus trichocarpa GN=POPTRDRAFT_573245 PE=4 SV=1	8	1	3	4.1957	3.60598	0.000310976	0.00822971	0.00734922	TRUE
CCall_contig2001_v2	707	AC454_contig45050_v3	CCall_contig2001_v2_2_ORF1	IPR008030|IPR016040	NmrA-like|NAD(P)-binding domain	tr|Q3KN68|Q3KN68_VITVI	Isoflavone reductase-like protein 5 OS=Vitis vinifera GN=ifrl5 PE=2 SV=1	17	10	0.765535	1.96123	3.61906	0.000295678	0.00788771	0.00705076	TRUE
CCall_contig20603_v2	654	AC454_contig3661_v3	CCall_contig20603_v2_2_ORF1	IPR013149|IPR016040	Alcohol dehydrogenase, zinc-binding|NAD(P)-binding domain	tr|A5BKL3|A5BKL3_VITVI	Chromosome chr5 scaffold_72, whole genome shotgun sequence OS=Vitis vinifera GN=GSVIVT00034730001 PE=4 SV=1	17	10	0.765535	1.96123	3.61906	0.000295678	0.00788771	0.00705076	TRUE
CCall_contig21793_v2	264	AC454_contig39217_v3	-	-	-	tr|B9GUX7|B9GUX7_POPTR	Predicted protein OS=Populus trichocarpa GN=POPTRDRAFT_1071736 PE=4 SV=1	7	0	3.80735	5.00305	3.49702	0.000470486	0.0113903	0.0099883	TRUE
CCall_contig22113_v2	2339	AC454_contig36131_v3	CCall_contig22113_v2_5_ORF3	IPR003265|IPR003651	HhH-GPD domain|Endonuclease III-like, iron-sulphur cluster loop motif	tr|B9SY20|B9SY20_RICCO	Putative uncharacterized protein OS=Ricinus communis GN=RCOM_0436260 PE=4 SV=1	21	14	0.584963	1.78066	3.76812	0.000164479	0.00489112	0.00437408	TRUE
CCall_contig22194_v2	1688	AC454_contig41941_v3	CCall_contig22194_v2_2_ORF2	IPR013201|IPR000668	Proteinase inhibitor I29, cathepsin propeptide|Peptidase C1A, papain C-terminal	tr|B9HH86|B9HH86_POPTR	Predicted protein OS=Populus trichocarpa GN=POPTRDRAFT_802828 PE=3 SV=1	94	87	0.111645	1.30734	6.35424	2.09e-10	2.07e-08	1.85e-08	TRUE
CCall_contig23047_v2	1017	AC454_contig849_v3	CCall_contig23047_v2_1_ORF2	IPR001848|IPR005729	Ribosomal protein S10|Ribosomal protein S10, eukaryotic/archaeal	tr|B9R9P7|B9R9P7_RICCO	40S ribosomal protein S20, putative OS=Ricinus communis GN=RCOM_1499710 PE=4 SV=1	48	41	0.22741	1.42311	4.8442	1.27e-06	6.8e-05	6.08e-05	TRUE
CCall_contig23575_v2	186	AC454_contig4511_v3	-	-	-	-	-	7	0	3.80735	5.00305	3.49702	0.000470486	0.0113903	0.0099883	TRUE
CCall_contig23742_v2	109	-	-	-	-	-	-	7	0	3.80735	5.00305	3.49702	0.000470486	0.0113903	0.0099883	TRUE
CCall_contig25452_v2	1632	AC454_contig9334_v3	CCall_contig25452_v2_3_ORF1	IPR015421|IPR004839	Pyridoxal phosphate-dependent transferase, major region, subdomain 1|Aminotransferase, class I/II	tr|B9RS47|B9RS47_RICCO	Aspartate aminotransferase OS=Ricinus communis GN=RCOM_0802970 PE=3 SV=1	60	53	0.17897	1.37467	5.27583	1.32e-07	8.61e-06	7.7e-06	TRUE
CCall_contig26299_v2	106	AC454_contig42904_v3	-	-	-	-	-	7	0	3.80735	5.00305	3.49702	0.000470486	0.0113903	0.0099883	TRUE
CCall_contig2727_v2	569	AC454_contig13244_v3	CCall_contig2727_v2_1_ORF1	IPR020083|IPR000077	Ribosomal protein L39e, conserved site|Ribosomal protein L39e	tr|B9SC04|B9SC04_RICCO	Ribosomal protein L39e, putative OS=Ricinus communis GN=RCOM_0701310 PE=4 SV=1	37	30	0.302563	1.49826	4.41964	9.89e-06	0.000428516	0.000383432	TRUE
CCall_contig27381_v2	1228	AC454_contig1575_v3	CCall_contig27381_v2_3_ORF1	IPR003661|IPR003594	Signal transduction histidine kinase, subgroup 1, dimerisation/phosphoacceptor region|ATP-binding region, ATPase-like	tr|Q8VXL0|Q8VXL0_FAGSY	Ethylene receptor 1 OS=Fagus sylvatica GN=ers1 PE=2 SV=1	21	14	0.584963	1.78066	3.76812	0.000164479	0.00489112	0.00437408	TRUE
CCall_contig273_v2	954	AC454_contig31219_v3	-	-	-	-	-	15	8	0.906891	2.10259	3.55633	0.00037607	0.00972948	0.00868892	TRUE
CCall_contig29544_v2	1087	AC454_contig39334_v3	CCall_contig29544_v2_5_ORF2	IPR012280	Semialdehyde dehydrogenase, dimerisation region	tr|C5X054|C5X054_SORBI	Putative uncharacterized protein Sb01g007370 OS=Sorghum bicolor GN=Sb01g007370 PE=4 SV=1	19	12	0.662965	1.85866	3.69097	0.000223404	0.00622859	0.00557328	TRUE
CCall_contig30467_v2	307	AC454_contig7539_v3	CCall_contig30467_v2_5_ORF1	IPR015421|IPR004839	Pyridoxal phosphate-dependent transferase, major region, subdomain 1|Aminotransferase, class I/II	tr|O82679|O82679_CITSI	ACC synthase OS=Citrus sinensis GN=acs-1 PE=2 SV=1	7	0	3.80735	5.00305	3.49702	0.000470486	0.0113903	0.0099883	TRUE
CCall_contig30475_v2	230	AC454_contig2046_v3	-	-	-	-	-	7	0	3.80735	5.00305	3.49702	0.000470486	0.0113903	0.0099883	TRUE
CCall_contig31109_v2	927	AC454_contig29500_v3	CCall_contig31109_v2_3_ORF1	IPR012301|IPR012302|IPR016040	Malic enzyme, N-terminal|Malic enzyme, NAD-binding|NAD(P)-binding domain	tr|O24550|O24550_VITVI	Malic enzyme OS=Vitis vinifera GN=VVME2 PE=2 SV=1	15	8	0.906891	2.10259	3.55633	0.00037607	0.00972948	0.00868892	TRUE
CCall_contig33240_v2	135	AC454_contig1192_v3	-	-	-	tr|B9ICR6|B9ICR6_POPTR	Predicted protein OS=Populus trichocarpa GN=POPTRDRAFT_575649 PE=4 SV=1	7	0	3.80735	5.00305	3.49702	0.000470486	0.0113903	0.0099883	TRUE
CCall_contig33437_v2	485	AC454_contig12360_v3	CCall_contig33437_v2_3_ORF1	IPR002068	Heat shock protein Hsp20	tr|B4UW51|B4UW51_ARAHY	Class II small heat shock protein Le-HSP17.6 (Fragment) OS=Arachis hypogaea PE=2 SV=1	9	2	2.16993	3.36562	3.54268	0.00039609	0.0099566	0.00886712	TRUE
CCall_contig34329_v2	706	AC454_contig14956_v3	-	-	-	tr|A7PUG7|A7PUG7_VITVI	Chromosome chr7 scaffold_31, whole genome shotgun sequence OS=Vitis vinifera GN=GSVIVT00023793001 PE=4 SV=1	9	2	2.16993	3.36562	3.54268	0.00039609	0.0099566	0.00886712	TRUE
CCall_contig36415_v2	241	AC454_contig14379_v3	CCall_contig36415_v2_6_ORF1	IPR013781|IPR001360	Glycoside hydrolase, subgroup, catalytic core|Glycoside hydrolase, family 1	tr|A8TVR1|A8TVR1_MEDTR	Beta-glucosidase G4 OS=Medicago truncatula PE=2 SV=1	7	0	3.80735	5.00305	3.49702	0.000470486	0.0113903	0.0099883	TRUE
CCall_contig3763_v2	1018	AC454_contig29948_v3	CCall_contig3763_v2_1_ORF2	IPR004698|IPR003689	Zinc/iron permease, fungal/plant|Zinc/iron permease	tr|B9RL85|B9RL85_RICCO	Zinc/iron transporter, putative OS=Ricinus communis GN=RCOM_1668730 PE=4 SV=1	10	3	1.73697	2.93266	3.50745	0.000452428	0.0110844	0.00990448	TRUE
CCall_contig38550_v2	838	AC454_contig12501_v3	CCall_contig38550_v2_6_ORF2	IPR004045|IPR004046|IPR012335|IPR010987	Glutathione S-transferase, N-terminal|Glutathione S-transferase, C-terminal|Thioredoxin fold|Glutathione S-transferase, C-terminal-like	tr|A7QU21|A7QU21_VITVI	Chromosome undetermined scaffold_175, whole genome shotgun sequence OS=Vitis vinifera GN=GSVIVT00006659001 PE=4 SV=1	8	1	3	4.1957	3.60598	0.000310976	0.00822971	0.00734922	TRUE
CCall_contig38552_v2	571	-	-	-	-	-	-	7	0	3.80735	5.00305	3.49702	0.000470486	0.0113903	0.0099883	TRUE
CCall_contig38910_v2	1347	AC454_contig18372_v3	-	-	-	-	-	22	15	0.552541	1.74824	3.80791	0.000140144	0.00426043	0.00380783	TRUE
CCall_contig39650_v2	1802	AC454_contig6119_v3	CCall_contig39650_v2_2_ORF2	IPR001128	Cytochrome P450	tr|A5BLL1|A5BLL1_VITVI	Putative uncharacterized protein OS=Vitis vinifera GN=VITISV_042049 PE=3 SV=1	11	4	1.45943	2.65513	3.49461	0.00047476	0.0111929	0.0100064	TRUE
CCall_contig40259_v2	175	AC454_contig27201_v3	-	-	-	-	-	7	0	3.80735	5.00305	3.49702	0.000470486	0.0113903	0.0099883	TRUE
CCall_contig41608_v2	1660	AC454_contig21669_v3	-	-	-	tr|Q9C750|Q9C750_ARATH	Putative uncharacterized protein F12P21.8 OS=Arabidopsis thaliana GN=F12P21.8 PE=4 SV=1	15	8	0.906891	2.10259	3.55633	0.00037607	0.00972948	0.00868892	TRUE
CCall_contig41744_v2	676	AC454_contig12237_v3	-	-	-	tr|B9MT29|B9MT29_POPTR	Predicted protein OS=Populus trichocarpa GN=POPTRDRAFT_589331 PE=4 SV=1	9	2	2.16993	3.36562	3.54268	0.00039609	0.0099566	0.00886712	TRUE
CCall_contig41770_v2	688	AC454_contig20787_v3	CCall_contig41770_v2_1_ORF1	IPR013120	Male sterility, NAD-binding	tr|B9IID5|B9IID5_POPTR	Predicted protein OS=Populus trichocarpa GN=POPTRDRAFT_576417 PE=4 SV=1	9	2	2.16993	3.36562	3.54268	0.00039609	0.0099566	0.00886712	TRUE
CCall_contig42058_v2	613	-	-	-	-	-	-	9	2	2.16993	3.36562	3.54268	0.00039609	0.0099566	0.00886712	TRUE
CCall_contig42101_v2	327	AC454_contig39143_v3	-	-	-	tr|A7QY25|A7QY25_VITVI	Chromosome undetermined scaffold_237, whole genome shotgun sequence OS=Vitis vinifera GN=GSVIVT00009522001 PE=4 SV=1	9	2	2.16993	3.36562	3.54268	0.00039609	0.0099566	0.00886712	TRUE
CCall_contig42167_v2	636	AC454_contig36758_v3	CCall_contig42167_v2_4_ORF1	IPR010729	Ribosomal protein L47, mitochondrial	tr|A9PBH0|A9PBH0_POPTR	Predicted protein OS=Populus trichocarpa GN=POPTRDRAFT_731548 PE=2 SV=1	11	4	1.45943	2.65513	3.49461	0.00047476	0.0111929	0.0100064	TRUE
CCall_contig43383_v2	700	AC454_contig5193_v3	-	-	-	-	-	10	3	1.73697	2.93266	3.50745	0.000452428	0.0110844	0.00990448	TRUE
CCall_contig43400_v2	273	AC454_contig874_v3	CCall_contig43400_v2_4_ORF1	IPR000726	Glycoside hydrolase, family 19, catalytic	tr|Q42428|Q42428_CASSA	Chitinase Ib OS=Castanea sativa PE=2 SV=1	7	0	3.80735	5.00305	3.49702	0.000470486	0.0113903	0.0099883	TRUE
CCall_contig43723_v2	751	AC454_contig45178_v3	-	-	-	tr|B9RUC8|B9RUC8_RICCO	Auxin-induced protein 5NG4, putative OS=Ricinus communis GN=RCOM_0851810 PE=4 SV=1	11	4	1.45943	2.65513	3.49461	0.00047476	0.0111929	0.0100064	TRUE
CCall_contig44577_v2	370	AC454_contig14337_v3	CCall_contig44577_v2_4_ORF2	IPR018502	Annexin repeat	tr|A9PH68|A9PH68_POPTR	Putative uncharacterized protein OS=Populus trichocarpa PE=2 SV=1	9	2	2.16993	3.36562	3.54268	0.00039609	0.0099566	0.00886712	TRUE
CCall_contig45276_v2	851	AC454_contig13706_v3	-	-	-	tr|A7Q5P6|A7Q5P6_VITVI	Chromosome undetermined scaffold_53, whole genome shotgun sequence OS=Vitis vinifera GN=GSVIVT00031037001 PE=4 SV=1	9	2	2.16993	3.36562	3.54268	0.00039609	0.0099566	0.00886712	TRUE
CCall_contig45386_v2	250	AC454_contig821_v3	CCall_contig45386_v2_1_ORF1	IPR008949|IPR005630	Terpenoid synthase|Terpene synthase, metal-binding domain	tr|B9IF04|B9IF04_POPTR	Predicted protein OS=Populus trichocarpa GN=POPTRDRAFT_575250 PE=4 SV=1	7	0	3.80735	5.00305	3.49702	0.000470486	0.0113903	0.0099883	TRUE
CCall_contig45664_v2	650	AC454_contig1648_v3	-	-	-	-	-	7	0	3.80735	5.00305	3.49702	0.000470486	0.0113903	0.0099883	TRUE
CCall_contig46205_v2	308	-	CCall_contig46205_v2_5_ORF1	IPR002007	Haem peroxidase, animal	tr|B9RUD2|B9RUD2_RICCO	Oxidoreductase, putative OS=Ricinus communis GN=RCOM_0851850 PE=4 SV=1	7	0	3.80735	5.00305	3.49702	0.000470486	0.0113903	0.0099883	TRUE
CCall_contig47570_v2	345	AC454_contig23276_v3	CCall_contig47570_v2_1_ORF1	IPR005822	Ribosomal protein L13	tr|A7QAC2|A7QAC2_VITVI	Chromosome undetermined scaffold_70, whole genome shotgun sequence OS=Vitis vinifera GN=GSVIVT00033857001 PE=3 SV=1	20	13	0.621488	1.81718	3.72906	0.000192196	0.0054384	0.00486623	TRUE
CCall_contig48131_v2	235	-	-	-	-	-	-	7	0	3.80735	5.00305	3.49702	0.000470486	0.0113903	0.0099883	TRUE
CCall_contig48198_v2	429	AC454_contig23641_v3	CCall_contig48198_v2_6_ORF1	IPR002912	Amino acid-binding ACT	tr|B9RGY9|B9RGY9_RICCO	Aspartokinase OS=Ricinus communis GN=RCOM_1445440 PE=3 SV=1	8	1	3	4.1957	3.60598	0.000310976	0.00822971	0.00734922	TRUE
CCall_contig48262_v2	1079	AC454_contig231_v3	CCall_contig48262_v2_6_ORF1	IPR002171|IPR012340|IPR014726	Ribosomal protein L2|Nucleic acid-binding, OB-fold|Ribosomal protein L2, domain 3	tr|A7QDZ9|A7QDZ9_VITVI	Chromosome chr4 scaffold_83, whole genome shotgun sequence OS=Vitis vinifera GN=GSVIVT00036802001 PE=4 SV=1	43	36	0.25634	1.45204	4.65473	3.24e-06	0.000159917	0.000143092	TRUE
CCall_contig5057_v2	207	AC454_contig1070_v3	-	-	-	-	-	7	0	3.80735	5.00305	3.49702	0.000470486	0.0113903	0.0099883	TRUE
CCall_contig5217_v2	1539	AC454_contig40677_v3	CCall_contig5217_v2_4_ORF3	IPR006091|IPR006090|IPR009100|IPR009075|IPR006089|IPR013764	Acyl-CoA oxidase/dehydrogenase, central region|Acyl-CoA oxidase/dehydrogenase, type 1|Acyl-CoA dehydrogenase/oxidase|Acyl-CoA dehydrogenase/oxidase C-terminal|Acyl-CoA dehydrogenase, conserved site|Acyl-CoA oxidase/dehydrogenase, type1/2, C-terminal	tr|B9T1J4|B9T1J4_RICCO	Acyl-CoA dehydrogenase, putative OS=Ricinus communis GN=RCOM_0186930 PE=3 SV=1	31	24	0.369234	1.56493	4.17689	2.96e-05	0.00111138	0.000993751	TRUE
CCall_contig5817_v2	907	AC454_contig20724_v3	CCall_contig5817_v2_4_ORF1	IPR000530|IPR004038	Ribosomal protein S12e|Ribosomal protein L7Ae/L30e/S12e/Gadd45	tr|B9GT02|B9GT02_POPTR	40S ribosomal protein S12 OS=Populus trichocarpa GN=POPTRDRAFT_551211 PE=3 SV=1	35	28	0.321928	1.51762	4.33949	1.43e-05	0.00059382	0.000531344	TRUE
CCall_contig6413_v2	278	AC454_contig23585_v3	CCall_contig6413_v2_3_ORF1	IPR007667	Hypoxia induced protein, conserved region	tr|A7Q3S7|A7Q3S7_VITVI	Chromosome chr13 scaffold_48, whole genome shotgun sequence OS=Vitis vinifera GN=GSVIVT00029400001 PE=4 SV=1	9	2	2.16993	3.36562	3.54268	0.00039609	0.0099566	0.00886712	TRUE
CCall_contig7477_v2	1456	AC454_contig7012_v3	CCall_contig7477_v2_1_ORF2	IPR013785|IPR000262	Aldolase-type TIM barrel|FMN-dependent dehydrogenase	tr|B9ST75|B9ST75_RICCO	(S)-2-hydroxy-acid oxidase, putative OS=Ricinus communis GN=RCOM_0684810 PE=4 SV=1	33	26	0.343954	1.53965	4.25854	2.06e-05	0.000823377	0.00073675	TRUE
CCall_contig7611_v2	954	AC454_contig22380_v3	CCall_contig7611_v2_3_ORF1	IPR004873	BURP	tr|B9SHB4|B9SHB4_RICCO	Polygalacturonase-1 non-catalytic subunit beta, putative OS=Ricinus communis GN=RCOM_0528500 PE=4 SV=1	15	8	0.906891	2.10259	3.55633	0.00037607	0.00972948	0.00868892	TRUE
CCall_contig8521_v2	1274	AC454_contig44603_v3	CCall_contig8521_v2_4_ORF2	IPR008496	Protein of unknown function DUF778	tr|A9PHX8|A9PHX8_POPTR	Putative uncharacterized protein OS=Populus trichocarpa PE=2 SV=1	15	8	0.906891	2.10259	3.55633	0.00037607	0.00972948	0.00868892	TRUE
CCall_contig8863_v2	545	AC454_contig1334_v3	CCall_contig8863_v2_5_ORF1	IPR002213	UDP-glucuronosyl/UDP-glucosyltransferase	tr|B2CZL2|B2CZL2_HIEPL	Glycosyltransferase UGT72B11 OS=Hieracium pilosella PE=2 SV=1	8	1	3	4.1957	3.60598	0.000310976	0.00822971	0.00734922	TRUE
CCall_contig9195_v2	521	AC454_contig42904_v3	-	-	-	-	-	7	0	3.80735	5.00305	3.49702	0.000470486	0.0113903	0.0099883	TRUE
CCall_contig9507_v2	663	AC454_contig35886_v3	CCall_contig9507_v2_3_ORF2	IPR020576	Heat shock protein Hsp90, C-terminal	tr|B9RIT0|B9RIT0_RICCO	Heat shock protein, putative OS=Ricinus communis GN=RCOM_1582180 PE=4 SV=1	22	15	0.552541	1.74824	3.80791	0.000140144	0.00426043	0.00380783	TRUE
CCall_contig13226_v2	1358	AC454_contig41326_v3	CCall_contig13226_v2_6_ORF1	IPR000771|IPR013785	Ketose-bisphosphate aldolase, class-II|Aldolase-type TIM barrel	tr|A7PHA2|A7PHA2_VITVI	Chromosome chr17 scaffold_16, whole genome shotgun sequence OS=Vitis vinifera GN=GSVIVT00017865001 PE=4 SV=1	33	25	0.400538	1.59623	4.37196	1.23e-05	0.000516857	0.000461121	TRUE
CCall_contig15445_v2	1155	AC454_contig17038_v3	CCall_contig15445_v2_2_ORF1	IPR009768	Myosin II heavy chain-like	tr|B9H927|B9H927_POPTR	Predicted protein OS=Populus trichocarpa GN=POPTRDRAFT_865412 PE=4 SV=1	19	11	0.788496	1.98419	3.85546	0.000115514	0.00359601	0.00321579	TRUE
CCall_contig16456_v2	448	AC454_contig39548_v3	CCall_contig16456_v2_5_ORF1	IPR009439	Red chlorophyll catabolite reductase	tr|Q1ELT6|Q1ELT6_CITLA	Red chlorophyll catabolite reductase (Fragment) OS=Citrullus lanatus GN=rccr PE=2 SV=1	8	0	4	5.1957	3.75496	0.000173371	0.00508159	0.00449176	TRUE
CCall_contig16847_v2	191	AC454_contig17844_v3	CCall_contig16847_v2_5_ORF1	IPR002480	DAHP synthetase, class II	tr|O24046|O24046_MORCI	2-dehydro-3-deoxyphosphoheptonate aldolase (3-deoxy-d-arabino-heptulosonate 7-phosphate synthase) OS=Morinda citrifolia GN=DS3 PE=2 SV=1	8	0	4	5.1957	3.75496	0.000173371	0.00508159	0.00449176	TRUE
CCall_contig16952_v2	1029	AC454_contig779_v3	CCall_contig16952_v2_5_ORF1	IPR011707|IPR001117|IPR008972	Multicopper oxidase, type 3|Multicopper oxidase, type 1|Cupredoxin	tr|B9SMA8|B9SMA8_RICCO	Laccase, putative OS=Ricinus communis GN=RCOM_0298340 PE=4 SV=1	20	12	0.736966	1.93266	3.88745	0.000101302	0.00323509	0.00289473	TRUE
CCall_contig18292_v2	494	AC454_contig35981_v3	-	-	-	sp|O49852|GCSP_FLATR	Glycine dehydrogenase [decarboxylating], mitochondrial OS=Flaveria trinervia GN=GDCSPA PE=3 SV=1	10	2	2.32193	3.51762	3.8015	0.000143822	0.00434492	0.00388117	TRUE
CCall_contig19221_v2	845	AC454_contig29541_v3	CCall_contig19221_v2_4_ORF2	IPR001128	Cytochrome P450	tr|B9HWV4|B9HWV4_POPTR	Predicted protein OS=Populus trichocarpa GN=POPTRDRAFT_769775 PE=3 SV=1	8	0	4	5.1957	3.75496	0.000173371	0.00508159	0.00449176	TRUE
CCall_contig20300_v2	606	AC454_contig23038_v3	CCall_contig20300_v2_3_ORF1	IPR013149	Alcohol dehydrogenase, zinc-binding	tr|C0LNV1|C0LNV1_ARTAN	2-alkenal reductase OS=Artemisia annua GN=Dbr1 PE=2 SV=1	8	0	4	5.1957	3.75496	0.000173371	0.00508159	0.00449176	TRUE
CCall_contig20944_v2	173	-	-	-	-	-	-	8	0	4	5.1957	3.75496	0.000173371	0.00508159	0.00449176	TRUE
CCall_contig21807_v2	763	AC454_contig2657_v3	-	-	-	tr|B9REY6|B9REY6_RICCO	Phosphoprotein phosphatase, putative OS=Ricinus communis GN=RCOM_1429720 PE=4 SV=1	15	7	1.09954	2.29523	3.75471	0.000173543	0.00503113	0.00449176	TRUE
CCall_contig22265_v2	1121	AC454_contig12198_v3	CCall_contig22265_v2_2_ORF2	IPR008733	Peroxisomal biogenesis factor 11	tr|B9RDK6|B9RDK6_RICCO	Peroxisomal biogenesis factor, putative OS=Ricinus communis GN=RCOM_1613770 PE=4 SV=1	30	22	0.447459	1.64315	4.25626	2.08e-05	0.000829923	0.000742049	TRUE
CCall_contig2371_v2	691	AC454_contig1489_v3	CCall_contig2371_v2_1_ORF2	IPR001780|IPR018266	Ribosomal protein L35Ae|Ribosomal protein L35Ae, conserved site	tr|B6VC50|B6VC50_VERFO	60S ribosomal protein L35a OS=Vernicia fordii GN=RPL35A PE=4 SV=1	52	44	0.241008	1.4367	5.07823	3.81e-07	2.23e-05	2e-05	TRUE
CCall_contig23732_v2	248	AC454_contig33058_v3	-	-	-	tr|B9I636|B9I636_POPTR	Predicted protein OS=Populus trichocarpa GN=POPTRDRAFT_1096869 PE=4 SV=1	8	0	4	5.1957	3.75496	0.000173371	0.00508159	0.00449176	TRUE
CCall_contig23842_v2	215	AC454_contig17472_v3	CCall_contig23842_v2_1_ORF1	IPR001148	Carbonic anhydrase, alpha-class, catalytic domain	tr|B9MZ70|B9MZ70_POPTR	Predicted protein (Fragment) OS=Populus trichocarpa GN=POPTRDRAFT_294146 PE=4 SV=1	8	0	4	5.1957	3.75496	0.000173371	0.00508159	0.00449176	TRUE
CCall_contig259_v2	307	AC454_contig912_v3	-	-	-	-	-	9	1	3.16993	4.36562	3.86415	0.000111478	0.0035136	0.00313649	TRUE
CCall_contig26204_v2	757	AC454_contig7615_v3	CCall_contig26204_v2_2_ORF2	IPR016040	NAD(P)-binding domain	tr|A5BKL3|A5BKL3_VITVI	Chromosome chr5 scaffold_72, whole genome shotgun sequence OS=Vitis vinifera GN=GSVIVT00034730001 PE=4 SV=1	19	11	0.788496	1.98419	3.85546	0.000115514	0.00359601	0.00321579	TRUE
CCall_contig26713_v2	1433	AC454_contig36284_v3	CCall_contig26713_v2_3_ORF2	IPR018108	Mitochondrial substrate/solute carrier	tr|A9PGY1|A9PGY1_POPTR	Predicted protein OS=Populus trichocarpa GN=POPTRDRAFT_817666 PE=2 SV=1	47	39	0.269187	1.46488	4.89858	9.65e-07	5.22e-05	4.67e-05	TRUE
CCall_contig27444_v2	615	AC454_contig6_v3	CCall_contig27444_v2_1_ORF1	IPR002016	Haem peroxidase, plant/fungal/bacterial	tr|B9II98|B9II98_POPTR	Predicted protein OS=Populus trichocarpa GN=POPTRDRAFT_777213 PE=4 SV=1	12	4	1.58496	2.78066	3.74031	0.000183791	0.00522002	0.00466833	TRUE
CCall_contig27939_v2	225	-	-	-	-	-	-	8	0	4	5.1957	3.75496	0.000173371	0.00508159	0.00449176	TRUE
CCall_contig28483_v2	245	AC454_contig113_v3	-	-	-	-	-	9	1	3.16993	4.36562	3.86415	0.000111478	0.0035136	0.00313649	TRUE
CCall_contig28937_v2	600	AC454_contig43543_v3	CCall_contig28937_v2_4_ORF1	IPR018951	Fumarase C, C-terminal	tr|B9GSD7|B9GSD7_POPTR	Predicted protein OS=Populus trichocarpa GN=POPTRDRAFT_552480 PE=4 SV=1	10	2	2.32193	3.51762	3.8015	0.000143822	0.00434492	0.00388117	TRUE
CCall_contig29251_v2	584	AC454_contig44124_v3	-	-	-	-	-	34	26	0.387023	1.58272	4.41046	1.03e-05	0.000445645	0.000398759	TRUE
CCall_contig2953_v2	825	AC454_contig12992_v3	CCall_contig2953_v2_1_ORF1	IPR004910	Yippee-like protein	tr|Q0INB8|Q0INB8_ORYSJ	Os12g0484700 protein OS=Oryza sativa subsp. japonica GN=Os12g0484700 PE=4 SV=1	12	4	1.58496	2.78066	3.74031	0.000183791	0.00522002	0.00466833	TRUE
CCall_contig30511_v2	1418	AC454_contig8192_v3	CCall_contig30511_v2_4_ORF1	IPR001563	Peptidase S10, serine carboxypeptidase	tr|A7PT95|A7PT95_VITVI	Chromosome chr8 scaffold_29, whole genome shotgun sequence OS=Vitis vinifera GN=GSVIVT00023266001 PE=4 SV=1	21	13	0.691878	1.88757	3.92104	8.82e-05	0.00282919	0.00253153	TRUE
CCall_contig31459_v2	159	-	-	-	-	-	-	8	0	4	5.1957	3.75496	0.000173371	0.00508159	0.00449176	TRUE
CCall_contig32256_v2	785	AC454_contig25893_v3	CCall_contig32256_v2_4_ORF3	IPR008207	Signal transduction histidine kinase, phosphotransfer (Hpt) region	tr|B9RSW5|B9RSW5_RICCO	Histidine-containing phosphotransfer protein, putative OS=Ricinus communis GN=RCOM_0679080 PE=4 SV=1	8	0	4	5.1957	3.75496	0.000173371	0.00508159	0.00449176	TRUE
CCall_contig32865_v2	745	AC454_contig5967_v3	CCall_contig32865_v2_4_ORF1	IPR001077	O-methyltransferase, family 2	tr|B9RYX5|B9RYX5_RICCO	O-methyltransferase, putative OS=Ricinus communis GN=RCOM_1314480 PE=4 SV=1	17	9	0.917538	2.11323	3.79817	0.000145768	0.00438624	0.00392477	TRUE
CCall_contig3338_v2	850	AC454_contig992_v3	CCall_contig3338_v2_2_ORF1	IPR004045|IPR017933|IPR010987|IPR012336|IPR012335	Glutathione S-transferase, N-terminal|Glutathione S-transferase/chloride channel, C-terminal|Glutathione S-transferase, C-terminal-like|Thioredoxin-like fold|Thioredoxin fold	tr|A7QED8|A7QED8_VITVI	Chromosome chr1 scaffold_84, whole genome shotgun sequence OS=Vitis vinifera GN=GSVIVT00036965001 PE=4 SV=1	10	2	2.32193	3.51762	3.8015	0.000143822	0.00434492	0.00388117	TRUE
CCall_contig3495_v2	388	AC454_contig39349_v3	CCall_contig3495_v2_1_ORF1	IPR002016|IPR010255	Haem peroxidase, plant/fungal/bacterial|Haem peroxidase	tr|B9N128|B9N128_POPTR	Predicted protein OS=Populus trichocarpa GN=POPTRDRAFT_836853 PE=4 SV=1	8	0	4	5.1957	3.75496	0.000173371	0.00508159	0.00449176	TRUE
CCall_contig35157_v2	475	AC454_contig1596_v3	CCall_contig35157_v2_1_ORF1	IPR012287|IPR014778|IPR001005	Homeodomain-related|Myb, DNA-binding|SANT, DNA-binding	tr|B9H8L9|B9H8L9_POPTR	Predicted protein OS=Populus trichocarpa GN=MYB190 PE=4 SV=1	8	0	4	5.1957	3.75496	0.000173371	0.00508159	0.00449176	TRUE
CCall_contig36347_v2	1159	AC454_contig44227_v3	CCall_contig36347_v2_3_ORF1	IPR005946|IPR000836	Phosphoribosyl pyrophosphokinase|Phosphoribosyltransferase	tr|B9GT35|B9GT35_POPTR	Predicted protein OS=Populus trichocarpa GN=POPTRDRAFT_816182 PE=3 SV=1	11	3	1.87447	3.07016	3.76045	0.000169611	0.00502964	0.00449176	TRUE
CCall_contig36919_v2	272	AC454_contig4367_v3	-	-	-	tr|Q1I1D8|Q1I1D8_CITSI	Glutamate decarboxylase OS=Citrus sinensis PE=2 SV=1	8	0	4	5.1957	3.75496	0.000173371	0.00508159	0.00449176	TRUE
CCall_contig37224_v2	188	AC454_contig7953_v3	-	-	-	-	-	8	0	4	5.1957	3.75496	0.000173371	0.00508159	0.00449176	TRUE
CCall_contig38530_v2	340	AC454_contig36373_v3	-	-	-	tr|B9RRB8|B9RRB8_RICCO	12-oxophytodienoate reductase opr, putative OS=Ricinus communis GN=RCOM_0712140 PE=4 SV=1	9	1	3.16993	4.36562	3.86415	0.000111478	0.0035136	0.00313649	TRUE
CCall_contig38683_v2	1087	AC454_contig22226_v3	CCall_contig38683_v2_4_ORF2	IPR001128	Cytochrome P450	tr|A7QVJ6|A7QVJ6_VITVI	Chromosome chr16 scaffold_189, whole genome shotgun sequence OS=Vitis vinifera GN=GSVIVT00007390001 PE=3 SV=1	30	22	0.447459	1.64315	4.25626	2.08e-05	0.000829923	0.000742049	TRUE
CCall_contig40415_v2	777	AC454_contig4362_v3	-	-	-	-	-	14	6	1.22239	2.41809	3.74105	0.000183252	0.00521586	0.0046646	TRUE
CCall_contig41927_v2	763	AC454_contig292_v3	CCall_contig41927_v2_5_ORF2	IPR002671	Ribosomal protein L22e	tr|A9PCU0|A9PCU0_POPTR	Putative uncharacterized protein OS=Populus trichocarpa PE=2 SV=1	66	58	0.186413	1.38211	5.55618	2.76e-08	1.99e-06	1.78e-06	TRUE
CCall_contig42038_v2	884	AC454_contig7012_v3	CCall_contig42038_v2_3_ORF1	IPR000262|IPR013785	FMN-dependent dehydrogenase|Aldolase-type TIM barrel	tr|B9ST75|B9ST75_RICCO	(S)-2-hydroxy-acid oxidase, putative OS=Ricinus communis GN=RCOM_0684810 PE=4 SV=1	24	16	0.584963	1.78066	4.02831	5.62e-05	0.00197706	0.00176905	TRUE
CCall_contig42412_v2	436	AC454_contig9908_v3	CCall_contig42412_v2_2_ORF1	IPR012001|IPR012000	Thiamine pyrophosphate enzyme, N-terminal TPP binding region|Thiamine pyrophosphate enzyme, central region	tr|Q8H9C6|Q8H9C6_SOLTU	Pyruvate decarboxylase (Fragment) OS=Solanum tuberosum GN=StPDC PE=2 SV=1	9	1	3.16993	4.36562	3.86415	0.000111478	0.0035136	0.00313649	TRUE
CCall_contig42758_v2	352	AC454_contig33901_v3	-	-	-	tr|A7QV95|A7QV95_VITVI	Chromosome undetermined scaffold_186, whole genome shotgun sequence OS=Vitis vinifera GN=GSVIVT00007249001 PE=3 SV=1	10	2	2.32193	3.51762	3.8015	0.000143822	0.00434492	0.00388117	TRUE
CCall_contig43721_v2	1549	AC454_contig1770_v3	CCall_contig43721_v2_5_ORF2	IPR005804	Fatty acid desaturase, type 1	tr|Q9LLL7|Q9LLL7_SESIN	Microsomal oleic acid desaturase OS=Sesamum indicum GN=FAD2 PE=2 SV=1	16	8	1	2.1957	3.77423	0.000160505	0.0047917	0.00428385	TRUE
CCall_contig44680_v2	1278	AC454_contig42242_v3	CCall_contig44680_v2_5_ORF2	IPR001509|IPR016040	NAD-dependent epimerase/dehydratase|NAD(P)-binding domain	tr|B9GPN4|B9GPN4_POPTR	Predicted protein OS=Populus trichocarpa GN=POPTRDRAFT_710668 PE=4 SV=1	18	10	0.847997	2.04369	3.8255	0.000130505	0.00400406	0.0035828	TRUE
CCall_contig45430_v2	441	AC454_contig25043_v3	-	-	-	tr|B9SAT9|B9SAT9_RICCO	Epoxide hydrolase, putative OS=Ricinus communis GN=RCOM_1178720 PE=4 SV=1	9	1	3.16993	4.36562	3.86415	0.000111478	0.0035136	0.00313649	TRUE
CCall_contig47413_v2	142	AC454_contig9579_v3	-	-	-	-	-	8	0	4	5.1957	3.75496	0.000173371	0.00508159	0.00449176	TRUE
CCall_contig47927_v2	291	AC454_contig14893_v3	CCall_contig47927_v2_5_ORF2	IPR005123	Oxoglutarate/iron-dependent oxygenase	tr|B9P6R3|B9P6R3_POPTR	Predicted protein OS=Populus trichocarpa GN=POPTRDRAFT_792968 PE=4 SV=1	8	0	4	5.1957	3.75496	0.000173371	0.00508159	0.00449176	TRUE
CCall_contig48170_v2	1163	AC454_contig14231_v3	CCall_contig48170_v2_4_ORF2	IPR001564	Nucleoside diphosphate kinase, core	tr|B9GL54|B9GL54_POPTR	Nucleoside diphosphate kinase OS=Populus trichocarpa GN=POPTRDRAFT_640355 PE=3 SV=1	23	15	0.616671	1.81237	3.99172	6.56e-05	0.00222026	0.00198667	TRUE
CCall_contig6224_v2	931	AC454_contig30734_v3	CCall_contig6224_v2_4_ORF2	IPR018255|IPR016180|IPR001197	Ribosomal protein L10e, conserved site|Ribosomal protein L10e/L16|Ribosomal protein L10e	tr|A9P8W6|A9P8W6_POPTR	Predicted protein OS=Populus trichocarpa GN=POPTRDRAFT_836143 PE=2 SV=1	41	33	0.313158	1.50885	4.67675	2.91e-06	0.00014502	0.000129763	TRUE
CCall_contig6472_v2	1277	AC454_contig27794_v3	-	-	-	tr|B9S6Z8|B9S6Z8_RICCO	Leucine-rich repeat-containing protein, putative OS=Ricinus communis GN=RCOM_1330180 PE=4 SV=1	13	5	1.37851	2.57421	3.73528	0.000187509	0.00531709	0.00475768	TRUE
CCall_contig7354_v2	469	AC454_contig44118_v3	CCall_contig7354_v2_4_ORF1	IPR006846	Ribosomal protein S30	tr|Q6K853|Q6K853_ORYSJ	Os06g0172600 protein OS=Oryza sativa subsp. japonica GN=OJ1548_F12.5 PE=4 SV=1	15	7	1.09954	2.29523	3.75471	0.000173543	0.00503113	0.00449176	TRUE
CCall_contig7401_v2	182	AC454_contig7997_v3	CCall_contig7401_v2_5_ORF1	IPR003719	Phenazine biosynthesis PhzC/PhzF protein	tr|B9S449|B9S449_RICCO	Phenazine biosynthesis protein, putative OS=Ricinus communis GN=RCOM_0558860 PE=4 SV=1	8	0	4	5.1957	3.75496	0.000173371	0.00508159	0.00449176	TRUE
CCall_contig8876_v2	219	AC454_contig30771_v3	CCall_contig8876_v2_6_ORF1	IPR013781|IPR001360	Glycoside hydrolase, subgroup, catalytic core|Glycoside hydrolase, family 1	tr|Q945G5|Q945G5_PRUSE	Prunasin hydrolase isoform PH I (Fragment) OS=Prunus serotina GN=PH-S1 PE=3 SV=1	8	0	4	5.1957	3.75496	0.000173371	0.00508159	0.00449176	TRUE
CCall_contig954_v2	460	AC454_contig9150_v3	-	-	-	-	-	14	6	1.22239	2.41809	3.74105	0.000183252	0.00521586	0.0046646	TRUE
CCall_contig10162_v2	160	AC454_contig27977_v3	-	-	-	-	-	9	0	4.16993	5.36562	3.99365	6.51e-05	0.00222208	0.00197308	TRUE
CCall_contig10225_v2	993	AC454_contig16166_v3	CCall_contig10225_v2_4_ORF1	IPR016142|IPR002020	Citrate synthase-like, large alpha subdomain|Citrate synthase-like	tr|B9IFM7|B9IFM7_POPTR	Citrate synthase OS=Populus trichocarpa GN=POPTRDRAFT_735490 PE=3 SV=1	26	17	0.612977	1.80867	4.23815	2.25e-05	0.00088647	0.000792618	TRUE
CCall_contig11070_v2	732	AC454_contig9376_v3	CCall_contig11070_v2_6_ORF1	IPR001128	Cytochrome P450	tr|B9S9Q2|B9S9Q2_RICCO	Cytochrome P450, putative OS=Ricinus communis GN=RCOM_0520560 PE=3 SV=1	15	6	1.32193	2.51762	3.96281	7.41e-05	0.00242676	0.00216929	TRUE
CCall_contig11145_v2	309	AC454_contig23585_v3	-	-	-	-	-	9	0	4.16993	5.36562	3.99365	6.51e-05	0.00222208	0.00197308	TRUE
CCall_contig11153_v2	420	AC454_contig1387_v3	CCall_contig11153_v2_2_ORF1	IPR008030	NmrA-like	tr|A7P8Z4|A7P8Z4_VITVI	Chromosome chr3 scaffold_8, whole genome shotgun sequence OS=Vitis vinifera GN=GSVIVT00036363001 PE=4 SV=1	10	1	3.32193	4.51762	4.10542	4.04e-05	0.00147399	0.0013162	TRUE
CCall_contig12981_v2	183	AC454_contig42904_v3	-	-	-	-	-	9	0	4.16993	5.36562	3.99365	6.51e-05	0.00222208	0.00197308	TRUE
CCall_contig13180_v2	256	AC454_contig36115_v3	CCall_contig13180_v2_3_ORF1	IPR008972|IPR011707	Cupredoxin|Multicopper oxidase, type 3	tr|A7QRL3|A7QRL3_VITVI	Chromosome undetermined scaffold_151, whole genome shotgun sequence OS=Vitis vinifera GN=GSVIVT00005403001 PE=4 SV=1	10	1	3.32193	4.51762	4.10542	4.04e-05	0.00147399	0.0013162	TRUE
CCall_contig15162_v2	609	AC454_contig35976_v3	-	-	-	tr|B9RHA3|B9RHA3_RICCO	Purple acid phosphatase, putative OS=Ricinus communis GN=RCOM_1449110 PE=4 SV=1	14	5	1.48543	2.68112	3.96317	7.4e-05	0.00242914	0.00216929	TRUE
CCall_contig16002_v2	872	AC454_contig35783_v3	-	-	-	tr|Q00Y69|Q00Y69_OSTTA	Chromosome 12 contig 1, DNA sequence. (Fragment) OS=Ostreococcus tauri GN=Ot12g00910 PE=4 SV=1	18	9	1	2.1957	4.00318	6.25e-05	0.00216637	0.00193719	TRUE
CCall_contig17726_v2	409	AC454_contig886_v3	-	-	-	tr|A7QAK8|A7QAK8_VITVI	Chromosome undetermined scaffold_71, whole genome shotgun sequence OS=Vitis vinifera GN=GSVIVT00033971001 PE=4 SV=1	10	1	3.32193	4.51762	4.10542	4.04e-05	0.00147399	0.0013162	TRUE
CCall_contig18192_v2	726	AC454_contig6393_v3	CCall_contig18192_v2_5_ORF2	IPR012677|IPR001976	Nucleotide-binding, alpha-beta plait|Ribosomal protein S24e	tr|A5BH65|A5BH65_VITVI	40S ribosomal protein S24 OS=Vitis vinifera GN=GSVIVT00031119001 PE=3 SV=1	25	16	0.643856	1.83955	4.20423	2.62e-05	0.00100151	0.000894852	TRUE
CCall_contig18707_v2	1439	AC454_contig32350_v3	-	-	-	tr|Q7XUC9|Q7XUC9_ORYSJ	Histone H4 OS=Oryza sativa subsp. japonica GN=OSJNBa0088A01.17 PE=3 SV=2	27	18	0.584963	1.78066	4.27269	1.93e-05	0.000777503	0.000694649	TRUE
CCall_contig18985_v2	1035	AC454_contig20432_v3	CCall_contig18985_v2_3_ORF2	IPR001950|IPR005873	Translation initiation factor SUI1|Density-regulated protein DRP1	tr|A7PE69|A7PE69_VITVI	Chromosome chr11 scaffold_13, whole genome shotgun sequence OS=Vitis vinifera GN=GSVIVT00016551001 PE=4 SV=1	27	18	0.584963	1.78066	4.27269	1.93e-05	0.000777503	0.000694649	TRUE
CCall_contig19478_v2	589	AC454_contig24742_v3	CCall_contig19478_v2_4_ORF1	IPR004265	Plant disease resistance response protein	tr|A5BFL5|A5BFL5_VITVI	Putative uncharacterized protein OS=Vitis vinifera GN=VITISV_023978 PE=4 SV=1	11	2	2.45943	3.65513	4.04535	5.22e-05	0.00186201	0.00166054	TRUE
CCall_contig21301_v2	360	AC454_contig1135_v3	CCall_contig21301_v2_2_ORF1	IPR002935	O-methyltransferase, family 3	sp|Q42945|CAMT6_TOBAC	Caffeoyl-CoA O-methyltransferase 6 OS=Nicotiana tabacum GN=CCOAOMT6 PE=2 SV=1	11	2	2.45943	3.65513	4.04535	5.22e-05	0.00186201	0.00166054	TRUE
CCall_contig22547_v2	486	AC454_contig2335_v3	-	-	-	tr|B9P6B8|B9P6B8_POPTR	Predicted protein OS=Populus trichocarpa GN=POPTRDRAFT_678640 PE=4 SV=1	11	2	2.45943	3.65513	4.04535	5.22e-05	0.00186201	0.00166054	TRUE
CCall_contig24182_v2	1033	AC454_contig36373_v3	CCall_contig24182_v2_1_ORF1	IPR013785|IPR001155	Aldolase-type TIM barrel|NADH:flavin oxidoreductase/NADH oxidase, N-terminal	tr|B9RRB8|B9RRB8_RICCO	12-oxophytodienoate reductase opr, putative OS=Ricinus communis GN=RCOM_0712140 PE=4 SV=1	25	16	0.643856	1.83955	4.20423	2.62e-05	0.00100151	0.000894852	TRUE
CCall_contig24999_v2	529	AC454_contig32066_v3	CCall_contig24999_v2_2_ORF2	IPR006121	Heavy metal transport/detoxification protein	tr|B9IFR1|B9IFR1_POPTR	Predicted protein OS=Populus trichocarpa GN=POPTRDRAFT_667832 PE=4 SV=1	12	3	2	3.1957	4.00028	6.33e-05	0.00218456	0.00195092	TRUE
CCall_contig26669_v2	1420	AC454_contig34727_v3	CCall_contig26669_v2_4_ORF1	IPR005828	General substrate transporter	tr|B9IQ37|B9IQ37_POPTR	Predicted protein OS=Populus trichocarpa GN=POPTRDRAFT_1108211 PE=4 SV=1	25	16	0.643856	1.83955	4.20423	2.62e-05	0.00100151	0.000894852	TRUE
CCall_contig27400_v2	1016	AC454_contig33483_v3	CCall_contig27400_v2_1_ORF1	IPR001563	Peptidase S10, serine carboxypeptidase	tr|B9H8S8|B9H8S8_POPTR	Predicted protein OS=Populus trichocarpa GN=POPTRDRAFT_560360 PE=4 SV=1	14	5	1.48543	2.68112	3.96317	7.4e-05	0.00242914	0.00216929	TRUE
CCall_contig27780_v2	157	AC454_contig36850_v3	-	-	-	-	-	9	0	4.16993	5.36562	3.99365	6.51e-05	0.00222208	0.00197308	TRUE
CCall_contig28224_v2	129	AC454_contig12804_v3	-	-	-	-	-	9	0	4.16993	5.36562	3.99365	6.51e-05	0.00222208	0.00197308	TRUE
CCall_contig28940_v2	302	AC454_contig17269_v3	-	-	-	tr|B9RIQ4|B9RIQ4_RICCO	ATP binding protein, putative OS=Ricinus communis GN=RCOM_1581520 PE=3 SV=1	9	0	4.16993	5.36562	3.99365	6.51e-05	0.00222208	0.00197308	TRUE
CCall_contig30648_v2	200	AC454_contig17368_v3	CCall_contig30648_v2_1_ORF1	IPR003311	AUX/IAA protein	tr|Q8LSK7|Q8LSK7_9ROSI	Auxin-regulated protein OS=Populus tremula x Populus tremuloides GN=IAA1 PE=2 SV=1	9	0	4.16993	5.36562	3.99365	6.51e-05	0.00222208	0.00197308	TRUE
CCall_contig32508_v2	380	AC454_contig1066_v3	-	-	-	tr|A7NZA9|A7NZA9_VITVI	Chromosome chr6 scaffold_3, whole genome shotgun sequence OS=Vitis vinifera GN=GSVIVT00024441001 PE=4 SV=1	11	2	2.45943	3.65513	4.04535	5.22e-05	0.00186201	0.00166054	TRUE
CCall_contig32811_v2	248	AC454_contig1268_v3	-	-	-	tr|B9HGJ3|B9HGJ3_POPTR	Predicted protein OS=Populus trichocarpa GN=POPTRDRAFT_718172 PE=3 SV=1	9	0	4.16993	5.36562	3.99365	6.51e-05	0.00222208	0.00197308	TRUE
CCall_contig36580_v2	217	AC454_contig1858_v3	CCall_contig36580_v2_6_ORF1	IPR000070|IPR012334	Pectinesterase, catalytic|Pectin lyase fold	sp|O04887|PME2_CITSI	Pectinesterase 2 OS=Citrus sinensis GN=PECS-2.1 PE=2 SV=1	9	0	4.16993	5.36562	3.99365	6.51e-05	0.00222208	0.00197308	TRUE
CCall_contig38534_v2	931	AC454_contig43331_v3	CCall_contig38534_v2_4_ORF2	IPR002213	UDP-glucuronosyl/UDP-glucosyltransferase	tr|B9GHB6|B9GHB6_POPTR	Predicted protein OS=Populus trichocarpa GN=POPTRDRAFT_549925 PE=3 SV=1	11	2	2.45943	3.65513	4.04535	5.22e-05	0.00186201	0.00166054	TRUE
CCall_contig38535_v2	576	AC454_contig1153_v3	CCall_contig38535_v2_4_ORF1	IPR010987	Glutathione S-transferase, C-terminal-like	tr|Q9FT21|Q9FT21_SOLLC	Putative glutathione S-transferase T3 OS=Solanum lycopersicum PE=2 SV=1	9	0	4.16993	5.36562	3.99365	6.51e-05	0.00222208	0.00197308	TRUE
CCall_contig39805_v2	265	AC454_contig42256_v3	-	-	-	-	-	13	4	1.70044	2.89614	3.97439	7.06e-05	0.00236868	0.00211422	TRUE
CCall_contig40030_v2	526	AC454_contig45036_v3	CCall_contig40030_v2_3_ORF2	IPR003657	DNA-binding WRKY	tr|B9RBG1|B9RBG1_RICCO	WRKY transcription factor, putative OS=Ricinus communis GN=RCOM_1676030 PE=4 SV=1	12	3	2	3.1957	4.00028	6.33e-05	0.00218456	0.00195092	TRUE
CCall_contig40455_v2	992	AC454_contig30098_v3	CCall_contig40455_v2_6_ORF2	IPR000868	Isochorismatase-like	tr|B9HEB0|B9HEB0_POPTR	Predicted protein OS=Populus trichocarpa GN=POPTRDRAFT_718517 PE=4 SV=1	28	19	0.559427	1.75512	4.30772	1.65e-05	0.000677369	0.000606103	TRUE
CCall_contig42347_v2	715	AC454_contig22661_v3	CCall_contig42347_v2_4_ORF1	IPR013785|IPR004136	Aldolase-type TIM barrel|2-nitropropane dioxygenase, NPD	tr|B9IJE3|B9IJE3_POPTR	Predicted protein OS=Populus trichocarpa GN=POPTRDRAFT_577385 PE=4 SV=1	13	4	1.70044	2.89614	3.97439	7.06e-05	0.00236868	0.00211422	TRUE
CCall_contig42750_v2	423	AC454_contig8827_v3	-	-	-	tr|Q9AVH2|Q9AVH2_PEA	Putative senescence-associated protein (Fragment) OS=Pisum sativum GN=ssa-13 PE=2 SV=1	11	2	2.45943	3.65513	4.04535	5.22e-05	0.00186201	0.00166054	TRUE
CCall_contig43039_v2	815	AC454_contig11192_v3	CCall_contig43039_v2_1_ORF2	IPR006808	ATPase, F0 complex, subunit G, mitochondrial	tr|A5AY31|A5AY31_VITVI	Putative uncharacterized protein OS=Vitis vinifera GN=VITISV_021594 PE=4 SV=1	13	4	1.70044	2.89614	3.97439	7.06e-05	0.00236868	0.00211422	TRUE
CCall_contig4347_v2	364	-	-	-	-	-	-	9	0	4.16993	5.36562	3.99365	6.51e-05	0.00222208	0.00197308	TRUE
CCall_contig4369_v2	983	AC454_contig4166_v3	-	-	-	-	-	17	8	1.08746	2.28316	3.98451	6.76e-05	0.00228441	0.00204277	TRUE
CCall_contig45040_v2	667	AC454_contig28692_v3	-	-	-	-	-	16	7	1.19265	2.38834	3.97058	7.17e-05	0.00239026	0.00213674	TRUE
CCall_contig45396_v2	1120	AC454_contig9493_v3	CCall_contig45396_v2_2_ORF1	IPR015338	EXTL2, alpha-1,4-N-acetylhexosaminyltransferase	tr|A7Q3D7|A7Q3D7_VITVI	Chromosome chr13 scaffold_48, whole genome shotgun sequence OS=Vitis vinifera GN=GSVIVT00029249001 PE=4 SV=1	14	5	1.48543	2.68112	3.96317	7.4e-05	0.00242914	0.00216929	TRUE
CCall_contig45727_v2	321	-	CCall_contig45727_v2_3_ORF2	IPR010847	Harpin-induced 1	tr|A7PTL1|A7PTL1_VITVI	Chromosome undetermined scaffold_30, whole genome shotgun sequence OS=Vitis vinifera GN=GSVIVT00023399001 PE=4 SV=1	9	0	4.16993	5.36562	3.99365	6.51e-05	0.00222208	0.00197308	TRUE
CCall_contig45817_v2	382	-	-	-	-	-	-	10	1	3.32193	4.51762	4.10542	4.04e-05	0.00147399	0.0013162	TRUE
CCall_contig46965_v2	1245	AC454_contig37427_v3	CCall_contig46965_v2_1_ORF3	IPR004839|IPR015422	Aminotransferase, class I/II|Pyridoxal phosphate-dependent transferase, major region, subdomain 2	tr|A7P6B0|A7P6B0_VITVI	Chromosome chr9 scaffold_7, whole genome shotgun sequence OS=Vitis vinifera GN=GSVIVT00033997001 PE=4 SV=1	21	12	0.807355	2.00305	4.07848	4.53e-05	0.00163423	0.00146229	TRUE
CCall_contig48116_v2	841	AC454_contig299_v3	CCall_contig48116_v2_3_ORF2	IPR000916	Bet v I allergen	tr|Q93YH9|Q93YH9_CASSA	Ypr10 protein OS=Castanea sativa GN=ypr10 PE=3 SV=1	9	0	4.16993	5.36562	3.99365	6.51e-05	0.00222208	0.00197308	TRUE
CCall_contig5062_v2	1089	AC454_contig6982_v3	CCall_contig5062_v2_6_ORF1	IPR002198|IPR016040	Short-chain dehydrogenase/reductase SDR|NAD(P)-binding domain	tr|B9RAX7|B9RAX7_RICCO	Short-chain dehydrogenase, putative OS=Ricinus communis GN=RCOM_1509600 PE=3 SV=1	27	18	0.584963	1.78066	4.27269	1.93e-05	0.000777503	0.000694649	TRUE
CCall_contig6333_v2	607	AC454_contig6407_v3	-	-	-	tr|B9R8J8|B9R8J8_RICCO	Putative uncharacterized protein OS=Ricinus communis GN=RCOM_1600460 PE=4 SV=1	24	15	0.678072	1.87377	4.1711	3.03e-05	0.00112884	0.00100937	TRUE
CCall_contig644_v2	750	AC454_contig926_v3	CCall_contig644_v2_3_ORF1	IPR009072|IPR000558|IPR007125	Histone-fold|Histone H2B|Histone core	tr|Q9M3H6|Q9M3H6_CICAR	Histone H2B OS=Cicer arietinum PE=2 SV=1	24	15	0.678072	1.87377	4.1711	3.03e-05	0.00112884	0.00100937	TRUE
CCall_contig6510_v2	1524	AC454_contig39318_v3	CCall_contig6510_v2_6_ORF2	IPR000648|IPR018494	Oxysterol-binding protein|Oxysterol-binding protein, conserved site	tr|B9T255|B9T255_RICCO	Oxysterol binding protein, putative OS=Ricinus communis GN=RCOM_0915360 PE=3 SV=1	26	17	0.612977	1.80867	4.23815	2.25e-05	0.00088647	0.000792618	TRUE
CCall_contig8197_v2	2148	AC454_contig11204_v3	CCall_contig8197_v2_4_ORF1	IPR007658	Protein of unknown function DUF594	tr|Q2QZM2|Q2QZM2_ORYSJ	Expressed protein OS=Oryza sativa subsp. japonica GN=LOC_Os11g45510 PE=4 SV=1	31	22	0.494765	1.69046	4.41485	1.01e-05	0.000437419	0.000391398	TRUE
CCall_contig8559_v2	888	AC454_contig12912_v3	CCall_contig8559_v2_5_ORF1	IPR001078	2-oxoacid dehydrogenase acyltransferase, catalytic domain	tr|B9I172|B9I172_POPTR	Predicted protein OS=Populus trichocarpa GN=POPTRDRAFT_727965 PE=3 SV=1	13	4	1.70044	2.89614	3.97439	7.06e-05	0.00236868	0.00211422	TRUE
CCall_contig8841_v2	540	AC454_contig15349_v3	CCall_contig8841_v2_5_ORF1	IPR000726	Glycoside hydrolase, family 19, catalytic	tr|Q207U1|Q207U1_MOMCH	Chitinase OS=Momordica charantia GN=ChiA PE=4 SV=1	12	3	2	3.1957	4.00028	6.33e-05	0.00218456	0.00195092	TRUE
CCall_contig8848_v2	788	AC454_contig18294_v3	-	-	-	-	-	12	3	2	3.1957	4.00028	6.33e-05	0.00218456	0.00195092	TRUE
CCall_contig9475_v2	508	AC454_contig4543_v3	CCall_contig9475_v2_6_ORF1	IPR000988	Ribosomal protein L24e	sp|Q9FUL4|RL24_PRUAV	60S ribosomal protein L24 OS=Prunus avium GN=RPL24 PE=2 SV=1	17	8	1.08746	2.28316	3.98451	6.76e-05	0.00228441	0.00204277	TRUE
CCall_contig9618_v2	643	AC454_contig18837_v3	CCall_contig9618_v2_5_ORF1	IPR001128	Cytochrome P450	tr|A7QSU1|A7QSU1_VITVI	Chromosome chr4 scaffold_162, whole genome shotgun sequence OS=Vitis vinifera GN=GSVIVT00006019001 PE=3 SV=1	18	9	1	2.1957	4.00318	6.25e-05	0.00216637	0.00193719	TRUE
CCall_contig12012_v2	897	AC454_contig6670_v3	CCall_contig12012_v2_2_ORF2	IPR013121	Ferric reductase, NAD binding	tr|A7R0A2|A7R0A2_VITVI	Chromosome undetermined scaffold_301, whole genome shotgun sequence OS=Vitis vinifera GN=GSVIVT00011355001 PE=4 SV=1	18	8	1.16993	2.36562	4.18784	2.82e-05	0.00106898	0.000956511	TRUE
CCall_contig12135_v2	912	AC454_contig26678_v3	CCall_contig12135_v2_5_ORF1	IPR013698	Squalene epoxidase	tr|A7NUD3|A7NUD3_VITVI	Chromosome chr18 scaffold_1, whole genome shotgun sequence OS=Vitis vinifera GN=GSVIVT00015002001 PE=4 SV=1	15	5	1.58496	2.78066	4.18181	2.89e-05	0.00109615	0.000980821	TRUE
CCall_contig12214_v2	680	AC454_contig44011_v3	CCall_contig12214_v2_2_ORF1	IPR001128	Cytochrome P450	tr|A7PY29|A7PY29_VITVI	Chromosome chr15 scaffold_37, whole genome shotgun sequence OS=Vitis vinifera GN=GSVIVT00026277001 PE=3 SV=1	14	4	1.80735	3.00305	4.19817	2.69e-05	0.00102354	0.0009152	TRUE
CCall_contig13417_v2	336	-	-	-	-	tr|C0LU17|C0LU17_9ROSI	Polyphenol oxidase OS=Juglans regia GN=PPO1 PE=2 SV=1	10	0	4.32193	5.51762	4.21639	2.48e-05	0.000960781	0.000854098	TRUE
CCall_contig15672_v2	332	AC454_contig23679_v3	CCall_contig15672_v2_1_ORF1	IPR001395	Aldo/keto reductase	tr|C0JRE4|C0JRE4_SOYBN	Putative alto/keto reductase OS=Glycine max PE=2 SV=1	12	2	2.58496	3.78066	4.27631	1.9e-05	0.000771994	0.000690772	TRUE
CCall_contig21300_v2	311	AC454_contig37214_v3	-	-	-	tr|B9HN55|B9HN55_POPTR	Predicted protein OS=Populus trichocarpa GN=POPTRDRAFT_1087454 PE=4 SV=1	10	0	4.32193	5.51762	4.21639	2.48e-05	0.000960781	0.000854098	TRUE
CCall_contig21366_v2	134	AC454_contig12804_v3	-	-	-	-	-	10	0	4.32193	5.51762	4.21639	2.48e-05	0.000960781	0.000854098	TRUE
CCall_contig23239_v2	1096	AC454_contig36126_v3	-	-	-	tr|B9I868|B9I868_POPTR	Predicted protein OS=Populus trichocarpa GN=POPTRDRAFT_894303 PE=4 SV=1	22	12	0.874469	2.07016	4.26445	2e-05	0.000803701	0.000718601	TRUE
CCall_contig2540_v2	491	AC454_contig13253_v3	-	-	-	-	-	27	17	0.667425	1.86312	4.40712	1.05e-05	0.000451835	0.000404297	TRUE
CCall_contig2582_v2	951	AC454_contig44306_v3	CCall_contig2582_v2_1_ORF2	IPR000608|IPR016135|IPR015580	Ubiquitin-conjugating enzyme, E2|Ubiquitin-conjugating enzyme/RWD-like|RUB1 conjugating enzyme Ubc12	tr|A5AHT5|A5AHT5_VITVI	Ubiquitin carrier protein OS=Vitis vinifera GN=VITISV_034608 PE=3 SV=1	42	32	0.392317	1.58801	4.9139	8.93e-07	4.86e-05	4.35e-05	TRUE
CCall_contig25900_v2	181	-	-	-	-	-	-	10	0	4.32193	5.51762	4.21639	2.48e-05	0.000960781	0.000854098	TRUE
CCall_contig26257_v2	368	AC454_contig1090_v3	-	-	-	-	-	13	3	2.11548	3.31117	4.22861	2.35e-05	0.000918777	0.000820905	TRUE
CCall_contig34554_v2	150	-	-	-	-	-	-	10	0	4.32193	5.51762	4.21639	2.48e-05	0.000960781	0.000854098	TRUE
CCall_contig3520_v2	1340	AC454_contig10236_v3	CCall_contig3520_v2_3_ORF1	IPR007087|IPR015880	Zinc finger, C2H2-type|Zinc finger, C2H2-like	tr|B9MTN7|B9MTN7_POPTR	Histone deacetylase OS=Populus trichocarpa GN=HDT903 PE=4 SV=1	67	57	0.233199	1.4289	5.74089	9.42e-09	7.43e-07	6.64e-07	TRUE
CCall_contig35427_v2	590	AC454_contig19498_v3	CCall_contig35427_v2_2_ORF1	IPR001576|IPR015901	Phosphoglycerate kinase|Phosphoglycerate kinase, C-terminal	sp|Q42961|PGKH_TOBAC	Phosphoglycerate kinase, chloroplastic OS=Nicotiana tabacum PE=2 SV=1	14	4	1.80735	3.00305	4.19817	2.69e-05	0.00102354	0.0009152	TRUE
CCall_contig3548_v2	270	AC454_contig120_v3	-	-	-	tr|B9HW24|B9HW24_POPTR	Predicted protein OS=Populus trichocarpa GN=POPTRDRAFT_566450 PE=3 SV=1	11	1	3.45943	4.65513	4.33239	1.48e-05	0.000609036	0.000544536	TRUE
CCall_contig4007_v2	972	AC454_contig26446_v3	-	-	-	-	-	22	12	0.874469	2.07016	4.26445	2e-05	0.000803701	0.000718601	TRUE
CCall_contig40179_v2	1075	AC454_contig7058_v3	CCall_contig40179_v2_4_ORF2	IPR013094	Alpha/beta hydrolase fold-3	tr|A7P9G8|A7P9G8_VITVI	Chromosome chr3 scaffold_8, whole genome shotgun sequence OS=Vitis vinifera GN=GSVIVT00036559001 PE=4 SV=1	32	22	0.540568	1.73626	4.57061	4.86e-06	0.000231983	0.000207576	TRUE
CCall_contig42783_v2	528	AC454_contig33805_v3	-	-	-	-	-	17	7	1.28011	2.4758	4.17884	2.93e-05	0.0011066	0.000989471	TRUE
CCall_contig42826_v2	1345	AC454_contig77_v3	CCall_contig42826_v2_1_ORF2	IPR016040|IPR002225	NAD(P)-binding domain|3-beta hydroxysteroid dehydrogenase/isomerase	tr|A7QA56|A7QA56_VITVI	Chromosome undetermined scaffold_69, whole genome shotgun sequence OS=Vitis vinifera GN=GSVIVT00033763001 PE=4 SV=1	66	56	0.237039	1.43274	5.70938	1.13e-08	8.81e-07	7.88e-07	TRUE
CCall_contig43340_v2	157	-	-	-	-	-	-	10	0	4.32193	5.51762	4.21639	2.48e-05	0.000960781	0.000854098	TRUE
CCall_contig43556_v2	185	AC454_contig104_v3	CCall_contig43556_v2_6_ORF1	IPR008949|IPR005630	Terpenoid synthase|Terpene synthase, metal-binding domain	tr|A7P1P9|A7P1P9_VITVI	Chromosome chr19 scaffold_4, whole genome shotgun sequence OS=Vitis vinifera GN=GSVIVT00027705001 PE=4 SV=1	10	0	4.32193	5.51762	4.21639	2.48e-05	0.000960781	0.000854098	TRUE
CCall_contig44269_v2	1134	AC454_contig37361_v3	CCall_contig44269_v2_3_ORF1	IPR001128	Cytochrome P450	tr|Q2LAJ8|Q2LAJ8_SOYBN	Cytochrome P450 monooxygenase CYP76E3 (Fragment) OS=Glycine max GN=CYP76E3 PE=2 SV=1	17	7	1.28011	2.4758	4.17884	2.93e-05	0.0011066	0.000989471	TRUE
CCall_contig45937_v2	759	AC454_contig9456_v3	-	-	-	-	-	13	3	2.11548	3.31117	4.22861	2.35e-05	0.000918777	0.000820905	TRUE
CCall_contig46624_v2	679	AC454_contig29984_v3	CCall_contig46624_v2_2_ORF1	IPR017442	Serine/threonine-protein kinase-like domain	tr|B9RWV4|B9RWV4_RICCO	Receptor protein kinase, putative OS=Ricinus communis GN=RCOM_1748910 PE=4 SV=1	16	6	1.41504	2.61073	4.17621	2.96e-05	0.00111235	0.000995322	TRUE
CCall_contig47241_v2	266	AC454_contig17472_v3	CCall_contig47241_v2_6_ORF1	IPR001148	Carbonic anhydrase, alpha-class, catalytic domain	tr|B9MZ70|B9MZ70_POPTR	Predicted protein (Fragment) OS=Populus trichocarpa GN=POPTRDRAFT_294146 PE=4 SV=1	10	0	4.32193	5.51762	4.21639	2.48e-05	0.000960781	0.000854098	TRUE
CCall_contig47510_v2	243	AC454_contig19014_v3	-	-	-	-	-	11	1	3.45943	4.65513	4.33239	1.48e-05	0.000609036	0.000544536	TRUE
CCall_contig47932_v2	342	AC454_contig23038_v3	CCall_contig47932_v2_5_ORF2	IPR016040|IPR013149	NAD(P)-binding domain|Alcohol dehydrogenase, zinc-binding	tr|A9PAV4|A9PAV4_POPTR	Predicted protein OS=Populus trichocarpa GN=POPTRDRAFT_718144 PE=2 SV=1	10	0	4.32193	5.51762	4.21639	2.48e-05	0.000960781	0.000854098	TRUE
CCall_contig5637_v2	1193	AC454_contig35830_v3	CCall_contig5637_v2_3_ORF2	IPR005123	Oxoglutarate/iron-dependent oxygenase	tr|A7NX76|A7NX76_VITVI	Chromosome chr5 scaffold_2, whole genome shotgun sequence OS=Vitis vinifera GN=GSVIVT00020209001 PE=3 SV=1	19	9	1.078	2.2737	4.20181	2.65e-05	0.00100939	0.000903189	TRUE
CCall_contig932_v2	199	AC454_contig92_v3	CCall_contig932_v2_1_ORF2	IPR000916	Bet v I allergen	-	-	10	0	4.32193	5.51762	4.21639	2.48e-05	0.000960781	0.000854098	TRUE
CCall_contig9820_v2	562	AC454_contig12731_v3	-	-	-	tr|B9GC27|B9GC27_ORYSJ	Putative uncharacterized protein OS=Oryza sativa subsp. japonica GN=OsJ_35363 PE=4 SV=1	13	3	2.11548	3.31117	4.22861	2.35e-05	0.000918777	0.000820905	TRUE
CCall_contig15294_v2	347	AC454_contig9841_v3	CCall_contig15294_v2_1_ORF2	IPR010530	B12D	tr|B9N6M9|B9N6M9_POPTR	Predicted protein OS=Populus trichocarpa GN=POPTRDRAFT_785793 PE=4 SV=1	11	0	4.45943	5.65513	4.42568	9.61e-06	0.000419451	0.00037348	TRUE
CCall_contig1577_v2	602	AC454_contig23022_v3	CCall_contig1577_v2_2_ORF2	IPR003177	Cytochrome c oxidase, subunit VIIa	tr|A9PAD6|A9PAD6_POPTR	Predicted protein OS=Populus trichocarpa GN=POPTRDRAFT_823133 PE=4 SV=1	34	23	0.563901	1.7596	4.75533	1.98e-06	0.000101233	9.06e-05	TRUE
CCall_contig17590_v2	1357	AC454_contig24421_v3	CCall_contig17590_v2_6_ORF2	IPR013149|IPR016040	Alcohol dehydrogenase, zinc-binding|NAD(P)-binding domain	tr|A7QJ09|A7QJ09_VITVI	Chromosome chr2 scaffold_105, whole genome shotgun sequence OS=Vitis vinifera GN=GSVIVT00000463001 PE=3 SV=1	30	19	0.658963	1.85466	4.63122	3.64e-06	0.000176898	0.000158286	TRUE
CCall_contig18659_v2	2023	AC454_contig21549_v3	CCall_contig18659_v2_6_ORF2	IPR001906|IPR005630|IPR008949	Terpene synthase-like|Terpene synthase, metal-binding domain|Terpenoid synthase	tr|A1JH12|A1JH12_QUEIL	Pinene synthase OS=Quercus ilex GN=pins PE=2 SV=1	20	9	1.152	2.3477	4.39456	1.11e-05	0.000475294	0.000424946	TRUE
CCall_contig20383_v2	676	AC454_contig35981_v3	-	-	-	tr|A7P4M7|A7P4M7_VITVI	Chromosome chr4 scaffold_6, whole genome shotgun sequence OS=Vitis vinifera GN=GSVIVT00032211001 PE=4 SV=1	17	6	1.5025	2.6982	4.38204	1.18e-05	0.000497448	0.000444903	TRUE
CCall_contig20490_v2	1209	AC454_contig25621_v3	CCall_contig20490_v2_3_ORF2	IPR002016	Haem peroxidase, plant/fungal/bacterial	tr|Q6T1C8|Q6T1C8_QUESU	Peroxidase OS=Quercus suber GN=POX1 PE=3 SV=1	22	11	1	2.1957	4.42571	9.61e-06	0.000422167	0.00037348	TRUE
CCall_contig24202_v2	449	AC454_contig25889_v3	CCall_contig24202_v2_6_ORF1	IPR011707|IPR001117|IPR008972	Multicopper oxidase, type 3|Multicopper oxidase, type 1|Cupredoxin	tr|B6ED08|B6ED08_9ROSI	Putative lacasse/diphenol oxidase OS=Castanea mollissima PE=2 SV=1	12	1	3.58496	4.78066	4.54706	5.44e-06	0.000254703	0.000227305	TRUE
CCall_contig25181_v2	1547	AC454_contig36986_v3	CCall_contig25181_v2_2_ORF1	IPR002500|IPR013766|IPR014729|IPR012335|IPR004508	Phosphoadenosine phosphosulphate reductase|Thioredoxin domain|Rossmann-like alpha/beta/alpha sandwich fold|Thioredoxin fold|Thioredoxin-independent 5'-adenylylsulphate reductase	tr|A9PEF8|A9PEF8_POPTR	Putative uncharacterized protein OS=Populus trichocarpa PE=2 SV=1	20	9	1.152	2.3477	4.39456	1.11e-05	0.000475294	0.000424946	TRUE
CCall_contig28606_v2	898	AC454_contig14748_v3	-	-	-	tr|A7PNL5|A7PNL5_VITVI	Chromosome chr8 scaffold_23, whole genome shotgun sequence OS=Vitis vinifera GN=GSVIVT00021308001 PE=4 SV=1	41	30	0.450661	1.64636	4.98278	6.27e-07	3.54e-05	3.17e-05	TRUE
CCall_contig28792_v2	237	AC454_contig11141_v3	CCall_contig28792_v2_3_ORF1	IPR020829	Glyceraldehyde 3-phosphate dehydrogenase, catalytic domain	tr|B1P767|B1P767_LOLTE	Cytosolic glyceraldehydes-3-phophate dehydrogenase (Fragment) OS=Lolium temulentum GN=GPC3 PE=2 SV=1	12	1	3.58496	4.78066	4.54706	5.44e-06	0.000254703	0.000227305	TRUE
CCall_contig29098_v2	149	-	-	-	-	-	-	11	0	4.45943	5.65513	4.42568	9.61e-06	0.000419451	0.00037348	TRUE
CCall_contig29659_v2	609	AC454_contig17990_v3	CCall_contig29659_v2_1_ORF1	IPR001563	Peptidase S10, serine carboxypeptidase	tr|A7Q6D4|A7Q6D4_VITVI	Chromosome chr11 scaffold_56, whole genome shotgun sequence OS=Vitis vinifera GN=GSVIVT00031351001 PE=4 SV=1	16	5	1.67807	2.87377	4.39214	1.12e-05	0.000479468	0.000429023	TRUE
CCall_contig29721_v2	184	-	-	-	-	-	-	11	0	4.45943	5.65513	4.42568	9.61e-06	0.000419451	0.00037348	TRUE
CCall_contig30556_v2	620	AC454_contig35462_v3	CCall_contig30556_v2_4_ORF1	IPR011991|IPR012967	Winged helix repressor DNA-binding|Plant methyltransferase dimerisation	tr|B9I0Q8|B9I0Q8_POPTR	Caffeic acid 3-O-methyltransferase OS=Populus trichocarpa GN=COMTL1 PE=4 SV=1	13	2	2.70044	3.89614	4.496	6.92e-06	0.00031558	0.000282377	TRUE
CCall_contig32998_v2	137	AC454_contig1725_v3	-	-	-	-	-	12	1	3.58496	4.78066	4.54706	5.44e-06	0.000254703	0.000227305	TRUE
CCall_contig347_v2	717	AC454_contig299_v3	CCall_contig347_v2_1_ORF2	IPR000916	Bet v I allergen	tr|Q9ZRU8|Q9ZRU8_FAGSY	Stress and pathogenesis-related protein OS=Fagus sylvatica GN=PR1 PE=2 SV=1	19	8	1.24793	2.44362	4.38479	1.16e-05	0.000492363	0.00044021	TRUE
CCall_contig35089_v2	308	AC454_contig31000_v3	CCall_contig35089_v2_5_ORF1	IPR001087	Lipase, GDSL	tr|A7QDN1|A7QDN1_VITVI	Chromosome chr10 scaffold_81, whole genome shotgun sequence OS=Vitis vinifera GN=GSVIVT00035903001 PE=4 SV=1	11	0	4.45943	5.65513	4.42568	9.61e-06	0.000419451	0.00037348	TRUE
CCall_contig35652_v2	429	AC454_contig9174_v3	CCall_contig35652_v2_2_ORF1	IPR001360|IPR013781	Glycoside hydrolase, family 1|Glycoside hydrolase, subgroup, catalytic core	tr|Q43073|Q43073_PRUSE	Prunasin hydrolase isoform PH I OS=Prunus serotina GN=PH-S1 PE=2 SV=1	12	1	3.58496	4.78066	4.54706	5.44e-06	0.000254703	0.000227305	TRUE
CCall_contig36694_v2	439	-	-	-	-	-	-	14	3	2.22239	3.41809	4.44678	8.72e-06	0.000386979	0.000345976	TRUE
CCall_contig37202_v2	141	AC454_contig2243_v3	-	-	-	-	-	11	0	4.45943	5.65513	4.42568	9.61e-06	0.000419451	0.00037348	TRUE
CCall_contig45052_v2	386	AC454_contig8856_v3	-	-	-	tr|B9HNY0|B9HNY0_POPTR	Cinnamoyl CoA reductase-like protein OS=Populus trichocarpa GN=CCRL4 PE=4 SV=1	11	0	4.45943	5.65513	4.42568	9.61e-06	0.000419451	0.00037348	TRUE
CCall_contig46019_v2	211	AC454_contig23745_v3	-	-	-	-	-	11	0	4.45943	5.65513	4.42568	9.61e-06	0.000419451	0.00037348	TRUE
CCall_contig48186_v2	1068	AC454_contig31989_v3	CCall_contig48186_v2_3_ORF2	IPR006593|IPR004877	Cytochrome b561/ferric reductase transmembrane|Cytochrome b561, eukaryote	tr|A9PBI7|A9PBI7_POPTR	Predicted protein OS=Populus trichocarpa GN=POPTRDRAFT_824927 PE=2 SV=1	40	29	0.463947	1.65964	4.94994	7.42e-07	4.12e-05	3.67e-05	TRUE
CCall_contig48248_v2	1459	AC454_contig16356_v3	CCall_contig48248_v2_5_ORF2	IPR018033|IPR007508	Uncharacterised conserved protein UCP016210|D-aminoacyl-tRNA deacylase	tr|A7PGF9|A7PGF9_VITVI	Chromosome chr17 scaffold_16, whole genome shotgun sequence OS=Vitis vinifera GN=GSVIVT00017543001 PE=4 SV=1	25	14	0.836501	2.0322	4.49202	7.06e-06	0.000320982	0.000287211	TRUE
CCall_contig6562_v2	703	AC454_contig11172_v3	CCall_contig6562_v2_4_ORF2	IPR005132|IPR009009|IPR014734|IPR007112	Rare lipoprotein A|Barwin-related endoglucanase|Pollen allergen, N-terminal|Expansin 45, endoglucanase-like	tr|B9IKT6|B9IKT6_POPTR	Predicted protein OS=Populus trichocarpa GN=POPTRDRAFT_778997 PE=4 SV=1	14	3	2.22239	3.41809	4.44678	8.72e-06	0.000386979	0.000345976	TRUE
CCall_contig7232_v2	898	AC454_contig34053_v3	CCall_contig7232_v2_2_ORF1	IPR005721|IPR001063	Ribosomal protein L22/L17, eukaryotic/archaeal|Ribosomal protein L22/L17	tr|A5B412|A5B412_VITVI	Putative uncharacterized protein OS=Vitis vinifera GN=VITISV_011749 PE=3 SV=1	36	25	0.526069	1.72176	4.8195	1.44e-06	7.6e-05	6.8e-05	TRUE
CCall_contig8516_v2	1139	AC454_contig29541_v3	CCall_contig8516_v2_1_ORF2	IPR001128	Cytochrome P450	tr|B9HWV8|B9HWV8_POPTR	Cytochrome P450 OS=Populus trichocarpa GN=CYP749A9 PE=3 SV=1	19	8	1.24793	2.44362	4.38479	1.16e-05	0.000492363	0.00044021	TRUE
CCall_contig13906_v2	218	AC454_contig18085_v3	-	-	-	-	-	12	0	4.58496	5.78066	4.6234	3.77e-06	0.00018303	0.000163475	TRUE
CCall_contig1536_v2	715	AC454_contig10276_v3	-	-	-	tr|A7Q6M5|A7Q6M5_VITVI	CBL-interacting protein kinase 14 OS=Vitis vinifera GN=CIPK14 PE=2 SV=1	22	10	1.1375	2.3332	4.59212	4.39e-06	0.000210431	0.000188291	TRUE
CCall_contig16807_v2	976	AC454_contig1289_v3	-	-	-	-	-	16	4	2	3.1957	4.61914	3.85e-06	0.000185644	0.000165962	TRUE
CCall_contig21057_v2	253	AC454_contig42904_v3	-	-	-	-	-	12	0	4.58496	5.78066	4.6234	3.77e-06	0.00018303	0.000163475	TRUE
CCall_contig23870_v2	535	AC454_contig1249_v3	-	-	-	tr|A7QTU6|A7QTU6_VITVI	Chromosome undetermined scaffold_171, whole genome shotgun sequence OS=Vitis vinifera GN=GSVIVT00006491001 PE=3 SV=1	16	4	2	3.1957	4.61914	3.85e-06	0.000185644	0.000165962	TRUE
CCall_contig25000_v2	1245	AC454_contig32066_v3	CCall_contig25000_v2_2_ORF1	IPR006706|IPR006041	Extensin-like repeat|Pollen Ole e 1 allergen/extensin	tr|Q40793|Q40793_PETCR	Tyrosine-rich hydroxyproline-rich glycoprotein (Fragment) OS=Petroselinum crispum GN=HRGP PE=2 SV=1	39	27	0.530515	1.72621	5.02539	5.02e-07	2.9e-05	2.59e-05	TRUE
CCall_contig25965_v2	1076	AC454_contig27657_v3	CCall_contig25965_v2_3_ORF1	IPR005123	Oxoglutarate/iron-dependent oxygenase	tr|A7QVT7|A7QVT7_VITVI	Chromosome chr7 scaffold_192, whole genome shotgun sequence OS=Vitis vinifera GN=GSVIVT00007513001 PE=3 SV=1	12	0	4.58496	5.78066	4.6234	3.77e-06	0.00018303	0.000163475	TRUE
CCall_contig31491_v2	391	AC454_contig43893_v3	-	-	-	-	-	15	3	2.32193	3.51762	4.65589	3.23e-06	0.000159613	0.00014282	TRUE
CCall_contig3555_v2	556	AC454_contig1435_v3	CCall_contig3555_v2_5_ORF2	IPR000916	Bet v I allergen	tr|B9TAZ3|B9TAZ3_RICCO	Major latex protein, putative OS=Ricinus communis GN=RCOM_2143600 PE=4 SV=1	13	1	3.70044	4.89614	4.75102	2.02e-06	0.000103118	9.22e-05	TRUE
CCall_contig43865_v2	1504	AC454_contig44142_v3	CCall_contig43865_v2_4_ORF1	IPR001128	Cytochrome P450	tr|A7PFD3|A7PFD3_VITVI	Chromosome chr11 scaffold_14, whole genome shotgun sequence OS=Vitis vinifera GN=GSVIVT00017017001 PE=3 SV=1	28	16	0.807355	2.00305	4.70947	2.48e-06	0.000124508	0.000111409	TRUE
CCall_contig46494_v2	601	AC454_contig142_v3	CCall_contig46494_v2_2_ORF1	IPR012335|IPR013766	Thioredoxin fold|Thioredoxin domain	tr|B9RXV0|B9RXV0_RICCO	Thioredoxin H-type, putative OS=Ricinus communis GN=RCOM_0906500 PE=4 SV=1	25	13	0.943416	2.13911	4.64155	3.46e-06	0.00016859	0.000150853	TRUE
CCall_contig5250_v2	2127	AC454_contig8714_v3	CCall_contig5250_v2_6_ORF1	IPR000023|IPR011183	Phosphofructokinase|Pyrophosphate-dependent phosphofructokinase PfpB	tr|B9HZE4|B9HZE4_POPTR	Predicted protein OS=Populus trichocarpa GN=POPTRDRAFT_1093153 PE=4 SV=1	60	48	0.321928	1.51762	5.68195	1.33e-08	1.02e-06	9.12e-07	TRUE
CCall_contig7844_v2	600	AC454_contig30192_v3	CCall_contig7844_v2_3_ORF2	IPR002198|IPR016040	Short-chain dehydrogenase/reductase SDR|NAD(P)-binding domain	tr|B9N0Q0|B9N0Q0_POPTR	Predicted protein (Fragment) OS=Populus trichocarpa GN=POPTRDRAFT_742665 PE=3 SV=1	14	2	2.80735	4.00305	4.70576	2.53e-06	0.000126559	0.000113243	TRUE
CCall_contig8115_v2	316	AC454_contig2099_v3	CCall_contig8115_v2_4_ORF2	IPR000266|IPR012340	Ribosomal protein S17|Nucleic acid-binding, OB-fold	sp|P16181|RS111_ARATH	40S ribosomal protein S11-1 OS=Arabidopsis thaliana GN=RPS11A PE=2 SV=1	13	1	3.70044	4.89614	4.75102	2.02e-06	0.000103118	9.22e-05	TRUE
CCall_contig9302_v2	809	AC454_contig18905_v3	CCall_contig9302_v2_1_ORF1	IPR001449	Phosphoenolpyruvate carboxylase	tr|B9HIW8|B9HIW8_POPTR	Predicted protein OS=Populus trichocarpa GN=POPTRDRAFT_564468 PE=4 SV=1	19	7	1.44057	2.63627	4.57516	4.76e-06	0.000227404	0.000203479	TRUE
CCall_contig17292_v2	1589	AC454_contig32574_v3	CCall_contig17292_v2_3_ORF3	IPR000092|IPR008949	Polyprenyl synthetase|Terpenoid synthase	sp|P49351|FPPS1_LUPAL	Farnesyl pyrophosphate synthetase 1 OS=Lupinus albus GN=FPS1 PE=2 SV=1	45	32	0.491853	1.68755	5.31276	1.08e-07	7.14e-06	6.39e-06	TRUE
CCall_contig184_v2	620	AC454_contig26523_v3	-	-	-	-	-	18	5	1.848	3.04369	4.79086	1.66e-06	8.63e-05	7.73e-05	TRUE
CCall_contig19177_v2	375	-	-	-	-	-	-	13	0	4.70044	5.89614	4.81108	1.5e-06	7.86e-05	7.01e-05	TRUE
CCall_contig21934_v2	556	AC454_contig18002_v3	-	-	-	tr|A7NY26|A7NY26_VITVI	Chromosome chr6 scaffold_3, whole genome shotgun sequence OS=Vitis vinifera GN=GSVIVT00023959001 PE=4 SV=1	16	3	2.41504	3.61073	4.85686	1.19e-06	6.39e-05	5.72e-05	TRUE
CCall_contig31709_v2	371	AC454_contig13306_v3	CCall_contig31709_v2_3_ORF1	IPR008972|IPR001117	Cupredoxin|Multicopper oxidase, type 1	tr|B6ED08|B6ED08_9ROSI	Putative lacasse/diphenol oxidase OS=Castanea mollissima PE=2 SV=1	13	0	4.70044	5.89614	4.81108	1.5e-06	7.86e-05	7.01e-05	TRUE
CCall_contig34513_v2	2247	AC454_contig22899_v3	CCall_contig34513_v2_2_ORF1	IPR013027|IPR004099|IPR006324	FAD-dependent pyridine nucleotide-disulphide oxidoreductase|Pyridine nucleotide-disulphide oxidoreductase, dimerisation|Glutathione reductase, plant	tr|A7NXU6|A7NXU6_VITVI	Chromosome chr5 scaffold_2, whole genome shotgun sequence OS=Vitis vinifera GN=GSVIVT00020491001 PE=3 SV=1	55	42	0.389042	1.58474	5.61489	1.97e-08	1.46e-06	1.3e-06	TRUE
CCall_contig42003_v2	659	AC454_contig36846_v3	CCall_contig42003_v2_2_ORF1	IPR000218	Ribosomal protein L14b/L23e	tr|Q7X9K1|Q7X9K1_WHEAT	Ribosomal Pr 117 (Fragment) OS=Triticum aestivum PE=2 SV=1	54	41	0.397335	1.59303	5.58469	2.34e-08	1.7e-06	1.52e-06	TRUE
CCall_contig4283_v2	1225	AC454_contig15168_v3	CCall_contig4283_v2_6_ORF1	IPR013130|IPR013112|IPR017938|IPR017927	Ferric reductase-like transmembrane component, N-terminal|FAD-binding 8|Riboflavin synthase-like beta-barrel|Ferredoxin reductase-type FAD-binding domain	tr|B9GK29|B9GK29_POPTR	Predicted protein OS=Populus trichocarpa GN=POPTRDRAFT_797250 PE=4 SV=1	22	9	1.28951	2.4852	4.76413	1.9e-06	9.75e-05	8.72e-05	TRUE
CCall_contig46832_v2	523	AC454_contig6498_v3	CCall_contig46832_v2_5_ORF1	IPR012951	Berberine/berberine-like	tr|B9I0Y4|B9I0Y4_POPTR	Predicted protein OS=Populus trichocarpa GN=POPTRDRAFT_772216 PE=4 SV=1	13	0	4.70044	5.89614	4.81108	1.5e-06	7.86e-05	7.01e-05	TRUE
CCall_contig48182_v2	1166	AC454_contig10436_v3	CCall_contig48182_v2_1_ORF2	IPR014718|IPR008183	Glycoside hydrolase-type carbohydrate-binding, subgroup|Aldose 1-epimerase	tr|A7PMR1|A7PMR1_VITVI	Chromosome chr14 scaffold_21, whole genome shotgun sequence OS=Vitis vinifera GN=GSVIVT00020913001 PE=4 SV=1	21	8	1.39232	2.58801	4.76155	1.92e-06	9.85e-05	8.82e-05	TRUE
CCall_contig5598_v2	862	AC454_contig12200_v3	CCall_contig5598_v2_4_ORF2	IPR009009|IPR007117|IPR005132|IPR014734|IPR007112	Barwin-related endoglucanase|Pollen allergen/expansin, C-terminal|Rare lipoprotein A|Pollen allergen, N-terminal|Expansin 45, endoglucanase-like	tr|B9HTH5|B9HTH5_POPTR	Putative uncharacterized protein Ptr+E2EXPA15 OS=Populus trichocarpa GN=Ptr+E2EXPA15 PE=3 SV=1	17	4	2.08746	3.28316	4.81804	1.45e-06	7.64e-05	6.83e-05	TRUE
CCall_contig7830_v2	459	AC454_contig43563_v3	CCall_contig7830_v2_1_ORF1	IPR000490|IPR013781	Glycoside hydrolase, family 17|Glycoside hydrolase, subgroup, catalytic core	tr|A7QJ39|A7QJ39_VITVI	Chromosome chr2 scaffold_105, whole genome shotgun sequence OS=Vitis vinifera GN=GSVIVT00000495001 PE=3 SV=1	13	0	4.70044	5.89614	4.81108	1.5e-06	7.86e-05	7.01e-05	TRUE
CCall_contig8862_v2	558	AC454_contig45036_v3	CCall_contig8862_v2_5_ORF1	IPR003657	DNA-binding WRKY	tr|Q5IZC7|Q5IZC7_VITVI	Chromosome chr17 scaffold_16, whole genome shotgun sequence OS=Vitis vinifera GN=GSVIVT00017951001 PE=2 SV=1	14	1	3.80735	5.00305	4.94555	7.59e-07	4.19e-05	3.74e-05	TRUE
CCall_contig8907_v2	877	AC454_contig2362_v3	CCall_contig8907_v2_3_ORF2	IPR001002|IPR001153|IPR014733	Chitin-binding, type 1|Barwin|Barwin-like endoglucanase	tr|B9SZ68|B9SZ68_RICCO	Wound-induced protein WIN2, putative OS=Ricinus communis GN=RCOM_0484460 PE=4 SV=1	17	4	2.08746	3.28316	4.81804	1.45e-06	7.64e-05	6.83e-05	TRUE
CCall_contig13138_v2	1040	AC454_contig13295_v3	CCall_contig13138_v2_3_ORF2	IPR012335|IPR010987|IPR004045|IPR004046	Thioredoxin fold|Glutathione S-transferase, C-terminal-like|Glutathione S-transferase, N-terminal|Glutathione S-transferase, C-terminal	tr|A7Q1G4|A7Q1G4_VITVI	Chromosome chr7 scaffold_44, whole genome shotgun sequence OS=Vitis vinifera GN=GSVIVT00028454001 PE=4 SV=1	15	1	3.90689	5.10259	5.1317	2.87e-07	1.75e-05	1.56e-05	TRUE
CCall_contig18240_v2	349	AC454_contig1441_v3	CCall_contig18240_v2_4_ORF1	IPR000554	Ribosomal protein S7e	tr|A9NQ60|A9NQ60_PICSI	Putative uncharacterized protein OS=Picea sitchensis PE=2 SV=1	17	3	2.5025	3.6982	5.05048	4.41e-07	2.58e-05	2.31e-05	TRUE
CCall_contig26270_v2	1111	AC454_contig33644_v3	CCall_contig26270_v2_2_ORF1	IPR001395	Aldo/keto reductase	tr|C0JRE4|C0JRE4_SOYBN	Putative alto/keto reductase OS=Glycine max PE=2 SV=1	28	14	1	2.1957	4.99291	5.95e-07	3.4e-05	3.04e-05	TRUE
CCall_contig38547_v2	791	AC454_contig39275_v3	CCall_contig38547_v2_5_ORF1	IPR000726	Glycoside hydrolase, family 19, catalytic	tr|B9IQS8|B9IQS8_POPTR	Predicted protein OS=Populus trichocarpa GN=POPTRDRAFT_574380 PE=4 SV=1	14	0	4.80735	6.00305	4.98992	6.04e-07	3.44e-05	3.08e-05	TRUE
CCall_contig40675_v2	1286	AC454_contig10211_v3	CCall_contig40675_v2_3_ORF2	IPR005123	Oxoglutarate/iron-dependent oxygenase	tr|Q39396|Q39396_BETVE	1-aminocyclopropane-1-carboxylate oxidase OS=Betula verrucosa GN=ACO PE=2 SV=2	33	19	0.796467	1.99216	5.09454	3.5e-07	2.07e-05	1.85e-05	TRUE
CCall_contig4096_v2	318	AC454_contig44976_v3	CCall_contig4096_v2_6_ORF1	IPR001950|IPR005874	Translation initiation factor SUI1|Eukaryotic translation initiation factor SUI1	tr|A9PGM8|A9PGM8_POPTR	Predicted protein OS=Populus trichocarpa GN=POPTRDRAFT_832217 PE=4 SV=1	20	6	1.73697	2.93266	4.96033	7.04e-07	3.94e-05	3.52e-05	TRUE
CCall_contig41271_v2	321	AC454_contig8979_v3	CCall_contig41271_v2_6_ORF1	IPR001223	Glycoside hydrolase, family 18, catalytic domain	tr|B9SC02|B9SC02_RICCO	Chitinase, putative OS=Ricinus communis GN=RCOM_0701190 PE=3 SV=1	16	2	3	4.1957	5.09965	3.4e-07	2.02e-05	1.81e-05	TRUE
CCall_contig42818_v2	812	AC454_contig43375_v3	CCall_contig42818_v2_3_ORF1	IPR000620	Protein of unknown function DUF6, transmembrane	tr|B9MUP6|B9MUP6_POPTR	Mtn21-like protein OS=Populus trichocarpa GN=N21L5 PE=4 SV=1	19	5	1.926	3.1217	4.98051	6.34e-07	3.58e-05	3.2e-05	TRUE
CCall_contig47111_v2	1163	AC454_contig17980_v3	CCall_contig47111_v2_5_ORF1	IPR008972|IPR011707|IPR001117|IPR011706	Cupredoxin|Multicopper oxidase, type 3|Multicopper oxidase, type 1|Multicopper oxidase, type 2	tr|A7QRL7|A7QRL7_VITVI	Chromosome undetermined scaffold_151, whole genome shotgun sequence OS=Vitis vinifera GN=GSVIVT00005407001 PE=4 SV=1	16	2	3	4.1957	5.09965	3.4e-07	2.02e-05	1.81e-05	TRUE
CCall_contig47255_v2	1280	AC454_contig37462_v3	CCall_contig47255_v2_4_ORF2	IPR003593|IPR003439	ATPase, AAA+ type, core|ABC transporter-like	tr|A7Q936|A7Q936_VITVI	Chromosome chr19 scaffold_66, whole genome shotgun sequence OS=Vitis vinifera GN=GSVIVT00033321001 PE=3 SV=1	25	11	1.18442	2.38012	4.95324	7.3e-07	4.07e-05	3.64e-05	TRUE
CCall_contig47361_v2	1165	AC454_contig43116_v3	CCall_contig47361_v2_5_ORF1	IPR003612	Plant lipid transfer protein/seed storage/trypsin-alpha amylase inhibitor	tr|B9P6G6|B9P6G6_POPTR	Predicted protein OS=Populus trichocarpa GN=POPTRDRAFT_678768 PE=4 SV=1	35	21	0.736966	1.93266	5.14272	2.71e-07	1.67e-05	1.49e-05	TRUE
CCall_contig47475_v2	840	AC454_contig11932_v3	CCall_contig47475_v2_3_ORF2	IPR012675|IPR001041|IPR010241	Beta-grasp fold, ferredoxin-type|Ferredoxin|Ferredoxin [2Fe-2S], plant	tr|A5B3C7|A5B3C7_VITVI	Putative uncharacterized protein OS=Vitis vinifera GN=VITISV_038770 PE=4 SV=1	26	12	1.11548	2.31117	4.96397	6.91e-07	3.87e-05	3.46e-05	TRUE
CCall_contig6315_v2	1087	AC454_contig31036_v3	CCall_contig6315_v2_1_ORF2	IPR001283|IPR014044|IPR018244	Allergen V5/Tpx-1 related|SCP-like extracellular|Allergen V5/Tpx-1 related, conserved site	tr|B9IM28|B9IM28_POPTR	Predicted protein OS=Populus trichocarpa GN=POPTRDRAFT_737815 PE=4 SV=1	87	73	0.253119	1.44881	6.6104	3.83e-11	4.09e-09	3.65e-09	TRUE
CCall_contig11948_v2	1142	AC454_contig35976_v3	CCall_contig11948_v2_1_ORF2	IPR015914|IPR004843	Purple acid phosphatase, N-terminal|Metallophosphoesterase	tr|B9RHA3|B9RHA3_RICCO	Purple acid phosphatase, putative OS=Ricinus communis GN=RCOM_1449110 PE=4 SV=1	22	7	1.65208	2.84777	5.12672	2.95e-07	1.79e-05	1.6e-05	TRUE
CCall_contig13029_v2	1241	AC454_contig6077_v3	CCall_contig13029_v2_6_ORF2	IPR010399|IPR018467	Tify|CCT domain-like	tr|B9MT14|B9MT14_POPTR	Predicted protein OS=Populus trichocarpa GN=POPTRDRAFT_739192 PE=4 SV=1	45	30	0.584963	1.78066	5.51615	3.46e-08	2.46e-06	2.2e-06	TRUE
CCall_contig17935_v2	319	AC454_contig44976_v3	-	-	-	-	-	23	8	1.52356	2.71926	5.11811	3.09e-07	1.86e-05	1.66e-05	TRUE
CCall_contig20814_v2	170	AC454_contig4773_v3	-	-	-	tr|Q2WFK8|Q2WFK8_9ASTR	Fructose-bisphosphate aldolase OS=Codonopsis lanceolata PE=2 SV=1	15	0	4.90689	6.10259	5.16091	2.46e-07	1.53e-05	1.37e-05	TRUE
CCall_contig34634_v2	874	AC454_contig867_v3	CCall_contig34634_v2_1_ORF1	IPR002925	Dienelactone hydrolase	tr|B9RSS3|B9RSS3_RICCO	Endo-1,3-1,4-beta-d-glucanase, putative OS=Ricinus communis GN=RCOM_0678160 PE=4 SV=1	21	6	1.80735	3.00305	5.14172	2.72e-07	1.68e-05	1.49e-05	TRUE
CCall_contig38496_v2	812	AC454_contig42964_v3	CCall_contig38496_v2_3_ORF1	IPR013149|IPR016040	Alcohol dehydrogenase, zinc-binding|NAD(P)-binding domain	tr|B9HEP6|B9HEP6_POPTR	Predicted protein OS=Populus trichocarpa GN=POPTRDRAFT_718546 PE=3 SV=1	15	0	4.90689	6.10259	5.16091	2.46e-07	1.53e-05	1.37e-05	TRUE
CCall_contig38963_v2	492	AC454_contig33343_v3	-	-	-	tr|Q8LCM7|Q8LCM7_ARATH	Putative uncharacterized protein OS=Arabidopsis thaliana PE=4 SV=1	29	14	1.05063	2.24632	5.15304	2.56e-07	1.59e-05	1.42e-05	TRUE
CCall_contig4062_v2	665	AC454_contig19164_v3	CCall_contig4062_v2_6_ORF2	IPR006121	Heavy metal transport/detoxification protein	tr|Q8LCK3|Q8LCK3_ARATH	Putative uncharacterized protein OS=Arabidopsis thaliana PE=4 SV=1	20	5	2	3.1957	5.16437	2.41e-07	1.51e-05	1.35e-05	TRUE
CCall_contig457_v2	625	AC454_contig19502_v3	CCall_contig457_v2_6_ORF2	IPR007513	Four F5 protein	tr|B9S514|B9S514_RICCO	Putative uncharacterized protein OS=Ricinus communis GN=RCOM_1719540 PE=4 SV=1	18	3	2.58496	3.78066	5.23741	1.63e-07	1.05e-05	9.37e-06	TRUE
CCall_contig47896_v2	1347	AC454_contig33963_v3	CCall_contig47896_v2_2_ORF1	IPR011692	Stress up-regulated Nod 19	tr|B9RA49|B9RA49_RICCO	Putative uncharacterized protein OS=Ricinus communis GN=RCOM_1503170 PE=4 SV=1	26	11	1.24101	2.4367	5.12096	3.04e-07	1.84e-05	1.64e-05	TRUE
CCall_contig10290_v2	537	AC454_contig23655_v3	CCall_contig10290_v2_3_ORF2	IPR001128	Cytochrome P450	tr|B9N823|B9N823_POPTR	Cytochrome P450 OS=Populus trichocarpa GN=CYP716A9 PE=3 SV=1	23	7	1.71621	2.9119	5.30075	1.15e-07	7.59e-06	6.79e-06	TRUE
CCall_contig10321_v2	908	AC454_contig45226_v3	-	-	-	tr|Q8L6B6|Q8L6B6_SOLTU	APS reductase (Fragment) OS=Solanum tuberosum GN=apsr1 PE=2 SV=1	25	9	1.47393	2.66963	5.28387	1.26e-07	8.26e-06	7.39e-06	TRUE
CCall_contig12933_v2	1345	AC454_contig11339_v3	CCall_contig12933_v2_6_ORF2	IPR005856|IPR005859|IPR001926	Cysteine synthase K/M|Cysteine synthase A|Pyridoxal phosphate-dependent enzyme, beta subunit	tr|A5AFH5|A5AFH5_VITVI	Cysteine synthase OS=Vitis vinifera GN=GSVIVT00031113001 PE=3 SV=1	51	35	0.543142	1.73884	5.77624	7.64e-09	6.06e-07	5.42e-07	TRUE
CCall_contig13305_v2	1358	AC454_contig9220_v3	CCall_contig13305_v2_6_ORF1	IPR000073	Alpha/beta hydrolase fold-1	tr|B9HXR7|B9HXR7_POPTR	Predicted protein OS=Populus trichocarpa GN=POPTRDRAFT_725656 PE=4 SV=1	73	57	0.356935	1.55263	6.37325	1.85e-10	1.84e-08	1.65e-08	TRUE
CCall_contig1372_v2	933	AC454_contig5280_v3	CCall_contig1372_v2_1_ORF1	IPR011991|IPR016461|IPR012967|IPR001077	Winged helix repressor DNA-binding|O-methyltransferase, COMT, eukaryota|Plant methyltransferase dimerisation|O-methyltransferase, family 2	tr|A7P8I3|A7P8I3_VITVI	Chromosome chr3 scaffold_8, whole genome shotgun sequence OS=Vitis vinifera GN=GSVIVT00036191001 PE=4 SV=1	16	0	5	6.1957	5.32488	1.01e-07	6.74e-06	6e-06	TRUE
CCall_contig14025_v2	1750	AC454_contig13437_v3	-	-	-	tr|B9T512|B9T512_RICCO	Putative uncharacterized protein OS=Ricinus communis GN=RCOM_0144270 PE=4 SV=1	33	17	0.956931	2.15263	5.35392	8.61e-08	5.79e-06	5.18e-06	TRUE
CCall_contig14891_v2	594	AC454_contig5216_v3	CCall_contig14891_v2_5_ORF1	IPR011706|IPR008972	Multicopper oxidase, type 2|Cupredoxin	tr|B6ED08|B6ED08_9ROSI	Putative lacasse/diphenol oxidase OS=Castanea mollissima PE=2 SV=1	16	0	5	6.1957	5.32488	1.01e-07	6.74e-06	6e-06	TRUE
CCall_contig16871_v2	1068	AC454_contig43336_v3	CCall_contig16871_v2_5_ORF2	IPR003307	eIF4-gamma/eIF5/eIF2-epsilon	tr|A9P9K5|A9P9K5_POPTR	Predicted protein OS=Populus trichocarpa GN=POPTRDRAFT_814507 PE=2 SV=1	49	33	0.570316	1.76601	5.72329	1.04e-08	8.16e-07	7.31e-07	TRUE
CCall_contig170_v2	1013	AC454_contig1214_v3	CCall_contig170_v2_3_ORF1	IPR000426|IPR001353	Proteasome, alpha-subunit, conserved site|Proteasome, subunit alpha/beta	tr|B9T3A4|B9T3A4_RICCO	Proteasome subunit alpha type OS=Ricinus communis GN=RCOM_0391800 PE=3 SV=1	43	27	0.671377	1.86707	5.5698	2.55e-08	1.85e-06	1.65e-06	TRUE
CCall_contig26517_v2	1565	AC454_contig4891_v3	CCall_contig26517_v2_3_ORF2	IPR001804|IPR004790	Isocitrate/isopropylmalate dehydrogenase|Isocitrate dehydrogenase NADP-dependent, eukaryotic	tr|B6R0E1|B6R0E1_9RHOB	Isocitrate dehydrogenase, NADP-dependent OS=Pseudovibrio sp. JE062 GN=PJE062_4617 PE=3 SV=1	34	18	0.917538	2.11323	5.37154	7.81e-08	5.3e-06	4.75e-06	TRUE
CCall_contig30920_v2	1364	AC454_contig5641_v3	-	-	-	tr|A7PQJ6|A7PQJ6_VITVI	Chromosome chr6 scaffold_25, whole genome shotgun sequence OS=Vitis vinifera GN=GSVIVT00022092001 PE=4 SV=1	43	27	0.671377	1.86707	5.5698	2.55e-08	1.85e-06	1.65e-06	TRUE
CCall_contig33695_v2	1231	AC454_contig181_v3	CCall_contig33695_v2_2_ORF1	IPR002772	Glycoside hydrolase, family 3, C-terminal	tr|A7QGM6|A7QGM6_VITVI	Chromosome chr12 scaffold_93, whole genome shotgun sequence OS=Vitis vinifera GN=GSVIVT00038386001 PE=4 SV=1	36	20	0.847997	2.04369	5.4102	6.3e-08	4.33e-06	3.88e-06	TRUE
CCall_contig35286_v2	855	AC454_contig2184_v3	CCall_contig35286_v2_1_ORF2	IPR002198|IPR016040	Short-chain dehydrogenase/reductase SDR|NAD(P)-binding domain	tr|B9MYU5|B9MYU5_POPTR	Predicted protein OS=Populus trichocarpa GN=POPTRDRAFT_594950 PE=3 SV=1	23	7	1.71621	2.9119	5.30075	1.15e-07	7.59e-06	6.79e-06	TRUE
CCall_contig38566_v2	1259	AC454_contig21426_v3	CCall_contig38566_v2_6_ORF1	IPR004776	Auxin efflux carrier	tr|B9S6X0|B9S6X0_RICCO	Auxin:hydrogen symporter, putative OS=Ricinus communis GN=RCOM_0875040 PE=4 SV=1	27	11	1.29546	2.49115	5.28502	1.26e-07	8.23e-06	7.36e-06	TRUE
CCall_contig39566_v2	668	AC454_contig11167_v3	CCall_contig39566_v2_4_ORF1	IPR012862	Protein of unknown function DUF1635	tr|B9HUL4|B9HUL4_POPTR	Predicted protein OS=Populus trichocarpa GN=POPTRDRAFT_567678 PE=4 SV=1	18	2	3.16993	4.36562	5.46476	4.64e-08	3.23e-06	2.89e-06	TRUE
CCall_contig40830_v2	818	AC454_contig11209_v3	CCall_contig40830_v2_6_ORF1	IPR001509|IPR016040	NAD-dependent epimerase/dehydratase|NAD(P)-binding domain	tr|A7QK27|A7QK27_VITVI	Chromosome chr16 scaffold_110, whole genome shotgun sequence OS=Vitis vinifera GN=GSVIVT00000921001 PE=4 SV=1	19	3	2.66297	3.85866	5.41821	6.02e-08	4.15e-06	3.72e-06	TRUE
CCall_contig41513_v2	994	AC454_contig17741_v3	CCall_contig41513_v2_6_ORF2	IPR019831|IPR019832|IPR001189	Manganese/iron superoxide dismutase, N-terminal|Manganese/iron superoxide dismutase, C-terminal|Manganese/iron superoxide dismutase	tr|B2BDZ8|B2BDZ8_PISVE	Superoxide dismutase OS=Pistacia vera PE=3 SV=1	42	26	0.691878	1.88757	5.54535	2.93e-08	2.11e-06	1.89e-06	TRUE
CCall_contig46027_v2	510	AC454_contig7242_v3	CCall_contig46027_v2_4_ORF1	IPR001128	Cytochrome P450	tr|B9N0P8|B9N0P8_POPTR	Predicted protein OS=Populus trichocarpa GN=POPTRDRAFT_783291 PE=3 SV=1	16	0	5	6.1957	5.32488	1.01e-07	6.74e-06	6e-06	TRUE
CCall_contig46469_v2	1023	AC454_contig25805_v3	CCall_contig46469_v2_2_ORF1	IPR005828	General substrate transporter	tr|A7PU29|A7PU29_VITVI	Chromosome chr7 scaffold_31, whole genome shotgun sequence OS=Vitis vinifera GN=GSVIVT00023634001 PE=4 SV=1	22	6	1.87447	3.07016	5.31813	1.05e-07	6.95e-06	6.22e-06	TRUE
CCall_contig6536_v2	136	AC454_contig42904_v3	-	-	-	-	-	16	0	5	6.1957	5.32488	1.01e-07	6.74e-06	6e-06	TRUE
CCall_contig10812_v2	820	AC454_contig3803_v3	CCall_contig10812_v2_3_ORF2	IPR007650	Protein of unknown function DUF581	tr|A7PK50|A7PK50_VITVI	Chromosome chr15 scaffold_19, whole genome shotgun sequence OS=Vitis vinifera GN=GSVIVT00019019001 PE=4 SV=1	34	17	1	2.1957	5.50195	3.76e-08	2.66e-06	2.38e-06	TRUE
CCall_contig14290_v2	766	AC454_contig37606_v3	CCall_contig14290_v2_6_ORF1	IPR005123	Oxoglutarate/iron-dependent oxygenase	tr|B9S9D4|B9S9D4_RICCO	Leucoanthocyanidin dioxygenase, putative OS=Ricinus communis GN=RCOM_0884210 PE=3 SV=1	18	1	4.16993	5.36562	5.64789	1.62e-08	1.24e-06	1.11e-06	TRUE
CCall_contig16003_v2	468	AC454_contig13667_v3	-	-	-	-	-	19	2	3.24793	4.44362	5.6381	1.72e-08	1.3e-06	1.16e-06	TRUE
CCall_contig21133_v2	1551	AC454_contig24968_v3	CCall_contig21133_v2_2_ORF1	IPR002155|IPR016038	Thiolase|Thiolase-like, subgroup	tr|A9ZMZ4|A9ZMZ4_HEVBR	Acetyl-CoA C-acetyltransferase OS=Hevea brasiliensis GN=HbAACT PE=2 SV=1	68	51	0.415037	1.61073	6.31731	2.66e-10	2.57e-08	2.3e-08	TRUE
CCall_contig24573_v2	957	AC454_contig1278_v3	-	-	-	tr|B9REQ5|B9REQ5_RICCO	Putative uncharacterized protein OS=Ricinus communis GN=RCOM_1427790 PE=4 SV=1	25	8	1.64386	2.83955	5.45711	4.84e-08	3.36e-06	3e-06	TRUE
CCall_contig31145_v2	994	AC454_contig43469_v3	CCall_contig31145_v2_2_ORF2	IPR006384|IPR016965|IPR006383	Pyridoxal phosphate phosphatase-related|Pyridoxal phosphate phosphatase, PHOSPHO2|HAD-superfamily hydrolase, subfamily IB, PSPase-like	tr|A7P6T9|A7P6T9_VITVI	Chromosome chr9 scaffold_7, whole genome shotgun sequence OS=Vitis vinifera GN=GSVIVT00034199001 PE=4 SV=1	37	20	0.887525	2.08322	5.55276	2.81e-08	2.02e-06	1.81e-06	TRUE
CCall_contig38508_v2	690	AC454_contig5050_v3	CCall_contig38508_v2_6_ORF2	IPR008972|IPR003245	Cupredoxin|Plastocyanin-like	tr|B9IMX5|B9IMX5_POPTR	Predicted protein OS=Populus trichocarpa GN=POPTRDRAFT_1107304 PE=4 SV=1	17	0	5.08746	6.28316	5.48251	4.19e-08	2.96e-06	2.64e-06	TRUE
CCall_contig39082_v2	837	AC454_contig14260_v3	CCall_contig39082_v2_2_ORF1	IPR001563	Peptidase S10, serine carboxypeptidase	tr|B9S816|B9S816_RICCO	Serine carboxypeptidase, putative OS=Ricinus communis GN=RCOM_1383800 PE=4 SV=1	26	9	1.53051	2.72621	5.44904	5.06e-08	3.5e-06	3.14e-06	TRUE
CCall_contig44476_v2	777	AC454_contig9220_v3	-	-	-	tr|B9S689|B9S689_RICCO	Epoxide hydrolase, putative OS=Ricinus communis GN=RCOM_0533440 PE=4 SV=1	19	2	3.24793	4.44362	5.6381	1.72e-08	1.3e-06	1.16e-06	TRUE
CCall_contig44661_v2	550	AC454_contig42864_v3	CCall_contig44661_v2_3_ORF1	IPR006766	Phosphate-induced protein 1	tr|B9I4L2|B9I4L2_POPTR	Predicted protein OS=Populus trichocarpa GN=POPTRDRAFT_570583 PE=4 SV=1	20	3	2.73697	3.93266	5.59339	2.23e-08	1.63e-06	1.46e-06	TRUE
CCall_contig45380_v2	758	AC454_contig17872_v3	CCall_contig45380_v2_5_ORF1	IPR001563	Peptidase S10, serine carboxypeptidase	tr|B9GIB8|B9GIB8_POPTR	Predicted protein OS=Populus trichocarpa GN=POPTRDRAFT_753087 PE=4 SV=1	19	2	3.24793	4.44362	5.6381	1.72e-08	1.3e-06	1.16e-06	TRUE
CCall_contig46583_v2	357	-	-	-	-	tr|A7PDE1|A7PDE1_VITVI	Chromosome chr17 scaffold_12, whole genome shotgun sequence OS=Vitis vinifera GN=GSVIVT00016244001 PE=4 SV=1	17	0	5.08746	6.28316	5.48251	4.19e-08	2.96e-06	2.64e-06	TRUE
CCall_contig47229_v2	234	AC454_contig6878_v3	-	-	-	tr|B9MVS1|B9MVS1_POPTR	Predicted protein OS=Populus trichocarpa GN=POPTRDRAFT_1110404 PE=4 SV=1	17	0	5.08746	6.28316	5.48251	4.19e-08	2.96e-06	2.64e-06	TRUE
CCall_contig5318_v2	623	AC454_contig35465_v3	CCall_contig5318_v2_1_ORF1	IPR015157	Translation machinery associated TMA7	tr|Q9XI42|Q9XI42_ARATH	F9L1.21 protein OS=Arabidopsis thaliana GN=At1g15270/F9L1.21 PE=2 SV=1	83	66	0.330645	1.52634	6.71131	1.93e-11	2.14e-09	1.92e-09	TRUE
CCall_contig9398_v2	1069	AC454_contig7504_v3	CCall_contig9398_v2_3_ORF2	IPR001841|IPR008913|IPR018957	Zinc finger, RING-type|Zinc finger, CHY-type|Zinc finger, C3HC4 RING-type	tr|A7NW76|A7NW76_VITVI	Chromosome chr5 scaffold_2, whole genome shotgun sequence OS=Vitis vinifera GN=GSVIVT00019811001 PE=4 SV=1	25	8	1.64386	2.83955	5.45711	4.84e-08	3.36e-06	3e-06	TRUE
CCall_contig14565_v2	414	AC454_contig1831_v3	-	-	-	tr|B8MI73|B8MI73_TALSN	Putative uncharacterized protein OS=Talaromyces stipitatus (strain ATCC 10500 / CBS 375.48 / QM 6759 / NRRL 1006) GN=TSTA_040370 PE=4 SV=1	19	1	4.24793	5.44362	5.80797	6.32e-09	5.14e-07	4.6e-07	TRUE
CCall_contig17071_v2	532	AC454_contig17518_v3	CCall_contig17071_v2_3_ORF2	IPR000490|IPR013781	Glycoside hydrolase, family 17|Glycoside hydrolase, subgroup, catalytic core	sp|Q9M069|E137_ARATH	Putative glucan endo-1,3-beta-glucosidase 7 OS=Arabidopsis thaliana GN=At4g34480 PE=1 SV=1	18	0	5.16993	6.36562	5.63441	1.76e-08	1.31e-06	1.17e-06	TRUE
CCall_contig27982_v2	1041	AC454_contig12068_v3	CCall_contig27982_v2_1_ORF1	IPR013525	ABC-2 type transporter	tr|A5BT56|A5BT56_VITVI	Putative uncharacterized protein OS=Vitis vinifera GN=VITISV_025401 PE=4 SV=1	26	8	1.70044	2.89614	5.6207	1.9e-08	1.42e-06	1.27e-06	TRUE
CCall_contig33581_v2	566	AC454_contig3457_v3	CCall_contig33581_v2_3_ORF1	IPR002213	UDP-glucuronosyl/UDP-glucosyltransferase	tr|A7R170|A7R170_VITVI	Chromosome undetermined scaffold_340, whole genome shotgun sequence OS=Vitis vinifera GN=GSVIVT00011808001 PE=4 SV=1	20	2	3.32193	4.51762	5.80597	6.4e-09	5.18e-07	4.62e-07	TRUE
CCall_contig40291_v2	877	AC454_contig358_v3	CCall_contig40291_v2_3_ORF2	IPR009056|IPR003088	Cytochrome c, monohaem|Cytochrome c, class I	sp|P00062|CYC_SAMNI	Cytochrome c OS=Sambucus nigra PE=1 SV=1	34	16	1.08746	2.28316	5.63505	1.75e-08	1.31e-06	1.17e-06	TRUE
CCall_contig42001_v2	132	AC454_contig2044_v3	-	-	-	-	-	18	0	5.16993	6.36562	5.63441	1.76e-08	1.31e-06	1.17e-06	TRUE
CCall_contig44652_v2	374	AC454_contig17990_v3	-	-	-	-	-	20	2	3.32193	4.51762	5.80597	6.4e-09	5.18e-07	4.62e-07	TRUE
CCall_contig6325_v2	2121	AC454_contig9045_v3	CCall_contig6325_v2_2_ORF2	IPR000559|IPR020628	Formate-tetrahydrofolate ligase, FTHFS|Formate-tetrahydrofolate ligase, FTHFS, conserved site	tr|B9GYJ7|B9GYJ7_POPTR	10-formyltetrahydrofolate synthetase OS=Populus trichocarpa GN=FTHFS2 PE=4 SV=1	39	21	0.893085	2.08878	5.71058	1.13e-08	8.77e-07	7.85e-07	TRUE
CCall_contig9945_v2	1369	AC454_contig16201_v3	CCall_contig9945_v2_1_ORF2	IPR001509|IPR016040	NAD-dependent epimerase/dehydratase|NAD(P)-binding domain	tr|C0KY92|C0KY92_9MAGN	Dihydroflavonol 4-reductase OS=Vitis amurensis GN=DFR PE=2 SV=1	46	28	0.716207	1.9119	5.85351	4.81e-09	3.95e-07	3.53e-07	TRUE
CCall_contig11477_v2	981	AC454_contig1032_v3	CCall_contig11477_v2_4_ORF1	IPR004045|IPR012335	Glutathione S-transferase, N-terminal|Thioredoxin fold	tr|B9T3K4|B9T3K4_RICCO	Glutathione s-transferase, putative OS=Ricinus communis GN=RCOM_0477560 PE=4 SV=1	19	0	5.24793	6.44362	5.78107	7.42e-09	5.94e-07	5.3e-07	TRUE
CCall_contig1487_v2	541	AC454_contig37651_v3	CCall_contig1487_v2_3_ORF2	IPR009438	Phytosulfokine	tr|A7PPJ1|A7PPJ1_VITVI	Chromosome chr8 scaffold_23, whole genome shotgun sequence OS=Vitis vinifera GN=GSVIVT00021669001 PE=4 SV=1	39	20	0.963474	2.15917	5.83145	5.49e-09	4.48e-07	4.01e-07	TRUE
CCall_contig23755_v2	858	AC454_contig575_v3	CCall_contig23755_v2_6_ORF1	IPR002160	Proteinase inhibitor I3, Kunitz legume	tr|C4XVM5|C4XVM5_SOYBN	Putative uncharacterized protein OS=Glycine max PE=2 SV=1	24	5	2.26303	3.45873	5.85012	4.91e-09	4.02e-07	3.59e-07	TRUE
CCall_contig24264_v2	1063	AC454_contig15605_v3	CCall_contig24264_v2_2_ORF1	IPR003439|IPR003593	ABC transporter-like|ATPase, AAA+ type, core	tr|B9I9B8|B9I9B8_POPTR	Multidrug/pheromone exporter, MDR family, ABC transporter family OS=Populus trichocarpa GN=POPTRDRAFT_834831 PE=3 SV=1	20	1	4.32193	5.51762	5.9629	2.48e-09	2.16e-07	1.93e-07	TRUE
CCall_contig38717_v2	533	AC454_contig29235_v3	CCall_contig38717_v2_2_ORF2	IPR001024	Lipoxygenase, LH2	tr|Q93YI8|Q93YI8_CORAV	Lipoxygenase OS=Corylus avellana GN=lox PE=3 SV=1	19	0	5.24793	6.44362	5.78107	7.42e-09	5.94e-07	5.3e-07	TRUE
CCall_contig38744_v2	192	AC454_contig42013_v3	-	-	-	-	-	19	0	5.24793	6.44362	5.78107	7.42e-09	5.94e-07	5.3e-07	TRUE
CCall_contig40292_v2	785	AC454_contig1093_v3	CCall_contig40292_v2_4_ORF1	IPR008972|IPR003245	Cupredoxin|Plastocyanin-like	tr|A7PF67|A7PF67_VITVI	Chromosome chr11 scaffold_13, whole genome shotgun sequence OS=Vitis vinifera GN=GSVIVT00016928001 PE=4 SV=1	23	4	2.52356	3.71926	5.88647	3.95e-09	3.31e-07	2.96e-07	TRUE
CCall_contig41639_v2	339	AC454_contig32504_v3	-	-	-	-	-	22	3	2.87447	4.07016	5.92856	3.06e-09	2.63e-07	2.35e-07	TRUE
CCall_contig47644_v2	734	AC454_contig39812_v3	-	-	-	tr|Q5BT34|Q5BT34_SCHJA	Putative uncharacterized protein OS=Schistosoma japonicum PE=4 SV=1	27	8	1.75489	2.95058	5.78066	7.44e-09	5.92e-07	5.3e-07	TRUE
CCall_contig1163_v2	815	AC454_contig10007_v3	CCall_contig1163_v2_2_ORF2	IPR001395	Aldo/keto reductase	tr|B9REQ1|B9REQ1_RICCO	Aldo/keto reductase, putative OS=Ricinus communis GN=RCOM_1427650 PE=4 SV=1	26	6	2.11548	3.31117	5.98022	2.23e-09	1.96e-07	1.75e-07	TRUE
CCall_contig47442_v2	844	AC454_contig32190_v3	CCall_contig47442_v2_6_ORF1	IPR000960	Flavin-containing monooxygenase FMO	tr|Q2QCX0|Q2QCX0_GOSHI	Flavin-containing monooxygenase family protein FMO2 (Fragment) OS=Gossypium hirsutum PE=2 SV=1	20	0	5.32193	6.51762	5.92293	3.16e-09	2.69e-07	2.41e-07	TRUE
CCall_contig47962_v2	709	AC454_contig25478_v3	CCall_contig47962_v2_1_ORF2	IPR002775	Alba, DNA/RNA-binding protein	tr|B9RP66|B9RP66_RICCO	Putative uncharacterized protein OS=Ricinus communis GN=RCOM_0924420 PE=4 SV=1	29	9	1.68806	2.88375	5.92345	3.15e-09	2.69e-07	2.41e-07	TRUE
CCall_contig24001_v2	388	AC454_contig305_v3	-	-	-	tr|C4JBA4|C4JBA4_MAIZE	Putative uncharacterized protein OS=Zea mays PE=2 SV=1	24	3	3	4.1957	6.2458	4.22e-10	4e-08	3.58e-08	TRUE
CCall_contig30833_v2	1532	AC454_contig11252_v3	CCall_contig30833_v2_3_ORF2	IPR013154|IPR013149	Alcohol dehydrogenase GroES-like|Alcohol dehydrogenase, zinc-binding	tr|B9HEP7|B9HEP7_POPTR	Predicted protein OS=Populus trichocarpa GN=POPTRDRAFT_832230 PE=3 SV=1	44	23	0.93587	2.13157	6.14416	8.04e-10	7.37e-08	6.59e-08	TRUE
CCall_contig40537_v2	1461	AC454_contig10510_v3	CCall_contig40537_v2_6_ORF2	IPR003953	Fumarate reductase/succinate dehydrogenase flavoprotein, N-terminal	tr|B9P630|B9P630_POPTR	Predicted protein OS=Populus trichocarpa GN=POPTRDRAFT_792512 PE=4 SV=1	29	8	1.85798	3.05368	6.09048	1.13e-09	1.02e-07	9.13e-08	TRUE
CCall_contig42695_v2	735	AC454_contig586_v3	-	-	-	tr|Q66PF2|Q66PF2_FRAAN	Putative UDP-rhamnose:rhamnosyltransferase OS=Fragaria ananassa GN=GT4 PE=2 SV=1	23	2	3.52356	4.71926	6.28077	3.37e-10	3.22e-08	2.88e-08	TRUE
CCall_contig4635_v2	1915	AC454_contig39542_v3	CCall_contig4635_v2_1_ORF2	IPR001461|IPR001969|IPR009007	Peptidase A1|Peptidase aspartic, active site|Peptidase aspartic, catalytic	tr|B9IL97|B9IL97_POPTR	Predicted protein OS=Populus trichocarpa GN=POPTRDRAFT_1106310 PE=3 SV=1	108	87	0.311944	1.50764	7.58666	3.28e-14	4.61e-12	4.13e-12	TRUE
CCall_contig11763_v2	1337	AC454_contig6482_v3	CCall_contig11763_v2_1_ORF1	IPR011706|IPR008972	Multicopper oxidase, type 2|Cupredoxin	tr|A7QRL7|A7QRL7_VITVI	Chromosome undetermined scaffold_151, whole genome shotgun sequence OS=Vitis vinifera GN=GSVIVT00005407001 PE=4 SV=1	37	15	1.30256	2.49826	6.19688	5.76e-10	5.41e-08	4.84e-08	TRUE
CCall_contig14278_v2	959	AC454_contig9220_v3	CCall_contig14278_v2_1_ORF2	IPR000073	Alpha/beta hydrolase fold-1	tr|Q76E11|Q76E11_CITJA	Soluble epoxide hydrolase OS=Citrus jambhiri GN=RlemEH PE=2 SV=1	30	8	1.90689	3.10259	6.2407	4.36e-10	4.12e-08	3.69e-08	TRUE
CCall_contig2154_v2	996	AC454_contig5665_v3	CCall_contig2154_v2_5_ORF3	IPR001128|IPR017972	Cytochrome P450|Cytochrome P450, conserved site	tr|B9IQ88|B9IQ88_POPTR	Cytochrome P450 OS=Populus trichocarpa GN=CYP749A2 PE=3 SV=1	26	4	2.70044	3.89614	6.35836	2.04e-10	2.02e-08	1.81e-08	TRUE
CCall_contig22133_v2	1338	AC454_contig7615_v3	CCall_contig22133_v2_1_ORF2	IPR016040|IPR013149	NAD(P)-binding domain|Alcohol dehydrogenase, zinc-binding	tr|A5BKL3|A5BKL3_VITVI	Chromosome chr5 scaffold_72, whole genome shotgun sequence OS=Vitis vinifera GN=GSVIVT00034730001 PE=4 SV=1	79	57	0.470891	1.66659	6.97748	3.01e-12	3.66e-10	3.28e-10	TRUE
CCall_contig25002_v2	915	AC454_contig34742_v3	CCall_contig25002_v2_4_ORF2	IPR006706	Extensin-like repeat	-	-	46	24	0.938599	2.1343	6.28733	3.23e-10	3.1e-08	2.77e-08	TRUE
CCall_contig27495_v2	569	AC454_contig3528_v3	CCall_contig27495_v2_4_ORF1	IPR001117	Multicopper oxidase, type 1	tr|B6ED08|B6ED08_9ROSI	Putative lacasse/diphenol oxidase OS=Castanea mollissima PE=2 SV=1	22	0	5.45943	6.65513	6.19372	5.88e-10	5.49e-08	4.9e-08	TRUE
CCall_contig3229_v2	204	AC454_contig32765_v3	-	-	-	tr|B9GJB1|B9GJB1_POPTR	Predicted protein OS=Populus trichocarpa GN=POPTRDRAFT_706905 PE=3 SV=1	22	0	5.45943	6.65513	6.19372	5.88e-10	5.49e-08	4.9e-08	TRUE
CCall_contig34816_v2	997	AC454_contig10211_v3	CCall_contig34816_v2_1_ORF1	IPR005123	Oxoglutarate/iron-dependent oxygenase	tr|A7PE98|A7PE98_VITVI	Chromosome chr11 scaffold_13, whole genome shotgun sequence OS=Vitis vinifera GN=GSVIVT00016583001 PE=3 SV=1	27	5	2.43296	3.62866	6.32095	2.6e-10	2.52e-08	2.26e-08	TRUE
CCall_contig3714_v2	882	AC454_contig22260_v3	-	-	-	-	-	49	27	0.859822	2.05552	6.33554	2.37e-10	2.32e-08	2.07e-08	TRUE
CCall_contig47370_v2	588	AC454_contig2819_v3	-	-	-	tr|B9R730|B9R730_RICCO	Putative uncharacterized protein OS=Ricinus communis GN=RCOM_1588080 PE=4 SV=1	25	2	3.64386	4.83955	6.57654	4.82e-11	5.06e-09	4.52e-09	TRUE
CCall_contig5185_v2	1496	AC454_contig24489_v3	CCall_contig5185_v2_1_ORF3	IPR011700|IPR004827	Basic leucine zipper|Basic-leucine zipper (bZIP) transcription factor	tr|B9R7Z2|B9R7Z2_RICCO	Ocs element-binding factor, putative OS=Ricinus communis GN=RCOM_1595650 PE=3 SV=1	47	24	0.969626	2.16532	6.41313	1.43e-10	1.43e-08	1.28e-08	TRUE
CCall_contig9632_v2	697	AC454_contig1710_v3	CCall_contig9632_v2_3_ORF1	IPR016040	NAD(P)-binding domain	tr|B9N0P9|B9N0P9_POPTR	Predicted protein OS=Populus trichocarpa GN=POPTRDRAFT_742669 PE=3 SV=1	23	0	5.52356	6.71926	6.32329	2.56e-10	2.49e-08	2.23e-08	TRUE
CCall_contig1555_v2	798	AC454_contig865_v3	CCall_contig1555_v2_1_ORF2	IPR002016|IPR019793|IPR019794|IPR010255	Haem peroxidase, plant/fungal/bacterial|Peroxidases heam-ligand binding site|Peroxidase, active site|Haem peroxidase	tr|Q43102|Q43102_POPTR	Peroxidase OS=Populus trichocarpa PE=2 SV=1	27	3	3.16993	4.36562	6.69297	2.19e-11	2.41e-09	2.14e-09	TRUE
CCall_contig16705_v2	1133	AC454_contig8771_v3	-	-	-	-	-	27	3	3.16993	4.36562	6.69297	2.19e-11	2.41e-09	2.14e-09	TRUE
CCall_contig22663_v2	663	AC454_contig22461_v3	-	-	-	-	-	35	11	1.66985	2.86555	6.48683	8.77e-11	8.92e-09	7.99e-09	TRUE
CCall_contig25935_v2	604	AC454_contig15349_v3	CCall_contig25935_v2_2_ORF1	IPR001002|IPR000726	Chitin-binding, type 1|Glycoside hydrolase, family 19, catalytic	tr|B0ZC08|B0ZC08_CASGL	Chitinase class I OS=Casuarina glauca PE=2 SV=1	31	7	2.14684	3.34254	6.55612	5.52e-11	5.75e-09	5.15e-09	TRUE
CCall_contig28632_v2	757	AC454_contig21229_v3	CCall_contig28632_v2_6_ORF2	IPR009410	Allene oxide cyclase	tr|A9PEG0|A9PEG0_POPTR	Putative uncharacterized protein OS=Populus trichocarpa PE=2 SV=1	33	9	1.87447	3.07016	6.51341	7.35e-11	7.57e-09	6.77e-09	TRUE
CCall_contig42725_v2	789	AC454_contig6_v3	CCall_contig42725_v2_3_ORF1	IPR002016	Haem peroxidase, plant/fungal/bacterial	tr|Q43049|Q43049_POPKI	Peroidase OS=Populus kitakamiensis GN=prxA3a PE=4 SV=1	27	3	3.16993	4.36562	6.69297	2.19e-11	2.41e-09	2.14e-09	TRUE
CCall_contig7544_v2	595	AC454_contig6072_v3	-	-	-	tr|B9S0H4|B9S0H4_RICCO	Metal ion binding protein, putative OS=Ricinus communis GN=RCOM_1354900 PE=4 SV=1	46	22	1.06413	2.25983	6.51387	7.32e-11	7.57e-09	6.77e-09	TRUE
CCall_contig2051_v2	1507	AC454_contig38951_v3	-	-	-	tr|B9GUU1|B9GUU1_POPTR	Predicted protein OS=Populus trichocarpa GN=POPTRDRAFT_709990 PE=4 SV=1	43	18	1.25634	2.45204	6.60964	3.85e-11	4.08e-09	3.65e-09	TRUE
CCall_contig21615_v2	1312	AC454_contig2310_v3	CCall_contig21615_v2_5_ORF2	IPR006766	Phosphate-induced protein 1	tr|B9GGB7|B9GGB7_POPTR	Predicted protein OS=Populus trichocarpa GN=POPTRDRAFT_549850 PE=4 SV=1	107	82	0.383915	1.57961	7.81384	5.55e-15	8.42e-13	7.54e-13	TRUE
CCall_contig23131_v2	403	AC454_contig43445_v3	CCall_contig23131_v2_3_ORF2	IPR016040|IPR002198	NAD(P)-binding domain|Short-chain dehydrogenase/reductase SDR	tr|A7NYU1|A7NYU1_VITVI	Chromosome chr6 scaffold_3, whole genome shotgun sequence OS=Vitis vinifera GN=GSVIVT00024254001 PE=3 SV=1	25	0	5.64386	6.83955	6.57208	4.96e-11	5.19e-09	4.64e-09	TRUE
CCall_contig3754_v2	743	AC454_contig76_v3	CCall_contig3754_v2_2_ORF1	IPR016140|IPR003612	Bifunctional inhibitor/plant lipid transfer protein/seed storage|Plant lipid transfer protein/seed storage/trypsin-alpha amylase inhibitor	tr|B9RBQ4|B9RBQ4_RICCO	Lipid binding protein, putative OS=Ricinus communis GN=RCOM_1679880 PE=4 SV=1	29	4	2.85798	4.05368	6.79855	1.06e-11	1.23e-09	1.1e-09	TRUE
CCall_contig44690_v2	255	AC454_contig5785_v3	-	-	-	-	-	35	10	1.80735	3.00305	6.63802	3.18e-11	3.41e-09	3.05e-09	TRUE
CCall_contig10640_v2	1474	AC454_contig43582_v3	CCall_contig10640_v2_6_ORF2	IPR016067|IPR018167|IPR001985	S-adenosylmethionine decarboxylase, core|S-adenosylmethionine decarboxylase subgroup|S-adenosylmethionine decarboxylase	tr|A7PFJ4|A7PFJ4_VITVI	Chromosome chr11 scaffold_14, whole genome shotgun sequence OS=Vitis vinifera GN=GSVIVT00017121001 PE=4 SV=1	37	11	1.75002	2.94572	6.7616	1.36e-11	1.57e-09	1.4e-09	TRUE
CCall_contig11383_v2	399	AC454_contig1435_v3	CCall_contig11383_v2_1_ORF1	IPR000916	Bet v I allergen	tr|B9TAZ3|B9TAZ3_RICCO	Major latex protein, putative OS=Ricinus communis GN=RCOM_2143600 PE=4 SV=1	26	0	5.70044	6.89614	6.69174	2.21e-11	2.4e-09	2.14e-09	TRUE
CCall_contig12209_v2	1260	AC454_contig26_v3	CCall_contig12209_v2_5_ORF1	IPR002828	Survival protein SurE-like phosphatase/nucleotidase	tr|A7NWM5|A7NWM5_VITVI	Chromosome chr5 scaffold_2, whole genome shotgun sequence OS=Vitis vinifera GN=GSVIVT00019982001 PE=4 SV=1	42	16	1.39232	2.58801	6.734	1.65e-11	1.84e-09	1.65e-09	TRUE
CCall_contig14121_v2	545	AC454_contig23038_v3	CCall_contig14121_v2_2_ORF1	IPR016040	NAD(P)-binding domain	tr|A7QAY4|A7QAY4_VITVI	Chromosome chr5 scaffold_72, whole genome shotgun sequence OS=Vitis vinifera GN=GSVIVT00034732001 PE=4 SV=1	26	0	5.70044	6.89614	6.69174	2.21e-11	2.4e-09	2.14e-09	TRUE
CCall_contig17660_v2	1078	AC454_contig38463_v3	CCall_contig17660_v2_4_ORF1	IPR003593|IPR003959	ATPase, AAA+ type, core|ATPase, AAA-type, core	tr|B9MXL7|B9MXL7_POPTR	Predicted protein (Fragment) OS=Populus trichocarpa GN=POPTRDRAFT_424186 PE=3 SV=1	37	11	1.75002	2.94572	6.7616	1.36e-11	1.57e-09	1.4e-09	TRUE
CCall_contig18834_v2	614	AC454_contig16221_v3	CCall_contig18834_v2_1_ORF1	IPR001563	Peptidase S10, serine carboxypeptidase	tr|B9T7G4|B9T7G4_RICCO	Serine carboxypeptidase, putative OS=Ricinus communis GN=RCOM_0288450 PE=4 SV=1	39	13	1.58496	2.78066	6.74313	1.55e-11	1.75e-09	1.56e-09	TRUE
CCall_contig21556_v2	2026	AC454_contig24187_v3	CCall_contig21556_v2_1_ORF3	IPR001563	Peptidase S10, serine carboxypeptidase	tr|B9P6C6|B9P6C6_POPTR	Predicted protein OS=Populus trichocarpa GN=POPTRDRAFT_1121409 PE=4 SV=1	41	15	1.45066	2.64636	6.73489	1.64e-11	1.84e-09	1.65e-09	TRUE
CCall_contig33735_v2	311	AC454_contig10280_v3	CCall_contig33735_v2_4_ORF1	IPR013149|IPR016040	Alcohol dehydrogenase, zinc-binding|NAD(P)-binding domain	tr|B9HNN3|B9HNN3_POPTR	Cinnamyl alcohol dehydrogenase-like protein OS=Populus trichocarpa GN=CADL7 PE=3 SV=1	26	0	5.70044	6.89614	6.69174	2.21e-11	2.4e-09	2.14e-09	TRUE
CCall_contig47560_v2	1208	AC454_contig34742_v3	CCall_contig47560_v2_4_ORF1	IPR006706	Extensin-like repeat	-	-	30	4	2.90689	4.10259	6.93915	3.94e-12	4.76e-10	4.26e-10	TRUE
CCall_contig47957_v2	1007	AC454_contig8227_v3	CCall_contig47957_v2_5_ORF1	IPR008811	Raffinose synthase	tr|B9II69|B9II69_POPTR	Predicted protein OS=Populus trichocarpa GN=POPTRDRAFT_734995 PE=4 SV=1	32	6	2.41504	3.61073	6.86872	6.48e-12	7.67e-10	6.84e-10	TRUE
CCall_contig7901_v2	1368	AC454_contig39190_v3	CCall_contig7901_v2_4_ORF1	IPR002772	Glycoside hydrolase, family 3, C-terminal	tr|B9HIR4|B9HIR4_POPTR	Predicted protein (Fragment) OS=Populus trichocarpa GN=POPTRDRAFT_421161 PE=4 SV=1	32	6	2.41504	3.61073	6.86872	6.48e-12	7.67e-10	6.84e-10	TRUE
CCall_contig14512_v2	1134	AC454_contig2302_v3	CCall_contig14512_v2_4_ORF1	IPR001547|IPR013781	Glycoside hydrolase, family 5|Glycoside hydrolase, subgroup, catalytic core	tr|A7NV16|A7NV16_VITVI	Chromosome chr18 scaffold_1, whole genome shotgun sequence OS=Vitis vinifera GN=GSVIVT00015266001 PE=4 SV=1	31	4	2.9542	4.14989	7.07694	1.47e-12	1.86e-10	1.67e-10	TRUE
CCall_contig15165_v2	969	AC454_contig274_v3	CCall_contig15165_v2_1_ORF2	IPR012335|IPR010987|IPR004045|IPR004046	Thioredoxin fold|Glutathione S-transferase, C-terminal-like|Glutathione S-transferase, N-terminal|Glutathione S-transferase, C-terminal	tr|B9NBW2|B9NBW2_POPTR	Predicted protein OS=Populus trichocarpa GN=POPTRDRAFT_675749 PE=4 SV=1	40	13	1.62149	2.81718	6.87508	6.2e-12	7.41e-10	6.63e-10	TRUE
CCall_contig18801_v2	540	AC454_contig33959_v3	CCall_contig18801_v2_1_ORF1	IPR001906	Terpene synthase-like	tr|A5AHQ0|A5AHQ0_VITVI	Putative uncharacterized protein OS=Vitis vinifera GN=VITISV_040547 PE=4 SV=1	30	3	3.32193	4.51762	7.11087	1.15e-12	1.47e-10	1.32e-10	TRUE
CCall_contig3956_v2	920	AC454_contig1881_v3	CCall_contig3956_v2_2_ORF2	IPR006476	Conserved hypothetical protein CHP01589, plant	tr|A7PSX4|A7PSX4_VITVI	Chromosome chr8 scaffold_29, whole genome shotgun sequence OS=Vitis vinifera GN=GSVIVT00023118001 PE=4 SV=1	47	20	1.23266	2.42836	6.87167	6.35e-12	7.56e-10	6.77e-10	TRUE
CCall_contig39799_v2	558	AC454_contig2340_v3	CCall_contig39799_v2_4_ORF2	IPR003612	Plant lipid transfer protein/seed storage/trypsin-alpha amylase inhibitor	tr|A7R856|A7R856_VITVI	Chromosome undetermined scaffold_2286, whole genome shotgun sequence OS=Vitis vinifera GN=GSVIVT00011190001 PE=4 SV=1	70	43	0.703018	1.89871	7.18765	6.59e-13	8.63e-11	7.72e-11	TRUE
CCall_contig43583_v2	313	AC454_contig27977_v3	-	-	-	-	-	28	1	4.80735	6.00305	7.05684	1.7e-12	2.14e-10	1.92e-10	TRUE
CCall_contig48189_v2	315	AC454_contig15637_v3	-	-	-	-	-	27	0	5.75489	6.95058	6.80851	9.86e-12	1.15e-09	1.03e-09	TRUE
CCall_contig9971_v2	953	AC454_contig7293_v3	CCall_contig9971_v2_3_ORF2	IPR001938	Thaumatin, pathogenesis-related	tr|Q2HR59|Q2HR59_GOSHI	Osmotin-like pathogenesis-related protein (Fragment) OS=Gossypium hirsutum PE=2 SV=1	42	15	1.48543	2.68112	6.8646	6.67e-12	7.84e-10	7.01e-10	TRUE
CCall_contig17042_v2	1026	AC454_contig44358_v3	CCall_contig17042_v2_1_ORF2	IPR004241	Light chain 3 (LC3)	tr|Q6W5F3|Q6W5F3_GOSHI	Microtubule-associated protein 1 light chain 3 OS=Gossypium hirsutum PE=3 SV=1	42	14	1.58496	2.78066	6.99769	2.6e-12	3.2e-10	2.86e-10	TRUE
CCall_contig18767_v2	687	AC454_contig17980_v3	CCall_contig18767_v2_4_ORF2	IPR001117|IPR008972	Multicopper oxidase, type 1|Cupredoxin	tr|A7QRL7|A7QRL7_VITVI	Chromosome undetermined scaffold_151, whole genome shotgun sequence OS=Vitis vinifera GN=GSVIVT00005407001 PE=4 SV=1	31	3	3.36923	4.56493	7.24447	4.34e-13	5.8e-11	5.19e-11	TRUE
CCall_contig24687_v2	726	AC454_contig8473_v3	CCall_contig24687_v2_6_ORF1	IPR001701|IPR012341	Glycoside hydrolase, family 9|Six-hairpin glycosidase	tr|O22297|O22297_CITSI	Acidic cellulase OS=Citrus sinensis PE=2 SV=1	29	1	4.85798	6.05368	7.17906	7.02e-13	9.14e-11	8.18e-11	TRUE
CCall_contig12287_v2	762	AC454_contig35783_v3	CCall_contig12287_v2_6_ORF2	IPR008030	NmrA-like	tr|Q3KN68|Q3KN68_VITVI	Isoflavone reductase-like protein 5 OS=Vitis vinifera GN=ifrl5 PE=2 SV=1	33	4	3.04439	4.24009	7.34466	2.06e-13	2.81e-11	2.51e-11	TRUE
CCall_contig24556_v2	327	AC454_contig832_v3	CCall_contig24556_v2_5_ORF1	IPR013154	Alcohol dehydrogenase GroES-like	tr|A7R0V8|A7R0V8_VITVI	Chromosome undetermined scaffold_324, whole genome shotgun sequence OS=Vitis vinifera GN=GSVIVT00011638001 PE=3 SV=1	29	0	5.85798	7.05368	7.03405	2.01e-12	2.51e-10	2.24e-10	TRUE
CCall_contig36295_v2	531	AC454_contig8675_v3	CCall_contig36295_v2_2_ORF1	IPR012334|IPR000070	Pectin lyase fold|Pectinesterase, catalytic	tr|A7PYC6|A7PYC6_VITVI	Pectinesterase OS=Vitis vinifera GN=GSVIVT00026388001 PE=3 SV=1	29	0	5.85798	7.05368	7.03405	2.01e-12	2.51e-10	2.24e-10	TRUE
CCall_contig135_v2	870	AC454_contig21650_v3	-	-	-	tr|B9SG17|B9SG17_RICCO	Putative uncharacterized protein OS=Ricinus communis GN=RCOM_1154340 PE=4 SV=1	45	15	1.58496	2.78066	7.24332	4.38e-13	5.82e-11	5.2e-11	TRUE
CCall_contig3562_v2	990	AC454_contig33644_v3	CCall_contig3562_v2_1_ORF1	IPR001395	Aldo/keto reductase	tr|C0JRE4|C0JRE4_SOYBN	Putative alto/keto reductase OS=Glycine max PE=2 SV=1	41	11	1.89812	3.09382	7.28617	3.19e-13	4.3e-11	3.85e-11	TRUE
CCall_contig933_v2	993	AC454_contig25956_v3	CCall_contig933_v2_2_ORF1	IPR004313|IPR014710|IPR011051	Acireductone dioxygenase, ARD|RmlC-like jelly roll fold|Cupin, RmlC-type	tr|B9RTK2|B9RTK2_RICCO	Acireductone dioxygenase, putative OS=Ricinus communis GN=RCOM_0911070 PE=4 SV=1	129	98	0.396517	1.59221	8.62947	6.16e-18	1.12e-15	1e-15	TRUE
CCall_contig17393_v2	474	AC454_contig7615_v3	-	-	-	tr|B9SUZ6|B9SUZ6_RICCO	Alcohol dehydrogenase, putative OS=Ricinus communis GN=RCOM_0605900 PE=4 SV=1	32	0	6	7.1957	7.35446	1.92e-13	2.63e-11	2.35e-11	TRUE
CCall_contig4356_v2	654	AC454_contig1769_v3	-	-	-	-	-	67	35	0.936806	2.1325	7.58414	3.35e-14	4.68e-12	4.19e-12	TRUE
CCall_contig44004_v2	2116	AC454_contig35600_v3	CCall_contig44004_v2_1_ORF2	IPR002202|IPR004554	Hydroxymethylglutaryl-CoA reductase, class I/II, catalytic|Hydroxymethylglutaryl-CoA reductase, class I, catalytic	tr|A9Q0N6|A9Q0N6_CORAV	3-hydroxy-3-methylglutaryl coenzyme A reductase OS=Corylus avellana PE=2 SV=1	62	30	1.04731	2.243	7.52809	5.15e-14	7.16e-12	6.41e-12	TRUE
CCall_contig46512_v2	713	AC454_contig44630_v3	CCall_contig46512_v2_1_ORF1	IPR001395	Aldo/keto reductase	tr|C0JRE4|C0JRE4_SOYBN	Putative alto/keto reductase OS=Glycine max PE=2 SV=1	34	2	4.08746	5.28316	7.75304	8.97e-15	1.32e-12	1.19e-12	TRUE
CCall_contig8658_v2	925	AC454_contig3528_v3	CCall_contig8658_v2_5_ORF1	IPR008972|IPR001117|IPR011706	Cupredoxin|Multicopper oxidase, type 1|Multicopper oxidase, type 2	tr|B6ED08|B6ED08_9ROSI	Putative lacasse/diphenol oxidase OS=Castanea mollissima PE=2 SV=1	38	6	2.66297	3.85866	7.66261	1.82e-14	2.62e-12	2.33e-12	TRUE
CCall_contig21675_v2	846	AC454_contig13734_v3	CCall_contig21675_v2_5_ORF2	IPR005123	Oxoglutarate/iron-dependent oxygenase	tr|B9N4U2|B9N4U2_POPTR	2-oxoglutarate-dependent dioxygenase OS=Populus trichocarpa GN=2OGox2 PE=3 SV=1	50	17	1.55639	2.75209	7.59423	3.1e-14	4.4e-12	3.94e-12	TRUE
CCall_contig30793_v2	991	AC454_contig39095_v3	CCall_contig30793_v2_5_ORF2	IPR013217	Methyltransferase type 12	tr|A7PG59|A7PG59_VITVI	Chromosome chr6 scaffold_15, whole genome shotgun sequence OS=Vitis vinifera GN=GSVIVT00017391001 PE=4 SV=1	33	0	6.04439	7.24009	7.45698	8.85e-14	1.23e-11	1.1e-11	TRUE
CCall_contig46727_v2	1306	AC454_contig9908_v3	CCall_contig46727_v2_3_ORF1	IPR012000|IPR011766	Thiamine pyrophosphate enzyme, central region|Thiamine pyrophosphate enzyme, C-terminal TPP-binding	tr|B9SWY1|B9SWY1_RICCO	Pyruvate decarboxylase, putative OS=Ricinus communis GN=RCOM_0489390 PE=3 SV=1	75	42	0.836501	2.0322	7.78091	7.2e-15	1.07e-12	9.62e-13	TRUE
CCall_contig41807_v2	2398	AC454_contig20332_v3	CCall_contig41807_v2_1_ORF1	IPR002985|IPR000183	Arginine decarboxylase|Orn/DAP/Arg decarboxylase 2	tr|B3Y023|B3Y023_PRUPE	Arginine decarboxylase OS=Prunus persica GN=PpADC PE=2 SV=1	84	50	0.748461	1.94416	7.99903	1.25e-15	1.97e-13	1.76e-13	TRUE
CCall_contig8178_v2	271	AC454_contig42904_v3	-	-	-	-	-	35	1	5.12928	6.32498	7.86186	3.78e-15	5.85e-13	5.23e-13	TRUE
CCall_contig9438_v2	718	AC454_contig35456_v3	-	-	-	tr|Q0WLP3|Q0WLP3_ARATH	Putative uncharacterized protein OS=Arabidopsis thaliana PE=2 SV=1	52	18	1.53051	2.72621	7.7063	1.3e-14	1.88e-12	1.68e-12	TRUE
CCall_contig12779_v2	1861	AC454_contig29905_v3	CCall_contig12779_v2_3_ORF1	IPR002528	Multi antimicrobial extrusion protein MatE	tr|B9R7N6|B9R7N6_RICCO	Multidrug resistance pump, putative OS=Ricinus communis GN=RCOM_1593370 PE=4 SV=1	63	28	1.16993	2.36562	7.83513	4.68e-15	7.19e-13	6.44e-13	TRUE
CCall_contig46927_v2	585	AC454_contig1180_v3	CCall_contig46927_v2_2_ORF1	IPR002016	Haem peroxidase, plant/fungal/bacterial	tr|Q4W2V5|Q4W2V5_PICAB	Peroxidase OS=Picea abies GN=px4 PE=2 SV=1	36	0	6.16993	7.36562	7.7531	8.97e-15	1.33e-12	1.19e-12	TRUE
CCall_contig18_v2	1477	AC454_contig31995_v3	CCall_contig18_v2_6_ORF1	IPR002133	S-adenosylmethionine synthetase	sp|A7NVX9|METK2_VITVI	S-adenosylmethionine synthetase 2 OS=Vitis vinifera GN=METK2 PE=3 SV=1	68	31	1.13327	2.32896	8.06509	7.32e-16	1.17e-13	1.05e-13	TRUE
CCall_contig22801_v2	2423	AC454_contig23605_v3	CCall_contig22801_v2_2_ORF1	IPR005478|IPR005475|IPR005474|IPR005476|IPR015941	Transketolase, bacterial-like|Transketolase-like, pyrimidine-binding domain|Transketolase, N-terminal|Transketolase, C-terminal|Transketolase-like, C-terminal	tr|A9PHE2|A9PHE2_POPTR	Putative uncharacterized protein OS=Populus trichocarpa PE=2 SV=1	114	77	0.566103	1.7618	8.71606	2.88e-18	5.39e-16	4.82e-16	TRUE
CCall_contig37905_v2	969	AC454_contig14906_v3	CCall_contig37905_v2_1_ORF2	IPR011706|IPR008972	Multicopper oxidase, type 2|Cupredoxin	tr|A7QW35|A7QW35_VITVI	Chromosome undetermined scaffold_198, whole genome shotgun sequence OS=Vitis vinifera GN=GSVIVT00007673001 PE=4 SV=1	40	3	3.73697	4.93266	8.34314	7.23e-17	1.19e-14	1.07e-14	TRUE
CCall_contig11083_v2	1409	AC454_contig28729_v3	CCall_contig11083_v2_4_ORF1	IPR012000|IPR011766	Thiamine pyrophosphate enzyme, central region|Thiamine pyrophosphate enzyme, C-terminal TPP-binding	tr|B9I1N8|B9I1N8_POPTR	Predicted protein OS=Populus trichocarpa GN=POPTRDRAFT_1094038 PE=3 SV=1	88	50	0.815575	2.01127	8.37198	5.67e-17	9.47e-15	8.47e-15	TRUE
CCall_contig18001_v2	913	AC454_contig6470_v3	CCall_contig18001_v2_4_ORF1	IPR001563	Peptidase S10, serine carboxypeptidase	tr|B9S816|B9S816_RICCO	Serine carboxypeptidase, putative OS=Ricinus communis GN=RCOM_1383800 PE=4 SV=1	44	6	2.87447	4.07016	8.38436	5.1e-17	8.63e-15	7.72e-15	TRUE
CCall_contig17822_v2	859	AC454_contig33901_v3	CCall_contig17822_v2_5_ORF1	IPR005123	Oxoglutarate/iron-dependent oxygenase	tr|A7PK52|A7PK52_VITVI	Chromosome chr15 scaffold_19, whole genome shotgun sequence OS=Vitis vinifera GN=GSVIVT00019022001 PE=3 SV=1	49	10	2.29278	3.48848	8.38777	4.95e-17	8.49e-15	7.58e-15	TRUE
CCall_contig22956_v2	477	-	CCall_contig22956_v2_1_ORF2	IPR000864	Proteinase inhibitor I13, potato inhibitor I	tr|B1ACD2|B1ACD2_SOYBN	Putative protease inhibitor OS=Glycine max PE=4 SV=1	39	0	6.2854	7.4811	8.03382	9.45e-16	1.5e-13	1.35e-13	TRUE
CCall_contig25881_v2	1969	AC454_contig5918_v3	CCall_contig25881_v2_3_ORF2	IPR010122|IPR013528|IPR013746	Hydroxymethylglutaryl-CoA synthase, eukaryotic|Hydroxymethylglutaryl-coenzyme A synthase, N-terminal|Hydroxymethylglutaryl-coenzyme A synthase C-terminal	tr|B9RC08|B9RC08_RICCO	Hydroxymethylglutaryl-CoA synthase, putative OS=Ricinus communis GN=RCOM_1683050 PE=4 SV=1	88	49	0.844722	2.04042	8.45051	2.9e-17	5.1e-15	4.57e-15	TRUE
CCall_contig11692_v2	3068	AC454_contig12100_v3	CCall_contig11692_v2_2_ORF2	IPR001024|IPR013819	Lipoxygenase, LH2|Lipoxygenase, C-terminal	tr|Q45HK7|Q45HK7_POPDE	Lipoxygenase OS=Populus deltoides GN=LOX1 PE=2 SV=1	103	63	0.709221	1.90492	8.73827	2.37e-18	4.49e-16	4.02e-16	TRUE
CCall_contig12974_v2	1767	AC454_contig23655_v3	CCall_contig12974_v2_2_ORF2	IPR001128	Cytochrome P450	tr|B9N823|B9N823_POPTR	Cytochrome P450 OS=Populus trichocarpa GN=CYP716A9 PE=3 SV=1	58	18	1.68806	2.88375	8.37726	5.42e-17	9.11e-15	8.15e-15	TRUE
CCall_contig29758_v2	547	AC454_contig3564_v3	CCall_contig29758_v2_1_ORF2	IPR013770|IPR003612	Plant lipid transfer protein/hydrophobic protein, helical domain|Plant lipid transfer protein/seed storage/trypsin-alpha amylase inhibitor	tr|B9S3J8|B9S3J8_RICCO	Repetitive proline-rich cell wall protein 2, putative OS=Ricinus communis GN=RCOM_0670360 PE=4 SV=1	44	4	3.45943	4.65513	8.66492	4.52e-18	8.34e-16	7.46e-16	TRUE
CCall_contig45429_v2	1633	AC454_contig10504_v3	CCall_contig45429_v2_5_ORF2	IPR001563	Peptidase S10, serine carboxypeptidase	tr|B9S821|B9S821_RICCO	Serine carboxypeptidase, putative OS=Ricinus communis GN=RCOM_1383950 PE=4 SV=1	56	16	1.80735	3.00305	8.39667	4.59e-17	7.92e-15	7.09e-15	TRUE
CCall_contig12182_v2	541	AC454_contig876_v3	CCall_contig12182_v2_5_ORF2	IPR012335|IPR010987|IPR004045|IPR004046	Thioredoxin fold|Glutathione S-transferase, C-terminal-like|Glutathione S-transferase, N-terminal|Glutathione S-transferase, C-terminal	tr|A7PNW4|A7PNW4_VITVI	Chromosome chr8 scaffold_23, whole genome shotgun sequence OS=Vitis vinifera GN=GSVIVT00021417001 PE=4 SV=1	46	4	3.52356	4.71926	8.88246	6.54e-19	1.28e-16	1.14e-16	TRUE
CCall_contig29246_v2	532	AC454_contig23038_v3	-	-	-	tr|B9N8N7|B9N8N7_POPTR	Predicted protein OS=Populus trichocarpa GN=POPTRDRAFT_585057 PE=4 SV=1	42	0	6.39232	7.58801	8.30101	1.03e-16	1.69e-14	1.51e-14	TRUE
CCall_contig46706_v2	706	AC454_contig2331_v3	CCall_contig46706_v2_6_ORF1	IPR004046|IPR010987	Glutathione S-transferase, C-terminal|Glutathione S-transferase, C-terminal-like	tr|A7PNW5|A7PNW5_VITVI	Chromosome chr8 scaffold_23, whole genome shotgun sequence OS=Vitis vinifera GN=GSVIVT00021418001 PE=4 SV=1	44	2	4.45943	5.65513	8.85146	8.64e-19	1.68e-16	1.5e-16	TRUE
CCall_contig6420_v2	1030	AC454_contig13846_v3	CCall_contig6420_v2_3_ORF1	IPR013770|IPR003612|IPR016140	Plant lipid transfer protein/hydrophobic protein, helical domain|Plant lipid transfer protein/seed storage/trypsin-alpha amylase inhibitor|Bifunctional inhibitor/plant lipid transfer protein/seed storage	tr|A9PFC8|A9PFC8_POPTR	Predicted protein OS=Populus trichocarpa GN=POPTRDRAFT_1080468 PE=2 SV=1	49	7	2.80735	4.00305	8.80386	1.32e-18	2.53e-16	2.26e-16	TRUE
CCall_contig4267_v2	909	AC454_contig1153_v3	CCall_contig4267_v2_6_ORF1	IPR012335|IPR010987|IPR004045|IPR004046|IPR012336|IPR017933	Thioredoxin fold|Glutathione S-transferase, C-terminal-like|Glutathione S-transferase, N-terminal|Glutathione S-transferase, C-terminal|Thioredoxin-like fold|Glutathione S-transferase/chloride channel, C-terminal	tr|A5B510|A5B510_VITVI	Putative uncharacterized protein OS=Vitis vinifera GN=VITISV_006850 PE=4 SV=1	51	8	2.67243	3.86812	8.88434	6.43e-19	1.27e-16	1.13e-16	TRUE
CCall_contig47562_v2	867	AC454_contig30192_v3	CCall_contig47562_v2_2_ORF1	IPR002198|IPR016040	Short-chain dehydrogenase/reductase SDR|NAD(P)-binding domain	tr|B9N0P9|B9N0P9_POPTR	Predicted protein OS=Populus trichocarpa GN=POPTRDRAFT_742669 PE=3 SV=1	43	0	6.42626	7.62196	8.38735	4.97e-17	8.47e-15	7.58e-15	TRUE
CCall_contig181_v2	1333	AC454_contig14189_v3	CCall_contig181_v2_1_ORF2	IPR001395	Aldo/keto reductase	tr|A7Q9M0|A7Q9M0_VITVI	Chromosome chr5 scaffold_67, whole genome shotgun sequence OS=Vitis vinifera GN=GSVIVT00033537001 PE=4 SV=1	250	206	0.279284	1.47498	11.3593	6.67e-30	1.97e-27	1.76e-27	TRUE
CCall_contig12601_v2	755	AC454_contig36225_v3	CCall_contig12601_v2_3_ORF1	IPR001360|IPR013781	Glycoside hydrolase, family 1|Glycoside hydrolase, subgroup, catalytic core	tr|B9N6G1|B9N6G1_POPTR	Predicted protein OS=Populus trichocarpa GN=POPTRDRAFT_837320 PE=3 SV=1	48	2	4.58496	5.78066	9.24692	2.31e-20	4.83e-18	4.33e-18	TRUE
CCall_contig40008_v2	1948	AC454_contig14906_v3	CCall_contig40008_v2_5_ORF1	IPR011707|IPR001117|IPR008972	Multicopper oxidase, type 3|Multicopper oxidase, type 1|Cupredoxin	tr|A7QRL7|A7QRL7_VITVI	Chromosome undetermined scaffold_151, whole genome shotgun sequence OS=Vitis vinifera GN=GSVIVT00005407001 PE=4 SV=1	65	19	1.77444	2.97014	8.99838	2.29e-19	4.65e-17	4.16e-17	TRUE
CCall_contig9086_v2	1166	AC454_contig27657_v3	CCall_contig9086_v2_5_ORF1	IPR005123	Oxoglutarate/iron-dependent oxygenase	tr|B9N4U2|B9N4U2_POPTR	2-oxoglutarate-dependent dioxygenase OS=Populus trichocarpa GN=2OGox2 PE=3 SV=1	50	4	3.64386	4.83955	9.30075	1.39e-20	3.04e-18	2.72e-18	TRUE
CCall_contig14887_v2	1159	AC454_contig371_v3	CCall_contig14887_v2_4_ORF1	IPR001117|IPR011706|IPR008972	Multicopper oxidase, type 1|Multicopper oxidase, type 2|Cupredoxin	tr|A7QTK2|A7QTK2_VITVI	Chromosome undetermined scaffold_169, whole genome shotgun sequence OS=Vitis vinifera GN=GSVIVT00006380001 PE=4 SV=1	53	6	3.14296	4.33865	9.36311	7.74e-21	1.71e-18	1.53e-18	TRUE
CCall_contig15784_v2	1056	AC454_contig1819_v3	CCall_contig15784_v2_4_ORF1	IPR001155|IPR013785	NADH:flavin oxidoreductase/NADH oxidase, N-terminal|Aldolase-type TIM barrel	tr|Q76DL0|Q76DL0_LITER	LEDI-5c protein OS=Lithospermum erythrorhizon GN=ledi-5c PE=2 SV=1	61	13	2.2303	3.42599	9.29118	1.53e-20	3.27e-18	2.93e-18	TRUE
CCall_contig36759_v2	1128	AC454_contig1135_v3	CCall_contig36759_v2_6_ORF2	IPR002935	O-methyltransferase, family 3	tr|A7QP72|A7QP72_VITVI	Chromosome chr1 scaffold_136, whole genome shotgun sequence OS=Vitis vinifera GN=GSVIVT00002825001 PE=4 SV=1	54	5	3.43296	4.62866	9.58855	8.93e-22	2.03e-19	1.82e-19	TRUE
CCall_contig7049_v2	862	AC454_contig13295_v3	CCall_contig7049_v2_5_ORF1	IPR012335|IPR010987|IPR004045|IPR004046	Thioredoxin fold|Glutathione S-transferase, C-terminal-like|Glutathione S-transferase, N-terminal|Glutathione S-transferase, C-terminal	tr|B9HSX9|B9HSX9_POPTR	Predicted protein OS=Populus trichocarpa GN=POPTRDRAFT_565860 PE=4 SV=1	50	1	5.64386	6.83955	9.29438	1.48e-20	3.2e-18	2.86e-18	TRUE
CCall_contig17373_v2	1751	AC454_contig6025_v3	CCall_contig17373_v2_6_ORF1	IPR002213	UDP-glucuronosyl/UDP-glucosyltransferase	tr|B9RIR1|B9RIR1_RICCO	UDP-glucosyltransferase, putative OS=Ricinus communis GN=RCOM_1581890 PE=3 SV=1	85	35	1.28011	2.4758	9.34488	9.2e-21	2.02e-18	1.81e-18	TRUE
CCall_contig13700_v2	837	AC454_contig43445_v3	CCall_contig13700_v2_6_ORF1	IPR016040|IPR002198	NAD(P)-binding domain|Short-chain dehydrogenase/reductase SDR	tr|B9S3D8|B9S3D8_RICCO	Tropinone reductase, putative OS=Ricinus communis GN=RCOM_0732750 PE=3 SV=1	51	0	6.67243	7.86812	9.03555	1.63e-19	3.39e-17	3.03e-17	TRUE
CCall_contig14124_v2	1060	AC454_contig41937_v3	CCall_contig14124_v2_4_ORF2	IPR000118|IPR000668	Granulin|Peptidase C1A, papain C-terminal	tr|B9H2H6|B9H2H6_POPTR	Predicted protein OS=Populus trichocarpa GN=POPTRDRAFT_713838 PE=3 SV=1	77	26	1.56635	2.76204	9.44223	3.65e-21	8.15e-19	7.29e-19	TRUE
CCall_contig31323_v2	1175	AC454_contig23038_v3	CCall_contig31323_v2_3_ORF1	IPR013149|IPR016040|IPR020843	Alcohol dehydrogenase, zinc-binding|NAD(P)-binding domain|Polyketide synthase, enoylreductase	tr|A5BKL3|A5BKL3_VITVI	Chromosome chr5 scaffold_72, whole genome shotgun sequence OS=Vitis vinifera GN=GSVIVT00034730001 PE=4 SV=1	59	8	2.88264	4.07834	9.71471	2.61e-22	6.08e-20	5.44e-20	TRUE
CCall_contig46370_v2	572	AC454_contig7615_v3	CCall_contig46370_v2_2_ORF1	IPR016040	NAD(P)-binding domain	tr|A7QAY4|A7QAY4_VITVI	Chromosome chr5 scaffold_72, whole genome shotgun sequence OS=Vitis vinifera GN=GSVIVT00034732001 PE=4 SV=1	55	2	4.78136	5.97706	9.89209	4.51e-23	1.07e-20	9.56e-21	TRUE
CCall_contig47088_v2	786	AC454_contig12501_v3	CCall_contig47088_v2_6_ORF1	IPR010987|IPR004045|IPR004046	Glutathione S-transferase, C-terminal-like|Glutathione S-transferase, N-terminal|Glutathione S-transferase, C-terminal	tr|Q0PY03|Q0PY03_CASCR	Glutathione S-transferase isoform 2 OS=Castanea crenata PE=2 SV=1	56	3	4.22239	5.41809	9.96846	2.09e-23	5.11e-21	4.57e-21	TRUE
CCall_contig9010_v2	702	AC454_contig3431_v3	CCall_contig9010_v2_3_ORF2	IPR005123	Oxoglutarate/iron-dependent oxygenase	tr|B9SWH0|B9SWH0_RICCO	Desacetoxyvindoline 4-hydroxylase, putative OS=Ricinus communis GN=RCOM_0293390 PE=3 SV=1	55	1	5.78136	6.97706	9.70987	2.74e-22	6.32e-20	5.66e-20	TRUE
CCall_contig39331_v2	491	AC454_contig2151_v3	-	-	-	tr|B9S759|B9S759_RICCO	Serine-type endopeptidase inhibitor, putative OS=Ricinus communis GN=RCOM_1334010 PE=4 SV=1	57	0	6.83289	8.02859	9.4798	2.55e-21	5.74e-19	5.13e-19	TRUE
CCall_contig40825_v2	1397	AC454_contig11209_v3	CCall_contig40825_v2_2_ORF1	IPR001509|IPR016040	NAD-dependent epimerase/dehydratase|NAD(P)-binding domain	tr|Q2YHL0|Q2YHL0_QUEIL	Cinnamyl alcohol dehydrogenase OS=Quercus ilex GN=cad PE=2 SV=1	90	33	1.44746	2.64315	9.97235	2.01e-23	4.96e-21	4.43e-21	TRUE
CCall_contig10601_v2	156	AC454_contig42904_v3	-	-	-	-	-	59	0	6.88264	8.07834	9.62114	6.51e-22	1.49e-19	1.33e-19	TRUE
CCall_contig17983_v2	718	AC454_contig34548_v3	CCall_contig17983_v2_4_ORF1	IPR003245|IPR008972	Plastocyanin-like|Cupredoxin	tr|A7PK91|A7PK91_VITVI	Chromosome chr15 scaffold_19, whole genome shotgun sequence OS=Vitis vinifera GN=GSVIVT00019066001 PE=4 SV=1	63	4	3.97728	5.17298	10.5329	6.09e-26	1.59e-23	1.42e-23	TRUE
CCall_contig18666_v2	903	AC454_contig2443_v3	-	-	-	tr|O03982|O03982_ARATH	Putative uncharacterized protein OS=Arabidopsis thaliana GN=At1g01490 PE=2 SV=1	109	50	1.12433	2.32002	10.1881	2.24e-24	5.62e-22	5.03e-22	TRUE
CCall_contig40177_v2	1081	AC454_contig13295_v3	CCall_contig40177_v2_2_ORF2	IPR004045|IPR004046|IPR012335|IPR010987	Glutathione S-transferase, N-terminal|Glutathione S-transferase, C-terminal|Thioredoxin fold|Glutathione S-transferase, C-terminal-like	tr|A7Q1G4|A7Q1G4_VITVI	Chromosome chr7 scaffold_44, whole genome shotgun sequence OS=Vitis vinifera GN=GSVIVT00028454001 PE=4 SV=1	201	142	0.501305	1.697	11.2752	1.74e-29	5.02e-27	4.5e-27	TRUE
CCall_contig35047_v2	951	AC454_contig39349_v3	CCall_contig35047_v2_2_ORF2	IPR002016	Haem peroxidase, plant/fungal/bacterial	tr|A7QFK6|A7QFK6_VITVI	Chromosome chr8 scaffold_88, whole genome shotgun sequence OS=Vitis vinifera GN=GSVIVT00037460001 PE=4 SV=1	61	1	5.93074	7.12643	10.1778	2.49e-24	6.18e-22	5.53e-22	TRUE
CCall_contig42078_v2	1203	AC454_contig15349_v3	CCall_contig42078_v2_2_ORF1	IPR001002|IPR016283|IPR000726	Chitin-binding, type 1|Glycoside hydrolase, family 19|Glycoside hydrolase, family 19, catalytic	tr|B0ZC08|B0ZC08_CASGL	Chitinase class I OS=Casuarina glauca PE=2 SV=1	73	13	2.48938	3.68508	10.4528	1.42e-25	3.67e-23	3.28e-23	TRUE
CCall_contig17222_v2	1012	AC454_contig1627_v3	CCall_contig17222_v2_4_ORF1	IPR011583|IPR013781|IPR001223	Chitinase II|Glycoside hydrolase, subgroup, catalytic core|Glycoside hydrolase, family 18, catalytic domain	tr|B9SBZ8|B9SBZ8_RICCO	Chitinase, putative OS=Ricinus communis GN=RCOM_0701150 PE=3 SV=1	62	0	6.9542	8.14989	9.82746	8.58e-23	2.02e-20	1.8e-20	TRUE
CCall_contig4167_v2	1181	AC454_contig35273_v3	CCall_contig4167_v2_1_ORF2	IPR004827|IPR011700	Basic-leucine zipper (bZIP) transcription factor|Basic leucine zipper	tr|B9H4F3|B9H4F3_POPTR	Predicted protein OS=Populus trichocarpa GN=POPTRDRAFT_715285 PE=3 SV=1	73	11	2.73039	3.92609	10.6808	1.25e-26	3.36e-24	3.01e-24	TRUE
CCall_contig19452_v2	613	AC454_contig1648_v3	-	-	-	-	-	63	0	6.97728	8.17298	9.8948	4.39e-23	1.05e-20	9.39e-21	TRUE
CCall_contig12149_v2	998	AC454_contig1365_v3	CCall_contig12149_v2_4_ORF2	IPR012335|IPR010987|IPR004045|IPR004046	Thioredoxin fold|Glutathione S-transferase, C-terminal-like|Glutathione S-transferase, N-terminal|Glutathione S-transferase, C-terminal	tr|A7PNW4|A7PNW4_VITVI	Chromosome chr8 scaffold_23, whole genome shotgun sequence OS=Vitis vinifera GN=GSVIVT00021417001 PE=4 SV=1	73	9	3.0199	4.2156	10.9072	1.06e-27	2.92e-25	2.61e-25	TRUE
CCall_contig16259_v2	428	AC454_contig40471_v3	-	-	-	-	-	64	0	7	8.1957	9.96145	2.25e-23	5.43e-21	4.86e-21	TRUE
CCall_contig1749_v2	1819	AC454_contig29364_v3	CCall_contig1749_v2_3_ORF2	IPR016067|IPR018167|IPR018166|IPR001985	S-adenosylmethionine decarboxylase, core|S-adenosylmethionine decarboxylase subgroup|S-adenosylmethionine decarboxylase, conserved site|S-adenosylmethionine decarboxylase	tr|B9SIY7|B9SIY7_RICCO	S-adenosylmethionine decarboxylase, putative OS=Ricinus communis GN=RCOM_0596710 PE=4 SV=1	107	43	1.3152	2.5109	10.5691	4.14e-26	1.1e-23	9.85e-24	TRUE
CCall_contig46415_v2	897	AC454_contig867_v3	CCall_contig46415_v2_3_ORF2	IPR002925	Dienelactone hydrolase	tr|B9RSS3|B9RSS3_RICCO	Endo-1,3-1,4-beta-d-glucanase, putative OS=Ricinus communis GN=RCOM_0678160 PE=4 SV=1	72	6	3.58496	4.78066	11.1383	8.17e-29	2.26e-26	2.02e-26	TRUE
CCall_contig40691_v2	1156	AC454_contig4363_v3	CCall_contig40691_v2_6_ORF2	IPR002016	Haem peroxidase, plant/fungal/bacterial	tr|A9UFX7|A9UFX7_VITVI	Cytosolic ascorbate peroxidase OS=Vitis vinifera GN=APX PE=2 SV=1	191	123	0.634914	1.83061	11.5848	4.92e-31	1.5e-28	1.34e-28	TRUE
CCall_contig27989_v2	1159	AC454_contig41547_v3	CCall_contig27989_v2_4_ORF2	IPR006121	Heavy metal transport/detoxification protein	tr|B9S5N9|B9S5N9_RICCO	Copper ion binding protein, putative OS=Ricinus communis GN=RCOM_0757020 PE=4 SV=1	72	2	5.16993	6.36562	11.269	1.87e-29	5.33e-27	4.77e-27	TRUE
CCall_contig5784_v2	972	AC454_contig821_v3	CCall_contig5784_v2_5_ORF1	IPR008949|IPR005630	Terpenoid synthase|Terpene synthase, metal-binding domain	tr|B9IF04|B9IF04_POPTR	Predicted protein OS=Populus trichocarpa GN=POPTRDRAFT_575250 PE=4 SV=1	73	3	4.60486	5.80056	11.4035	4.02e-30	1.21e-27	1.09e-27	TRUE
CCall_contig40364_v2	2440	AC454_contig22127_v3	CCall_contig40364_v2_5_ORF2	IPR001272|IPR008210|IPR013035	Phosphoenolpyruvate carboxykinase, ATP-utilising|Phosphoenolpyruvate carboxykinase, N-terminal|Phosphoenolpyruvate carboxykinase, C-terminal	tr|Q94LX7|Q94LX7_FLAPR	Phosphoenolpyruvate carboxykinase OS=Flaveria pringlei GN=pck3-11 PE=2 SV=1	279	206	0.437621	1.63332	12.9289	3.09e-38	1.3e-35	1.17e-35	TRUE
CCall_contig14839_v2	1279	AC454_contig5596_v3	CCall_contig14839_v2_2_ORF1	IPR001926|IPR005856|IPR005859	Pyridoxal phosphate-dependent enzyme, beta subunit|Cysteine synthase K/M|Cysteine synthase A	tr|Q7Y256|Q7Y256_BETVE	Cysteine synthase OS=Betula verrucosa PE=2 SV=1	80	5	4	5.1957	11.8746	1.6e-32	5.2e-30	4.65e-30	TRUE
CCall_contig2200_v2	1474	AC454_contig32803_v3	CCall_contig2200_v2_4_ORF2	IPR004827|IPR011616	Basic-leucine zipper (bZIP) transcription factor|bZIP transcription factor, bZIP-1	tr|A9PCZ7|A9PCZ7_POPTR	Predicted protein OS=Populus trichocarpa GN=POPTRDRAFT_649375 PE=2 SV=1	235	159	0.563634	1.75933	12.5041	7.09e-36	2.65e-33	2.37e-33	TRUE
CCall_contig47050_v2	610	AC454_contig616_v3	CCall_contig47050_v2_5_ORF2	IPR006706	Extensin-like repeat	-	-	77	1	6.26679	7.46248	11.2969	1.36e-29	3.97e-27	3.55e-27	TRUE
CCall_contig48155_v2	1234	AC454_contig16568_v3	CCall_contig48155_v2_6_ORF2	IPR012335|IPR004046	Thioredoxin fold|Glutathione S-transferase, C-terminal	tr|B9IIY3|B9IIY3_POPTR	Predicted protein (Fragment) OS=Populus trichocarpa GN=POPTRDRAFT_256678 PE=4 SV=1	192	116	0.726982	1.92268	12.0061	3.3e-33	1.11e-30	9.93e-31	TRUE
CCall_contig1099_v2	783	AC454_contig1177_v3	CCall_contig1099_v2_1_ORF2	IPR005050	Early nodulin 93 ENOD93 protein	tr|B9SEN5|B9SEN5_RICCO	Early nodulin, putative OS=Ricinus communis GN=RCOM_0220910 PE=4 SV=1	88	11	3	4.1957	11.9603	5.74e-33	1.91e-30	1.71e-30	TRUE
CCall_contig46144_v2	1776	AC454_contig14906_v3	CCall_contig46144_v2_5_ORF2	IPR001117|IPR011706|IPR008972	Multicopper oxidase, type 1|Multicopper oxidase, type 2|Cupredoxin	tr|A7QRL7|A7QRL7_VITVI	Chromosome undetermined scaffold_151, whole genome shotgun sequence OS=Vitis vinifera GN=GSVIVT00005407001 PE=4 SV=1	84	7	3.58496	4.78066	12.0308	2.45e-33	8.44e-31	7.56e-31	TRUE
CCall_contig7572_v2	1412	AC454_contig8130_v3	CCall_contig7572_v2_1_ORF1	IPR001128	Cytochrome P450	tr|B9GJC2|B9GJC2_POPTR	Cytochrome P450 OS=Populus trichocarpa GN=CYP82J1v1 PE=3 SV=1	103	25	2.04264	3.23834	11.7896	4.42e-32	1.4e-29	1.25e-29	TRUE
CCall_contig8844_v2	1822	AC454_contig44601_v3	CCall_contig8844_v2_1_ORF1	IPR001563	Peptidase S10, serine carboxypeptidase	tr|A7QLA2|A7QLA2_VITVI	Chromosome chr3 scaffold_117, whole genome shotgun sequence OS=Vitis vinifera GN=GSVIVT00001507001 PE=4 SV=1	100	21	2.25154	3.44723	11.9263	8.64e-33	2.83e-30	2.53e-30	TRUE
CCall_contig47742_v2	1306	AC454_contig32066_v3	CCall_contig47742_v2_6_ORF1	IPR006041|IPR006706	Pollen Ole e 1 allergen/extensin|Extensin-like repeat	tr|Q40793|Q40793_PETCR	Tyrosine-rich hydroxyproline-rich glycoprotein (Fragment) OS=Petroselinum crispum GN=HRGP PE=2 SV=1	143	63	1.18259	2.37829	11.8427	2.35e-32	7.52e-30	6.73e-30	TRUE
CCall_contig12750_v2	1200	AC454_contig35783_v3	-	-	-	tr|C6JSK4|C6JSK4_SORBI	Putative uncharacterized protein Sb1180s002020 OS=Sorghum bicolor GN=Sb1180s002020 PE=4 SV=1	203	122	0.734599	1.93029	12.378	3.44e-35	1.25e-32	1.12e-32	TRUE
CCall_contig13311_v2	946	AC454_contig639_v3	CCall_contig13311_v2_1_ORF2	IPR003612|IPR013770	Plant lipid transfer protein/seed storage/trypsin-alpha amylase inhibitor|Plant lipid transfer protein/hydrophobic protein, helical domain	tr|B9RD76|B9RD76_RICCO	14 kDa proline-rich protein DC2.15, putative OS=Ricinus communis GN=RCOM_1610700 PE=4 SV=1	97	16	2.59991	3.79561	12.1753	4.21e-34	1.47e-31	1.32e-31	TRUE
CCall_contig26347_v2	543	AC454_contig630_v3	-	-	-	-	-	83	1	6.37504	7.57074	11.6778	1.66e-31	5.12e-29	4.58e-29	TRUE
CCall_contig39585_v2	1621	AC454_contig32765_v3	CCall_contig39585_v2_3_ORF1	IPR020828|IPR020831|IPR006424|IPR020829	Glyceraldehyde 3-phosphate dehydrogenase, NAD(P) binding domain|Glyceraldehyde 3-phosphate dehydrogenase family|Glyceraldehyde-3-phosphate dehydrogenase, type I|Glyceraldehyde 3-phosphate dehydrogenase, catalytic domain	tr|Q9XG67|Q9XG67_TOBAC	Glyceraldehyde-3-phosphate dehydrogenase OS=Nicotiana tabacum GN=gapC PE=2 SV=1	294	211	0.478573	1.67427	13.5087	1.39e-41	7.1e-39	6.35e-39	TRUE
CCall_contig14752_v2	1236	AC454_contig11403_v3	CCall_contig14752_v2_3_ORF1	IPR000743|IPR012334|IPR006626	Glycoside hydrolase, family 28|Pectin lyase fold|Parallel beta-helix repeat	tr|B9GQC0|B9GQC0_POPTR	Predicted protein OS=Populus trichocarpa GN=POPTRDRAFT_644497 PE=4 SV=1	246	162	0.602665	1.79836	12.9892	1.41e-38	6.03e-36	5.4e-36	TRUE
CCall_contig38769_v2	810	AC454_contig17591_v3	-	-	-	-	-	84	0	7.39232	8.58801	11.1726	5.55e-29	1.55e-26	1.39e-26	TRUE
CCall_contig43333_v2	1260	AC454_contig43816_v3	CCall_contig43333_v2_3_ORF2	IPR000425|IPR012269	Major intrinsic protein|Aquaporin	tr|A1IIE4|A1IIE4_IRIHO	Aquaporin OS=Iris hollandica GN=IhAQP PE=2 SV=1	198	110	0.847997	2.04369	12.6907	6.66e-37	2.6e-34	2.33e-34	TRUE
CCall_contig17369_v2	1527	AC454_contig32066_v3	CCall_contig17369_v2_4_ORF2	IPR006706	Extensin-like repeat	tr|A5B4T6|A5B4T6_VITVI	Putative uncharacterized protein OS=Vitis vinifera GN=VITISV_036363 PE=4 SV=1	120	27	2.152	3.3477	12.9083	4.04e-38	1.65e-35	1.48e-35	TRUE
CCall_contig18275_v2	1360	AC454_contig23710_v3	CCall_contig18275_v2_6_ORF1	IPR002213	UDP-glucuronosyl/UDP-glucosyltransferase	tr|A7PDD9|A7PDD9_VITVI	Chromosome chr17 scaffold_12, whole genome shotgun sequence OS=Vitis vinifera GN=GSVIVT00016242001 PE=4 SV=1	101	7	3.85086	5.04655	13.2989	2.35e-40	1.12e-37	9.98e-38	TRUE
CCall_contig4031_v2	1228	AC454_contig15349_v3	CCall_contig4031_v2_3_ORF1	IPR000726|IPR018371|IPR001002|IPR016283	Glycoside hydrolase, family 19, catalytic|Chitin-binding, type 1, conserved site|Chitin-binding, type 1|Glycoside hydrolase, family 19	tr|B9H1P7|B9H1P7_POPTR	Predicted protein OS=Populus trichocarpa GN=POPTRDRAFT_831333 PE=4 SV=1	111	15	2.88753	4.08322	13.3301	1.55e-40	7.48e-38	6.69e-38	TRUE
CCall_contig11468_v2	1979	AC454_contig43379_v3	CCall_contig11468_v2_4_ORF2	IPR002587|IPR013021|IPR016040	Myo-inositol-1-phosphate synthase|Myo-inositol-1-phosphate synthase, GAPDH-like|NAD(P)-binding domain	tr|B9H558|B9H558_POPTR	Predicted protein OS=Populus trichocarpa GN=POPTRDRAFT_831371 PE=4 SV=1	171	74	1.2084	2.4041	13.0328	7.96e-39	3.47e-36	3.1e-36	TRUE
CCall_contig11823_v2	558	AC454_contig23745_v3	-	-	-	tr|A7NX99|A7NX99_VITVI	Chromosome chr5 scaffold_2, whole genome shotgun sequence OS=Vitis vinifera GN=GSVIVT00020242001 PE=4 SV=1	98	1	6.61471	7.81041	12.5583	3.58e-36	1.37e-33	1.22e-33	TRUE
CCall_contig17056_v2	438	AC454_contig616_v3	CCall_contig17056_v2_6_ORF1	IPR006706	Extensin-like repeat	-	-	98	1	6.61471	7.81041	12.5583	3.58e-36	1.37e-33	1.22e-33	TRUE
CCall_contig3591_v2	2575	AC454_contig12312_v3	CCall_contig3591_v2_1_ORF2	IPR001214	SET	tr|A7P2L3|A7P2L3_VITVI	Chromosome chr1 scaffold_5, whole genome shotgun sequence OS=Vitis vinifera GN=GSVIVT00030097001 PE=4 SV=1	194	97	1	2.1957	13.1451	1.82e-39	8.04e-37	7.2e-37	TRUE
CCall_contig9746_v2	779	AC454_contig1648_v3	-	-	-	-	-	103	3	5.10154	6.29723	13.4927	1.73e-41	8.66e-39	7.75e-39	TRUE
CCall_contig4816_v2	1773	AC454_contig90_v3	CCall_contig4816_v2_1_ORF2	IPR001563|IPR018202	Peptidase S10, serine carboxypeptidase|Peptidase S10, serine carboxypeptidase, active site	tr|A7Q6D4|A7Q6D4_VITVI	Chromosome chr11 scaffold_56, whole genome shotgun sequence OS=Vitis vinifera GN=GSVIVT00031351001 PE=4 SV=1	133	24	2.47032	3.66602	14.0831	4.83e-45	2.57e-42	2.3e-42	TRUE
CCall_contig34426_v2	434	AC454_contig7618_v3	-	-	-	tr|Q2PW34|Q2PW34_PHAVU	L-asparaginase 2 OS=Phaseolus vulgaris PE=2 SV=1	116	4	4.85798	6.05368	14.3585	9.42e-47	5.22e-44	4.67e-44	TRUE
CCall_contig9323_v2	718	AC454_contig495_v3	CCall_contig9323_v2_6_ORF1	IPR006706	Extensin-like repeat	-	-	113	1	6.82018	8.01587	13.3559	1.09e-40	5.38e-38	4.82e-38	TRUE
CCall_contig11269_v2	2037	AC454_contig19237_v3	CCall_contig11269_v2_2_ORF2	IPR002213	UDP-glucuronosyl/UDP-glucosyltransferase	tr|Q0PI14|Q0PI14_9MAGN	Resveratrol/hydroxycinnamic acid O-glucosyltransferase OS=Vitis labrusca PE=2 SV=1	217	99	1.13219	2.32789	14.4059	4.75e-47	2.69e-44	2.4e-44	TRUE
CCall_contig6670_v2	2612	AC454_contig711_v3	CCall_contig6670_v2_2_ORF5	IPR018240|IPR001392|IPR008968	Clathrin adaptor, mu subunit, conserved site|Clathrin adaptor, mu subunit|Clathrin adaptor, mu subunit, C-terminal	tr|A7QY06|A7QY06_VITVI	Chromosome undetermined scaffold_235, whole genome shotgun sequence OS=Vitis vinifera GN=GSVIVT00009485001 PE=4 SV=1	196	78	1.32931	2.525	14.3512	1.05e-46	5.68e-44	5.08e-44	TRUE
CCall_contig30992_v2	1699	AC454_contig44601_v3	CCall_contig30992_v2_1_ORF2	IPR001563	Peptidase S10, serine carboxypeptidase	tr|B9S815|B9S815_RICCO	Serine carboxypeptidase, putative OS=Ricinus communis GN=RCOM_1383690 PE=4 SV=1	142	18	2.97982	4.17552	15.1734	5.3e-52	3.28e-49	2.93e-49	TRUE
CCall_contig12088_v2	1171	AC454_contig17990_v3	CCall_contig12088_v2_1_ORF2	IPR001563	Peptidase S10, serine carboxypeptidase	tr|A7Q6D4|A7Q6D4_VITVI	Chromosome chr11 scaffold_56, whole genome shotgun sequence OS=Vitis vinifera GN=GSVIVT00031351001 PE=4 SV=1	146	18	3.0199	4.2156	15.4258	1.1e-53	7.48e-51	6.69e-51	TRUE
CCall_contig45136_v2	908	AC454_contig158_v3	CCall_contig45136_v2_5_ORF2	IPR001765	Carbonic anhydrase	tr|A7PD00|A7PD00_VITVI	Carbonic anhydrase OS=Vitis vinifera GN=GSVIVT00016080001 PE=3 SV=1	147	19	2.95174	4.14744	15.4093	1.42e-53	9.42e-51	8.43e-51	TRUE
CCall_contig17779_v2	1096	AC454_contig16568_v3	CCall_contig17779_v2_4_ORF1	IPR012335|IPR004045	Thioredoxin fold|Glutathione S-transferase, N-terminal	tr|B9IIY3|B9IIY3_POPTR	Predicted protein (Fragment) OS=Populus trichocarpa GN=POPTRDRAFT_256678 PE=4 SV=1	154	20	2.94486	4.14055	15.7646	5.45e-56	4.02e-53	3.6e-53	TRUE
CCall_contig4088_v2	1422	AC454_contig117_v3	CCall_contig4088_v2_6_ORF2	IPR002328|IPR011032|IPR002085|IPR013154	Alcohol dehydrogenase, zinc-containing, conserved site|GroES-like|Alcohol dehydrogenase superfamily, zinc-containing|Alcohol dehydrogenase GroES-like	tr|B9IIG5|B9IIG5_POPTR	Cinnamyl alcohol dehydrogenase-like protein OS=Populus trichocarpa GN=CADL4 PE=3 SV=1	150	15	3.32193	4.51762	15.9014	6.19e-57	4.99e-54	4.46e-54	TRUE
CCall_contig4902_v2	1201	AC454_contig38342_v3	-	-	-	-	-	572	432	0.404984	1.60068	18.2533	1.95e-74	2.16e-71	1.93e-71	TRUE
CCall_contig19078_v2	1825	AC454_contig25393_v3	CCall_contig19078_v2_1_ORF1	IPR001381|IPR013785|IPR016040|IPR013708|IPR006151|IPR011342	Dehydroquinase class I|Aldolase-type TIM barrel|NAD(P)-binding domain|Shikimate dehydrogenase substrate binding, N-terminal|Quinate/shikimate 5-dehydrogenase/glutamyl-tRNA reductase|Quinate/shikimate 5-dehydrogenase	tr|B9REY0|B9REY0_RICCO	Shikimate dehydrogenase, putative OS=Ricinus communis GN=RCOM_1429650 PE=4 SV=1	209	53	1.97944	3.17513	16.6491	3.07e-62	2.55e-59	2.28e-59	TRUE
CCall_contig12333_v2	1991	AC454_contig32559_v3	CCall_contig12333_v2_5_ORF1	IPR001381|IPR013708|IPR006151|IPR011342|IPR013785|IPR016040	Dehydroquinase class I|Shikimate dehydrogenase substrate binding, N-terminal|Quinate/shikimate 5-dehydrogenase/glutamyl-tRNA reductase|Quinate/shikimate 5-dehydrogenase|Aldolase-type TIM barrel|NAD(P)-binding domain	tr|A5ATW0|A5ATW0_VITVI	Putative uncharacterized protein OS=Vitis vinifera GN=VITISV_034024 PE=4 SV=1	200	42	2.25154	3.44723	16.8676	7.79e-64	6.9e-61	6.17e-61	TRUE
CCall_contig1378_v2	1898	AC454_contig15899_v3	CCall_contig1378_v2_2_ORF2	IPR014729|IPR006050|IPR005101	Rossmann-like alpha/beta/alpha sandwich fold|DNA photolyase, N-terminal|DNA photolyase, FAD-binding/Cryptochrome, C-terminal	tr|A9PD20|A9PD20_POPTR	Putative uncharacterized protein OS=Populus trichocarpa PE=2 SV=1	243	83	1.54977	2.74547	16.724	8.77e-63	7.52e-60	6.73e-60	TRUE
CCall_contig10455_v2	675	AC454_contig1648_v3	-	-	-	-	-	166	0	8.37504	9.57074	14.7627	2.55e-49	1.54e-46	1.38e-46	TRUE
CCall_contig24132_v2	367	AC454_contig34742_v3	-	-	-	-	-	168	1	7.39232	8.58801	15.8006	3.08e-56	2.34e-53	2.09e-53	TRUE
CCall_contig47573_v2	1706	AC454_contig6878_v3	CCall_contig47573_v2_4_ORF2	IPR002921	Lipase, class 3	tr|B9R7B0|B9R7B0_RICCO	Triacylglycerol lipase, putative OS=Ricinus communis GN=RCOM_1590200 PE=4 SV=1	174	3	5.85798	7.05368	17.2304	1.57e-66	1.49e-63	1.33e-63	TRUE
CCall_contig12348_v2	730	AC454_contig1418_v3	CCall_contig12348_v2_2_ORF2	IPR003612|IPR013770	Plant lipid transfer protein/seed storage/trypsin-alpha amylase inhibitor|Plant lipid transfer protein/hydrophobic protein, helical domain	tr|Q9ZTW2|Q9ZTW2_FRAAN	HyPRP OS=Fragaria ananassa PE=2 SV=1	188	16	3.55459	4.75028	17.9794	2.83e-72	2.89e-69	2.58e-69	TRUE
CCall_contig5892_v2	1079	AC454_contig22260_v3	-	-	-	-	-	536	360	0.574236	1.76993	18.9713	2.94e-80	3.91e-77	3.5e-77	TRUE
CCall_contig33603_v2	180	AC454_contig1680_v3	-	-	-	-	-	178	0	8.47573	9.67143	15.1806	4.75e-52	3.01e-49	2.69e-49	TRUE
CCall_contig41707_v2	1818	AC454_contig14110_v3	CCall_contig41707_v2_5_ORF1	IPR001128	Cytochrome P450	tr|A7P976|A7P976_VITVI	Chromosome chr3 scaffold_8, whole genome shotgun sequence OS=Vitis vinifera GN=GSVIVT00036457001 PE=3 SV=1	184	0	8.52356	9.71926	15.3827	2.14e-53	1.39e-50	1.24e-50	TRUE
CCall_contig2055_v2	915	AC454_contig12804_v3	CCall_contig2055_v2_1_ORF2	IPR016140|IPR003612	Bifunctional inhibitor/plant lipid transfer protein/seed storage|Plant lipid transfer protein/seed storage/trypsin-alpha amylase inhibitor	tr|A9P9Y7|A9P9Y7_POPTR	Putative uncharacterized protein OS=Populus trichocarpa PE=4 SV=1	283	95	1.5748	2.7705	18.1344	1.71e-73	1.81e-70	1.62e-70	TRUE
CCall_contig45414_v2	638	AC454_contig42854_v3	CCall_contig45414_v2_2_ORF1	IPR010800	Glycine rich	-	-	211	17	3.63364	4.82933	19.1012	2.47e-81	3.65e-78	3.26e-78	TRUE
CCall_contig9278_v2	2234	AC454_contig17844_v3	CCall_contig9278_v2_6_ORF1	IPR002480	DAHP synthetase, class II	tr|B9VU85|B9VU85_VITVI	3-deoxy-D-arabino-heptulosonate-7-phosphate synthase OS=Vitis vinifera PE=2 SV=1	272	77	1.82068	3.01637	18.5483	8.42e-77	1.02e-73	9.1e-74	TRUE
CCall_contig17961_v2	1076	AC454_contig42401_v3	-	-	-	-	-	229	32	2.8392	4.0349	19.0804	3.67e-81	5.14e-78	4.6e-78	TRUE
CCall_contig18552_v2	2382	AC454_contig22749_v3	CCall_contig18552_v2_4_ORF1	IPR013819|IPR001024	Lipoxygenase, C-terminal|Lipoxygenase, LH2	tr|Q93YI8|Q93YI8_CORAV	Lipoxygenase OS=Corylus avellana GN=lox PE=3 SV=1	239	1	7.90087	9.09656	18.2782	1.23e-74	1.43e-71	1.28e-71	TRUE
CCall_contig26701_v2	1322	AC454_contig10211_v3	CCall_contig26701_v2_5_ORF2	IPR005123	Oxoglutarate/iron-dependent oxygenase	tr|Q8VXL4|Q8VXL4_FAGSY	ACC oxidase 1 OS=Fagus sylvatica GN=aco1 PE=2 SV=1	260	12	4.43741	5.6331	21.5166	1.09e-102	1.7e-99	1.52e-99	TRUE
CCall_contig38756_v2	1686	AC454_contig27689_v3	-	-	-	tr|Q9FRU1|Q9FRU1_TOBAC	Alpha tubulin OS=Nicotiana tabacum GN=BYtuba PE=2 SV=1	315	42	2.90689	4.10259	22.4894	5.27e-112	8.74e-109	7.82e-109	TRUE
CCall_contig3135_v2	633	AC454_contig101_v3	CCall_contig3135_v2_3_ORF1	IPR007087	Zinc finger, C2H2-type	tr|Q9ATF9|Q9ATF9_CASSA	Proline-rich protein PRP1 OS=Castanea sativa PE=4 SV=1	343	45	2.93021	4.12591	23.5063	3.52e-122	6.68e-119	5.97e-119	TRUE
CCall_contig9603_v2	1009	AC454_contig35861_v3	-	-	-	tr|B9MV59|B9MV59_POPTR	Predicted protein OS=Populus trichocarpa GN=POPTRDRAFT_677657 PE=4 SV=1	404	101	2	3.1957	23.2187	2.95e-119	5.22e-116	4.68e-116	TRUE
CCall_contig9733_v2	1365	AC454_contig13723_v3	CCall_contig9733_v2_5_ORF2	IPR006706	Extensin-like repeat	-	-	396	75	2.40054	3.59623	24.133	1.13e-128	2.3e-125	2.06e-125	TRUE
CCall_contig3_v2	741	AC454_contig42904_v3	-	-	-	tr|A9SEL2|A9SEL2_PHYPA	Predicted protein OS=Physcomitrella patens subsp. patens GN=PHYPADRAFT_164565 PE=4 SV=1	418	26	4.00692	5.20262	27.1508	2.48e-162	5.99e-159	5.36e-159	TRUE
CCall_contig11822_v2	802	AC454_contig23745_v3	-	-	-	tr|C3YN54|C3YN54_BRAFL	Putative uncharacterized protein (Fragment) OS=Branchiostoma floridae GN=BRAFLDRAFT_234265 PE=4 SV=1	409	15	4.76907	5.96476	26.9805	2.5e-160	5.54e-157	4.96e-157	TRUE
CCall_contig35019_v2	738	AC454_contig1648_v3	-	-	-	tr|B3L500|B3L500_PLAKH	Putative uncharacterized protein OS=Plasmodium knowlesi (strain H) GN=PKH_091710 PE=4 SV=1	535	4	7.0634	8.25909	28.7088	2.96e-181	8.74e-178	7.82e-178	TRUE
CCall_contig12109_v2	1412	AC454_contig3564_v3	CCall_contig12109_v2_3_ORF2	IPR003612|IPR013770	Plant lipid transfer protein/seed storage/trypsin-alpha amylase inhibitor|Plant lipid transfer protein/hydrophobic protein, helical domain	tr|B9S3J8|B9S3J8_RICCO	Repetitive proline-rich cell wall protein 2, putative OS=Ricinus communis GN=RCOM_0670360 PE=4 SV=1	995	310	1.68243	2.87812	34.695	9.37e-264	3.56e-260	3.18e-260	TRUE
CCall_contig1729_v2	1344	AC454_contig33805_v3	-	-	-	tr|A1CR97|A1CR97_ASPCL	Putative uncharacterized protein OS=Aspergillus clavatus GN=ACLA_028940 PE=4 SV=1	933	199	2.22911	3.4248	36.3569	2.04e-289	9.04e-286	8.09e-286	TRUE
CCall_contig8996_v2	1166	AC454_contig15637_v3	CCall_contig8996_v2_3_ORF2	IPR014403|IPR005519	Vegetative storage protein/acid phosphatase|Acid phosphatase (Class B)	tr|B9RQD0|B9RQD0_RICCO	Stem 28 kDa glycoprotein, putative OS=Ricinus communis GN=RCOM_1487980 PE=4 SV=1	1248	34	5.19794	6.39364	46.9105	0	0	0	TRUE
CCall_contig25001_v2	1813	AC454_contig34742_v3	CCall_contig25001_v2_6_ORF3	IPR006706	Extensin-like repeat	tr|A5B4T6|A5B4T6_VITVI	Putative uncharacterized protein OS=Vitis vinifera GN=VITISV_036363 PE=4 SV=1	3333	756	2.14036	3.33606	68.11	0	0	0	TRUE
CCall_contig18406_v2	792	AC454_contig42904_v3	-	-	-	tr|Q9ATF9|Q9ATF9_CASSA	Proline-rich protein PRP1 OS=Castanea sativa PE=4 SV=1	6388	29	7.78317	8.97886	95.2642	0	0	0	TRUE

## Sheet: CankerUpRegulatedOnly
Additional Table 2: List of GDTA in canker versus healthy stem tissues in Chinese chestnut.
Sequence	AC454v3 Best Hit	Interpro ORF	Interpro ID	Interpro Hit	Uniprot ID	Uniprot Best Hit	# Canker Reads	# Healthy Stem Reads	log2(Fold_change)	log2(Fold_change) normalized	z-score	p-value	q-value(Benjamini et al. 1995)	q-value(Storey et al. 2003)	Signature(p-value < 0.001)
CCall_contig41707_v2	AC454_contig14110_v3	CCall_contig41707_v2_5_ORF1	IPR001128	Cytochrome P450	tr|A7P976|A7P976_VITVI	Chromosome chr3 scaffold_8, whole genome shotgun sequence OS=Vitis vinifera GN=GSVIVT00036457001 PE=3 SV=1	184	0	8.52356	9.71926	15.3827	2.14e-53	1.39e-50	1.24e-50	TRUE
CCall_contig33603_v2	AC454_contig1680_v3	-	-	-	-	-	178	0	8.47573	9.67143	15.1806	4.75e-52	3.01e-49	2.69e-49	TRUE
CCall_contig10455_v2	AC454_contig1648_v3	-	-	-	-	-	166	0	8.37504	9.57074	14.7627	2.55e-49	1.54e-46	1.38e-46	TRUE
CCall_contig18552_v2	AC454_contig22749_v3	CCall_contig18552_v2_4_ORF1	IPR013819|IPR001024	Lipoxygenase, C-terminal|Lipoxygenase, LH2	tr|Q93YI8|Q93YI8_CORAV	Lipoxygenase OS=Corylus avellana GN=lox PE=3 SV=1	239	1	7.90087	9.09656	18.2782	1.23e-74	1.43e-71	1.28e-71	TRUE
CCall_contig18406_v2	AC454_contig42904_v3	-	-	-	tr|Q9ATF9|Q9ATF9_CASSA	Proline-rich protein PRP1 OS=Castanea sativa PE=4 SV=1	6388	29	7.78317	8.97886	95.2642	0	0	0	TRUE
CCall_contig24132_v2	AC454_contig34742_v3	-	-	-	-	-	168	1	7.39232	8.58801	15.8006	3.08e-56	2.34e-53	2.09e-53	TRUE
CCall_contig38769_v2	AC454_contig17591_v3	-	-	-	-	-	84	0	7.39232	8.58801	11.1726	5.55e-29	1.55e-26	1.39e-26	TRUE
CCall_contig35019_v2	AC454_contig1648_v3	-	-	-	tr|B3L500|B3L500_PLAKH	Putative uncharacterized protein OS=Plasmodium knowlesi (strain H) GN=PKH_091710 PE=4 SV=1	535	4	7.0634	8.25909	28.7088	2.96e-181	8.74e-178	7.82e-178	TRUE
CCall_contig16259_v2	AC454_contig40471_v3	-	-	-	-	-	64	0	7	8.1957	9.96145	2.25e-23	5.43e-21	4.86e-21	TRUE
CCall_contig19452_v2	AC454_contig1648_v3	-	-	-	-	-	63	0	6.97728	8.17298	9.8948	4.39e-23	1.05e-20	9.39e-21	TRUE
CCall_contig17222_v2	AC454_contig1627_v3	CCall_contig17222_v2_4_ORF1	IPR011583|IPR013781|IPR001223	Chitinase II|Glycoside hydrolase, subgroup, catalytic core|Glycoside hydrolase, family 18, catalytic domain	tr|B9SBZ8|B9SBZ8_RICCO	Chitinase, putative OS=Ricinus communis GN=RCOM_0701150 PE=3 SV=1	62	0	6.9542	8.14989	9.82746	8.58e-23	2.02e-20	1.8e-20	TRUE
CCall_contig10601_v2	AC454_contig42904_v3	-	-	-	-	-	59	0	6.88264	8.07834	9.62114	6.51e-22	1.49e-19	1.33e-19	TRUE
CCall_contig39331_v2	AC454_contig2151_v3	-	-	-	tr|B9S759|B9S759_RICCO	Serine-type endopeptidase inhibitor, putative OS=Ricinus communis GN=RCOM_1334010 PE=4 SV=1	57	0	6.83289	8.02859	9.4798	2.55e-21	5.74e-19	5.13e-19	TRUE
CCall_contig9323_v2	AC454_contig495_v3	CCall_contig9323_v2_6_ORF1	IPR006706	Extensin-like repeat	-	-	113	1	6.82018	8.01587	13.3559	1.09e-40	5.38e-38	4.82e-38	TRUE
CCall_contig13700_v2	AC454_contig43445_v3	CCall_contig13700_v2_6_ORF1	IPR016040|IPR002198	NAD(P)-binding domain|Short-chain dehydrogenase/reductase SDR	tr|B9S3D8|B9S3D8_RICCO	Tropinone reductase, putative OS=Ricinus communis GN=RCOM_0732750 PE=3 SV=1	51	0	6.67243	7.86812	9.03555	1.63e-19	3.39e-17	3.03e-17	TRUE
CCall_contig11823_v2	AC454_contig23745_v3	-	-	-	tr|A7NX99|A7NX99_VITVI	Chromosome chr5 scaffold_2, whole genome shotgun sequence OS=Vitis vinifera GN=GSVIVT00020242001 PE=4 SV=1	98	1	6.61471	7.81041	12.5583	3.58e-36	1.37e-33	1.22e-33	TRUE
CCall_contig17056_v2	AC454_contig616_v3	CCall_contig17056_v2_6_ORF1	IPR006706	Extensin-like repeat	-	-	98	1	6.61471	7.81041	12.5583	3.58e-36	1.37e-33	1.22e-33	TRUE
CCall_contig47562_v2	AC454_contig30192_v3	CCall_contig47562_v2_2_ORF1	IPR002198|IPR016040	Short-chain dehydrogenase/reductase SDR|NAD(P)-binding domain	tr|B9N0P9|B9N0P9_POPTR	Predicted protein OS=Populus trichocarpa GN=POPTRDRAFT_742669 PE=3 SV=1	43	0	6.42626	7.62196	8.38735	4.97e-17	8.47e-15	7.58e-15	TRUE
CCall_contig29246_v2	AC454_contig23038_v3	-	-	-	tr|B9N8N7|B9N8N7_POPTR	Predicted protein OS=Populus trichocarpa GN=POPTRDRAFT_585057 PE=4 SV=1	42	0	6.39232	7.58801	8.30101	1.03e-16	1.69e-14	1.51e-14	TRUE
CCall_contig26347_v2	AC454_contig630_v3	-	-	-	-	-	83	1	6.37504	7.57074	11.6778	1.66e-31	5.12e-29	4.58e-29	TRUE
CCall_contig22956_v2	-	CCall_contig22956_v2_1_ORF2	IPR000864	Proteinase inhibitor I13, potato inhibitor I	tr|B1ACD2|B1ACD2_SOYBN	Putative protease inhibitor OS=Glycine max PE=4 SV=1	39	0	6.2854	7.4811	8.03382	9.45e-16	1.5e-13	1.35e-13	TRUE
CCall_contig47050_v2	AC454_contig616_v3	CCall_contig47050_v2_5_ORF2	IPR006706	Extensin-like repeat	-	-	77	1	6.26679	7.46248	11.2969	1.36e-29	3.97e-27	3.55e-27	TRUE
CCall_contig46927_v2	AC454_contig1180_v3	CCall_contig46927_v2_2_ORF1	IPR002016	Haem peroxidase, plant/fungal/bacterial	tr|Q4W2V5|Q4W2V5_PICAB	Peroxidase OS=Picea abies GN=px4 PE=2 SV=1	36	0	6.16993	7.36562	7.7531	8.97e-15	1.33e-12	1.19e-12	TRUE
CCall_contig30793_v2	AC454_contig39095_v3	CCall_contig30793_v2_5_ORF2	IPR013217	Methyltransferase type 12	tr|A7PG59|A7PG59_VITVI	Chromosome chr6 scaffold_15, whole genome shotgun sequence OS=Vitis vinifera GN=GSVIVT00017391001 PE=4 SV=1	33	0	6.04439	7.24009	7.45698	8.85e-14	1.23e-11	1.1e-11	TRUE
CCall_contig17393_v2	AC454_contig7615_v3	-	-	-	tr|B9SUZ6|B9SUZ6_RICCO	Alcohol dehydrogenase, putative OS=Ricinus communis GN=RCOM_0605900 PE=4 SV=1	32	0	6	7.1957	7.35446	1.92e-13	2.63e-11	2.35e-11	TRUE
CCall_contig35047_v2	AC454_contig39349_v3	CCall_contig35047_v2_2_ORF2	IPR002016	Haem peroxidase, plant/fungal/bacterial	tr|A7QFK6|A7QFK6_VITVI	Chromosome chr8 scaffold_88, whole genome shotgun sequence OS=Vitis vinifera GN=GSVIVT00037460001 PE=4 SV=1	61	1	5.93074	7.12643	10.1778	2.49e-24	6.18e-22	5.53e-22	TRUE
CCall_contig47573_v2	AC454_contig6878_v3	CCall_contig47573_v2_4_ORF2	IPR002921	Lipase, class 3	tr|B9R7B0|B9R7B0_RICCO	Triacylglycerol lipase, putative OS=Ricinus communis GN=RCOM_1590200 PE=4 SV=1	174	3	5.85798	7.05368	17.2304	1.57e-66	1.49e-63	1.33e-63	TRUE
CCall_contig24556_v2	AC454_contig832_v3	CCall_contig24556_v2_5_ORF1	IPR013154	Alcohol dehydrogenase GroES-like	tr|A7R0V8|A7R0V8_VITVI	Chromosome undetermined scaffold_324, whole genome shotgun sequence OS=Vitis vinifera GN=GSVIVT00011638001 PE=3 SV=1	29	0	5.85798	7.05368	7.03405	2.01e-12	2.51e-10	2.24e-10	TRUE
CCall_contig36295_v2	AC454_contig8675_v3	CCall_contig36295_v2_2_ORF1	IPR012334|IPR000070	Pectin lyase fold|Pectinesterase, catalytic	tr|A7PYC6|A7PYC6_VITVI	Pectinesterase OS=Vitis vinifera GN=GSVIVT00026388001 PE=3 SV=1	29	0	5.85798	7.05368	7.03405	2.01e-12	2.51e-10	2.24e-10	TRUE
CCall_contig9010_v2	AC454_contig3431_v3	CCall_contig9010_v2_3_ORF2	IPR005123	Oxoglutarate/iron-dependent oxygenase	tr|B9SWH0|B9SWH0_RICCO	Desacetoxyvindoline 4-hydroxylase, putative OS=Ricinus communis GN=RCOM_0293390 PE=3 SV=1	55	1	5.78136	6.97706	9.70987	2.74e-22	6.32e-20	5.66e-20	TRUE
CCall_contig48189_v2	AC454_contig15637_v3	-	-	-	-	-	27	0	5.75489	6.95058	6.80851	9.86e-12	1.15e-09	1.03e-09	TRUE
CCall_contig11383_v2	AC454_contig1435_v3	CCall_contig11383_v2_1_ORF1	IPR000916	Bet v I allergen	tr|B9TAZ3|B9TAZ3_RICCO	Major latex protein, putative OS=Ricinus communis GN=RCOM_2143600 PE=4 SV=1	26	0	5.70044	6.89614	6.69174	2.21e-11	2.4e-09	2.14e-09	TRUE
CCall_contig14121_v2	AC454_contig23038_v3	CCall_contig14121_v2_2_ORF1	IPR016040	NAD(P)-binding domain	tr|A7QAY4|A7QAY4_VITVI	Chromosome chr5 scaffold_72, whole genome shotgun sequence OS=Vitis vinifera GN=GSVIVT00034732001 PE=4 SV=1	26	0	5.70044	6.89614	6.69174	2.21e-11	2.4e-09	2.14e-09	TRUE
CCall_contig33735_v2	AC454_contig10280_v3	CCall_contig33735_v2_4_ORF1	IPR013149|IPR016040	Alcohol dehydrogenase, zinc-binding|NAD(P)-binding domain	tr|B9HNN3|B9HNN3_POPTR	Cinnamyl alcohol dehydrogenase-like protein OS=Populus trichocarpa GN=CADL7 PE=3 SV=1	26	0	5.70044	6.89614	6.69174	2.21e-11	2.4e-09	2.14e-09	TRUE
CCall_contig7049_v2	AC454_contig13295_v3	CCall_contig7049_v2_5_ORF1	IPR012335|IPR010987|IPR004045|IPR004046	Thioredoxin fold|Glutathione S-transferase, C-terminal-like|Glutathione S-transferase, N-terminal|Glutathione S-transferase, C-terminal	tr|B9HSX9|B9HSX9_POPTR	Predicted protein OS=Populus trichocarpa GN=POPTRDRAFT_565860 PE=4 SV=1	50	1	5.64386	6.83955	9.29438	1.48e-20	3.2e-18	2.86e-18	TRUE
CCall_contig23131_v2	AC454_contig43445_v3	CCall_contig23131_v2_3_ORF2	IPR016040|IPR002198	NAD(P)-binding domain|Short-chain dehydrogenase/reductase SDR	tr|A7NYU1|A7NYU1_VITVI	Chromosome chr6 scaffold_3, whole genome shotgun sequence OS=Vitis vinifera GN=GSVIVT00024254001 PE=3 SV=1	25	0	5.64386	6.83955	6.57208	4.96e-11	5.19e-09	4.64e-09	TRUE
CCall_contig9632_v2	AC454_contig1710_v3	CCall_contig9632_v2_3_ORF1	IPR016040	NAD(P)-binding domain	tr|B9N0P9|B9N0P9_POPTR	Predicted protein OS=Populus trichocarpa GN=POPTRDRAFT_742669 PE=3 SV=1	23	0	5.52356	6.71926	6.32329	2.56e-10	2.49e-08	2.23e-08	TRUE
CCall_contig27495_v2	AC454_contig3528_v3	CCall_contig27495_v2_4_ORF1	IPR001117	Multicopper oxidase, type 1	tr|B6ED08|B6ED08_9ROSI	Putative lacasse/diphenol oxidase OS=Castanea mollissima PE=2 SV=1	22	0	5.45943	6.65513	6.19372	5.88e-10	5.49e-08	4.9e-08	TRUE
CCall_contig3229_v2	AC454_contig32765_v3	-	-	-	tr|B9GJB1|B9GJB1_POPTR	Predicted protein OS=Populus trichocarpa GN=POPTRDRAFT_706905 PE=3 SV=1	22	0	5.45943	6.65513	6.19372	5.88e-10	5.49e-08	4.9e-08	TRUE
CCall_contig47442_v2	AC454_contig32190_v3	CCall_contig47442_v2_6_ORF1	IPR000960	Flavin-containing monooxygenase FMO	tr|Q2QCX0|Q2QCX0_GOSHI	Flavin-containing monooxygenase family protein FMO2 (Fragment) OS=Gossypium hirsutum PE=2 SV=1	20	0	5.32193	6.51762	5.92293	3.16e-09	2.69e-07	2.41e-07	TRUE
CCall_contig11477_v2	AC454_contig1032_v3	CCall_contig11477_v2_4_ORF1	IPR004045|IPR012335	Glutathione S-transferase, N-terminal|Thioredoxin fold	tr|B9T3K4|B9T3K4_RICCO	Glutathione s-transferase, putative OS=Ricinus communis GN=RCOM_0477560 PE=4 SV=1	19	0	5.24793	6.44362	5.78107	7.42e-09	5.94e-07	5.3e-07	TRUE
CCall_contig38717_v2	AC454_contig29235_v3	CCall_contig38717_v2_2_ORF2	IPR001024	Lipoxygenase, LH2	tr|Q93YI8|Q93YI8_CORAV	Lipoxygenase OS=Corylus avellana GN=lox PE=3 SV=1	19	0	5.24793	6.44362	5.78107	7.42e-09	5.94e-07	5.3e-07	TRUE
CCall_contig38744_v2	AC454_contig42013_v3	-	-	-	-	-	19	0	5.24793	6.44362	5.78107	7.42e-09	5.94e-07	5.3e-07	TRUE
CCall_contig8996_v2	AC454_contig15637_v3	CCall_contig8996_v2_3_ORF2	IPR014403|IPR005519	Vegetative storage protein/acid phosphatase|Acid phosphatase (Class B)	tr|B9RQD0|B9RQD0_RICCO	Stem 28 kDa glycoprotein, putative OS=Ricinus communis GN=RCOM_1487980 PE=4 SV=1	1248	34	5.19794	6.39364	46.9105	0	0	0	TRUE
CCall_contig27989_v2	AC454_contig41547_v3	CCall_contig27989_v2_4_ORF2	IPR006121	Heavy metal transport/detoxification protein	tr|B9S5N9|B9S5N9_RICCO	Copper ion binding protein, putative OS=Ricinus communis GN=RCOM_0757020 PE=4 SV=1	72	2	5.16993	6.36562	11.269	1.87e-29	5.33e-27	4.77e-27	TRUE
CCall_contig17071_v2	AC454_contig17518_v3	CCall_contig17071_v2_3_ORF2	IPR000490|IPR013781	Glycoside hydrolase, family 17|Glycoside hydrolase, subgroup, catalytic core	sp|Q9M069|E137_ARATH	Putative glucan endo-1,3-beta-glucosidase 7 OS=Arabidopsis thaliana GN=At4g34480 PE=1 SV=1	18	0	5.16993	6.36562	5.63441	1.76e-08	1.31e-06	1.17e-06	TRUE
CCall_contig42001_v2	AC454_contig2044_v3	-	-	-	-	-	18	0	5.16993	6.36562	5.63441	1.76e-08	1.31e-06	1.17e-06	TRUE
CCall_contig8178_v2	AC454_contig42904_v3	-	-	-	-	-	35	1	5.12928	6.32498	7.86186	3.78e-15	5.85e-13	5.23e-13	TRUE
CCall_contig9746_v2	AC454_contig1648_v3	-	-	-	-	-	103	3	5.10154	6.29723	13.4927	1.73e-41	8.66e-39	7.75e-39	TRUE
CCall_contig38508_v2	AC454_contig5050_v3	CCall_contig38508_v2_6_ORF2	IPR008972|IPR003245	Cupredoxin|Plastocyanin-like	tr|B9IMX5|B9IMX5_POPTR	Predicted protein OS=Populus trichocarpa GN=POPTRDRAFT_1107304 PE=4 SV=1	17	0	5.08746	6.28316	5.48251	4.19e-08	2.96e-06	2.64e-06	TRUE
CCall_contig46583_v2	-	-	-	-	tr|A7PDE1|A7PDE1_VITVI	Chromosome chr17 scaffold_12, whole genome shotgun sequence OS=Vitis vinifera GN=GSVIVT00016244001 PE=4 SV=1	17	0	5.08746	6.28316	5.48251	4.19e-08	2.96e-06	2.64e-06	TRUE
CCall_contig47229_v2	AC454_contig6878_v3	-	-	-	tr|B9MVS1|B9MVS1_POPTR	Predicted protein OS=Populus trichocarpa GN=POPTRDRAFT_1110404 PE=4 SV=1	17	0	5.08746	6.28316	5.48251	4.19e-08	2.96e-06	2.64e-06	TRUE
CCall_contig1372_v2	AC454_contig5280_v3	CCall_contig1372_v2_1_ORF1	IPR011991|IPR016461|IPR012967|IPR001077	Winged helix repressor DNA-binding|O-methyltransferase, COMT, eukaryota|Plant methyltransferase dimerisation|O-methyltransferase, family 2	tr|A7P8I3|A7P8I3_VITVI	Chromosome chr3 scaffold_8, whole genome shotgun sequence OS=Vitis vinifera GN=GSVIVT00036191001 PE=4 SV=1	16	0	5	6.1957	5.32488	1.01e-07	6.74e-06	6e-06	TRUE
CCall_contig14891_v2	AC454_contig5216_v3	CCall_contig14891_v2_5_ORF1	IPR011706|IPR008972	Multicopper oxidase, type 2|Cupredoxin	tr|B6ED08|B6ED08_9ROSI	Putative lacasse/diphenol oxidase OS=Castanea mollissima PE=2 SV=1	16	0	5	6.1957	5.32488	1.01e-07	6.74e-06	6e-06	TRUE
CCall_contig46027_v2	AC454_contig7242_v3	CCall_contig46027_v2_4_ORF1	IPR001128	Cytochrome P450	tr|B9N0P8|B9N0P8_POPTR	Predicted protein OS=Populus trichocarpa GN=POPTRDRAFT_783291 PE=3 SV=1	16	0	5	6.1957	5.32488	1.01e-07	6.74e-06	6e-06	TRUE
CCall_contig6536_v2	AC454_contig42904_v3	-	-	-	-	-	16	0	5	6.1957	5.32488	1.01e-07	6.74e-06	6e-06	TRUE
CCall_contig20814_v2	AC454_contig4773_v3	-	-	-	tr|Q2WFK8|Q2WFK8_9ASTR	Fructose-bisphosphate aldolase OS=Codonopsis lanceolata PE=2 SV=1	15	0	4.90689	6.10259	5.16091	2.46e-07	1.53e-05	1.37e-05	TRUE
CCall_contig38496_v2	AC454_contig42964_v3	CCall_contig38496_v2_3_ORF1	IPR013149|IPR016040	Alcohol dehydrogenase, zinc-binding|NAD(P)-binding domain	tr|B9HEP6|B9HEP6_POPTR	Predicted protein OS=Populus trichocarpa GN=POPTRDRAFT_718546 PE=3 SV=1	15	0	4.90689	6.10259	5.16091	2.46e-07	1.53e-05	1.37e-05	TRUE
CCall_contig34426_v2	AC454_contig7618_v3	-	-	-	tr|Q2PW34|Q2PW34_PHAVU	L-asparaginase 2 OS=Phaseolus vulgaris PE=2 SV=1	116	4	4.85798	6.05368	14.3585	9.42e-47	5.22e-44	4.67e-44	TRUE
CCall_contig24687_v2	AC454_contig8473_v3	CCall_contig24687_v2_6_ORF1	IPR001701|IPR012341	Glycoside hydrolase, family 9|Six-hairpin glycosidase	tr|O22297|O22297_CITSI	Acidic cellulase OS=Citrus sinensis PE=2 SV=1	29	1	4.85798	6.05368	7.17906	7.02e-13	9.14e-11	8.18e-11	TRUE
CCall_contig43583_v2	AC454_contig27977_v3	-	-	-	-	-	28	1	4.80735	6.00305	7.05684	1.7e-12	2.14e-10	1.92e-10	TRUE
CCall_contig38547_v2	AC454_contig39275_v3	CCall_contig38547_v2_5_ORF1	IPR000726	Glycoside hydrolase, family 19, catalytic	tr|B9IQS8|B9IQS8_POPTR	Predicted protein OS=Populus trichocarpa GN=POPTRDRAFT_574380 PE=4 SV=1	14	0	4.80735	6.00305	4.98992	6.04e-07	3.44e-05	3.08e-05	TRUE
CCall_contig46370_v2	AC454_contig7615_v3	CCall_contig46370_v2_2_ORF1	IPR016040	NAD(P)-binding domain	tr|A7QAY4|A7QAY4_VITVI	Chromosome chr5 scaffold_72, whole genome shotgun sequence OS=Vitis vinifera GN=GSVIVT00034732001 PE=4 SV=1	55	2	4.78136	5.97706	9.89209	4.51e-23	1.07e-20	9.56e-21	TRUE
CCall_contig11822_v2	AC454_contig23745_v3	-	-	-	tr|C3YN54|C3YN54_BRAFL	Putative uncharacterized protein (Fragment) OS=Branchiostoma floridae GN=BRAFLDRAFT_234265 PE=4 SV=1	409	15	4.76907	5.96476	26.9805	2.5e-160	5.54e-157	4.96e-157	TRUE
CCall_contig19177_v2	-	-	-	-	-	-	13	0	4.70044	5.89614	4.81108	1.5e-06	7.86e-05	7.01e-05	TRUE
CCall_contig31709_v2	AC454_contig13306_v3	CCall_contig31709_v2_3_ORF1	IPR008972|IPR001117	Cupredoxin|Multicopper oxidase, type 1	tr|B6ED08|B6ED08_9ROSI	Putative lacasse/diphenol oxidase OS=Castanea mollissima PE=2 SV=1	13	0	4.70044	5.89614	4.81108	1.5e-06	7.86e-05	7.01e-05	TRUE
CCall_contig46832_v2	AC454_contig6498_v3	CCall_contig46832_v2_5_ORF1	IPR012951	Berberine/berberine-like	tr|B9I0Y4|B9I0Y4_POPTR	Predicted protein OS=Populus trichocarpa GN=POPTRDRAFT_772216 PE=4 SV=1	13	0	4.70044	5.89614	4.81108	1.5e-06	7.86e-05	7.01e-05	TRUE
CCall_contig7830_v2	AC454_contig43563_v3	CCall_contig7830_v2_1_ORF1	IPR000490|IPR013781	Glycoside hydrolase, family 17|Glycoside hydrolase, subgroup, catalytic core	tr|A7QJ39|A7QJ39_VITVI	Chromosome chr2 scaffold_105, whole genome shotgun sequence OS=Vitis vinifera GN=GSVIVT00000495001 PE=3 SV=1	13	0	4.70044	5.89614	4.81108	1.5e-06	7.86e-05	7.01e-05	TRUE
CCall_contig5784_v2	AC454_contig821_v3	CCall_contig5784_v2_5_ORF1	IPR008949|IPR005630	Terpenoid synthase|Terpene synthase, metal-binding domain	tr|B9IF04|B9IF04_POPTR	Predicted protein OS=Populus trichocarpa GN=POPTRDRAFT_575250 PE=4 SV=1	73	3	4.60486	5.80056	11.4035	4.02e-30	1.21e-27	1.09e-27	TRUE
CCall_contig12601_v2	AC454_contig36225_v3	CCall_contig12601_v2_3_ORF1	IPR001360|IPR013781	Glycoside hydrolase, family 1|Glycoside hydrolase, subgroup, catalytic core	tr|B9N6G1|B9N6G1_POPTR	Predicted protein OS=Populus trichocarpa GN=POPTRDRAFT_837320 PE=3 SV=1	48	2	4.58496	5.78066	9.24692	2.31e-20	4.83e-18	4.33e-18	TRUE
CCall_contig13906_v2	AC454_contig18085_v3	-	-	-	-	-	12	0	4.58496	5.78066	4.6234	3.77e-06	0.00018303	0.000163475	TRUE
CCall_contig21057_v2	AC454_contig42904_v3	-	-	-	-	-	12	0	4.58496	5.78066	4.6234	3.77e-06	0.00018303	0.000163475	TRUE
CCall_contig25965_v2	AC454_contig27657_v3	CCall_contig25965_v2_3_ORF1	IPR005123	Oxoglutarate/iron-dependent oxygenase	tr|A7QVT7|A7QVT7_VITVI	Chromosome chr7 scaffold_192, whole genome shotgun sequence OS=Vitis vinifera GN=GSVIVT00007513001 PE=3 SV=1	12	0	4.58496	5.78066	4.6234	3.77e-06	0.00018303	0.000163475	TRUE
CCall_contig46706_v2	AC454_contig2331_v3	CCall_contig46706_v2_6_ORF1	IPR004046|IPR010987	Glutathione S-transferase, C-terminal|Glutathione S-transferase, C-terminal-like	tr|A7PNW5|A7PNW5_VITVI	Chromosome chr8 scaffold_23, whole genome shotgun sequence OS=Vitis vinifera GN=GSVIVT00021418001 PE=4 SV=1	44	2	4.45943	5.65513	8.85146	8.64e-19	1.68e-16	1.5e-16	TRUE
CCall_contig15294_v2	AC454_contig9841_v3	CCall_contig15294_v2_1_ORF2	IPR010530	B12D	tr|B9N6M9|B9N6M9_POPTR	Predicted protein OS=Populus trichocarpa GN=POPTRDRAFT_785793 PE=4 SV=1	11	0	4.45943	5.65513	4.42568	9.61e-06	0.000419451	0.00037348	TRUE
CCall_contig29098_v2	-	-	-	-	-	-	11	0	4.45943	5.65513	4.42568	9.61e-06	0.000419451	0.00037348	TRUE
CCall_contig29721_v2	-	-	-	-	-	-	11	0	4.45943	5.65513	4.42568	9.61e-06	0.000419451	0.00037348	TRUE
CCall_contig35089_v2	AC454_contig31000_v3	CCall_contig35089_v2_5_ORF1	IPR001087	Lipase, GDSL	tr|A7QDN1|A7QDN1_VITVI	Chromosome chr10 scaffold_81, whole genome shotgun sequence OS=Vitis vinifera GN=GSVIVT00035903001 PE=4 SV=1	11	0	4.45943	5.65513	4.42568	9.61e-06	0.000419451	0.00037348	TRUE
CCall_contig37202_v2	AC454_contig2243_v3	-	-	-	-	-	11	0	4.45943	5.65513	4.42568	9.61e-06	0.000419451	0.00037348	TRUE
CCall_contig45052_v2	AC454_contig8856_v3	-	-	-	tr|B9HNY0|B9HNY0_POPTR	Cinnamoyl CoA reductase-like protein OS=Populus trichocarpa GN=CCRL4 PE=4 SV=1	11	0	4.45943	5.65513	4.42568	9.61e-06	0.000419451	0.00037348	TRUE
CCall_contig46019_v2	AC454_contig23745_v3	-	-	-	-	-	11	0	4.45943	5.65513	4.42568	9.61e-06	0.000419451	0.00037348	TRUE
CCall_contig26701_v2	AC454_contig10211_v3	CCall_contig26701_v2_5_ORF2	IPR005123	Oxoglutarate/iron-dependent oxygenase	tr|Q8VXL4|Q8VXL4_FAGSY	ACC oxidase 1 OS=Fagus sylvatica GN=aco1 PE=2 SV=1	260	12	4.43741	5.6331	21.5166	1.09e-102	1.7e-99	1.52e-99	TRUE
CCall_contig24264_v2	AC454_contig15605_v3	CCall_contig24264_v2_2_ORF1	IPR003439|IPR003593	ABC transporter-like|ATPase, AAA+ type, core	tr|B9I9B8|B9I9B8_POPTR	Multidrug/pheromone exporter, MDR family, ABC transporter family OS=Populus trichocarpa GN=POPTRDRAFT_834831 PE=3 SV=1	20	1	4.32193	5.51762	5.9629	2.48e-09	2.16e-07	1.93e-07	TRUE
CCall_contig13417_v2	-	-	-	-	tr|C0LU17|C0LU17_9ROSI	Polyphenol oxidase OS=Juglans regia GN=PPO1 PE=2 SV=1	10	0	4.32193	5.51762	4.21639	2.48e-05	0.000960781	0.000854098	TRUE
CCall_contig21300_v2	AC454_contig37214_v3	-	-	-	tr|B9HN55|B9HN55_POPTR	Predicted protein OS=Populus trichocarpa GN=POPTRDRAFT_1087454 PE=4 SV=1	10	0	4.32193	5.51762	4.21639	2.48e-05	0.000960781	0.000854098	TRUE
CCall_contig21366_v2	AC454_contig12804_v3	-	-	-	-	-	10	0	4.32193	5.51762	4.21639	2.48e-05	0.000960781	0.000854098	TRUE
CCall_contig25900_v2	-	-	-	-	-	-	10	0	4.32193	5.51762	4.21639	2.48e-05	0.000960781	0.000854098	TRUE
CCall_contig34554_v2	-	-	-	-	-	-	10	0	4.32193	5.51762	4.21639	2.48e-05	0.000960781	0.000854098	TRUE
CCall_contig43340_v2	-	-	-	-	-	-	10	0	4.32193	5.51762	4.21639	2.48e-05	0.000960781	0.000854098	TRUE
CCall_contig43556_v2	AC454_contig104_v3	CCall_contig43556_v2_6_ORF1	IPR008949|IPR005630	Terpenoid synthase|Terpene synthase, metal-binding domain	tr|A7P1P9|A7P1P9_VITVI	Chromosome chr19 scaffold_4, whole genome shotgun sequence OS=Vitis vinifera GN=GSVIVT00027705001 PE=4 SV=1	10	0	4.32193	5.51762	4.21639	2.48e-05	0.000960781	0.000854098	TRUE
CCall_contig47241_v2	AC454_contig17472_v3	CCall_contig47241_v2_6_ORF1	IPR001148	Carbonic anhydrase, alpha-class, catalytic domain	tr|B9MZ70|B9MZ70_POPTR	Predicted protein (Fragment) OS=Populus trichocarpa GN=POPTRDRAFT_294146 PE=4 SV=1	10	0	4.32193	5.51762	4.21639	2.48e-05	0.000960781	0.000854098	TRUE
CCall_contig47932_v2	AC454_contig23038_v3	CCall_contig47932_v2_5_ORF2	IPR016040|IPR013149	NAD(P)-binding domain|Alcohol dehydrogenase, zinc-binding	tr|A9PAV4|A9PAV4_POPTR	Predicted protein OS=Populus trichocarpa GN=POPTRDRAFT_718144 PE=2 SV=1	10	0	4.32193	5.51762	4.21639	2.48e-05	0.000960781	0.000854098	TRUE
CCall_contig932_v2	AC454_contig92_v3	CCall_contig932_v2_1_ORF2	IPR000916	Bet v I allergen	-	-	10	0	4.32193	5.51762	4.21639	2.48e-05	0.000960781	0.000854098	TRUE
CCall_contig14565_v2	AC454_contig1831_v3	-	-	-	tr|B8MI73|B8MI73_TALSN	Putative uncharacterized protein OS=Talaromyces stipitatus (strain ATCC 10500 / CBS 375.48 / QM 6759 / NRRL 1006) GN=TSTA_040370 PE=4 SV=1	19	1	4.24793	5.44362	5.80797	6.32e-09	5.14e-07	4.6e-07	TRUE
CCall_contig47088_v2	AC454_contig12501_v3	CCall_contig47088_v2_6_ORF1	IPR010987|IPR004045|IPR004046	Glutathione S-transferase, C-terminal-like|Glutathione S-transferase, N-terminal|Glutathione S-transferase, C-terminal	tr|Q0PY03|Q0PY03_CASCR	Glutathione S-transferase isoform 2 OS=Castanea crenata PE=2 SV=1	56	3	4.22239	5.41809	9.96846	2.09e-23	5.11e-21	4.57e-21	TRUE
CCall_contig14290_v2	AC454_contig37606_v3	CCall_contig14290_v2_6_ORF1	IPR005123	Oxoglutarate/iron-dependent oxygenase	tr|B9S9D4|B9S9D4_RICCO	Leucoanthocyanidin dioxygenase, putative OS=Ricinus communis GN=RCOM_0884210 PE=3 SV=1	18	1	4.16993	5.36562	5.64789	1.62e-08	1.24e-06	1.11e-06	TRUE
CCall_contig10162_v2	AC454_contig27977_v3	-	-	-	-	-	9	0	4.16993	5.36562	3.99365	6.51e-05	0.00222208	0.00197308	TRUE
CCall_contig11145_v2	AC454_contig23585_v3	-	-	-	-	-	9	0	4.16993	5.36562	3.99365	6.51e-05	0.00222208	0.00197308	TRUE
CCall_contig12981_v2	AC454_contig42904_v3	-	-	-	-	-	9	0	4.16993	5.36562	3.99365	6.51e-05	0.00222208	0.00197308	TRUE
CCall_contig27780_v2	AC454_contig36850_v3	-	-	-	-	-	9	0	4.16993	5.36562	3.99365	6.51e-05	0.00222208	0.00197308	TRUE
CCall_contig28224_v2	AC454_contig12804_v3	-	-	-	-	-	9	0	4.16993	5.36562	3.99365	6.51e-05	0.00222208	0.00197308	TRUE
CCall_contig28940_v2	AC454_contig17269_v3	-	-	-	tr|B9RIQ4|B9RIQ4_RICCO	ATP binding protein, putative OS=Ricinus communis GN=RCOM_1581520 PE=3 SV=1	9	0	4.16993	5.36562	3.99365	6.51e-05	0.00222208	0.00197308	TRUE
CCall_contig30648_v2	AC454_contig17368_v3	CCall_contig30648_v2_1_ORF1	IPR003311	AUX/IAA protein	tr|Q8LSK7|Q8LSK7_9ROSI	Auxin-regulated protein OS=Populus tremula x Populus tremuloides GN=IAA1 PE=2 SV=1	9	0	4.16993	5.36562	3.99365	6.51e-05	0.00222208	0.00197308	TRUE
CCall_contig32811_v2	AC454_contig1268_v3	-	-	-	tr|B9HGJ3|B9HGJ3_POPTR	Predicted protein OS=Populus trichocarpa GN=POPTRDRAFT_718172 PE=3 SV=1	9	0	4.16993	5.36562	3.99365	6.51e-05	0.00222208	0.00197308	TRUE
CCall_contig36580_v2	AC454_contig1858_v3	CCall_contig36580_v2_6_ORF1	IPR000070|IPR012334	Pectinesterase, catalytic|Pectin lyase fold	sp|O04887|PME2_CITSI	Pectinesterase 2 OS=Citrus sinensis GN=PECS-2.1 PE=2 SV=1	9	0	4.16993	5.36562	3.99365	6.51e-05	0.00222208	0.00197308	TRUE
CCall_contig38535_v2	AC454_contig1153_v3	CCall_contig38535_v2_4_ORF1	IPR010987	Glutathione S-transferase, C-terminal-like	tr|Q9FT21|Q9FT21_SOLLC	Putative glutathione S-transferase T3 OS=Solanum lycopersicum PE=2 SV=1	9	0	4.16993	5.36562	3.99365	6.51e-05	0.00222208	0.00197308	TRUE
CCall_contig4347_v2	-	-	-	-	-	-	9	0	4.16993	5.36562	3.99365	6.51e-05	0.00222208	0.00197308	TRUE
CCall_contig45727_v2	-	CCall_contig45727_v2_3_ORF2	IPR010847	Harpin-induced 1	tr|A7PTL1|A7PTL1_VITVI	Chromosome undetermined scaffold_30, whole genome shotgun sequence OS=Vitis vinifera GN=GSVIVT00023399001 PE=4 SV=1	9	0	4.16993	5.36562	3.99365	6.51e-05	0.00222208	0.00197308	TRUE
CCall_contig48116_v2	AC454_contig299_v3	CCall_contig48116_v2_3_ORF2	IPR000916	Bet v I allergen	tr|Q93YH9|Q93YH9_CASSA	Ypr10 protein OS=Castanea sativa GN=ypr10 PE=3 SV=1	9	0	4.16993	5.36562	3.99365	6.51e-05	0.00222208	0.00197308	TRUE
CCall_contig46512_v2	AC454_contig44630_v3	CCall_contig46512_v2_1_ORF1	IPR001395	Aldo/keto reductase	tr|C0JRE4|C0JRE4_SOYBN	Putative alto/keto reductase OS=Glycine max PE=2 SV=1	34	2	4.08746	5.28316	7.75304	8.97e-15	1.32e-12	1.19e-12	TRUE
CCall_contig3_v2	AC454_contig42904_v3	-	-	-	tr|A9SEL2|A9SEL2_PHYPA	Predicted protein OS=Physcomitrella patens subsp. patens GN=PHYPADRAFT_164565 PE=4 SV=1	418	26	4.00692	5.20262	27.1508	2.48e-162	5.99e-159	5.36e-159	TRUE
CCall_contig14839_v2	AC454_contig5596_v3	CCall_contig14839_v2_2_ORF1	IPR001926|IPR005856|IPR005859	Pyridoxal phosphate-dependent enzyme, beta subunit|Cysteine synthase K/M|Cysteine synthase A	tr|Q7Y256|Q7Y256_BETVE	Cysteine synthase OS=Betula verrucosa PE=2 SV=1	80	5	4	5.1957	11.8746	1.6e-32	5.2e-30	4.65e-30	TRUE
CCall_contig16456_v2	AC454_contig39548_v3	CCall_contig16456_v2_5_ORF1	IPR009439	Red chlorophyll catabolite reductase	tr|Q1ELT6|Q1ELT6_CITLA	Red chlorophyll catabolite reductase (Fragment) OS=Citrullus lanatus GN=rccr PE=2 SV=1	8	0	4	5.1957	3.75496	0.000173371	0.00508159	0.00449176	TRUE
CCall_contig16847_v2	AC454_contig17844_v3	CCall_contig16847_v2_5_ORF1	IPR002480	DAHP synthetase, class II	tr|O24046|O24046_MORCI	2-dehydro-3-deoxyphosphoheptonate aldolase (3-deoxy-d-arabino-heptulosonate 7-phosphate synthase) OS=Morinda citrifolia GN=DS3 PE=2 SV=1	8	0	4	5.1957	3.75496	0.000173371	0.00508159	0.00449176	TRUE
CCall_contig19221_v2	AC454_contig29541_v3	CCall_contig19221_v2_4_ORF2	IPR001128	Cytochrome P450	tr|B9HWV4|B9HWV4_POPTR	Predicted protein OS=Populus trichocarpa GN=POPTRDRAFT_769775 PE=3 SV=1	8	0	4	5.1957	3.75496	0.000173371	0.00508159	0.00449176	TRUE
CCall_contig20300_v2	AC454_contig23038_v3	CCall_contig20300_v2_3_ORF1	IPR013149	Alcohol dehydrogenase, zinc-binding	tr|C0LNV1|C0LNV1_ARTAN	2-alkenal reductase OS=Artemisia annua GN=Dbr1 PE=2 SV=1	8	0	4	5.1957	3.75496	0.000173371	0.00508159	0.00449176	TRUE
CCall_contig20944_v2	-	-	-	-	-	-	8	0	4	5.1957	3.75496	0.000173371	0.00508159	0.00449176	TRUE
CCall_contig23732_v2	AC454_contig33058_v3	-	-	-	tr|B9I636|B9I636_POPTR	Predicted protein OS=Populus trichocarpa GN=POPTRDRAFT_1096869 PE=4 SV=1	8	0	4	5.1957	3.75496	0.000173371	0.00508159	0.00449176	TRUE
CCall_contig23842_v2	AC454_contig17472_v3	CCall_contig23842_v2_1_ORF1	IPR001148	Carbonic anhydrase, alpha-class, catalytic domain	tr|B9MZ70|B9MZ70_POPTR	Predicted protein (Fragment) OS=Populus trichocarpa GN=POPTRDRAFT_294146 PE=4 SV=1	8	0	4	5.1957	3.75496	0.000173371	0.00508159	0.00449176	TRUE
CCall_contig27939_v2	-	-	-	-	-	-	8	0	4	5.1957	3.75496	0.000173371	0.00508159	0.00449176	TRUE
CCall_contig31459_v2	-	-	-	-	-	-	8	0	4	5.1957	3.75496	0.000173371	0.00508159	0.00449176	TRUE
CCall_contig32256_v2	AC454_contig25893_v3	CCall_contig32256_v2_4_ORF3	IPR008207	Signal transduction histidine kinase, phosphotransfer (Hpt) region	tr|B9RSW5|B9RSW5_RICCO	Histidine-containing phosphotransfer protein, putative OS=Ricinus communis GN=RCOM_0679080 PE=4 SV=1	8	0	4	5.1957	3.75496	0.000173371	0.00508159	0.00449176	TRUE
CCall_contig3495_v2	AC454_contig39349_v3	CCall_contig3495_v2_1_ORF1	IPR002016|IPR010255	Haem peroxidase, plant/fungal/bacterial|Haem peroxidase	tr|B9N128|B9N128_POPTR	Predicted protein OS=Populus trichocarpa GN=POPTRDRAFT_836853 PE=4 SV=1	8	0	4	5.1957	3.75496	0.000173371	0.00508159	0.00449176	TRUE
CCall_contig35157_v2	AC454_contig1596_v3	CCall_contig35157_v2_1_ORF1	IPR012287|IPR014778|IPR001005	Homeodomain-related|Myb, DNA-binding|SANT, DNA-binding	tr|B9H8L9|B9H8L9_POPTR	Predicted protein OS=Populus trichocarpa GN=MYB190 PE=4 SV=1	8	0	4	5.1957	3.75496	0.000173371	0.00508159	0.00449176	TRUE
CCall_contig36919_v2	AC454_contig4367_v3	-	-	-	tr|Q1I1D8|Q1I1D8_CITSI	Glutamate decarboxylase OS=Citrus sinensis PE=2 SV=1	8	0	4	5.1957	3.75496	0.000173371	0.00508159	0.00449176	TRUE
CCall_contig37224_v2	AC454_contig7953_v3	-	-	-	-	-	8	0	4	5.1957	3.75496	0.000173371	0.00508159	0.00449176	TRUE
CCall_contig47413_v2	AC454_contig9579_v3	-	-	-	-	-	8	0	4	5.1957	3.75496	0.000173371	0.00508159	0.00449176	TRUE
CCall_contig47927_v2	AC454_contig14893_v3	CCall_contig47927_v2_5_ORF2	IPR005123	Oxoglutarate/iron-dependent oxygenase	tr|B9P6R3|B9P6R3_POPTR	Predicted protein OS=Populus trichocarpa GN=POPTRDRAFT_792968 PE=4 SV=1	8	0	4	5.1957	3.75496	0.000173371	0.00508159	0.00449176	TRUE
CCall_contig7401_v2	AC454_contig7997_v3	CCall_contig7401_v2_5_ORF1	IPR003719	Phenazine biosynthesis PhzC/PhzF protein	tr|B9S449|B9S449_RICCO	Phenazine biosynthesis protein, putative OS=Ricinus communis GN=RCOM_0558860 PE=4 SV=1	8	0	4	5.1957	3.75496	0.000173371	0.00508159	0.00449176	TRUE
CCall_contig8876_v2	AC454_contig30771_v3	CCall_contig8876_v2_6_ORF1	IPR013781|IPR001360	Glycoside hydrolase, subgroup, catalytic core|Glycoside hydrolase, family 1	tr|Q945G5|Q945G5_PRUSE	Prunasin hydrolase isoform PH I (Fragment) OS=Prunus serotina GN=PH-S1 PE=3 SV=1	8	0	4	5.1957	3.75496	0.000173371	0.00508159	0.00449176	TRUE
CCall_contig17983_v2	AC454_contig34548_v3	CCall_contig17983_v2_4_ORF1	IPR003245|IPR008972	Plastocyanin-like|Cupredoxin	tr|A7PK91|A7PK91_VITVI	Chromosome chr15 scaffold_19, whole genome shotgun sequence OS=Vitis vinifera GN=GSVIVT00019066001 PE=4 SV=1	63	4	3.97728	5.17298	10.5329	6.09e-26	1.59e-23	1.42e-23	TRUE
CCall_contig13138_v2	AC454_contig13295_v3	CCall_contig13138_v2_3_ORF2	IPR012335|IPR010987|IPR004045|IPR004046	Thioredoxin fold|Glutathione S-transferase, C-terminal-like|Glutathione S-transferase, N-terminal|Glutathione S-transferase, C-terminal	tr|A7Q1G4|A7Q1G4_VITVI	Chromosome chr7 scaffold_44, whole genome shotgun sequence OS=Vitis vinifera GN=GSVIVT00028454001 PE=4 SV=1	15	1	3.90689	5.10259	5.1317	2.87e-07	1.75e-05	1.56e-05	TRUE
CCall_contig18275_v2	AC454_contig23710_v3	CCall_contig18275_v2_6_ORF1	IPR002213	UDP-glucuronosyl/UDP-glucosyltransferase	tr|A7PDD9|A7PDD9_VITVI	Chromosome chr17 scaffold_12, whole genome shotgun sequence OS=Vitis vinifera GN=GSVIVT00016242001 PE=4 SV=1	101	7	3.85086	5.04655	13.2989	2.35e-40	1.12e-37	9.98e-38	TRUE
CCall_contig8862_v2	AC454_contig45036_v3	CCall_contig8862_v2_5_ORF1	IPR003657	DNA-binding WRKY	tr|Q5IZC7|Q5IZC7_VITVI	Chromosome chr17 scaffold_16, whole genome shotgun sequence OS=Vitis vinifera GN=GSVIVT00017951001 PE=2 SV=1	14	1	3.80735	5.00305	4.94555	7.59e-07	4.19e-05	3.74e-05	TRUE
CCall_contig13838_v2	AC454_contig2148_v3	CCall_contig13838_v2_6_ORF1	IPR005132	Rare lipoprotein A	tr|B9IM55|B9IM55_POPTR	Predicted protein OS=Populus trichocarpa GN=POPTRDRAFT_669494 PE=4 SV=1	7	0	3.80735	5.00305	3.49702	0.000470486	0.0113903	0.0099883	TRUE
CCall_contig15560_v2	AC454_contig1196_v3	-	-	-	-	-	7	0	3.80735	5.00305	3.49702	0.000470486	0.0113903	0.0099883	TRUE
CCall_contig17962_v2	-	-	-	-	-	-	7	0	3.80735	5.00305	3.49702	0.000470486	0.0113903	0.0099883	TRUE
CCall_contig21793_v2	AC454_contig39217_v3	-	-	-	tr|B9GUX7|B9GUX7_POPTR	Predicted protein OS=Populus trichocarpa GN=POPTRDRAFT_1071736 PE=4 SV=1	7	0	3.80735	5.00305	3.49702	0.000470486	0.0113903	0.0099883	TRUE
CCall_contig23575_v2	AC454_contig4511_v3	-	-	-	-	-	7	0	3.80735	5.00305	3.49702	0.000470486	0.0113903	0.0099883	TRUE
CCall_contig23742_v2	-	-	-	-	-	-	7	0	3.80735	5.00305	3.49702	0.000470486	0.0113903	0.0099883	TRUE
CCall_contig26299_v2	AC454_contig42904_v3	-	-	-	-	-	7	0	3.80735	5.00305	3.49702	0.000470486	0.0113903	0.0099883	TRUE
CCall_contig30467_v2	AC454_contig7539_v3	CCall_contig30467_v2_5_ORF1	IPR015421|IPR004839	Pyridoxal phosphate-dependent transferase, major region, subdomain 1|Aminotransferase, class I/II	tr|O82679|O82679_CITSI	ACC synthase OS=Citrus sinensis GN=acs-1 PE=2 SV=1	7	0	3.80735	5.00305	3.49702	0.000470486	0.0113903	0.0099883	TRUE
CCall_contig30475_v2	AC454_contig2046_v3	-	-	-	-	-	7	0	3.80735	5.00305	3.49702	0.000470486	0.0113903	0.0099883	TRUE
CCall_contig33240_v2	AC454_contig1192_v3	-	-	-	tr|B9ICR6|B9ICR6_POPTR	Predicted protein OS=Populus trichocarpa GN=POPTRDRAFT_575649 PE=4 SV=1	7	0	3.80735	5.00305	3.49702	0.000470486	0.0113903	0.0099883	TRUE
CCall_contig36415_v2	AC454_contig14379_v3	CCall_contig36415_v2_6_ORF1	IPR013781|IPR001360	Glycoside hydrolase, subgroup, catalytic core|Glycoside hydrolase, family 1	tr|A8TVR1|A8TVR1_MEDTR	Beta-glucosidase G4 OS=Medicago truncatula PE=2 SV=1	7	0	3.80735	5.00305	3.49702	0.000470486	0.0113903	0.0099883	TRUE
CCall_contig38552_v2	-	-	-	-	-	-	7	0	3.80735	5.00305	3.49702	0.000470486	0.0113903	0.0099883	TRUE
CCall_contig40259_v2	AC454_contig27201_v3	-	-	-	-	-	7	0	3.80735	5.00305	3.49702	0.000470486	0.0113903	0.0099883	TRUE
[truncated: 573 more rows]
