# Supplementary material for: Chestnut resistance to the blight disease: insights from transcriptome analysis
Source: BMC Plant Biol. 2012 Mar 19;12:38. doi: 10.1186/1471-2229-12-38 (PMC3376029; doi:10.1186/1471-2229-12-38)
Supplement: Additional file 4 — List of genes with differential accumulated transcripts in infected tissues of Chinese chestnut (CC) and American chestnut (AC), or in one species but not in the other. [file 1471-2229-12-38-S4.XLSX]

## Sheet: CCdown_ACdown
Additional Table 3. List of Genes repres in ced in canker versus healthy stem in American and Chinese chestnut
Sequence	Length	AC454v3 Best Hit	Interpro ID	Interpro Hit	Uniprot ID	Uniprot Best Hit	# Canker Reads	# Healthy Stem Reads	log2(Fold_change)	log2(Fold_change) normalized	z-score	p-value	q-value(Benjamini et al. 1995)	q-value(Storey et al. 2003)	Signature(p-value < 0.001)	Sequence	Length	CCallv2 Best Hit	Interpro ID	Interpro Hit	Uniprot ID	Uniprot Best Hit	# Canker Reads	# Healthy Stem Reads	log2(Fold_change)	log2(Fold_change) normalized	z-score	p-value	q-value(Benjamini et al. 1995)	q-value(Storey et al. 2003)	Signature(p-value < 0.001)
CCall_contig36269_v2	3325	AC454_contig16470_v3	IPR001356|IPR002913|IPR013978|IPR012287	Homeobox|Lipid-binding START|MEKHLA|Homeodomain-related	tr|B9RQF8|B9RQF8_RICCO	DNA binding protein, putative OS=Ricinus communis GN=RCOM_1491170 PE=3 SV=1	15	106	-2.82103	-1.62533	-5.24525	1.56e-07	1.01e-05	9.01e-06	TRUE	AC454_contig18610_v3	1681	CCall_contig36269_v2	IPR009057|IPR012287|IPR001356|IPR002913	Homeodomain-like|Homeodomain-related|Homeobox|Lipid-binding START	tr|A7P753|A7P753_VITVI	Chromosome chr9 scaffold_7, whole genome shotgun sequence OS=Vitis vinifera GN=GSVIVT00034328001 PE=3 SV=1	0	42	-6.39232	-3.97618	-4.8859	1.03e-06	1.98e-05	4.67e-06	TRUE
CCall_contig40083_v2	2182	AC454_contig38327_v3	IPR004813	Oligopeptide transporter OPT superfamily	tr|B9N9G4|B9N9G4_POPTR	Oligopeptide transporter OPT family (Fragment) OS=Populus trichocarpa GN=POPTRDRAFT_276414 PE=4 SV=1	6	57	-3.24793	-2.05223	-4.51016	6.48e-06	0.000297271	0.000265995	TRUE	AC454_contig38327_v3	1893	CCall_contig40083_v2	IPR004813	Oligopeptide transporter OPT superfamily	tr|B9N9G4|B9N9G4_POPTR	Oligopeptide transporter OPT family (Fragment) OS=Populus trichocarpa GN=POPTRDRAFT_276414 PE=4 SV=1	2	51	-4.67243	-2.25629	-4.116	3.86e-05	0.000517941	0.000122201	TRUE
CCall_contig1821_v2	2847	AC454_contig13554_v3	IPR017853|IPR014756|IPR006589|IPR004193|IPR006047|IPR006048|IPR013783|IPR013781|IPR013780	Glycoside hydrolase, catalytic core|Immunoglobulin E-set|Glycosyl hydrolase, family 13, subfamily, catalytic region|Glycoside hydrolase, family 13, N-terminal|Glycosyl hydrolase, family 13, catalytic region|Alpha-amylase, C-terminal all beta|Immunoglobulin-like fold|Glycoside hydrolase, subgroup, catalytic core|Glycosyl hydrolase, family 13, all-beta	tr|A2TIS0|A2TIS0_POPTR	Starch branching enzyme I OS=Populus trichocarpa PE=4 SV=1	116	712	-2.61775	-1.42206	-12.3257	6.59e-35	2.33e-32	2.09e-32	TRUE	AC454_contig13554_v3	2847	CCall_contig1821_v2	IPR004193|IPR006047|IPR006048|IPR013783|IPR013781|IPR013780|IPR017853|IPR014756|IPR006589	Glycoside hydrolase, family 13, N-terminal|Glycosyl hydrolase, family 13, catalytic region|Alpha-amylase, C-terminal all beta|Immunoglobulin-like fold|Glycoside hydrolase, subgroup, catalytic core|Glycosyl hydrolase, family 13, all-beta|Glycoside hydrolase, catalytic core|Immunoglobulin E-set|Glycosyl hydrolase, family 13, subfamily, catalytic region	tr|A2TIS0|A2TIS0_POPTR	Starch branching enzyme I OS=Populus trichocarpa PE=4 SV=1	11	420	-5.25481	-2.83868	-13.4362	3.71e-41	9.48e-39	2.24e-39	TRUE
CCall_contig3179_v2	1188	AC454_contig30017_v3	IPR007608	Protein of unknown function DUF584	tr|B9RXL7|B9RXL7_RICCO	Putative uncharacterized protein OS=Ricinus communis GN=RCOM_0904750 PE=4 SV=1	6	45	-2.90689	-1.71119	-3.54485	0.000392841	0.00997399	0.00886712	TRUE	AC454_contig30017_v3	1150	CCall_contig3179_v2	IPR007608	Protein of unknown function DUF584	tr|B9RXL7|B9RXL7_RICCO	Putative uncharacterized protein OS=Ricinus communis GN=RCOM_0904750 PE=4 SV=1	1	44	-5.45943	-3.04329	-4.49918	6.82e-06	0.00011059	2.61e-05	TRUE
CCall_contig9609_v2	1145	AC454_contig20949_v3	IPR001344	Chlorophyll A-B binding protein	tr|B9T0C1|B9T0C1_RICCO	Chlorophyll A/B binding protein, putative OS=Ricinus communis GN=RCOM_0483250 PE=4 SV=1	2	37	-4.20945	-3.01376	-4.51718	6.27e-06	0.000289582	0.000258665	TRUE	AC454_contig20949_v3	1074	CCall_contig9609_v2	IPR001344	Chlorophyll A-B binding protein	tr|B9T0C1|B9T0C1_RICCO	Chlorophyll A/B binding protein, putative OS=Ricinus communis GN=RCOM_0483250 PE=4 SV=1	7	103	-3.87915	-1.46301	-4.35192	1.35e-05	0.000201922	4.77e-05	TRUE
CCall_contig1085_v2	1027	AC454_contig38095_v3	IPR000167	Dehydrin	tr|Q941N0|Q941N0_9FABA	Drought-induced protein OS=Retama raetam GN=DIP PE=4 SV=1	116	819	-2.81974	-1.62404	-14.5784	3.86e-48	2.28e-45	2.04e-45	TRUE	AC454_contig38095_v3	609	CCall_contig39590_v2	IPR000167	Dehydrin	tr|Q941N0|Q941N0_9FABA	Drought-induced protein OS=Retama raetam GN=DIP PE=4 SV=1	18	372	-4.36923	-1.9531	-10.1437	3.54e-24	3.47e-22	8.2e-23	TRUE
CCall_contig10568_v2	1714	AC454_contig25189_v3	IPR000270	Octicosapeptide/Phox/Bem1p	tr|B9GJ10|B9GJ10_POPTR	Predicted protein OS=Populus trichocarpa GN=POPTRDRAFT_550077 PE=4 SV=1	18	108	-2.58496	-1.38927	-4.71452	2.42e-06	0.000122152	0.000109155	TRUE	AC454_contig25189_v3	1638	CCall_contig10568_v2	IPR000270	Octicosapeptide/Phox/Bem1p	tr|B9HN70|B9HN70_POPTR	Predicted protein OS=Populus trichocarpa GN=POPTRDRAFT_649767 PE=4 SV=1	3	80	-4.73697	-2.32083	-5.24364	1.57e-07	3.56e-06	8.42e-07	TRUE
CCall_contig1587_v2	929	AC454_contig44605_v3	IPR000894	Ribulose bisphosphate carboxylase, small chain	tr|B9T1N0|B9T1N0_RICCO	Ribulose bisphosphate carboxylase small chain OS=Ricinus communis GN=RCOM_1158790 PE=3 SV=1	1	48	-5.58496	-4.38927	-5.90408	3.55e-09	3.01e-07	2.69e-07	TRUE	AC454_contig44605_v3	984	CCall_contig1587_v2	IPR000894	Ribulose bisphosphate carboxylase, small chain	tr|Q64FQ1|Q64FQ1_FAGSY	Ribulose bisphosphate carboxylase small chain OS=Fagus sylvatica GN=rbcS PE=2 SV=1	3	83	-4.79008	-2.37394	-5.41324	6.19e-08	1.47e-06	3.46e-07	TRUE
CCall_contig5973_v2	1447	AC454_contig19701_v3	IPR001433|IPR017938|IPR017927|IPR015701|IPR012146	Oxidoreductase FAD/NAD(P)-binding|Riboflavin synthase-like beta-barrel|Ferredoxin reductase-type FAD-binding domain|Ferredoxin Reductase|Ferredoxin--NADP reductase	tr|A7QDX2|A7QDX2_VITVI	Ferredoxin--NADP reductase OS=Vitis vinifera GN=GSVIVT00036774001 PE=3 SV=1	1	39	-5.2854	-4.08971	-5.22285	1.76e-07	1.12e-05	1e-05	TRUE	AC454_contig19701_v3	1500	CCall_contig5973_v2	IPR012146|IPR015701|IPR017938|IPR017927|IPR001433	Ferredoxin--NADP reductase|Ferredoxin Reductase|Riboflavin synthase-like beta-barrel|Ferredoxin reductase-type FAD-binding domain|Oxidoreductase FAD/NAD(P)-binding	tr|A7QDX2|A7QDX2_VITVI	Ferredoxin--NADP reductase OS=Vitis vinifera GN=GSVIVT00036774001 PE=3 SV=1	2	43	-4.42626	-2.01013	-3.51381	0.000441735	0.00428581	0.00101204	TRUE
CCall_contig38757_v2	3550	AC454_contig25857_v3	IPR005150	Cellulose synthase	tr|B8XPP6|B8XPP6_9ROSI	Cellulose synthase OS=Betula luminifera GN=CesA4 PE=2 SV=1	15	172	-3.51937	-2.32368	-8.46377	2.59e-17	4.62e-15	4.13e-15	TRUE	AC454_contig25857_v3	2266	CCall_contig38757_v2	IPR005150	Cellulose synthase	tr|B8XPP6|B8XPP6_9ROSI	Cellulose synthase OS=Betula luminifera GN=CesA4 PE=2 SV=1	1	88	-6.45943	-4.04329	-7.10863	1.17e-12	5.07e-11	1.2e-11	TRUE
CCall_contig40833_v2	1323	AC454_contig6681_v3	-	-	tr|A7PIL2|A7PIL2_VITVI	Chromosome chr13 scaffold_17, whole genome shotgun sequence OS=Vitis vinifera GN=GSVIVT00018385001 PE=4 SV=1	9	102	-3.5025	-2.3068	-6.48917	8.63e-11	8.82e-09	7.89e-09	TRUE	AC454_contig6681_v3	1129	CCall_contig40833_v2	-	-	-	-	11	205	-4.22005	-1.80391	-7.13637	9.58e-13	4.24e-11	1e-11	TRUE
CCall_contig41289_v2	1369	AC454_contig33248_v3	IPR015914	Purple acid phosphatase, N-terminal	tr|B9RCW2|B9RCW2_RICCO	Nucleotide pyrophosphatase/phosphodiesterase, putative OS=Ricinus communis GN=RCOM_1621460 PE=4 SV=1	3	36	-3.58496	-2.38927	-3.93616	8.28e-05	0.00267296	0.00238884	TRUE	AC454_contig33248_v3	1033	CCall_contig41289_v2	IPR008963|IPR015914	Purple acid phosphatase-like, N-terminal|Purple acid phosphatase, N-terminal	tr|B9RCW2|B9RCW2_RICCO	Nucleotide pyrophosphatase/phosphodiesterase, putative OS=Ricinus communis GN=RCOM_1621460 PE=4 SV=1	0	26	-5.70044	-3.2843	-3.57974	0.000343933	0.00344103	0.000808932	TRUE
CCall_contig48112_v2	2740	AC454_contig11908_v3	IPR003340|IPR010525|IPR003311	Transcriptional factor B3|Auxin response factor|AUX/IAA protein	tr|B9RYN1|B9RYN1_RICCO	Putative uncharacterized protein OS=Ricinus communis GN=RCOM_1311830 PE=3 SV=1	22	164	-2.89812	-1.70242	-6.74333	1.55e-11	1.75e-09	1.56e-09	TRUE	AC454_contig11908_v3	2644	CCall_contig48112_v2	IPR003340|IPR011525|IPR010525|IPR003311	Transcriptional factor B3|Aux/IAA-ARF-dimerisation|Auxin response factor|AUX/IAA protein	tr|B9RYN1|B9RYN1_RICCO	Putative uncharacterized protein OS=Ricinus communis GN=RCOM_1311830 PE=3 SV=1	0	83	-7.37504	-4.9589	-7.22477	5.02e-13	2.29e-11	5.41e-12	TRUE
CCall_contig9854_v2	1492	AC454_contig29015_v3	IPR012287|IPR001356|IPR003106	Homeodomain-related|Homeobox|Leucine zipper, homeobox-associated	tr|A5AEQ3|A5AEQ3_VITVI	Putative uncharacterized protein OS=Vitis vinifera GN=VITISV_011126 PE=3 SV=1	13	117	-3.16993	-1.97423	-6.30092	2.96e-10	2.85e-08	2.55e-08	TRUE	AC454_contig29015_v3	1129	CCall_contig9854_v2	IPR009057|IPR001356|IPR017970|IPR012287|IPR003106	Homeodomain-like|Homeobox|Homeobox, conserved site|Homeodomain-related|Leucine zipper, homeobox-associated	tr|B9S292|B9S292_RICCO	Homeobox protein, putative OS=Ricinus communis GN=RCOM_0697240 PE=3 SV=1	0	36	-6.16993	-3.75379	-4.43825	9.07e-06	0.000139212	3.28e-05	TRUE
CCall_contig32079_v2	2847	AC454_contig7063_v3	IPR011402|IPR001736	Phospholipase D, plant|Phospholipase D/Transphosphatidylase	tr|B9GH43|B9GH43_POPTR	Predicted protein OS=Populus trichocarpa GN=POPTRDRAFT_829577 PE=4 SV=1	57	302	-2.40551	-1.20982	-7.08327	1.41e-12	1.79e-10	1.6e-10	TRUE	AC454_contig7063_v3	2318	CCall_contig32079_v2	IPR011402|IPR015679|IPR001736	Phospholipase D, plant|Phospholipase D|Phospholipase D/Transphosphatidylase	tr|B9GH43|B9GH43_POPTR	Predicted protein OS=Populus trichocarpa GN=POPTRDRAFT_829577 PE=4 SV=1	21	194	-3.2076	-0.791457	-3.63018	0.000283224	0.00302385	0.000714732	TRUE
CCall_contig6218_v2	1233	AC454_contig18384_v3	IPR000232|IPR011991	Heat shock factor (HSF)-type, DNA-binding|Winged helix repressor DNA-binding	tr|B9RQR4|B9RQR4_RICCO	Heat shock factor protein HSF30, putative OS=Ricinus communis GN=RCOM_0705960 PE=3 SV=1	1	28	-4.80735	-3.61166	-4.24566	2.18e-05	0.00086562	0.000773392	TRUE	AC454_contig18384_v3	1629	CCall_contig6218_v2	IPR000232|IPR011991	Heat shock factor (HSF)-type, DNA-binding|Winged helix repressor DNA-binding	tr|B9RQR4|B9RQR4_RICCO	Heat shock factor protein HSF30, putative OS=Ricinus communis GN=RCOM_0705960 PE=3 SV=1	0	33	-6.04439	-3.62826	-4.19752	2.7e-05	0.000380533	8.98e-05	TRUE
CCall_contig46314_v2	2216	AC454_contig16676_v3	IPR014778|IPR001005	Myb, DNA-binding|SANT, DNA-binding	tr|A7PI75|A7PI75_VITVI	Chromosome chr13 scaffold_17, whole genome shotgun sequence OS=Vitis vinifera GN=GSVIVT00018224001 PE=4 SV=1	0	22	-5.45943	-4.26374	-3.96813	7.24e-05	0.00239989	0.00213674	TRUE	AC454_contig16676_v3	1111	CCall_contig46314_v2	IPR017884|IPR014778|IPR009057|IPR001005	SANT, eukarya|Myb, DNA-binding|Homeodomain-like|SANT, DNA-binding	tr|A7PI75|A7PI75_VITVI	Chromosome chr13 scaffold_17, whole genome shotgun sequence OS=Vitis vinifera GN=GSVIVT00018224001 PE=4 SV=1	0	24	-5.58496	-3.16882	-3.38545	0.000710619	0.00655308	0.00154293	TRUE
CCall_contig39320_v2	630	AC454_contig2409_v3	-	-	tr|B9RLX8|B9RLX8_RICCO	Putative uncharacterized protein OS=Ricinus communis GN=RCOM_1471750 PE=4 SV=1	0	32	-6	-4.8043	-4.9103	9.09e-07	4.94e-05	4.42e-05	TRUE	AC454_contig2409_v3	653	CCall_contig39320_v2	-	-	tr|B9RLX8|B9RLX8_RICCO	Putative uncharacterized protein OS=Ricinus communis GN=RCOM_1471750 PE=4 SV=1	1	52	-5.70044	-3.2843	-5.06257	4.14e-07	8.54e-06	2.01e-06	TRUE
CCall_contig15399_v2	5387	AC454_contig13799_v3	IPR005824|IPR006645	KOW|Transcription antitermination protein, NusG, N-terminal	tr|A7PHY8|A7PHY8_VITVI	Chromosome chr13 scaffold_17, whole genome shotgun sequence OS=Vitis vinifera GN=GSVIVT00018128001 PE=4 SV=1	43	167	-1.95744	-0.761744	-3.58396	0.000338421	0.00887646	0.00794256	TRUE	AC454_contig13799_v3	3227	CCall_contig15399_v2	-	-	tr|B9HL78|B9HL78_POPTR	Putative uncharacterized protein OS=Populus trichocarpa GN=POPTRDRAFT_765239 PE=4 SV=1	5	127	-4.66676	-2.25062	-6.48551	8.84e-11	3.18e-09	7.51e-10	TRUE
CCall_contig10233_v2	1352	AC454_contig20538_v3	-	-	tr|B9RHI7|B9RHI7_RICCO	Putative uncharacterized protein OS=Ricinus communis GN=RCOM_1527740 PE=4 SV=1	0	42	-6.39232	-5.19662	-5.68492	1.31e-08	1.01e-06	8.99e-07	TRUE	AC454_contig20538_v3	1369	CCall_contig10233_v2	-	-	tr|B9RHI7|B9RHI7_RICCO	Putative uncharacterized protein OS=Ricinus communis GN=RCOM_1527740 PE=4 SV=1	0	183	-8.5157	-6.09956	-10.8289	2.51e-27	3.16e-25	7.45e-26	TRUE
CCall_contig18884_v2	4948	AC454_contig14704_v3	IPR005135|IPR000477	Endonuclease/exonuclease/phosphatase|RNA-directed DNA polymerase (reverse transcriptase)	tr|A5AQB4|A5AQB4_VITVI	Putative uncharacterized protein OS=Vitis vinifera GN=VITISV_010028 PE=4 SV=1	12	88	-2.87447	-1.67877	-4.89077	1e-06	5.42e-05	4.85e-05	TRUE	AC454_contig14704_v3	1797	CCall_contig18884_v2	IPR005135|IPR000477|IPR015706	Endonuclease/exonuclease/phosphatase|RNA-directed DNA polymerase (reverse transcriptase)|RNA-directed DNA polymerase (reverse transcriptase), related	tr|A5BT32|A5BT32_VITVI	Putative uncharacterized protein OS=Vitis vinifera GN=VITISV_008771 PE=4 SV=1	0	36	-6.16993	-3.75379	-4.43825	9.07e-06	0.000139212	3.28e-05	TRUE
CCall_contig39009_v2	1749	AC454_contig38572_v3	IPR005867|IPR000484	Photosystem II reaction centre protein PsbA/D1|Photosynthetic reaction centre, L/M	tr|Q76MX6|Q76MX6_NICGU	Photosystem Q(B) protein OS=Nicotiana glutinosa GN=psbA PE=3 SV=1	4	53	-3.72792	-2.53222	-4.9379	7.9e-07	4.32e-05	3.86e-05	TRUE	AC454_contig38572_v3	1247	CCall_contig39009_v2	IPR000484|IPR005867	Photosynthetic reaction centre, L/M|Photosystem II reaction centre protein PsbA/D1	tr|Q76MX6|Q76MX6_NICGU	Photosystem Q(B) protein OS=Nicotiana glutinosa GN=psbA PE=3 SV=1	13	133	-3.35484	-0.938704	-3.47493	0.000510983	0.00485278	0.00114703	TRUE
CCall_contig1078_v2	2984	AC454_contig41542_v3	IPR000048	IQ calmodulin-binding region	tr|B9GQY2|B9GQY2_POPTR	Predicted protein OS=Populus trichocarpa GN=POPTRDRAFT_550914 PE=4 SV=1	12	85	-2.82443	-1.62873	-4.70401	2.55e-06	0.000127404	0.000114	TRUE	AC454_contig41542_v3	1318	CCall_contig1078_v2	-	-	tr|A7NSY9|A7NSY9_VITVI	Chromosome chr18 scaffold_1, whole genome shotgun sequence OS=Vitis vinifera GN=GSVIVT00014465001 PE=4 SV=1	0	24	-5.58496	-3.16882	-3.38545	0.000710619	0.00655308	0.00154293	TRUE
CCall_contig41014_v2	2851	AC454_contig19512_v3	IPR007275	YTH domain	tr|B9RI33|B9RI33_RICCO	Yth domain-containing protein, putative OS=Ricinus communis GN=RCOM_1575880 PE=4 SV=1	67	560	-3.06319	-1.8675	-13.2867	2.77e-40	1.29e-37	1.15e-37	TRUE	AC454_contig19512_v3	2660	CCall_contig41014_v2	IPR007275	YTH domain	tr|B9RI33|B9RI33_RICCO	Yth domain-containing protein, putative OS=Ricinus communis GN=RCOM_1575880 PE=4 SV=1	13	154	-3.56635	-1.15021	-4.41688	1e-05	0.000152663	3.61e-05	TRUE
CCall_contig41362_v2	2688	AC454_contig31759_v3	IPR003864	Protein of unknown function DUF221	tr|B9GJG0|B9GJG0_POPTR	Predicted protein OS=Populus trichocarpa GN=POPTRDRAFT_1069914 PE=4 SV=1	58	210	-1.85626	-0.660569	-3.54697	0.000389691	0.00996545	0.00886712	TRUE	AC454_contig31759_v3	2326	CCall_contig41362_v2	IPR003864	Protein of unknown function DUF221	tr|B9GJG0|B9GJG0_POPTR	Predicted protein OS=Populus trichocarpa GN=POPTRDRAFT_1069914 PE=4 SV=1	1	173	-7.43463	-5.01849	-10.4477	1.5e-25	1.6e-23	3.77e-24	TRUE
CCall_contig22626_v2	1564	AC454_contig28853_v3	IPR000620	Protein of unknown function DUF6, transmembrane	tr|A7PTC6|A7PTC6_VITVI	Chromosome chr8 scaffold_29, whole genome shotgun sequence OS=Vitis vinifera GN=GSVIVT00023303001 PE=4 SV=1	2	51	-4.67243	-3.47673	-5.64642	1.64e-08	1.24e-06	1.11e-06	TRUE	AC454_contig28853_v3	1597	CCall_contig22626_v2	IPR000620	Protein of unknown function DUF6, transmembrane	tr|A7PTC6|A7PTC6_VITVI	Chromosome chr8 scaffold_29, whole genome shotgun sequence OS=Vitis vinifera GN=GSVIVT00023303001 PE=4 SV=1	1	92	-6.52356	-4.10742	-7.30208	2.83e-13	1.34e-11	3.16e-12	TRUE
CCall_contig7739_v2	730	AC454_contig1988_v3	IPR003726	Homocysteine S-methyltransferase	tr|B9HUS6|B9HUS6_POPTR	Homocysteine s-methyltransferase OS=Populus trichocarpa GN=HMT2 PE=4 SV=1	3	36	-3.58496	-2.38927	-3.93616	8.28e-05	0.00267296	0.00238884	TRUE	AC454_contig1988_v3	1256	CCall_contig7739_v2	IPR003726	Homocysteine S-methyltransferase	tr|B9RTM3|B9RTM3_RICCO	5-methyltetrahydrofolate:homocysteine methyltransferase, putative OS=Ricinus communis GN=RCOM_0911480 PE=4 SV=1	1	58	-5.85798	-3.44184	-5.45225	4.97e-08	1.21e-06	2.85e-07	TRUE
CCall_contig6955_v2	1094	AC454_contig35340_v3	IPR002182	NB-ARC	tr|B9SH62|B9SH62_RICCO	Disease resistance protein RGA2, putative OS=Ricinus communis GN=RCOM_1118640 PE=4 SV=1	0	20	-5.32193	-4.12623	-3.74974	0.00017702	0.00509303	0.00453999	TRUE	AC454_contig35340_v3	1418	CCall_contig6955_v2	IPR002182	NB-ARC	tr|A7PYP7|A7PYP7_VITVI	Chromosome chr12 scaffold_38, whole genome shotgun sequence OS=Vitis vinifera GN=GSVIVT00026527001 PE=4 SV=1	1	35	-5.12928	-2.71314	-3.78805	0.000151834	0.0017025	0.000401853	TRUE
CCall_contig18751_v2	2711	AC454_contig31340_v3	IPR000403	Phosphatidylinositol 3-/4-kinase, catalytic	tr|B9RLG3|B9RLG3_RICCO	Inositol or phosphatidylinositol kinase, putative OS=Ricinus communis GN=RCOM_1466660 PE=4 SV=1	39	184	-2.23816	-1.04246	-4.90388	9.4e-07	5.1e-05	4.56e-05	TRUE	AC454_contig31340_v3	2635	CCall_contig18751_v2	IPR000403	Phosphatidylinositol 3-/4-kinase, catalytic	tr|B9RLG3|B9RLG3_RICCO	Inositol or phosphatidylinositol kinase, putative OS=Ricinus communis GN=RCOM_1466660 PE=4 SV=1	3	81	-4.75489	-2.33875	-5.30057	1.15e-07	2.65e-06	6.27e-07	TRUE
CCall_contig16280_v2	1251	AC454_contig7394_v3	IPR001344	Chlorophyll A-B binding protein	tr|Q40512|Q40512_TOBAC	Photosystem I light-harvesting chlorophyll a/b-binding protein OS=Nicotiana tabacum GN=LHCI PE=2 SV=1	2	33	-4.04439	-2.8487	-4.14938	3.33e-05	0.00123367	0.00110234	TRUE	AC454_contig7394_v3	859	CCall_contig16280_v2	IPR001344	Chlorophyll A-B binding protein	tr|Q40512|Q40512_TOBAC	Photosystem I light-harvesting chlorophyll a/b-binding protein OS=Nicotiana tabacum GN=LHCI PE=2 SV=1	0	50	-6.64386	-4.22772	-5.42645	5.75e-08	1.39e-06	3.28e-07	TRUE
CCall_contig41932_v2	1660	AC454_contig36337_v3	IPR003480	Transferase	tr|B9RML2|B9RML2_RICCO	Salutaridinol 7-O-acetyltransferase, putative OS=Ricinus communis GN=RCOM_1081540 PE=4 SV=1	0	54	-6.75489	-5.55919	-6.47592	9.42e-11	9.56e-09	8.55e-09	TRUE	AC454_contig36337_v3	1264	CCall_contig41932_v2	IPR003480	Transferase	tr|B9RML2|B9RML2_RICCO	Salutaridinol 7-O-acetyltransferase, putative OS=Ricinus communis GN=RCOM_1081540 PE=4 SV=1	1	31	-4.9542	-2.53806	-3.43769	0.000586689	0.00553402	0.00130653	TRUE
CCall_contig43503_v2	2731	AC454_contig24303_v3	-	-	tr|Q5W7C9|Q5W7C9_ORYSJ	Unknow protein OS=Oryza sativa subsp. japonica GN=P0496H07.14 PE=4 SV=1	39	611	-3.96963	-2.77393	-17.617	1.82e-69	1.79e-66	1.61e-66	TRUE	AC454_contig24303_v3	2481	CCall_contig43503_v2	-	-	tr|Q5W7C9|Q5W7C9_ORYSJ	Unknow protein OS=Oryza sativa subsp. japonica GN=P0496H07.14 PE=4 SV=1	51	1569	-4.9432	-2.52707	-24.416	1.16e-131	1.56e-128	3.68e-129	TRUE
CCall_contig27487_v2	1441	AC454_contig35886_v3	IPR020576|IPR001404	Heat shock protein Hsp90, C-terminal|Chaperone protein htpG	tr|B9RIT0|B9RIT0_RICCO	Heat shock protein, putative OS=Ricinus communis GN=RCOM_1582180 PE=4 SV=1	0	29	-5.85798	-4.66229	-4.64931	3.33e-06	0.000163267	0.000145552	TRUE	AC454_contig7751_v3	1221	CCall_contig9919_v2	IPR003594|IPR020576|IPR020568|IPR001404	ATP-binding region, ATPase-like|Heat shock protein Hsp90, C-terminal|Ribosomal protein S5 domain 2-type fold|Chaperone protein htpG	tr|A5C4Z0|A5C4Z0_VITVI	Putative uncharacterized protein OS=Vitis vinifera GN=VITISV_005592 PE=4 SV=1	0	24	-5.58496	-3.16882	-3.38545	0.000710619	0.00655308	0.00154293	TRUE
CCall_contig19954_v2	1042	AC454_contig14980_v3	-	-	tr|A7PNV9|A7PNV9_VITVI	Chromosome chr8 scaffold_23, whole genome shotgun sequence OS=Vitis vinifera GN=GSVIVT00021411001 PE=4 SV=1	1	30	-4.90689	-3.71119	-4.43857	9.06e-06	0.000400358	0.000357641	TRUE	AC454_contig14980_v3	1045	CCall_contig19954_v2	IPR001202	WW/Rsp5/WWP	tr|A7PNV9|A7PNV9_VITVI	Chromosome chr8 scaffold_23, whole genome shotgun sequence OS=Vitis vinifera GN=GSVIVT00021411001 PE=4 SV=1	3	52	-4.11548	-1.69934	-3.44742	0.000565958	0.00536226	0.00126686	TRUE
CCall_contig32254_v2	4811	AC454_contig23452_v3	IPR005150	Cellulose synthase	tr|B8XPP7|B8XPP7_9ROSI	Cellulose synthase OS=Betula luminifera GN=CesA5 PE=2 SV=1	26	152	-2.54749	-1.35179	-5.4778	4.31e-08	3.02e-06	2.7e-06	TRUE	AC454_contig23452_v3	2222	CCall_contig32254_v2	IPR005150	Cellulose synthase	tr|B8XPP7|B8XPP7_9ROSI	Cellulose synthase OS=Betula luminifera GN=CesA5 PE=2 SV=1	0	60	-6.90689	-4.49075	-6.03288	1.61e-09	4.86e-08	1.15e-08	TRUE
CCall_contig17062_v2	1557	AC454_contig15605_v3	IPR003593|IPR001140|IPR003439	ATPase, AAA+ type, core|ABC transporter, transmembrane region|ABC transporter-like	tr|B9S0G9|B9S0G9_RICCO	Multidrug resistance protein 1, 2, putative OS=Ricinus communis GN=RCOM_1354650 PE=3 SV=1	6	60	-3.32193	-2.12623	-4.7331	2.21e-06	0.000111908	0.000100134	TRUE	AC454_contig15605_v3	1368	CCall_contig17062_v2	IPR011527|IPR017871|IPR001140|IPR003439|IPR003593	ABC transporter, transmembrane region, type 1|ABC transporter, conserved site|ABC transporter, transmembrane region|ABC transporter-like|ATPase, AAA+ type, core	tr|B9S0G9|B9S0G9_RICCO	Multidrug resistance protein 1, 2, putative OS=Ricinus communis GN=RCOM_1354650 PE=3 SV=1	2	41	-4.35755	-1.94141	-3.35352	0.000797902	0.00731124	0.00172616	TRUE
CCall_contig48125_v2	3343	AC454_contig30951_v3	-	-	tr|B9S2M5|B9S2M5_RICCO	Transcriptional corepressor SEUSS, putative OS=Ricinus communis GN=RCOM_0559370 PE=4 SV=1	17	85	-2.32193	-1.12623	-3.54869	0.000387151	0.00991479	0.00886712	TRUE	AC454_contig30951_v3	1512	CCall_contig48125_v2	-	-	tr|B9S2M5|B9S2M5_RICCO	Transcriptional corepressor SEUSS, putative OS=Ricinus communis GN=RCOM_0559370 PE=4 SV=1	1	46	-5.52356	-3.10742	-4.64533	3.4e-06	5.86e-05	1.38e-05	TRUE
CCall_contig3072_v2	409	AC454_contig24482_v3	IPR002109	Glutaredoxin	tr|B9MYC1|B9MYC1_POPTR	Glutaredoxin OS=Populus trichocarpa GN=PtrGrx3 PE=4 SV=1	0	19	-5.24793	-4.05223	-3.63557	0.000277369	0.00752009	0.00669474	TRUE	AC454_contig24482_v3	869	CCall_contig3072_v2	IPR002109|IPR012335|IPR011905|IPR012336	Glutaredoxin|Thioredoxin fold|Glutaredoxin-like, plant II|Thioredoxin-like fold	tr|B9RVS3|B9RVS3_RICCO	Glutaredoxin, grx, putative OS=Ricinus communis GN=RCOM_1171870 PE=4 SV=1	1	54	-5.75489	-3.33875	-5.19529	2.04e-07	4.4e-06	1.04e-06	TRUE
CCall_contig2713_v2	1017	AC454_contig21827_v3	IPR001471|IPR016177	Pathogenesis-related transcriptional factor/ERF, DNA-binding|DNA-binding, integrase-type	tr|Q5U8L5|Q5U8L5_GOSHI	AP2/EREBP transcription factor ERF-1 OS=Gossypium hirsutum PE=2 SV=1	4	40	-3.32193	-2.12623	-3.86451	0.00011131	0.00352294	0.00313649	TRUE	AC454_contig21827_v3	1152	CCall_contig2713_v2	IPR016177|IPR001471	DNA-binding, integrase-type|Pathogenesis-related transcriptional factor/ERF, DNA-binding	tr|Q5U8L5|Q5U8L5_GOSHI	AP2/EREBP transcription factor ERF-1 OS=Gossypium hirsutum PE=2 SV=1	0	94	-7.55459	-5.13845	-7.72296	1.14e-14	5.86e-13	1.38e-13	TRUE
CCall_contig9776_v2	2267	AC454_contig10708_v3	IPR007145	MAP65/ASE1	tr|B9SYY2|B9SYY2_RICCO	Protein regulator of cytokinesis, putative OS=Ricinus communis GN=RCOM_0546860 PE=4 SV=1	28	138	-2.30117	-1.10547	-4.4545	8.41e-06	0.000374871	0.000335431	TRUE	AC454_contig10708_v3	1428	CCall_contig9776_v2	IPR007145	MAP65/ASE1	tr|B9SYY2|B9SYY2_RICCO	Protein regulator of cytokinesis, putative OS=Ricinus communis GN=RCOM_0546860 PE=4 SV=1	0	45	-6.49185	-4.07571	-5.09535	3.48e-07	7.29e-06	1.72e-06	TRUE
CCall_contig8247_v2	1296	AC454_contig31418_v3	IPR013057	Amino acid transporter, transmembrane	tr|B9HR71|B9HR71_POPTR	Amino acid permease (Fragment) OS=Populus trichocarpa GN=PtrAAP9 PE=4 SV=1	3	43	-3.8413	-2.64561	-4.55644	5.2e-06	0.000245753	0.000219702	TRUE	AC454_contig31418_v3	1785	CCall_contig8247_v2	IPR013057	Amino acid transporter, transmembrane	tr|A7P8A5|A7P8A5_VITVI	Chromosome chr3 scaffold_8, whole genome shotgun sequence OS=Vitis vinifera GN=GSVIVT00036108001 PE=4 SV=1	1	70	-6.12928	-3.71314	-6.16517	7.04e-10	2.24e-08	5.29e-09	TRUE
CCall_contig41219_v2	982	AC454_contig39875_v3	IPR003496	ABA/WDS induced protein	tr|Q94G23|Q94G23_VITVI	MSA OS=Vitis vinifera GN=MSA PE=2 SV=1	14	382	-4.77007	-3.57438	-15.6224	5.12e-55	3.58e-52	3.21e-52	TRUE	AC454_contig39875_v3	991	CCall_contig41219_v2	IPR003496	ABA/WDS induced protein	tr|Q94G23|Q94G23_VITVI	MSA OS=Vitis vinifera GN=MSA PE=2 SV=1	8	555	-6.11634	-3.70021	-17.3409	2.31e-67	1.26e-64	2.98e-65	TRUE
CCall_contig41611_v2	2118	AC454_contig7827_v3	IPR006501|IPR000070|IPR012334	Pectinesterase inhibitor|Pectinesterase, catalytic|Pectin lyase fold	tr|B9IDR8|B9IDR8_POPTR	Pectinesterase OS=Populus trichocarpa GN=POPTRDRAFT_1100752 PE=3 SV=1	17	82	-2.27009	-1.07439	-3.35507	0.000793445	0.017423	0.015577	TRUE	AC454_contig7827_v3	1614	CCall_contig41611_v2	IPR006501|IPR000070|IPR018040|IPR012334|IPR011050	Pectinesterase inhibitor|Pectinesterase, catalytic|Pectinesterase, active site|Pectin lyase fold|Pectin lyase fold/virulence factor	tr|B9IDR8|B9IDR8_POPTR	Pectinesterase OS=Populus trichocarpa GN=POPTRDRAFT_1100752 PE=3 SV=1	2	43	-4.42626	-2.01013	-3.51381	0.000441735	0.00428581	0.00101204	TRUE
CCall_contig3107_v2	1780	AC454_contig3065_v3	IPR006095|IPR014362|IPR016040|IPR006096|IPR006097	Glutamate/phenylalanine/leucine/valine dehydrogenase|Glutamate dehydrogenase|NAD(P)-binding domain|Glutamate/phenylalanine/leucine/valine dehydrogenase, C-terminal|Glutamate/phenylalanine/leucine/valine dehydrogenase, dimerisation region	tr|B9SHF8|B9SHF8_RICCO	Glutamate dehydrogenase, putative OS=Ricinus communis GN=RCOM_1121650 PE=3 SV=1	1	31	-4.9542	-3.7585	-4.53215	5.84e-06	0.000271451	0.00024268	TRUE	AC454_contig21066_v3	823	CCall_contig3107_v2	IPR006095|IPR006097|IPR006096	Glutamate/phenylalanine/leucine/valine dehydrogenase|Glutamate/phenylalanine/leucine/valine dehydrogenase, dimerisation region|Glutamate/phenylalanine/leucine/valine dehydrogenase, C-terminal	tr|B9I5Y2|B9I5Y2_POPTR	Predicted protein OS=Populus trichocarpa GN=POPTRDRAFT_571209 PE=3 SV=1	1	30	-4.90689	-2.49075	-3.34608	0.000819633	0.00747982	0.00176597	TRUE
CCall_contig1521_v2	2315	AC454_contig2592_v3	IPR019147	Splicing factor, suppressor of white apricot	tr|B9SC65|B9SC65_RICCO	Splicing factor, arginine/serine-rich, putative OS=Ricinus communis GN=RCOM_1408100 PE=4 SV=1	19	89	-2.22781	-1.03211	-3.3825	0.000718298	0.0160785	0.0143869	TRUE	AC454_contig2592_v3	1689	CCall_contig1521_v2	IPR019147	Splicing factor, suppressor of white apricot	tr|B9SC65|B9SC65_RICCO	Splicing factor, arginine/serine-rich, putative OS=Ricinus communis GN=RCOM_1408100 PE=4 SV=1	2	48	-4.58496	-2.16882	-3.89693	9.74e-05	0.00116512	0.000275393	TRUE
CCall_contig2685_v2	3908	AC454_contig20792_v3	IPR005150|IPR001841	Cellulose synthase|Zinc finger, RING-type	tr|B9RP67|B9RP67_RICCO	Cellulose synthase A catalytic subunit 6 [UDP-forming], putative OS=Ricinus communis GN=RCOM_0924530 PE=4 SV=1	41	199	-2.27907	-1.08338	-5.26261	1.42e-07	9.18e-06	8.22e-06	TRUE	AC454_contig20792_v3	2526	CCall_contig2685_v2	IPR005150	Cellulose synthase	tr|B9HA33|B9HA33_POPTR	Cellulose synthase OS=Populus trichocarpa GN=POPTRDRAFT_418524 PE=4 SV=1	3	91	-4.92283	-2.50669	-5.84898	4.95e-09	1.4e-07	3.3e-08	TRUE
CCall_contig24650_v2	2315	AC454_contig2647_v3	-	-	tr|A7PLY2|A7PLY2_VITVI	Chromosome chr14 scaffold_21, whole genome shotgun sequence OS=Vitis vinifera GN=GSVIVT00020609001 PE=4 SV=1	0	22	-5.45943	-4.26374	-3.96813	7.24e-05	0.00239989	0.00213674	TRUE	AC454_contig41081_v3	1238	CCall_contig24650_v2	-	-	tr|A7PLY2|A7PLY2_VITVI	Chromosome chr14 scaffold_21, whole genome shotgun sequence OS=Vitis vinifera GN=GSVIVT00020609001 PE=4 SV=1	0	34	-6.08746	-3.67132	-4.27916	1.88e-05	0.000276304	6.5e-05	TRUE
CCall_contig44248_v2	2899	AC454_contig42640_v3	IPR004131	Inorganic H+ pyrophosphatase	tr|Q8GT22|Q8GT22_PYRCO	Vacuolar proton-inorganic pyrophosphatase OS=Pyrus communis GN=PVP3 PE=2 SV=1	42	234	-2.47805	-1.28235	-6.52593	6.76e-11	7.01e-09	6.28e-09	TRUE	AC454_contig42640_v3	2802	CCall_contig44248_v2	IPR004131	Inorganic H+ pyrophosphatase	tr|B9N710|B9N710_POPTR	Vacuolar H+-translocating inorganic pyrophosphatase OS=Populus trichocarpa GN=POPTRDRAFT_828371 PE=4 SV=1	11	208	-4.24101	-1.82487	-7.24556	4.31e-13	1.97e-11	4.66e-12	TRUE
CCall_contig4075_v2	1577	AC454_contig31131_v3	IPR015338	EXTL2, alpha-1,4-N-acetylhexosaminyltransferase	tr|B9T3V5|B9T3V5_RICCO	Transferase, transferring glycosyl groups, putative OS=Ricinus communis GN=RCOM_0115300 PE=4 SV=1	1	21	-4.39232	-3.19662	-3.49699	0.000470541	0.0112229	0.0099883	TRUE	AC454_contig31131_v3	2630	CCall_contig4075_v2	IPR015338	EXTL2, alpha-1,4-N-acetylhexosaminyltransferase	tr|B9T3V5|B9T3V5_RICCO	Transferase, transferring glycosyl groups, putative OS=Ricinus communis GN=RCOM_0115300 PE=4 SV=1	3	51	-4.08746	-1.67132	-3.37417	0.000740382	0.00679805	0.00160682	TRUE
CCall_contig16945_v2	1651	AC454_contig6841_v3	IPR007770	Protein of unknown function DUF679	tr|B9RF06|B9RF06_RICCO	Putative uncharacterized protein OS=Ricinus communis GN=RCOM_1430120 PE=4 SV=1	1	35	-5.12928	-3.93359	-4.88939	1.01e-06	5.45e-05	4.87e-05	TRUE	AC454_contig6841_v3	1409	CCall_contig16945_v2	IPR007770	Protein of unknown function DUF679	tr|B9RF06|B9RF06_RICCO	Putative uncharacterized protein OS=Ricinus communis GN=RCOM_1430120 PE=4 SV=1	1	37	-5.20945	-2.79331	-3.95454	7.67e-05	0.000942475	0.00022243	TRUE
CCall_contig40781_v2	2581	AC454_contig7072_v3	IPR001752	Kinesin, motor region	tr|A7P105|A7P105_VITVI	Chromosome chr19 scaffold_4, whole genome shotgun sequence OS=Vitis vinifera GN=GSVIVT00027435001 PE=3 SV=1	3	77	-4.68182	-3.48613	-6.94548	3.77e-12	4.58e-10	4.09e-10	TRUE	AC454_contig7072_v3	1507	CCall_contig40781_v2	-	-	tr|A7P105|A7P105_VITVI	Chromosome chr19 scaffold_4, whole genome shotgun sequence OS=Vitis vinifera GN=GSVIVT00027435001 PE=3 SV=1	0	26	-5.70044	-3.2843	-3.57974	0.000343933	0.00344103	0.000808932	TRUE
CCall_contig3661_v2	3800	AC454_contig7504_v3	IPR008913|IPR018957|IPR001841|IPR017921	Zinc finger, CHY-type|Zinc finger, C3HC4 RING-type|Zinc finger, RING-type|Zinc finger, CTCHY-type	tr|A5C608|A5C608_VITVI	Putative uncharacterized protein OS=Vitis vinifera GN=VITISV_029477 PE=4 SV=1	282	1065	-1.91709	-0.72139	-8.63825	5.71e-18	1.05e-15	9.36e-16	TRUE	AC454_contig7504_v3	4698	CCall_contig3661_v2	IPR008913|IPR018957|IPR001841|IPR017921	Zinc finger, CHY-type|Zinc finger, C3HC4 RING-type|Zinc finger, RING-type|Zinc finger, CTCHY-type	tr|A5C608|A5C608_VITVI	Putative uncharacterized protein OS=Vitis vinifera GN=VITISV_029477 PE=4 SV=1	45	2070	-5.52356	-3.10742	-31.1877	1.56e-213	3.95e-210	9.34e-211	TRUE
CCall_contig6723_v2	2779	AC454_contig9738_v3	IPR002290|IPR020635|IPR017441|IPR008271|IPR002345|IPR001611|IPR017442|IPR011009|IPR000719	Serine/threonine-protein kinase domain|Tyrosine-protein kinase, subgroup, catalytic domain|Protein kinase, ATP binding site|Serine/threonine-protein kinase, active site|Lipocalin|Leucine-rich repeat|Serine/threonine-protein kinase-like domain|Protein kinase-like domain|Protein kinase, catalytic domain	tr|B9H072|B9H072_POPTR	Predicted protein OS=Populus trichocarpa GN=POPTRDRAFT_1073831 PE=4 SV=1	2	42	-4.39232	-3.19662	-4.94553	7.59e-07	4.18e-05	3.74e-05	TRUE	AC454_contig9738_v3	2241	CCall_contig6723_v2	IPR013210|IPR001611	Leucine-rich repeat, N-terminal|Leucine-rich repeat	tr|B9H072|B9H072_POPTR	Predicted protein OS=Populus trichocarpa GN=POPTRDRAFT_1073831 PE=4 SV=1	0	58	-6.85798	-4.44184	-5.91681	3.28e-09	9.59e-08	2.26e-08	TRUE
CCall_contig6134_v2	928	AC454_contig42141_v3	IPR000347	Plant metallothionein, family 15	tr|Q93X22|Q93X22_QUESU	Metallothionein-like protein OS=Quercus suber GN=mt PE=4 SV=1	322	1204	-1.9027	-0.707007	-9.02519	1.79e-19	3.67e-17	3.28e-17	TRUE	AC454_contig42141_v3	697	CCall_contig6134_v2	IPR000347	Plant metallothionein, family 15	tr|Q93X22|Q93X22_QUESU	Metallothionein-like protein OS=Quercus suber GN=mt PE=4 SV=1	44	703	-3.99795	-1.58181	-12.0472	2.01e-33	3.59e-31	8.47e-32	TRUE
CCall_contig45851_v2	4789	AC454_contig5575_v3	IPR003340|IPR010525	Transcriptional factor B3|Auxin response factor	tr|A7Q186|A7Q186_VITVI	Chromosome chr10 scaffold_43, whole genome shotgun sequence OS=Vitis vinifera GN=GSVIVT00028351001 PE=3 SV=1	54	240	-2.152	-0.956307	-5.21529	1.84e-07	1.17e-05	1.04e-05	TRUE	AC454_contig5575_v3	3135	CCall_contig45851_v2	IPR003340|IPR010525|IPR018280|IPR011525	Transcriptional factor B3|Auxin response factor|Ribosomal protein S3, conserved site|Aux/IAA-ARF-dimerisation	tr|A7Q186|A7Q186_VITVI	Chromosome chr10 scaffold_43, whole genome shotgun sequence OS=Vitis vinifera GN=GSVIVT00028351001 PE=3 SV=1	12	154	-3.68182	-1.26569	-4.764	1.9e-06	3.48e-05	8.22e-06	TRUE
CCall_contig13131_v2	607	AC454_contig8482_v3	IPR000626	Ubiquitin	tr|B6SJU5|B6SJU5_MAIZE	Polyubiquitin containing 7 ubiquitin monomers OS=Zea mays PE=2 SV=1	2	29	-3.85798	-2.66229	-3.75459	0.000173628	0.00502264	0.00449176	TRUE	AC454_contig8482_v3	681	CCall_contig23593_v2	IPR019954|IPR000626|IPR019955	Ubiquitin conserved site|Ubiquitin|Ubiquitin supergroup	tr|B6SJU5|B6SJU5_MAIZE	Polyubiquitin containing 7 ubiquitin monomers OS=Zea mays PE=2 SV=1	4	79	-4.30378	-1.88764	-4.56858	4.91e-06	8.28e-05	1.96e-05	TRUE
CCall_contig8987_v2	1904	AC454_contig31557_v3	-	-	tr|Q6R9A5|Q6R9A5_MAIZE	Putative uncharacterized protein orf111-b OS=Zea mays GN=orf111-b PE=4 SV=1	232	810	-1.8038	-0.608101	-6.47499	9.48e-11	9.58e-09	8.57e-09	TRUE	AC454_contig31557_v3	1880	CCall_contig8987_v2	-	-	tr|Q6R9A5|Q6R9A5_MAIZE	Putative uncharacterized protein orf111-b OS=Zea mays GN=orf111-b PE=4 SV=1	112	1893	-4.0791	-1.66297	-20.5093	1.78e-93	1.89e-90	4.47e-91	TRUE
CCall_contig64_v2	2109	AC454_contig32082_v3	IPR001356|IPR017970|IPR009057|IPR003106|IPR012287	Homeobox|Homeobox, conserved site|Homeodomain-like|Leucine zipper, homeobox-associated|Homeodomain-related	tr|A5C9F3|A5C9F3_VITVI	Putative uncharacterized protein OS=Vitis vinifera GN=VITISV_008512 PE=3 SV=1	36	181	-2.32992	-1.13423	-5.20835	1.91e-07	1.21e-05	1.08e-05	TRUE	AC454_contig32082_v3	1415	CCall_contig64_v2	IPR001356|IPR003106|IPR009057|IPR017970|IPR012287	Homeobox|Leucine zipper, homeobox-associated|Homeodomain-like|Homeobox, conserved site|Homeodomain-related	tr|A5C9F3|A5C9F3_VITVI	Putative uncharacterized protein OS=Vitis vinifera GN=VITISV_008512 PE=3 SV=1	6	86	-3.8413	-1.42516	-3.89918	9.65e-05	0.00115503	0.000273008	TRUE
CCall_contig5074_v2	2011	AC454_contig12770_v3	IPR003173|IPR009044	Transcriptional coactivator p15|ssDNA-binding transcriptional regulator	tr|A9PD22|A9PD22_POPTR	Predicted protein OS=Populus trichocarpa GN=POPTRDRAFT_816039 PE=2 SV=1	12	93	-2.9542	-1.7585	-5.19432	2.05e-07	1.3e-05	1.16e-05	TRUE	AC454_contig12770_v3	1351	CCall_contig5074_v2	IPR000620	Protein of unknown function DUF6, transmembrane	tr|A9PD22|A9PD22_POPTR	Predicted protein OS=Populus trichocarpa GN=POPTRDRAFT_816039 PE=2 SV=1	2	59	-4.88264	-2.4665	-4.66642	3.06e-06	5.36e-05	1.26e-05	TRUE
CCall_contig13678_v2	1549	AC454_contig10179_v3	IPR001087	Lipase, GDSL	tr|A7Q1F7|A7Q1F7_VITVI	Chromosome chr7 scaffold_44, whole genome shotgun sequence OS=Vitis vinifera GN=GSVIVT00028445001 PE=4 SV=1	6	48	-3	-1.8043	-3.79853	0.000145558	0.00438488	0.00392355	TRUE	AC454_contig10179_v3	1044	CCall_contig13678_v2	IPR001087	Lipase, GDSL	tr|B9S7Q1|B9S7Q1_RICCO	Zinc finger protein, putative OS=Ricinus communis GN=RCOM_0610840 PE=4 SV=1	1	33	-5.04439	-2.62826	-3.61594	0.000299255	0.00318911	0.000752801	TRUE
CCall_contig44854_v2	1376	AC454_contig34438_v3	IPR014045|IPR001932	Protein phosphatase 2C, N-terminal|Protein phosphatase 2C-related	tr|Q9M3V1|Q9M3V1_FAGSY	Protein phpsphatase 2C (PP2C) OS=Fagus sylvatica GN=pp2C1 PE=2 SV=1	3	43	-3.8413	-2.64561	-4.55644	5.2e-06	0.000245753	0.000219702	TRUE	AC454_contig34438_v3	1446	CCall_contig44854_v2	IPR015655|IPR014045|IPR001932|IPR000222	Protein phosphatase 2C|Protein phosphatase 2C, N-terminal|Protein phosphatase 2C-related|Protein phosphatase 2C, manganese/magnesium aspartate binding site	tr|Q9M3V1|Q9M3V1_FAGSY	Protein phpsphatase 2C (PP2C) OS=Fagus sylvatica GN=pp2C1 PE=2 SV=1	3	73	-4.60486	-2.18872	-4.83324	1.34e-06	2.51e-05	5.92e-06	TRUE
CCall_contig10137_v2	1435	AC454_contig35953_v3	-	-	tr|B9RHI7|B9RHI7_RICCO	Putative uncharacterized protein OS=Ricinus communis GN=RCOM_1527740 PE=4 SV=1	1	111	-6.79442	-5.59872	-9.28693	1.59e-20	3.38e-18	3.02e-18	TRUE	AC454_contig35953_v3	1267	CCall_contig10137_v2	-	-	tr|B9RHI7|B9RHI7_RICCO	Putative uncharacterized protein OS=Ricinus communis GN=RCOM_1527740 PE=4 SV=1	0	171	-8.41785	-6.00171	-10.476	1.11e-25	1.22e-23	2.87e-24	TRUE
CCall_contig43146_v2	3387	AC454_contig34561_v3	IPR012417	Calmodulin-binding protein, plant	tr|A7PKM3|A7PKM3_VITVI	Chromosome chr7 scaffold_20, whole genome shotgun sequence OS=Vitis vinifera GN=GSVIVT00019237001 PE=4 SV=1	57	224	-1.97446	-0.778769	-4.23125	2.32e-05	0.000910724	0.000814906	TRUE	AC454_contig34561_v3	2812	CCall_contig43146_v2	-	-	tr|A7PKM3|A7PKM3_VITVI	Chromosome chr7 scaffold_20, whole genome shotgun sequence OS=Vitis vinifera GN=GSVIVT00019237001 PE=4 SV=1	3	159	-5.72792	-3.31178	-8.88457	6.42e-19	4.53e-17	1.07e-17	TRUE
CCall_contig2295_v2	677	AC454_contig15926_v3	-	-	tr|A7NV06|A7NV06_VITVI	Chromosome chr18 scaffold_1, whole genome shotgun sequence OS=Vitis vinifera GN=GSVIVT00015253001 PE=4 SV=1	1	20	-4.32193	-3.12623	-3.37852	0.000728763	0.0162239	0.0144504	TRUE	AC454_contig15926_v3	744	CCall_contig2295_v2	-	-	tr|A7NV06|A7NV06_VITVI	Chromosome chr18 scaffold_1, whole genome shotgun sequence OS=Vitis vinifera GN=GSVIVT00015253001 PE=4 SV=1	0	30	-5.90689	-3.49075	-3.94335	8.04e-05	0.000976892	0.000229866	TRUE
CCall_contig11200_v2	2739	AC454_contig10136_v3	IPR000114|IPR001351|IPR008282|IPR016180	Ribosomal protein L16|Ribosomal protein S3, C-terminal|Ribosomal protein S3, N-terminal|Ribosomal protein L10e/L16	tr|B9TAP3|B9TAP3_RICCO	60S ribosomal protein L16, putative OS=Ricinus communis GN=RCOM_2145580 PE=3 SV=1	8	53	-2.72792	-1.53222	-3.55324	0.000380522	0.00980647	0.00876622	TRUE	AC454_contig10136_v3	2276	CCall_contig11200_v2	IPR001351|IPR016180|IPR000114|IPR018280|IPR020798	Ribosomal protein S3, C-terminal|Ribosomal protein L10e/L16|Ribosomal protein L16|Ribosomal protein S3, conserved site|Ribosomal protein L16, conserved site	tr|B0L4Q1|B0L4Q1_9MAGN	Ribosomal protein S3 (Fragment) OS=Penthorum sedoides GN=rps3 PE=3 SV=1	3	52	-4.11548	-1.69934	-3.44742	0.000565958	0.00536226	0.00126686	TRUE
CCall_contig14353_v2	1966	AC454_contig22226_v3	IPR001128	Cytochrome P450	tr|Q2MJ15|Q2MJ15_MEDTR	Cytochrome P450 monooxygenase CYP92A29 OS=Medicago truncatula GN=CYP92A29 PE=2 SV=1	10	62	-2.63227	-1.43657	-3.66344	0.000248852	0.00688033	0.00615025	TRUE	AC454_contig22226_v3	1888	CCall_contig14353_v2	IPR001128|IPR017972	Cytochrome P450|Cytochrome P450, conserved site	tr|Q2MJ15|Q2MJ15_MEDTR	Cytochrome P450 monooxygenase CYP92A29 OS=Medicago truncatula GN=CYP92A29 PE=2 SV=1	4	107	-4.74147	-2.32533	-6.0714	1.27e-09	3.92e-08	9.27e-09	TRUE
CCall_contig6078_v2	1889	AC454_contig3528_v3	IPR002355|IPR008972|IPR017761|IPR011707|IPR001117|IPR011706	Multicopper oxidase, copper-binding site|Cupredoxin|Laccase|Multicopper oxidase, type 3|Multicopper oxidase, type 1|Multicopper oxidase, type 2	tr|B6ED08|B6ED08_9ROSI	Putative lacasse/diphenol oxidase OS=Castanea mollissima PE=2 SV=1	37	156	-2.07595	-0.880253	-3.9214	8.8e-05	0.00282847	0.00253088	TRUE	AC454_contig3528_v3	2078	CCall_contig6078_v2	IPR011707|IPR001117|IPR011706|IPR002355|IPR008972|IPR017761	Multicopper oxidase, type 3|Multicopper oxidase, type 1|Multicopper oxidase, type 2|Multicopper oxidase, copper-binding site|Cupredoxin|Laccase	tr|B6ED08|B6ED08_9ROSI	Putative lacasse/diphenol oxidase OS=Castanea mollissima PE=2 SV=1	1	420	-8.71425	-6.29811	-16.3669	3.3e-60	1.51e-57	3.58e-58	TRUE
CCall_contig44622_v2	2169	AC454_contig19310_v3	IPR017442|IPR002290|IPR020635	Serine/threonine-protein kinase-like domain|Serine/threonine-protein kinase domain|Tyrosine-protein kinase, subgroup, catalytic domain	tr|B9T3P2|B9T3P2_RICCO	Kinase, putative OS=Ricinus communis GN=RCOM_0376600 PE=4 SV=1	2	34	-4.08746	-2.89177	-4.24367	2.2e-05	0.000869434	0.000776805	TRUE	AC454_contig19310_v3	1244	CCall_contig44622_v2	IPR002290|IPR020635|IPR011009|IPR008271|IPR000719|IPR017442	Serine/threonine-protein kinase domain|Tyrosine-protein kinase, subgroup, catalytic domain|Protein kinase-like domain|Serine/threonine-protein kinase, active site|Protein kinase, catalytic domain|Serine/threonine-protein kinase-like domain	tr|B9T3P2|B9T3P2_RICCO	Kinase, putative OS=Ricinus communis GN=RCOM_0376600 PE=4 SV=1	0	31	-5.9542	-3.53806	-4.02969	5.59e-05	0.000695344	0.000164001	TRUE
CCall_contig14616_v2	1198	AC454_contig12121_v3	IPR001344	Chlorophyll A-B binding protein	tr|B9GML1|B9GML1_POPTR	Light-harvesting complex I protein Lhca2 OS=Populus trichocarpa GN=Lhca2-1 PE=4 SV=1	7	70	-3.32193	-2.12623	-5.11236	3.18e-07	1.91e-05	1.71e-05	TRUE	AC454_contig12121_v3	917	CCall_contig14616_v2	IPR001344	Chlorophyll A-B binding protein	tr|B9GML1|B9GML1_POPTR	Light-harvesting complex I protein Lhca2 OS=Populus trichocarpa GN=Lhca2-1 PE=4 SV=1	0	70	-7.12928	-4.71314	-6.58042	4.69e-11	1.72e-09	4.07e-10	TRUE
CCall_contig16442_v2	4536	AC454_contig35456_v3	-	-	tr|Q9AVH2|Q9AVH2_PEA	Putative senescence-associated protein (Fragment) OS=Pisum sativum GN=ssa-13 PE=2 SV=1	5145	30870	-2.58496	-1.38927	-81.4923	0	0	0	TRUE	AC454_contig35456_v3	2997	CCall_contig16442_v2	-	-	tr|Q9AVH2|Q9AVH2_PEA	Putative senescence-associated protein (Fragment) OS=Pisum sativum GN=ssa-13 PE=2 SV=1	1011	36608	-5.1783	-2.76217	-125.81	0	0	0	TRUE
CCall_contig12115_v2	2427	AC454_contig24419_v3	IPR011835|IPR013534|IPR001296	Glycogen/starch synthases, ADP-glucose type|Starch synthase catalytic region|Glycosyl transferase, group 1	tr|C0KH22|C0KH22_NELNU	Granule-bound starch synthase OS=Nelumbo nucifera GN=Waxy PE=4 SV=1	164	711	-2.11615	-0.920458	-8.69727	3.4e-18	6.32e-16	5.65e-16	TRUE	AC454_contig24419_v3	1454	CCall_contig12115_v2	IPR013534|IPR001296	Starch synthase catalytic region|Glycosyl transferase, group 1	tr|C0KH22|C0KH22_NELNU	Granule-bound starch synthase OS=Nelumbo nucifera GN=Waxy PE=4 SV=1	17	254	-3.90122	-1.48508	-6.91145	4.8e-12	1.95e-10	4.62e-11	TRUE
CCall_contig3214_v2	2612	AC454_contig12362_v3	IPR013055|IPR013057	Tachykinin/Neurokinin like, conserved site|Amino acid transporter, transmembrane	tr|Q5NDZ2|Q5NDZ2_PRUAV	Putative auxin influx carrier protein OS=Prunus avium GN=lax1 PE=2 SV=1	10	74	-2.88753	-1.69183	-4.50951	6.5e-06	0.000297659	0.000266279	TRUE	AC454_contig12362_v3	2376	CCall_contig3214_v2	IPR013055|IPR013057	Tachykinin/Neurokinin like, conserved site|Amino acid transporter, transmembrane	tr|A3RID2|A3RID2_CASGL	Auxin influx transport protein OS=Casuarina glauca GN=AUX1 PE=2 SV=1	7	132	-4.23704	-1.8209	-5.76315	8.26e-09	2.26e-07	5.33e-08	TRUE
CCall_contig6859_v2	1384	AC454_contig16288_v3	IPR004873	BURP	tr|B9H9C8|B9H9C8_POPTR	Predicted protein OS=Populus trichocarpa GN=POPTRDRAFT_561796 PE=4 SV=1	0	48	-6.58496	-5.38927	-6.0958	1.09e-09	9.94e-08	8.9e-08	TRUE	AC454_contig16288_v3	1263	CCall_contig6859_v2	IPR004873	BURP	tr|B9H9C8|B9H9C8_POPTR	Predicted protein OS=Populus trichocarpa GN=POPTRDRAFT_561796 PE=4 SV=1	0	39	-6.2854	-3.86926	-4.66725	3.05e-06	5.35e-05	1.26e-05	TRUE
CCall_contig447_v2	1511	AC454_contig23127_v3	IPR007087	Zinc finger, C2H2-type	tr|A5AIC9|A5AIC9_VITVI	Putative uncharacterized protein OS=Vitis vinifera GN=VITISV_016129 PE=4 SV=1	9	97	-3.42999	-2.23429	-6.2067	5.41e-10	5.1e-08	4.56e-08	TRUE	AC454_contig23127_v3	1609	CCall_contig447_v2	IPR007087	Zinc finger, C2H2-type	tr|A5AIC9|A5AIC9_VITVI	Putative uncharacterized protein OS=Vitis vinifera GN=VITISV_016129 PE=4 SV=1	9	119	-3.72489	-1.30875	-4.29797	1.72e-05	0.000255266	6.03e-05	TRUE
CCall_contig43812_v2	5135	AC454_contig8180_v3	IPR003265|IPR003651	HhH-GPD domain|Endonuclease III-like, iron-sulphur cluster loop motif	tr|A5BYI7|A5BYI7_VITVI	Putative uncharacterized protein OS=Vitis vinifera GN=VITISV_035357 PE=4 SV=1	19	102	-2.4245	-1.2288	-4.16676	3.09e-05	0.00114653	0.0010259	TRUE	AC454_contig8180_v3	3072	CCall_contig43812_v2	-	-	tr|A5BYI7|A5BYI7_VITVI	Putative uncharacterized protein OS=Vitis vinifera GN=VITISV_035357 PE=4 SV=1	0	74	-7.20945	-4.79331	-6.78598	1.15e-11	4.49e-10	1.06e-10	TRUE
CCall_contig1982_v2	3728	AC454_contig9350_v3	-	-	tr|A5C0S8|A5C0S8_VITVI	Putative uncharacterized protein OS=Vitis vinifera GN=VITISV_030961 PE=4 SV=1	17	91	-2.42033	-1.22464	-3.92513	8.67e-05	0.00278835	0.00249499	TRUE	AC454_contig9350_v3	1477	CCall_contig1982_v2	-	-	tr|A5C0S8|A5C0S8_VITVI	Putative uncharacterized protein OS=Vitis vinifera GN=VITISV_030961 PE=4 SV=1	0	35	-6.12928	-3.71314	-4.35938	1.3e-05	0.000196105	4.62e-05	TRUE
CCall_contig8205_v2	1229	AC454_contig42310_v3	IPR005900|IPR006148	6-phosphogluconolactonase|Glucosamine/galactosamine-6-phosphate isomerase	tr|B9IDK3|B9IDK3_POPTR	Predicted protein OS=Populus trichocarpa GN=POPTRDRAFT_574687 PE=4 SV=1	36	176	-2.28951	-1.09381	-4.9877	6.11e-07	3.47e-05	3.1e-05	TRUE	AC454_contig42310_v3	927	CCall_contig8205_v2	IPR005900|IPR000292	6-phosphogluconolactonase|Formate/nitrite transporter	tr|B6UAK0|B6UAK0_MAIZE	6-phosphogluconolactonase OS=Zea mays PE=2 SV=1	2	51	-4.67243	-2.25629	-4.116	3.86e-05	0.000517941	0.000122201	TRUE
CCall_contig8104_v2	1103	AC454_contig21315_v3	IPR001344	Chlorophyll A-B binding protein	tr|Q1KLZ3|Q1KLZ3_9ROSI	Putative chloroplast chlorophyll a/b-binding protein OS=Carya cathayensis GN=ABC PE=2 SV=1	2	40	-4.32193	-3.12623	-4.77799	1.77e-06	9.14e-05	8.17e-05	TRUE	AC454_contig21315_v3	972	CCall_contig8104_v2	IPR001344	Chlorophyll A-B binding protein	tr|Q1KLZ3|Q1KLZ3_9ROSI	Putative chloroplast chlorophyll a/b-binding protein OS=Carya cathayensis GN=ABC PE=2 SV=1	3	55	-4.1964	-1.78026	-3.66259	0.000249678	0.00267135	0.000631413	TRUE
CCall_contig10085_v2	1751	AC454_contig9036_v3	IPR018316|IPR003008	Tubulin/FtsZ, 2-layer sandwich domain|Tubulin/FtsZ, GTPase domain	tr|B8AAY0|B8AAY0_ORYSI	Putative uncharacterized protein OS=Oryza sativa subsp. indica GN=OsI_04129 PE=3 SV=1	119	694	-2.54397	-1.34828	-11.686	1.5e-31	4.7e-29	4.2e-29	TRUE	AC454_contig9036_v3	1777	CCall_contig10085_v2	IPR017975|IPR019756|IPR003008|IPR018316|IPR002453|IPR000217|IPR019746|IPR008280	Tubulin, conserved site|Peptidase S26A, signal peptidase I, serine active site|Tubulin/FtsZ, GTPase domain|Tubulin/FtsZ, 2-layer sandwich domain|Beta tubulin|Tubulin|Tubulin/FtsZ, N-terminal|Tubulin/FtsZ, C-terminal	tr|B8AAY0|B8AAY0_ORYSI	Putative uncharacterized protein OS=Oryza sativa subsp. indica GN=OsI_04129 PE=3 SV=1	8	171	-4.41785	-2.00171	-6.98855	2.78e-12	1.16e-10	2.74e-11	TRUE
CCall_contig14857_v2	582	AC454_contig35133_v3	IPR003612	Plant lipid transfer protein/seed storage/trypsin-alpha amylase inhibitor	tr|B9HHI8|B9HHI8_POPTR	Predicted protein OS=Populus trichocarpa GN=POPTRDRAFT_820375 PE=4 SV=1	0	40	-6.32193	-5.12623	-5.53993	3.03e-08	2.16e-06	1.93e-06	TRUE	AC454_contig35133_v3	578	CCall_contig14857_v2	IPR016140|IPR003612	Bifunctional inhibitor/plant lipid transfer protein/seed storage|Plant lipid transfer protein/seed storage/trypsin-alpha amylase inhibitor	tr|B9HHI8|B9HHI8_POPTR	Predicted protein OS=Populus trichocarpa GN=POPTRDRAFT_820375 PE=4 SV=1	0	38	-6.24793	-3.83179	-4.59213	4.39e-06	7.45e-05	1.76e-05	TRUE
CCall_contig31464_v2	632	AC454_contig45158_v3	-	-	-	-	0	18	-5.16993	-3.97423	-3.51771	0.00043528	0.0107585	0.00959092	TRUE	AC454_contig45158_v3	844	CCall_contig31464_v2	-	-	-	-	0	137	-8.09803	-5.68189	-9.38306	6.41e-21	5.18e-19	1.22e-19	TRUE
CCall_contig27570_v2	1913	AC454_contig28633_v3	IPR002014|IPR008942	VHS|ENTH/VHS	tr|B9H525|B9H525_POPTR	Predicted protein OS=Populus trichocarpa GN=POPTRDRAFT_818834 PE=4 SV=1	10	61	-2.60881	-1.41311	-3.58899	0.000331956	0.00871548	0.00779852	TRUE	AC454_contig28633_v3	1682	CCall_contig27570_v2	IPR017936|IPR012335|IPR012336	Thioredoxin-like|Thioredoxin fold|Thioredoxin-like fold	tr|B9H525|B9H525_POPTR	Predicted protein OS=Populus trichocarpa GN=POPTRDRAFT_818834 PE=4 SV=1	6	85	-3.82443	-1.40829	-3.84176	0.000122154	0.00142138	0.000335964	TRUE
CCall_contig14835_v2	890	AC454_contig36618_v3	IPR000889|IPR012335	Glutathione peroxidase|Thioredoxin fold	tr|B9RCA7|B9RCA7_RICCO	Glutathione peroxidase OS=Ricinus communis GN=RCOM_1686480 PE=3 SV=1	33	158	-2.25939	-1.06369	-4.61963	3.84e-06	0.000185713	0.000165962	TRUE	AC454_contig36618_v3	765	CCall_contig14835_v2	IPR012336|IPR000889|IPR012335	Thioredoxin-like fold|Glutathione peroxidase|Thioredoxin fold	tr|B9RCA7|B9RCA7_RICCO	Glutathione peroxidase OS=Ricinus communis GN=RCOM_1686480 PE=3 SV=1	1	34	-5.08746	-2.67132	-3.70273	0.000213292	0.00231577	0.000546633	TRUE
CCall_contig38643_v2	2227	AC454_contig30578_v3	-	-	tr|Q1YII0|Q1YII0_MOBAS	Putative uncharacterized protein OS=Manganese-oxidizing bacterium (strain SI85-9A1) GN=SI859A1_01498 PE=4 SV=1	185	663	-1.84148	-0.645788	-6.17972	6.42e-10	5.95e-08	5.32e-08	TRUE	AC454_contig30578_v3	3395	CCall_contig25453_v2	-	-	tr|Q5M9R1|Q5M9R1_TOBAC	Putative uncharacterized protein orf138b OS=Nicotiana tabacum GN=orf138c PE=4 SV=1	99	3122	-4.9789	-2.56276	-34.7388	2.04e-264	6.88e-261	1.63e-261	TRUE
CCall_contig3463_v2	3375	AC454_contig37647_v3	IPR003100|IPR003165|IPR014811|IPR012337	Argonaute/Dicer protein, PAZ|Stem cell self-renewal protein Piwi|Domain of unknown function DUF1785|Polynucleotidyl transferase, ribonuclease H fold	tr|A7PG79|A7PG79_VITVI	Chromosome chr6 scaffold_15, whole genome shotgun sequence OS=Vitis vinifera GN=GSVIVT00017422001 PE=4 SV=1	53	234	-2.14244	-0.946748	-5.10665	3.28e-07	1.96e-05	1.75e-05	TRUE	AC454_contig37647_v3	2665	CCall_contig3463_v2	IPR012337|IPR003100|IPR003165|IPR014811	Polynucleotidyl transferase, ribonuclease H fold|Argonaute/Dicer protein, PAZ|Stem cell self-renewal protein Piwi|Domain of unknown function DUF1785	tr|A7PG79|A7PG79_VITVI	Chromosome chr6 scaffold_15, whole genome shotgun sequence OS=Vitis vinifera GN=GSVIVT00017422001 PE=4 SV=1	3	141	-5.55459	-3.13845	-8.17041	3.07e-16	1.75e-14	4.13e-15	TRUE
CCall_contig6586_v2	2748	AC454_contig32142_v3	-	-	tr|B9RJU4|B9RJU4_RICCO	Transcription factor, putative OS=Ricinus communis GN=RCOM_1039060 PE=4 SV=1	5	73	-3.8679	-2.6722	-5.969	2.39e-09	2.09e-07	1.87e-07	TRUE	AC454_contig32142_v3	1813	CCall_contig6586_v2	-	-	tr|A5C8Z8|A5C8Z8_VITVI	Putative uncharacterized protein OS=Vitis vinifera GN=VITISV_039910 PE=4 SV=1	1	65	-6.02237	-3.60623	-5.87774	4.16e-09	1.19e-07	2.82e-08	TRUE
CCall_contig47031_v2	2179	AC454_contig26480_v3	-	-	tr|B9IMM2|B9IMM2_POPTR	Predicted protein OS=Populus trichocarpa GN=POPTRDRAFT_1107186 PE=4 SV=1	24	330	-3.78136	-2.58566	-12.4671	1.13e-35	4.17e-33	3.73e-33	TRUE	AC454_contig26480_v3	2009	CCall_contig47031_v2	IPR013032	EGF-like region, conserved site	tr|B9IMM2|B9IMM2_POPTR	Predicted protein OS=Populus trichocarpa GN=POPTRDRAFT_1107186 PE=4 SV=1	7	87	-3.63559	-1.21945	-3.4775	0.000506119	0.0048145	0.00113771	TRUE
CCall_contig24623_v2	669	AC454_contig10706_v3	IPR003612	Plant lipid transfer protein/seed storage/trypsin-alpha amylase inhibitor	tr|B9IFZ8|B9IFZ8_POPTR	Predicted protein OS=Populus trichocarpa GN=POPTRDRAFT_825296 PE=4 SV=1	0	144	-8.16993	-6.97423	-10.382	2.99e-25	7.65e-23	6.85e-23	TRUE	AC454_contig10706_v3	570	CCall_contig24623_v2	IPR016140|IPR003612	Bifunctional inhibitor/plant lipid transfer protein/seed storage|Plant lipid transfer protein/seed storage/trypsin-alpha amylase inhibitor	tr|B9IFZ8|B9IFZ8_POPTR	Predicted protein OS=Populus trichocarpa GN=POPTRDRAFT_825296 PE=4 SV=1	0	111	-7.79442	-5.37828	-8.42644	3.56e-17	2.17e-15	5.14e-16	TRUE
CCall_contig26924_v2	705	AC454_contig42012_v3	-	-	-	-	0	17	-5.08746	-3.89177	-3.39585	0.000684157	0.0154247	0.013761	TRUE	AC454_contig42012_v3	716	CCall_contig26924_v2	-	-	-	-	0	64	-7	-4.58386	-6.25813	3.9e-10	1.27e-08	3.01e-09	TRUE
CCall_contig1527_v2	963	AC454_contig28715_v3	-	-	tr|A7QZF2|A7QZF2_VITVI	Chromosome undetermined scaffold_272, whole genome shotgun sequence OS=Vitis vinifera GN=GSVIVT00010619001 PE=4 SV=1	9	57	-2.66297	-1.46727	-3.56863	0.00035886	0.00934794	0.00836444	TRUE	AC454_contig28715_v3	872	CCall_contig1527_v2	-	-	tr|A7QZF2|A7QZF2_VITVI	Chromosome undetermined scaffold_272, whole genome shotgun sequence OS=Vitis vinifera GN=GSVIVT00010619001 PE=4 SV=1	1	34	-5.08746	-2.67132	-3.70273	0.000213292	0.00231577	0.000546633	TRUE
CCall_contig32_v2	1869	AC454_contig4367_v3	IPR015424|IPR010107|IPR002129|IPR015421	Pyridoxal phosphate-dependent transferase, major region|Glutamate decarboxylase|Pyridoxal phosphate-dependent decarboxylase|Pyridoxal phosphate-dependent transferase, major region, subdomain 1	tr|B9I4W8|B9I4W8_POPTR	Predicted protein OS=Populus trichocarpa GN=POPTRDRAFT_569405 PE=3 SV=1	25	158	-2.65992	-1.46423	-5.93267	2.98e-09	2.57e-07	2.3e-07	TRUE	AC454_contig4367_v3	1833	CCall_contig32_v2	IPR015424|IPR002129|IPR010107|IPR015421	Pyridoxal phosphate-dependent transferase, major region|Pyridoxal phosphate-dependent decarboxylase|Glutamate decarboxylase|Pyridoxal phosphate-dependent transferase, major region, subdomain 1	tr|B9I4W8|B9I4W8_POPTR	Predicted protein OS=Populus trichocarpa GN=POPTRDRAFT_569405 PE=3 SV=1	4	81	-4.33985	-1.92371	-4.68508	2.8e-06	4.92e-05	1.16e-05	TRUE
CCall_contig43637_v2	5446	AC454_contig35216_v3	IPR003436	Chordopoxvirus fusion protein	tr|B9RTL8|B9RTL8_RICCO	Protein binding protein, putative OS=Ricinus communis GN=RCOM_0911430 PE=4 SV=1	90	345	-1.9386	-0.742904	-5.04109	4.63e-07	2.68e-05	2.4e-05	TRUE	AC454_contig3446_v3	1270	CCall_contig43637_v2	-	-	tr|B9HUS3|B9HUS3_POPTR	Predicted protein OS=Populus trichocarpa GN=POPTRDRAFT_566205 PE=4 SV=1	0	28	-5.80735	-3.39122	-3.7654	0.000166285	0.0018466	0.000434085	TRUE
CCall_contig1422_v2	2263	AC454_contig26277_v3	IPR006553|IPR017441	Leucine-rich repeat, cysteine-containing subtype|Protein kinase, ATP binding site	tr|A5AZ08|A5AZ08_VITVI	Putative uncharacterized protein OS=Vitis vinifera GN=VITISV_002642 PE=4 SV=1	8	57	-2.83289	-1.63719	-3.86636	0.000110472	0.00350477	0.00313416	TRUE	AC454_contig26277_v3	2373	CCall_contig1422_v2	IPR017441|IPR006553	Protein kinase, ATP binding site|Leucine-rich repeat, cysteine-containing subtype	tr|B9H6Y0|B9H6Y0_POPTR	F-box family protein OS=Populus trichocarpa GN=FBL8 PE=4 SV=1	1	39	-5.2854	-2.86926	-4.11588	3.86e-05	0.000517344	0.000122201	TRUE
CCall_contig19282_v2	2499	AC454_contig23453_v3	IPR003103	Apoptosis regulator, Bcl-2 protein, BAG	tr|B9GQF3|B9GQF3_POPTR	Predicted protein OS=Populus trichocarpa GN=POPTRDRAFT_755354 PE=4 SV=1	9	66	-2.87447	-1.67877	-4.23547	2.28e-05	0.00089511	0.000800936	TRUE	AC454_contig23453_v3	2056	CCall_contig19282_v2	IPR003103	Apoptosis regulator, Bcl-2 protein, BAG	tr|B9GQF3|B9GQF3_POPTR	Predicted protein OS=Populus trichocarpa GN=POPTRDRAFT_755354 PE=4 SV=1	4	74	-4.20945	-1.79331	-4.26991	1.96e-05	0.000280548	6.63e-05	TRUE
CCall_contig46192_v2	609	AC454_contig14977_v3	IPR000626	Ubiquitin	tr|B6SJU5|B6SJU5_MAIZE	Polyubiquitin containing 7 ubiquitin monomers OS=Zea mays PE=2 SV=1	2	25	-3.64386	-2.44816	-3.32684	0.000878354	0.0187002	0.0166793	TRUE	AC454_contig14977_v3	609	CCall_contig46192_v2	IPR000626|IPR019955|IPR019954	Ubiquitin|Ubiquitin supergroup|Ubiquitin conserved site	tr|B6SJU5|B6SJU5_MAIZE	Polyubiquitin containing 7 ubiquitin monomers OS=Zea mays PE=2 SV=1	0	30	-5.90689	-3.49075	-3.94335	8.04e-05	0.000976892	0.000229866	TRUE
CCall_contig1385_v2	1273	AC454_contig31358_v3	IPR000086|IPR015797|IPR020084	NUDIX hydrolase domain|NUDIX hydrolase domain-like|NUDIX hydrolase, conserved site	tr|B7FMS1|B7FMS1_MEDTR	Putative uncharacterized protein OS=Medicago truncatula PE=2 SV=1	6	52	-3.11548	-1.91978	-4.12333	3.73e-05	0.00137044	0.00122626	TRUE	AC454_contig31358_v3	1137	CCall_contig1385_v2	IPR000086|IPR015797|IPR020084	NUDIX hydrolase domain|NUDIX hydrolase domain-like|NUDIX hydrolase, conserved site	tr|B7FMS1|B7FMS1_MEDTR	Putative uncharacterized protein OS=Medicago truncatula PE=2 SV=1	4	127	-4.98868	-2.57255	-7.01092	2.37e-12	1e-10	2.36e-11	TRUE
CCall_contig5223_v2	880	AC454_contig17108_v3	IPR003245|IPR008972	Plastocyanin-like|Cupredoxin	tr|B9RJR1|B9RJR1_RICCO	Blue copper protein, putative OS=Ricinus communis GN=RCOM_1037530 PE=4 SV=1	12	176	-3.87447	-2.67877	-9.28087	1.68e-20	3.54e-18	3.17e-18	TRUE	AC454_contig17108_v3	818	CCall_contig5223_v2	IPR008972|IPR003245	Cupredoxin|Plastocyanin-like	tr|B9RJR1|B9RJR1_RICCO	Blue copper protein, putative OS=Ricinus communis GN=RCOM_1037530 PE=4 SV=1	1	75	-6.22882	-3.81268	-6.44058	1.19e-10	4.19e-09	9.9e-10	TRUE
CCall_contig19226_v2	1679	AC454_contig24153_v3	-	-	tr|A5CBT6|A5CBT6_VITVI	Putative uncharacterized protein OS=Vitis vinifera GN=VITISV_043311 PE=4 SV=1	0	19	-5.24793	-4.05223	-3.63557	0.000277369	0.00752009	0.00669474	TRUE	AC454_contig24153_v3	1107	CCall_contig19226_v2	-	-	tr|A5CBT6|A5CBT6_VITVI	Putative uncharacterized protein OS=Vitis vinifera GN=VITISV_043311 PE=4 SV=1	0	34	-6.08746	-3.67132	-4.27916	1.88e-05	0.000276304	6.5e-05	TRUE
CCall_contig10855_v2	1176	AC454_contig17222_v3	IPR001344	Chlorophyll A-B binding protein	tr|B9SEZ7|B9SEZ7_RICCO	Chlorophyll A/B binding protein, putative OS=Ricinus communis GN=RCOM_1211480 PE=4 SV=1	1	24	-4.58496	-3.38927	-3.8336	0.00012628	0.00389017	0.00347082	TRUE	AC454_contig17222_v3	1192	CCall_contig10855_v2	IPR001344	Chlorophyll A-B binding protein	tr|B9SEZ7|B9SEZ7_RICCO	Chlorophyll A/B binding protein, putative OS=Ricinus communis GN=RCOM_1211480 PE=4 SV=1	1	77	-6.26679	-3.85065	-6.54765	5.84e-11	2.13e-09	5.03e-10	TRUE
CCall_contig44003_v2	2451	AC454_contig27281_v3	IPR020683|IPR002110|IPR000571	Ankyrin repeat-containing domain|Ankyrin repeat|Zinc finger, CCCH-type	tr|B1Q4U6|B1Q4U6_9ROSI	Transcription factor OS=Bruguiera gymnorhiza PE=2 SV=1	5	51	-3.3505	-2.1548	-4.40047	1.08e-05	0.000464777	0.000415542	TRUE	AC454_contig27281_v3	2523	CCall_contig44003_v2	IPR020683|IPR002110|IPR000571	Ankyrin repeat-containing domain|Ankyrin repeat|Zinc finger, CCCH-type	tr|A5BK99|A5BK99_VITVI	Putative uncharacterized protein OS=Vitis vinifera GN=VITISV_014472 PE=4 SV=1	5	380	-6.24793	-3.83179	-14.5232	8.64e-48	2.77e-45	6.55e-46	TRUE
CCall_contig6424_v2	1578	AC454_contig44913_v3	IPR009686	Senescence-associated	tr|B5TV63|B5TV63_CAMSI	Senescence-related protein OS=Camellia sinensis PE=2 SV=1	20	101	-2.33628	-1.14059	-3.90791	9.31e-05	0.00298381	0.00266988	TRUE	AC454_contig44913_v3	1060	CCall_contig6424_v2	IPR009686	Senescence-associated	tr|B5TV63|B5TV63_CAMSI	Senescence-related protein OS=Camellia sinensis PE=2 SV=1	0	31	-5.9542	-3.53806	-4.02969	5.59e-05	0.000695344	0.000164001	TRUE
CCall_contig19805_v2	1845	AC454_contig25897_v3	IPR009007|IPR001461	Peptidase aspartic, catalytic|Peptidase A1	tr|A9PCK2|A9PCK2_POPTR	Putative uncharacterized protein OS=Populus trichocarpa PE=2 SV=1	87	364	-2.06485	-0.869155	-5.92694	3.09e-09	2.65e-07	2.37e-07	TRUE	AC454_contig25897_v3	1822	CCall_contig19805_v2	IPR001461|IPR009007|IPR001969	Peptidase A1|Peptidase aspartic, catalytic|Peptidase aspartic, active site	tr|A9PCK2|A9PCK2_POPTR	Putative uncharacterized protein OS=Populus trichocarpa PE=2 SV=1	8	118	-3.88264	-1.4665	-4.6664	3.07e-06	5.35e-05	1.26e-05	TRUE
CCall_contig39070_v2	1554	AC454_contig15711_v3	-	-	tr|B9RK54|B9RK54_RICCO	Putative uncharacterized protein OS=Ricinus communis GN=RCOM_1046590 PE=4 SV=1	0	24	-5.58496	-4.38927	-4.17479	2.98e-05	0.0011146	0.000995928	TRUE	AC454_contig15711_v3	2152	CCall_contig39070_v2	IPR013090	Phospholipase A2, active site	tr|B9RK54|B9RK54_RICCO	Putative uncharacterized protein OS=Ricinus communis GN=RCOM_1046590 PE=4 SV=1	1	290	-8.17991	-5.76377	-13.6535	1.92e-42	5.11e-40	1.21e-40	TRUE
CCall_contig44545_v2	1459	AC454_contig16734_v3	IPR004158	Protein of unknown function DUF247, plant	tr|B9MV30|B9MV30_POPTR	Predicted protein OS=Populus trichocarpa GN=POPTRDRAFT_826711 PE=4 SV=1	0	19	-5.24793	-4.05223	-3.63557	0.000277369	0.00752009	0.00669474	TRUE	AC454_contig16734_v3	1067	CCall_contig44545_v2	IPR004158	Protein of unknown function DUF247, plant	tr|B9RP72|B9RP72_RICCO	Putative uncharacterized protein OS=Ricinus communis GN=RCOM_0924580 PE=4 SV=1	0	72	-7.16993	-4.75379	-6.68407	2.32e-11	8.8e-10	2.08e-10	TRUE
CCall_contig39736_v2	1810	AC454_contig34599_v3	IPR013057	Amino acid transporter, transmembrane	tr|B9S2V3|B9S2V3_RICCO	Amino acid transporter, putative OS=Ricinus communis GN=RCOM_0562460 PE=4 SV=1	11	85	-2.94996	-1.75426	-4.95753	7.14e-07	3.99e-05	3.57e-05	TRUE	AC454_contig34599_v3	2023	CCall_contig39736_v2	IPR013057	Amino acid transporter, transmembrane	tr|B9S2V3|B9S2V3_RICCO	Amino acid transporter, putative OS=Ricinus communis GN=RCOM_0562460 PE=4 SV=1	6	193	-5.00749	-2.59136	-8.67789	4.03e-18	2.63e-16	6.21e-17	TRUE
CCall_contig604_v2	1912	AC454_contig37592_v3	IPR001563	Peptidase S10, serine carboxypeptidase	tr|A7QH54|A7QH54_VITVI	Chromosome chr3 scaffold_95, whole genome shotgun sequence OS=Vitis vinifera GN=GSVIVT00038626001 PE=4 SV=1	26	205	-2.97904	-1.78334	-7.78783	6.82e-15	1.03e-12	9.21e-13	TRUE	AC454_contig37592_v3	1299	CCall_contig604_v2	IPR001563	Peptidase S10, serine carboxypeptidase	tr|A7QH54|A7QH54_VITVI	Chromosome chr3 scaffold_95, whole genome shotgun sequence OS=Vitis vinifera GN=GSVIVT00038626001 PE=4 SV=1	1	63	-5.97728	-3.56114	-5.75907	8.46e-09	2.31e-07	5.46e-08	TRUE
CCall_contig3295_v2	775	AC454_contig9454_v3	-	-	-	-	171	722	-2.078	-0.882307	-8.4569	2.75e-17	4.86e-15	4.35e-15	TRUE	AC454_contig9454_v3	736	CCall_contig3295_v2	-	-	-	-	13	316	-4.60334	-2.1872	-10.0529	8.92e-24	8.38e-22	1.98e-22	TRUE
CCall_contig47_v2	1223	AC454_contig11758_v3	IPR016124|IPR002683|IPR016123|IPR006311	Mog1/PsbP/DUF1795, alpha/beta/alpha sandwich|Photosystem II oxygen evolving complex protein PsbP|Mog1/PsbP, alpha/beta/alpha sandwich|Twin-arginine translocation pathway, signal sequence	tr|A9PHM0|A9PHM0_POPTR	Putative uncharacterized protein OS=Populus trichocarpa GN=POPTRDRAFT_818640 PE=2 SV=1	7	71	-3.34239	-2.1467	-5.1799	2.22e-07	1.39e-05	1.25e-05	TRUE	AC454_contig11758_v3	1074	CCall_contig47_v2	IPR016123|IPR006311|IPR002683|IPR016124	Mog1/PsbP, alpha/beta/alpha sandwich|Twin-arginine translocation pathway, signal sequence|Photosystem II oxygen evolving complex protein PsbP|Mog1/PsbP/DUF1795, alpha/beta/alpha sandwich	tr|A9PHM0|A9PHM0_POPTR	Putative uncharacterized protein OS=Populus trichocarpa GN=POPTRDRAFT_818640 PE=2 SV=1	1	35	-5.12928	-2.71314	-3.78805	0.000151834	0.0017025	0.000401853	TRUE
CCall_contig12011_v2	4145	AC454_contig38069_v3	IPR017442|IPR002290	Serine/threonine-protein kinase-like domain|Serine/threonine-protein kinase domain	tr|B9T4J2|B9T4J2_RICCO	Casein kinase II, alpha chain, putative OS=Ricinus communis GN=RCOM_0396430 PE=4 SV=1	53	660	-3.6384	-2.44271	-17.077	2.2e-65	2.02e-62	1.81e-62	TRUE	AC454_contig38069_v3	3843	CCall_contig12011_v2	IPR019636	Cell wall-associated hydrolase	tr|Q877Q8|Q877Q8_CLOTE	Putative uncharacterized protein OS=Clostridium tetani GN=CTC_00065 PE=4 SV=1	67	3153	-5.55642	-3.14028	-38.6939	0	0	0	TRUE
CCall_contig12166_v2	1369	AC454_contig10535_v3	IPR000425	Major intrinsic protein	tr|B9RZ04|B9RZ04_RICCO	Nodulin-26, putative OS=Ricinus communis GN=RCOM_1315270 PE=3 SV=1	1	20	-4.32193	-3.12623	-3.37852	0.000728763	0.0162239	0.0144504	TRUE	AC454_contig10535_v3	1868	CCall_contig12166_v2	IPR000425	Major intrinsic protein	tr|B9RZ04|B9RZ04_RICCO	Nodulin-26, putative OS=Ricinus communis GN=RCOM_1315270 PE=3 SV=1	0	72	-7.16993	-4.75379	-6.68407	2.32e-11	8.8e-10	2.08e-10	TRUE
CCall_contig3902_v2	886	AC454_contig4254_v3	IPR000916	Bet v I allergen	tr|A7Q8I5|A7Q8I5_VITVI	Chromosome chr5 scaffold_64, whole genome shotgun sequence OS=Vitis vinifera GN=GSVIVT00033065001 PE=3 SV=1	13	147	-3.49923	-2.30354	-7.78373	7.04e-15	1.06e-12	9.46e-13	TRUE	AC454_contig4254_v3	996	CCall_contig3902_v2	IPR000916	Bet v I allergen	tr|A7Q8I5|A7Q8I5_VITVI	Chromosome chr5 scaffold_64, whole genome shotgun sequence OS=Vitis vinifera GN=GSVIVT00033065001 PE=3 SV=1	1	67	-6.06609	-3.64995	-5.99424	2.04e-09	6.05e-08	1.43e-08	TRUE
CCall_contig1166_v2	1052	AC454_contig2877_v3	IPR006936	Protein of unknown function DUF640	tr|B9T6B5|B9T6B5_RICCO	Putative uncharacterized protein OS=Ricinus communis GN=RCOM_0237740 PE=4 SV=1	1	24	-4.58496	-3.38927	-3.8336	0.00012628	0.00389017	0.00347082	TRUE	AC454_contig2877_v3	1167	CCall_contig1166_v2	IPR006936	Protein of unknown function DUF640	tr|B9T6B5|B9T6B5_RICCO	Putative uncharacterized protein OS=Ricinus communis GN=RCOM_0237740 PE=4 SV=1	0	28	-5.80735	-3.39122	-3.7654	0.000166285	0.0018466	0.000434085	TRUE
CCall_contig40973_v2	1869	AC454_contig25033_v3	IPR006553|IPR001810	Leucine-rich repeat, cysteine-containing subtype|Cyclin-like F-box	tr|B9R772|B9R772_RICCO	Skip-2, putative OS=Ricinus communis GN=RCOM_1589320 PE=4 SV=1	4	39	-3.2854	-2.08971	-3.77416	0.000160546	0.00478755	0.00428385	TRUE	AC454_contig25033_v3	1984	CCall_contig40973_v2	IPR001810|IPR006553	Cyclin-like F-box|Leucine-rich repeat, cysteine-containing subtype	tr|B9R772|B9R772_RICCO	Skip-2, putative OS=Ricinus communis GN=RCOM_1589320 PE=4 SV=1	2	43	-4.42626	-2.01013	-3.51381	0.000441735	0.00428581	0.00101204	TRUE
CCall_contig528_v2	912	AC454_contig34838_v3	IPR006461	Protein of unknown function Cys-rich	tr|B9ST22|B9ST22_RICCO	Putative uncharacterized protein OS=Ricinus communis GN=RCOM_0353580 PE=4 SV=1	15	248	-4.04731	-2.85161	-11.3819	5.14e-30	1.54e-27	1.37e-27	TRUE	AC454_contig34838_v3	830	CCall_contig528_v2	IPR017907|IPR006461	Zinc finger, RING-type, conserved site|Protein of unknown function Cys-rich	tr|B9ST22|B9ST22_RICCO	Putative uncharacterized protein OS=Ricinus communis GN=RCOM_0353580 PE=4 SV=1	0	50	-6.64386	-4.22772	-5.42645	5.75e-08	1.39e-06	3.28e-07	TRUE
CCall_contig14408_v2	1786	AC454_contig5267_v3	IPR001623|IPR001305|IPR002939	Heat shock protein DnaJ, N-terminal|Heat shock protein DnaJ, cysteine-rich region|Chaperone DnaJ, C-terminal	tr|A7QNR8|A7QNR8_VITVI	Chromosome undetermined scaffold_134, whole genome shotgun sequence OS=Vitis vinifera GN=GSVIVT00002640001 PE=4 SV=1	404	1699	-2.07226	-0.876563	-12.912	3.85e-38	1.6e-35	1.43e-35	TRUE	AC454_contig5267_v3	1718	CCall_contig14408_v2	IPR018253|IPR001623|IPR001305|IPR002939|IPR008971|IPR015609	Heat shock protein DnaJ, conserved site|Heat shock protein DnaJ, N-terminal|Heat shock protein DnaJ, cysteine-rich region|Chaperone DnaJ, C-terminal|HSP40/DnaJ peptide-binding|Molecular chaperone, heat shock protein, Hsp40, DnaJ	tr|A5ALT5|A5ALT5_VITVI	Chromosome undetermined scaffold_87, whole genome shotgun sequence OS=Vitis vinifera GN=GSVIVT00037272001 PE=4 SV=1	55	453	-3.04201	-0.625869	-4.51552	6.32e-06	0.000102561	2.42e-05	TRUE
CCall_contig209_v2	1269	AC454_contig38465_v3	IPR002628	Photosystem II manganese-stabilising protein PsbO	sp|Q40459|PSBO_TOBAC	Oxygen-evolving enhancer protein 1, chloroplastic OS=Nicotiana tabacum GN=PSBO PE=2 SV=1	3	99	-5.04439	-3.8487	-8.16509	3.21e-16	5.2e-14	4.66e-14	TRUE	AC454_contig38465_v3	1358	CCall_contig209_v2	IPR002628	Photosystem II manganese-stabilising protein PsbO	sp|Q40459|PSBO_TOBAC	Oxygen-evolving enhancer protein 1, chloroplastic OS=Nicotiana tabacum GN=PSBO PE=2 SV=1	1	54	-5.75489	-3.33875	-5.19529	2.04e-07	4.4e-06	1.04e-06	TRUE
CCall_contig1893_v2	2474	AC454_contig2647_v3	-	-	tr|A7PLY2|A7PLY2_VITVI	Chromosome chr14 scaffold_21, whole genome shotgun sequence OS=Vitis vinifera GN=GSVIVT00020609001 PE=4 SV=1	6	288	-5.58496	-4.38927	-14.4628	2.08e-47	1.2e-44	1.08e-44	TRUE	AC454_contig2647_v3	2325	CCall_contig1893_v2	-	-	tr|A7PLY2|A7PLY2_VITVI	Chromosome chr14 scaffold_21, whole genome shotgun sequence OS=Vitis vinifera GN=GSVIVT00020609001 PE=4 SV=1	14	693	-5.62936	-3.21322	-18.3102	6.86e-75	4.62e-72	1.09e-72	TRUE
CCall_contig6308_v2	1678	AC454_contig7024_v3	IPR018316|IPR003008|IPR017975|IPR019746|IPR008280|IPR002452|IPR000217	Tubulin/FtsZ, 2-layer sandwich domain|Tubulin/FtsZ, GTPase domain|Tubulin, conserved site|Tubulin/FtsZ, N-terminal|Tubulin/FtsZ, C-terminal|Alpha tubulin|Tubulin	sp|P33629|TBA_PRUDU	Tubulin alpha chain OS=Prunus dulcis GN=TUBA PE=2 SV=1	28	166	-2.56768	-1.37199	-5.78979	7.05e-09	5.67e-07	5.08e-07	TRUE	AC454_contig7024_v3	1700	CCall_contig6308_v2	IPR018316|IPR002452|IPR000217|IPR003008|IPR019746|IPR008280|IPR017975	Tubulin/FtsZ, 2-layer sandwich domain|Alpha tubulin|Tubulin|Tubulin/FtsZ, GTPase domain|Tubulin/FtsZ, N-terminal|Tubulin/FtsZ, C-terminal|Tubulin, conserved site	sp|P33629|TBA_PRUDU	Tubulin alpha chain OS=Prunus dulcis GN=TUBA PE=2 SV=1	11	166	-3.91561	-1.49947	-5.62708	1.83e-08	4.76e-07	1.12e-07	TRUE
CCall_contig39638_v2	1035	AC454_contig15418_v3	-	-	-	-	0	42	-6.39232	-5.19662	-5.68492	1.31e-08	1.01e-06	8.99e-07	TRUE	AC454_contig15418_v3	1020	CCall_contig39638_v2	-	-	-	-	0	49	-6.61471	-4.19857	-5.36189	8.24e-08	1.91e-06	4.51e-07	TRUE
CCall_contig44293_v2	2562	AC454_contig20861_v3	-	-	tr|A7P2T6|A7P2T6_VITVI	Chromosome chr1 scaffold_5, whole genome shotgun sequence OS=Vitis vinifera GN=GSVIVT00030177001 PE=4 SV=1	26	163	-2.64829	-1.45259	-5.99001	2.1e-09	1.85e-07	1.66e-07	TRUE	AC454_contig20861_v3	2464	CCall_contig44293_v2	IPR009003	Serine/cysteine peptidase, trypsin-like	tr|A7P2T6|A7P2T6_VITVI	Chromosome chr1 scaffold_5, whole genome shotgun sequence OS=Vitis vinifera GN=GSVIVT00030177001 PE=4 SV=1	4	179	-5.48382	-3.06768	-9.10938	8.29e-20	6.13e-18	1.45e-18	TRUE
CCall_contig6900_v2	1592	AC454_contig6241_v3	IPR002198|IPR005979|IPR016040	Short-chain dehydrogenase/reductase SDR|Light-dependent protochlorophyllide reductase|NAD(P)-binding domain	tr|B9T7M6|B9T7M6_RICCO	Short-chain dehydrogenase, putative OS=Ricinus communis GN=RCOM_0252880 PE=4 SV=1	2	74	-5.20945	-4.01376	-7.15436	8.41e-13	1.08e-10	9.7e-11	TRUE	AC454_contig6241_v3	1537	CCall_contig6900_v2	IPR002198|IPR016040|IPR005979	Short-chain dehydrogenase/reductase SDR|NAD(P)-binding domain|Light-dependent protochlorophyllide reductase	tr|B9T7M6|B9T7M6_RICCO	Short-chain dehydrogenase, putative OS=Ricinus communis GN=RCOM_0252880 PE=4 SV=1	1	41	-5.35755	-2.94141	-4.27246	1.93e-05	0.000278046	6.56e-05	TRUE
CCall_contig10654_v2	4174	AC454_contig12002_v3	-	-	tr|Q0JQ44|Q0JQ44_ORYSJ	Os01g0182600 protein OS=Oryza sativa subsp. japonica GN=Os01g0182600 PE=4 SV=1	65	271	-2.05978	-0.864085	-5.08829	3.61e-07	2.13e-05	1.9e-05	TRUE	AC454_contig12002_v3	3426	CCall_contig10654_v2	-	-	tr|B9H7W3|B9H7W3_POPTR	Predicted protein OS=Populus trichocarpa GN=POPTRDRAFT_818606 PE=4 SV=1	5	166	-5.05311	-2.63697	-8.1251	4.47e-16	2.52e-14	5.96e-15	TRUE
CCall_contig9835_v2	1024	AC454_contig28702_v3	-	-	tr|B9S5T6|B9S5T6_RICCO	Protein binding protein, putative OS=Ricinus communis GN=RCOM_0654340 PE=4 SV=1	0	38	-6.24793	-5.05223	-5.39038	7.03e-08	4.83e-06	4.32e-06	TRUE	AC454_contig28702_v3	828	CCall_contig9835_v2	-	-	tr|B9S5T6|B9S5T6_RICCO	Protein binding protein, putative OS=Ricinus communis GN=RCOM_0654340 PE=4 SV=1	0	32	-6	-3.58386	-4.11438	3.88e-05	0.000518993	0.000122429	TRUE
CCall_contig30543_v2	4274	AC454_contig16287_v3	IPR008480	Protein of unknown function DUF761, plant	tr|B9T561|B9T561_RICCO	Putative uncharacterized protein OS=Ricinus communis GN=RCOM_0178710 PE=4 SV=1	5	84	-4.07039	-2.87469	-6.65065	2.92e-11	3.15e-09	2.82e-09	TRUE	AC454_contig16287_v3	1686	CCall_contig30543_v2	-	-	tr|B9HSN2|B9HSN2_POPTR	Predicted protein OS=Populus trichocarpa GN=POPTRDRAFT_659508 PE=4 SV=1	0	42	-6.39232	-3.97618	-4.8859	1.03e-06	1.98e-05	4.67e-06	TRUE
CCall_contig40794_v2	3413	AC454_contig27175_v3	IPR005150	Cellulose synthase	tr|B8XPP5|B8XPP5_9ROSI	Cellulose synthase OS=Betula luminifera GN=CesA3 PE=2 SV=1	8	120	-3.90689	-2.71119	-7.71252	1.23e-14	1.8e-12	1.61e-12	TRUE	AC454_contig27175_v3	2075	CCall_contig40794_v2	IPR002052	DNA methylase, N-6 adenine-specific, conserved site	tr|B8XPP5|B8XPP5_9ROSI	Cellulose synthase OS=Betula luminifera GN=CesA3 PE=2 SV=1	1	46	-5.52356	-3.10742	-4.64533	3.4e-06	5.86e-05	1.38e-05	TRUE
CCall_contig89_v2	1115	AC454_contig18531_v3	IPR001344	Chlorophyll A-B binding protein	tr|Q43437|Q43437_SOYBN	Photosystem II type I chlorophyll a/b-binding protein OS=Glycine max GN=lhcb1*7 PE=4 SV=1	5	108	-4.43296	-3.23726	-7.97515	1.52e-15	2.38e-13	2.13e-13	TRUE	AC454_contig18531_v3	945	CCall_contig89_v2	IPR001344	Chlorophyll A-B binding protein	tr|Q43437|Q43437_SOYBN	Photosystem II type I chlorophyll a/b-binding protein OS=Glycine max GN=lhcb1*7 PE=4 SV=1	4	131	-5.03342	-2.61728	-7.18836	6.56e-13	2.98e-11	7.04e-12	TRUE
CCall_contig10575_v2	2922	AC454_contig25836_v3	IPR014811|IPR003100|IPR003165	Domain of unknown function DUF1785|Argonaute/Dicer protein, PAZ|Stem cell self-renewal protein Piwi	tr|B9SJV6|B9SJV6_RICCO	Eukaryotic translation initiation factor 2c, putative OS=Ricinus communis GN=RCOM_0605410 PE=4 SV=1	21	100	-2.25154	-1.05584	-3.65286	0.000259333	0.00714781	0.00639579	TRUE	AC454_contig25836_v3	2243	CCall_contig10575_v2	IPR003100|IPR014811	Argonaute/Dicer protein, PAZ|Domain of unknown function DUF1785	tr|B9SJV6|B9SJV6_RICCO	Eukaryotic translation initiation factor 2c, putative OS=Ricinus communis GN=RCOM_0605410 PE=4 SV=1	1	59	-5.88264	-3.4665	-5.51484	3.49e-08	8.62e-07	2.04e-07	TRUE
CCall_contig13546_v2	3081	AC454_contig2380_v3	IPR000008	C2 calcium-dependent membrane targeting	tr|A5BAG8|A5BAG8_VITVI	Putative uncharacterized protein OS=Vitis vinifera GN=VITISV_013781 PE=4 SV=1	9	59	-2.71272	-1.51702	-3.72158	0.000197978	0.00556643	0.00498079	TRUE	AC454_contig2380_v3	2524	CCall_contig13546_v2	IPR008973|IPR000008|IPR018029|IPR013583|IPR018486	C2 calcium/lipid-binding region, CaLB|C2 calcium-dependent membrane targeting|C2 membrane targeting protein|Phosphoribosyltransferase C-terminal, plant|Hemopexin/matrixin, conserved site	tr|B9RDP9|B9RDP9_RICCO	Synaptotagmin, putative OS=Ricinus communis GN=RCOM_1615010 PE=4 SV=1	5	98	-4.29278	-1.87664	-5.06846	4.01e-07	8.29e-06	1.96e-06	TRUE
CCall_contig21486_v2	536	AC454_contig23189_v3	IPR000167	Dehydrin	tr|Q8RW12|Q8RW12_RICCO	Putative uncharacterized protein OS=Ricinus communis GN=ipt2 PE=4 SV=1	0	99	-7.62936	-6.43366	-8.72086	2.76e-18	5.2e-16	4.66e-16	TRUE	AC454_contig23189_v3	580	CCall_contig21486_v2	IPR000167	Dehydrin	tr|Q8RW12|Q8RW12_RICCO	Putative uncharacterized protein OS=Ricinus communis GN=ipt2 PE=4 SV=1	0	25	-5.64386	-3.22772	-3.48374	0.000494456	0.00473141	0.00111254	TRUE
CCall_contig11126_v2	661	AC454_contig25722_v3	IPR009806	Photosystem II protein PsbW, class 2	tr|B9GS65|B9GS65_POPTR	Putative uncharacterized protein OS=Populus trichocarpa GN=POPTRDRAFT_830089 PE=4 SV=1	0	30	-5.90689	-4.71119	-4.73807	2.16e-06	0.000109509	9.79e-05	TRUE	AC454_contig25722_v3	651	CCall_contig11126_v2	IPR009806	Photosystem II protein PsbW, class 2	tr|B9GS65|B9GS65_POPTR	Putative uncharacterized protein OS=Populus trichocarpa GN=POPTRDRAFT_830089 PE=4 SV=1	0	25	-5.64386	-3.22772	-3.48374	0.000494456	0.00473141	0.00111254	TRUE
CCall_contig7906_v2	863	AC454_contig17946_v3	IPR016455|IPR013320|IPR000757|IPR010713	Xyloglucan endotransglucosylase/hydrolase|Concanavalin A-like lectin/glucanase, subgroup|Glycoside hydrolase, family 16|Xyloglucan endo-transglycosylase, C-terminal	tr|B9HAM2|B9HAM2_POPTR	Predicted protein OS=Populus trichocarpa GN=POPTRDRAFT_762218 PE=4 SV=1	0	20	-5.32193	-4.12623	-3.74974	0.00017702	0.00509303	0.00453999	TRUE	AC454_contig17946_v3	1028	CCall_contig7906_v2	IPR013320|IPR016455|IPR000757|IPR010713|IPR008985|IPR008263	Concanavalin A-like lectin/glucanase, subgroup|Xyloglucan endotransglucosylase/hydrolase|Glycoside hydrolase, family 16|Xyloglucan endo-transglycosylase, C-terminal|Concanavalin A-like lectin/glucanase|Glycoside hydrolase, family 16, active site	tr|B9HAM2|B9HAM2_POPTR	Predicted protein OS=Populus trichocarpa GN=POPTRDRAFT_762218 PE=4 SV=1	0	34	-6.08746	-3.67132	-4.27916	1.88e-05	0.000276304	6.5e-05	TRUE
CCall_contig4136_v2	1189	AC454_contig1118_v3	IPR001344	Chlorophyll A-B binding protein	tr|A5AEI0|A5AEI0_VITVI	Chromosome chr17 scaffold_12, whole genome shotgun sequence OS=Vitis vinifera GN=GSVIVT00016319001 PE=4 SV=1	3	46	-3.9386	-2.7429	-4.80434	1.55e-06	8.09e-05	7.24e-05	TRUE	AC454_contig1118_v3	1087	CCall_contig4136_v2	IPR001344	Chlorophyll A-B binding protein	tr|A5AEI0|A5AEI0_VITVI	Chromosome chr17 scaffold_12, whole genome shotgun sequence OS=Vitis vinifera GN=GSVIVT00016319001 PE=4 SV=1	6	87	-3.85798	-1.44184	-3.95623	7.61e-05	0.000937841	0.000221673	TRUE
CCall_contig403_v2	1428	AC454_contig11129_v3	IPR003657	DNA-binding WRKY	tr|B9SRT4|B9SRT4_RICCO	WRKY transcription factor, putative OS=Ricinus communis GN=RCOM_1058010 PE=4 SV=1	0	29	-5.85798	-4.66229	-4.64931	3.33e-06	0.000163267	0.000145552	TRUE	AC454_contig11129_v3	1368	CCall_contig403_v2	IPR003657	DNA-binding WRKY	tr|B9SRT4|B9SRT4_RICCO	WRKY transcription factor, putative OS=Ricinus communis GN=RCOM_1058010 PE=4 SV=1	3	100	-5.05889	-2.64276	-6.3136	2.73e-10	9.16e-09	2.16e-09	TRUE
CCall_contig26246_v2	1782	AC454_contig42092_v3	-	-	tr|A7PMZ8|A7PMZ8_VITVI	Chromosome chr14 scaffold_21, whole genome shotgun sequence OS=Vitis vinifera GN=GSVIVT00021008001 PE=4 SV=1	83	296	-1.83441	-0.638718	-4.08756	4.36e-05	0.00157804	0.00141202	TRUE	AC454_contig42092_v3	1708	CCall_contig26246_v2	-	-	tr|A7PMZ8|A7PMZ8_VITVI	Chromosome chr14 scaffold_21, whole genome shotgun sequence OS=Vitis vinifera GN=GSVIVT00021008001 PE=4 SV=1	10	228	-4.51096	-2.09482	-8.31012	9.56e-17	5.65e-15	1.33e-15	TRUE

## Sheet: CCup_ACup
Additional Table 3. List of GDTA in canker versus healthy stem both in American and Chinese chestnut
Sequence	Length	AC454v3 Best Hit	Interpro ID	Interpro Hit	Uniprot ID	Uniprot Best Hit	# Canker Reads	# Healthy Stem Reads	log2(Fold_change)	log2(Fold_change) normalized	z-score	p-value	q-value(Benjamini et al. 1995)	q-value(Storey et al. 2003)	Signature(p-value < 0.001)	Sequence	Length	CCallv2 Best Hit	Interpro ID	Interpro Hit	Uniprot ID	Uniprot Best Hit	# Canker Reads	# Healthy Stem Reads	log2(Fold_change)	log2(Fold_change) normalized	z-score	p-value	q-value(Benjamini et al. 1995)	q-value(Storey et al. 2003)	Signature(p-value < 0.001)
CCall_contig10455_v2	675	AC454_contig1648_v3	-	-	-	-	166	0	8.37504	9.57074	14.7627	2.55e-49	1.54e-46	1.38e-46	TRUE	AC454_contig17591_v3	441	CCall_contig38769_v2	-	-	tr|Q7M1W1|Q7M1W1_SOYBN	Putative uncharacterized protein 2 (Fragment) OS=Glycine max PE=4 SV=1	117	4	4.87036	7.2865	19.4547	2.66e-84	2.15e-81	5.07e-82	TRUE
CCall_contig18552_v2	2382	AC454_contig22749_v3	IPR013819|IPR001024	Lipoxygenase, C-terminal|Lipoxygenase, LH2	tr|Q93YI8|Q93YI8_CORAV	Lipoxygenase OS=Corylus avellana GN=lox PE=3 SV=1	239	1	7.90087	9.09656	18.2782	1.23e-74	1.43e-71	1.28e-71	TRUE	AC454_contig1071_v3	807	CCall_contig18552_v2	IPR000907|IPR013819	Lipoxygenase|Lipoxygenase, C-terminal	tr|Q93YI8|Q93YI8_CORAV	Lipoxygenase OS=Corylus avellana GN=lox PE=3 SV=1	26	4	2.70044	5.11658	9.37927	6.64e-21	5.34e-19	1.26e-19	TRUE
CCall_contig18406_v2	792	AC454_contig42904_v3	-	-	tr|Q9ATF9|Q9ATF9_CASSA	Proline-rich protein PRP1 OS=Castanea sativa PE=4 SV=1	6388	29	7.78317	8.97886	95.2642	0	0	0	TRUE	AC454_contig42904_v3	682	CCall_contig18406_v2	IPR007087	Zinc finger, C2H2-type	tr|Q9ATF9|Q9ATF9_CASSA	Proline-rich protein PRP1 OS=Castanea sativa PE=4 SV=1	2472	270	3.19465	5.61079	92.2641	0	0	0	TRUE
CCall_contig35019_v2	738	AC454_contig1648_v3	-	-	tr|B3L500|B3L500_PLAKH	Putative uncharacterized protein OS=Plasmodium knowlesi (strain H) GN=PKH_091710 PE=4 SV=1	535	4	7.0634	8.25909	28.7088	2.96e-181	8.74e-178	7.82e-178	TRUE	AC454_contig1648_v3	689	CCall_contig35019_v2	-	-	tr|B3L500|B3L500_PLAKH	Putative uncharacterized protein OS=Plasmodium knowlesi (strain H) GN=PKH_091710 PE=4 SV=1	179	23	2.96025	5.37639	24.7248	5.79e-135	8.36e-132	1.98e-132	TRUE
CCall_contig17222_v2	1012	AC454_contig1627_v3	IPR011583|IPR013781|IPR001223	Chitinase II|Glycoside hydrolase, subgroup, catalytic core|Glycoside hydrolase, family 18, catalytic domain	tr|B9SBZ8|B9SBZ8_RICCO	Chitinase, putative OS=Ricinus communis GN=RCOM_0701150 PE=3 SV=1	62	0	6.9542	8.14989	9.82746	8.58e-23	2.02e-20	1.8e-20	TRUE	AC454_contig1627_v3	370	CCall_contig17222_v2	IPR013781|IPR017853|IPR001223	Glycoside hydrolase, subgroup, catalytic core|Glycoside hydrolase, catalytic core|Glycoside hydrolase, family 18, catalytic domain	tr|B9HAQ3|B9HAQ3_POPTR	Predicted protein (Fragment) OS=Populus trichocarpa GN=POPTRDRAFT_416312 PE=3 SV=1	18	2	3.16993	5.58606	7.8543	4.02e-15	2.11e-13	5e-14	TRUE
CCall_contig39331_v2	491	AC454_contig2151_v3	-	-	tr|B9S759|B9S759_RICCO	Serine-type endopeptidase inhibitor, putative OS=Ricinus communis GN=RCOM_1334010 PE=4 SV=1	57	0	6.83289	8.02859	9.4798	2.55e-21	5.74e-19	5.13e-19	TRUE	AC454_contig2151_v3	370	CCall_contig39331_v2	-	-	tr|B9S759|B9S759_RICCO	Serine-type endopeptidase inhibitor, putative OS=Ricinus communis GN=RCOM_1334010 PE=4 SV=1	82	3	4.77259	7.18873	16.3427	4.9e-60	2.2e-57	5.2e-58	TRUE
CCall_contig9323_v2	718	AC454_contig495_v3	IPR006706	Extensin-like repeat	-	-	113	1	6.82018	8.01587	13.3559	1.09e-40	5.38e-38	4.82e-38	TRUE	AC454_contig495_v3	507	CCall_contig9323_v2	IPR006706	Extensin-like repeat	-	-	174	0	8.44294	10.8591	19.0372	8.39e-81	6.52e-78	1.54e-78	TRUE
CCall_contig13700_v2	837	AC454_contig43445_v3	IPR016040|IPR002198	NAD(P)-binding domain|Short-chain dehydrogenase/reductase SDR	tr|B9S3D8|B9S3D8_RICCO	Tropinone reductase, putative OS=Ricinus communis GN=RCOM_0732750 PE=3 SV=1	51	0	6.67243	7.86812	9.03555	1.63e-19	3.39e-17	3.03e-17	TRUE	AC454_contig2217_v3	570	CCall_contig42764_v2	IPR002198|IPR016040	Short-chain dehydrogenase/reductase SDR|NAD(P)-binding domain	tr|B2BXQ1|B2BXQ1_9ROSI	TRL10 OS=Cleome spinosa GN=TRL10 PE=4 SV=1	14	2	2.80735	5.22349	6.89724	5.3e-12	2.14e-10	5.05e-11	TRUE
CCall_contig17056_v2	438	AC454_contig616_v3	IPR006706	Extensin-like repeat	-	-	98	1	6.61471	7.81041	12.5583	3.58e-36	1.37e-33	1.22e-33	TRUE	AC454_contig40347_v3	496	CCall_contig17056_v2	IPR006706	Extensin-like repeat	-	-	34	12	1.5025	3.91864	10.1098	5e-24	4.88e-22	1.15e-22	TRUE
CCall_contig26347_v2	543	AC454_contig630_v3	-	-	-	-	83	1	6.37504	7.57074	11.6778	1.66e-31	5.12e-29	4.58e-29	TRUE	AC454_contig630_v3	506	CCall_contig26347_v2	-	-	-	-	99	4	4.62936	7.0455	18.0417	9.16e-73	5.97e-70	1.41e-70	TRUE
CCall_contig35047_v2	951	AC454_contig39349_v3	IPR002016	Haem peroxidase, plant/fungal/bacterial	tr|A7QFK6|A7QFK6_VITVI	Chromosome chr8 scaffold_88, whole genome shotgun sequence OS=Vitis vinifera GN=GSVIVT00037460001 PE=4 SV=1	61	1	5.93074	7.12643	10.1778	2.49e-24	6.18e-22	5.53e-22	TRUE	AC454_contig44929_v3	254	CCall_contig35047_v2	IPR002016|IPR010255|IPR019794	Haem peroxidase, plant/fungal/bacterial|Haem peroxidase|Peroxidase, active site	sp|P22195|PER1_ARAHY	Cationic peroxidase 1 OS=Arachis hypogaea GN=PNC1 PE=1 SV=2	15	0	4.90689	7.32303	6.9563	3.49e-12	1.44e-10	3.4e-11	TRUE
CCall_contig36295_v2	531	AC454_contig8675_v3	IPR012334|IPR000070	Pectin lyase fold|Pectinesterase, catalytic	tr|A7PYC6|A7PYC6_VITVI	Pectinesterase OS=Vitis vinifera GN=GSVIVT00026388001 PE=3 SV=1	29	0	5.85798	7.05368	7.03405	2.01e-12	2.51e-10	2.24e-10	TRUE	AC454_contig1040_v3	140	CCall_contig36295_v2	-	-	tr|A7PYC6|A7PYC6_VITVI	Pectinesterase OS=Vitis vinifera GN=GSVIVT00026388001 PE=3 SV=1	5	0	3.32193	5.73807	4.14163	3.45e-05	0.000472267	0.00011006	TRUE
CCall_contig9010_v2	702	AC454_contig3431_v3	IPR005123	Oxoglutarate/iron-dependent oxygenase	tr|B9SWH0|B9SWH0_RICCO	Desacetoxyvindoline 4-hydroxylase, putative OS=Ricinus communis GN=RCOM_0293390 PE=3 SV=1	55	1	5.78136	6.97706	9.70987	2.74e-22	6.32e-20	5.66e-20	TRUE	AC454_contig3431_v3	589	CCall_contig9010_v2	IPR005123	Oxoglutarate/iron-dependent oxygenase	tr|B9SWH0|B9SWH0_RICCO	Desacetoxyvindoline 4-hydroxylase, putative OS=Ricinus communis GN=RCOM_0293390 PE=3 SV=1	34	2	4.08746	6.5036	10.7204	8.17e-27	9.76e-25	2.31e-25	TRUE
CCall_contig14121_v2	545	AC454_contig23038_v3	IPR016040	NAD(P)-binding domain	tr|A7QAY4|A7QAY4_VITVI	Chromosome chr5 scaffold_72, whole genome shotgun sequence OS=Vitis vinifera GN=GSVIVT00034732001 PE=4 SV=1	26	0	5.70044	6.89614	6.69174	2.21e-11	2.4e-09	2.14e-09	TRUE	AC454_contig116_v3	327	CCall_contig14121_v2	IPR002085|IPR011032	Alcohol dehydrogenase superfamily, zinc-containing|GroES-like	tr|A7QAY4|A7QAY4_VITVI	Chromosome chr5 scaffold_72, whole genome shotgun sequence OS=Vitis vinifera GN=GSVIVT00034732001 PE=4 SV=1	17	0	5.08746	7.5036	7.35439	1.92e-13	9.17e-12	2.16e-12	TRUE
CCall_contig11477_v2	981	AC454_contig1032_v3	IPR004045|IPR012335	Glutathione S-transferase, N-terminal|Thioredoxin fold	tr|B9T3K4|B9T3K4_RICCO	Glutathione s-transferase, putative OS=Ricinus communis GN=RCOM_0477560 PE=4 SV=1	19	0	5.24793	6.44362	5.78107	7.42e-09	5.94e-07	5.3e-07	TRUE	AC454_contig1032_v3	697	CCall_contig11477_v2	IPR010987|IPR017933|IPR004046	Glutathione S-transferase, C-terminal-like|Glutathione S-transferase/chloride channel, C-terminal|Glutathione S-transferase, C-terminal	tr|B9T3K4|B9T3K4_RICCO	Glutathione s-transferase, putative OS=Ricinus communis GN=RCOM_0477560 PE=4 SV=1	50	10	2.32193	4.73807	12.8614	7.42e-38	1.67e-35	3.94e-36	TRUE
CCall_contig8996_v2	1166	AC454_contig15637_v3	IPR014403|IPR005519	Vegetative storage protein/acid phosphatase|Acid phosphatase (Class B)	tr|B9RQD0|B9RQD0_RICCO	Stem 28 kDa glycoprotein, putative OS=Ricinus communis GN=RCOM_1487980 PE=4 SV=1	1248	34	5.19794	6.39364	46.9105	0	0	0	TRUE	AC454_contig15637_v3	1195	CCall_contig8996_v2	IPR014403|IPR005519	Vegetative storage protein/acid phosphatase|Acid phosphatase (Class B)	tr|B9RQD0|B9RQD0_RICCO	Stem 28 kDa glycoprotein, putative OS=Ricinus communis GN=RCOM_1487980 PE=4 SV=1	331	296	0.161234	2.57737	26.1971	2.87e-151	5.26e-148	1.24e-148	TRUE
CCall_contig42001_v2	132	AC454_contig2044_v3	-	-	-	-	18	0	5.16993	6.36562	5.63441	1.76e-08	1.31e-06	1.17e-06	TRUE	AC454_contig2044_v3	138	CCall_contig42001_v2	-	-	-	-	6	0	3.58496	6.0011	4.53348	5.8e-06	9.57e-05	2.24e-05	TRUE
CCall_contig9746_v2	779	AC454_contig1648_v3	-	-	-	-	103	3	5.10154	6.29723	13.4927	1.73e-41	8.66e-39	7.75e-39	TRUE	AC454_contig39971_v3	243	CCall_contig9746_v2	-	-	-	-	21	0	5.39232	7.80846	8.06836	7.13e-16	3.94e-14	9.32e-15	TRUE
CCall_contig38547_v2	791	AC454_contig39275_v3	IPR000726	Glycoside hydrolase, family 19, catalytic	tr|B9IQS8|B9IQS8_POPTR	Predicted protein OS=Populus trichocarpa GN=POPTRDRAFT_574380 PE=4 SV=1	14	0	4.80735	6.00305	4.98992	6.04e-07	3.44e-05	3.08e-05	TRUE	AC454_contig39275_v3	885	CCall_contig38547_v2	IPR016283|IPR000726	Glycoside hydrolase, family 19|Glycoside hydrolase, family 19, catalytic	tr|B9IQS8|B9IQS8_POPTR	Predicted protein OS=Populus trichocarpa GN=POPTRDRAFT_574380 PE=4 SV=1	27	6	2.16993	4.58606	9.39189	5.89e-21	4.78e-19	1.13e-19	TRUE
CCall_contig11822_v2	802	AC454_contig23745_v3	-	-	tr|C3YN54|C3YN54_BRAFL	Putative uncharacterized protein (Fragment) OS=Branchiostoma floridae GN=BRAFLDRAFT_234265 PE=4 SV=1	409	15	4.76907	5.96476	26.9805	2.5e-160	5.54e-157	4.96e-157	TRUE	AC454_contig23745_v3	799	CCall_contig11822_v2	-	-	tr|A7NX99|A7NX99_VITVI	Chromosome chr5 scaffold_2, whole genome shotgun sequence OS=Vitis vinifera GN=GSVIVT00020242001 PE=4 SV=1	120	44	1.44746	3.8636	18.9085	9.71e-80	7.27e-77	1.72e-77	TRUE
CCall_contig13906_v2	218	AC454_contig18085_v3	-	-	-	-	12	0	4.58496	5.78066	4.6234	3.77e-06	0.00018303	0.000163475	TRUE	AC454_contig18085_v3	409	CCall_contig26701_v2	-	-	tr|A5I8L6|A5I8L6_HEVBR	ACC oxidase 3 OS=Hevea brasiliensis GN=aco3 PE=2 SV=1	81	10	3.01792	5.43406	16.6417	3.47e-62	1.67e-59	3.95e-60	TRUE
CCall_contig46706_v2	706	AC454_contig2331_v3	IPR004046|IPR010987	Glutathione S-transferase, C-terminal|Glutathione S-transferase, C-terminal-like	tr|A7PNW5|A7PNW5_VITVI	Chromosome chr8 scaffold_23, whole genome shotgun sequence OS=Vitis vinifera GN=GSVIVT00021418001 PE=4 SV=1	44	2	4.45943	5.65513	8.85146	8.64e-19	1.68e-16	1.5e-16	TRUE	AC454_contig2331_v3	445	CCall_contig46706_v2	IPR010987	Glutathione S-transferase, C-terminal-like	tr|Q9SR36|Q9SR36_ARATH	At3g09270 OS=Arabidopsis thaliana GN=At3g09270 PE=2 SV=1	69	1	6.10852	8.52466	14.1032	3.63e-45	1.06e-42	2.51e-43	TRUE
CCall_contig26701_v2	1322	AC454_contig10211_v3	IPR005123	Oxoglutarate/iron-dependent oxygenase	tr|Q8VXL4|Q8VXL4_FAGSY	ACC oxidase 1 OS=Fagus sylvatica GN=aco1 PE=2 SV=1	260	12	4.43741	5.6331	21.5166	1.09e-102	1.7e-99	1.52e-99	TRUE	AC454_contig10211_v3	1098	CCall_contig26701_v2	IPR005123	Oxoglutarate/iron-dependent oxygenase	tr|Q8VXL4|Q8VXL4_FAGSY	ACC oxidase 1 OS=Fagus sylvatica GN=aco1 PE=2 SV=1	214	54	1.98658	4.40272	26.2102	2.03e-151	4.1e-148	9.7e-149	TRUE
CCall_contig14565_v2	414	AC454_contig1831_v3	-	-	tr|B8MI73|B8MI73_TALSN	Putative uncharacterized protein OS=Talaromyces stipitatus (strain ATCC 10500 / CBS 375.48 / QM 6759 / NRRL 1006) GN=TSTA_040370 PE=4 SV=1	19	1	4.24793	5.44362	5.80797	6.32e-09	5.14e-07	4.6e-07	TRUE	AC454_contig1831_v3	399	CCall_contig14565_v2	-	-	tr|B8MI73|B8MI73_TALSN	Putative uncharacterized protein OS=Talaromyces stipitatus (strain ATCC 10500 / CBS 375.48 / QM 6759 / NRRL 1006) GN=TSTA_040370 PE=4 SV=1	19	1	4.24793	6.66407	7.98641	1.39e-15	7.5e-14	1.77e-14	TRUE
CCall_contig11145_v2	309	AC454_contig23585_v3	-	-	-	-	9	0	4.16993	5.36562	3.99365	6.51e-05	0.00222208	0.00197308	TRUE	AC454_contig23585_v3	528	CCall_contig11145_v2	IPR007667	Hypoxia induced protein, conserved region	tr|A7Q3S7|A7Q3S7_VITVI	Chromosome chr13 scaffold_48, whole genome shotgun sequence OS=Vitis vinifera GN=GSVIVT00029400001 PE=4 SV=1	8	4	1	3.41614	4.66389	3.1e-06	5.4e-05	1.27e-05	TRUE
CCall_contig28940_v2	302	AC454_contig17269_v3	-	-	tr|B9RIQ4|B9RIQ4_RICCO	ATP binding protein, putative OS=Ricinus communis GN=RCOM_1581520 PE=3 SV=1	9	0	4.16993	5.36562	3.99365	6.51e-05	0.00222208	0.00197308	TRUE	AC454_contig17269_v3	398	CCall_contig28940_v2	-	-	tr|B9RCJ8|B9RCJ8_RICCO	ATP binding protein, putative OS=Ricinus communis GN=RCOM_1689410 PE=3 SV=1	6	1	2.58496	5.0011	4.49288	7.03e-06	0.000112247	2.63e-05	TRUE
CCall_contig46512_v2	713	AC454_contig44630_v3	IPR001395	Aldo/keto reductase	tr|C0JRE4|C0JRE4_SOYBN	Putative alto/keto reductase OS=Glycine max PE=2 SV=1	34	2	4.08746	5.28316	7.75304	8.97e-15	1.32e-12	1.19e-12	TRUE	AC454_contig44630_v3	1040	CCall_contig46512_v2	IPR001395	Aldo/keto reductase	tr|C0JRE4|C0JRE4_SOYBN	Putative alto/keto reductase OS=Glycine max PE=2 SV=1	10	16	-0.678072	1.73807	3.54838	0.000387606	0.00378244	0.000894036	TRUE
CCall_contig3495_v2	388	AC454_contig39349_v3	IPR002016|IPR010255	Haem peroxidase, plant/fungal/bacterial|Haem peroxidase	tr|B9N128|B9N128_POPTR	Predicted protein OS=Populus trichocarpa GN=POPTRDRAFT_836853 PE=4 SV=1	8	0	4	5.1957	3.75496	0.000173371	0.00508159	0.00449176	TRUE	AC454_contig1180_v3	497	CCall_contig20490_v2	IPR002016|IPR019793|IPR010255	Haem peroxidase, plant/fungal/bacterial|Peroxidases heam-ligand binding site|Haem peroxidase	tr|A7Q3T0|A7Q3T0_VITVI	Chromosome chr13 scaffold_48, whole genome shotgun sequence OS=Vitis vinifera GN=GSVIVT00029403001 PE=4 SV=1	41	1	5.35755	7.77369	11.2914	1.45e-29	2.12e-27	5e-28	TRUE
CCall_contig35157_v2	475	AC454_contig1596_v3	IPR012287|IPR014778|IPR001005	Homeodomain-related|Myb, DNA-binding|SANT, DNA-binding	tr|B9H8L9|B9H8L9_POPTR	Predicted protein OS=Populus trichocarpa GN=MYB190 PE=4 SV=1	8	0	4	5.1957	3.75496	0.000173371	0.00508159	0.00449176	TRUE	AC454_contig1596_v3	287	CCall_contig35157_v2	IPR015495	Myb transcription factor	tr|B9GS15|B9GS15_POPTR	Predicted protein OS=Populus trichocarpa GN=MYB220 PE=4 SV=1	6	0	3.58496	6.0011	4.53348	5.8e-06	9.57e-05	2.24e-05	TRUE
CCall_contig17983_v2	718	AC454_contig34548_v3	IPR003245|IPR008972	Plastocyanin-like|Cupredoxin	tr|A7PK91|A7PK91_VITVI	Chromosome chr15 scaffold_19, whole genome shotgun sequence OS=Vitis vinifera GN=GSVIVT00019066001 PE=4 SV=1	63	4	3.97728	5.17298	10.5329	6.09e-26	1.59e-23	1.42e-23	TRUE	AC454_contig34548_v3	478	CCall_contig17983_v2	IPR008972|IPR000923|IPR003245	Cupredoxin|Blue (type 1) copper domain|Plastocyanin-like	tr|A7PK91|A7PK91_VITVI	Chromosome chr15 scaffold_19, whole genome shotgun sequence OS=Vitis vinifera GN=GSVIVT00019066001 PE=4 SV=1	10	2	2.32193	4.73807	5.75152	8.84e-09	2.38e-07	5.6e-08	TRUE
CCall_contig21793_v2	264	AC454_contig39217_v3	-	-	tr|B9GUX7|B9GUX7_POPTR	Predicted protein OS=Populus trichocarpa GN=POPTRDRAFT_1071736 PE=4 SV=1	7	0	3.80735	5.00305	3.49702	0.000470486	0.0113903	0.0099883	TRUE	AC454_contig39217_v3	282	CCall_contig21793_v2	IPR002213	UDP-glucuronosyl/UDP-glucosyltransferase	tr|B9GUX7|B9GUX7_POPTR	Predicted protein OS=Populus trichocarpa GN=POPTRDRAFT_1071736 PE=4 SV=1	16	0	5	7.41614	7.15933	8.11e-13	3.64e-11	8.58e-12	TRUE
CCall_contig13838_v2	357	AC454_contig2148_v3	IPR005132	Rare lipoprotein A	tr|B9IM55|B9IM55_POPTR	Predicted protein OS=Populus trichocarpa GN=POPTRDRAFT_669494 PE=4 SV=1	7	0	3.80735	5.00305	3.49702	0.000470486	0.0113903	0.0099883	TRUE	AC454_contig2148_v3	357	CCall_contig13838_v2	IPR009009|IPR005132	Barwin-related endoglucanase|Rare lipoprotein A	tr|B9IM55|B9IM55_POPTR	Predicted protein OS=Populus trichocarpa GN=POPTRDRAFT_669494 PE=4 SV=1	5	0	3.32193	5.73807	4.14163	3.45e-05	0.000472267	0.00011006	TRUE
CCall_contig5057_v2	207	AC454_contig1070_v3	-	-	-	-	7	0	3.80735	5.00305	3.49702	0.000470486	0.0113903	0.0099883	TRUE	AC454_contig1070_v3	288	CCall_contig4088_v2	-	-	tr|Q9ATW1|Q9ATW1_FRAAN	Cinnamyl alcohol dehydrogenase OS=Fragaria ananassa PE=3 SV=1	5	1	2.32193	4.73807	4.06691	4.76e-05	0.000621254	0.000145434	TRUE
CCall_contig45386_v2	250	AC454_contig821_v3	IPR008949|IPR005630	Terpenoid synthase|Terpene synthase, metal-binding domain	tr|B9IF04|B9IF04_POPTR	Predicted protein OS=Populus trichocarpa GN=POPTRDRAFT_575250 PE=4 SV=1	7	0	3.80735	5.00305	3.49702	0.000470486	0.0113903	0.0099883	TRUE	AC454_contig821_v3	389	CCall_contig45386_v2	IPR005630|IPR008949	Terpene synthase, metal-binding domain|Terpenoid synthase	tr|Q6Q3H3|Q6Q3H3_VITVI	(-)-germacrene D synthase OS=Vitis vinifera PE=2 SV=1	5	1	2.32193	4.73807	4.06691	4.76e-05	0.000621254	0.000145434	TRUE
CCall_contig30475_v2	230	AC454_contig2046_v3	-	-	-	-	7	0	3.80735	5.00305	3.49702	0.000470486	0.0113903	0.0099883	TRUE	AC454_contig2046_v3	421	CCall_contig30475_v2	IPR010916	TonB box, conserved site	tr|C4Y2D6|C4Y2D6_CLALS	Putative uncharacterized protein OS=Clavispora lusitaniae ATCC 42720 GN=CLUG_02699 PE=4 SV=1	36	0	6.16993	8.58606	10.1516	3.26e-24	3.21e-22	7.59e-23	TRUE
CCall_contig43400_v2	273	AC454_contig874_v3	IPR000726	Glycoside hydrolase, family 19, catalytic	tr|Q42428|Q42428_CASSA	Chitinase Ib OS=Castanea sativa PE=2 SV=1	7	0	3.80735	5.00305	3.49702	0.000470486	0.0113903	0.0099883	TRUE	AC454_contig874_v3	321	CCall_contig43400_v2	IPR000726	Glycoside hydrolase, family 19, catalytic	tr|Q42428|Q42428_CASSA	Chitinase Ib OS=Castanea sativa PE=2 SV=1	31	0	5.9542	8.37033	9.53343	1.52e-21	1.26e-19	2.99e-20	TRUE
CCall_contig37905_v2	969	AC454_contig14906_v3	IPR011706|IPR008972	Multicopper oxidase, type 2|Cupredoxin	tr|A7QW35|A7QW35_VITVI	Chromosome undetermined scaffold_198, whole genome shotgun sequence OS=Vitis vinifera GN=GSVIVT00007673001 PE=4 SV=1	40	3	3.73697	4.93266	8.34314	7.23e-17	1.19e-14	1.07e-14	TRUE	AC454_contig2085_v3	286	CCall_contig37905_v2	-	-	-	-	22	0	5.45943	7.87557	8.2329	1.83e-16	1.05e-14	2.49e-15	TRUE
CCall_contig3555_v2	556	AC454_contig1435_v3	IPR000916	Bet v I allergen	tr|B9TAZ3|B9TAZ3_RICCO	Major latex protein, putative OS=Ricinus communis GN=RCOM_2143600 PE=4 SV=1	13	1	3.70044	4.89614	4.75102	2.02e-06	0.000103118	9.22e-05	TRUE	AC454_contig1435_v3	306	CCall_contig3555_v2	IPR000916	Bet v I allergen	tr|B9TAZ3|B9TAZ3_RICCO	Major latex protein, putative OS=Ricinus communis GN=RCOM_2143600 PE=4 SV=1	12	0	4.58496	7.0011	6.28964	3.18e-10	1.05e-08	2.47e-09	TRUE
CCall_contig45414_v2	638	AC454_contig42854_v3	IPR010800	Glycine rich	-	-	211	17	3.63364	4.82933	19.1012	2.47e-81	3.65e-78	3.26e-78	TRUE	AC454_contig42854_v3	545	CCall_contig45414_v2	IPR010800	Glycine rich	-	-	105	36	1.54432	3.96046	17.8284	4.26e-71	2.46e-68	5.81e-69	TRUE
CCall_contig46415_v2	897	AC454_contig867_v3	IPR002925	Dienelactone hydrolase	tr|B9RSS3|B9RSS3_RICCO	Endo-1,3-1,4-beta-d-glucanase, putative OS=Ricinus communis GN=RCOM_0678160 PE=4 SV=1	72	6	3.58496	4.78066	11.1383	8.17e-29	2.26e-26	2.02e-26	TRUE	AC454_contig867_v3	841	CCall_contig46415_v2	IPR002925	Dienelactone hydrolase	tr|B9RSS3|B9RSS3_RICCO	Endo-1,3-1,4-beta-d-glucanase, putative OS=Ricinus communis GN=RCOM_0678160 PE=4 SV=1	88	7	3.65208	6.06822	17.3542	1.83e-67	1.03e-64	2.43e-65	TRUE
CCall_contig12182_v2	541	AC454_contig876_v3	IPR012335|IPR010987|IPR004045|IPR004046	Thioredoxin fold|Glutathione S-transferase, C-terminal-like|Glutathione S-transferase, N-terminal|Glutathione S-transferase, C-terminal	tr|A7PNW4|A7PNW4_VITVI	Chromosome chr8 scaffold_23, whole genome shotgun sequence OS=Vitis vinifera GN=GSVIVT00021417001 PE=4 SV=1	46	4	3.52356	4.71926	8.88246	6.54e-19	1.28e-16	1.14e-16	TRUE	AC454_contig876_v3	490	CCall_contig12182_v2	IPR004045|IPR004046|IPR012335|IPR017933|IPR012336|IPR010987	Glutathione S-transferase, N-terminal|Glutathione S-transferase, C-terminal|Thioredoxin fold|Glutathione S-transferase/chloride channel, C-terminal|Thioredoxin-like fold|Glutathione S-transferase, C-terminal-like	tr|A7PNW5|A7PNW5_VITVI	Chromosome chr8 scaffold_23, whole genome shotgun sequence OS=Vitis vinifera GN=GSVIVT00021418001 PE=4 SV=1	64	10	2.67807	5.09421	14.7086	5.68e-49	1.94e-46	4.59e-47	TRUE
CCall_contig42695_v2	735	AC454_contig586_v3	-	-	tr|Q66PF2|Q66PF2_FRAAN	Putative UDP-rhamnose:rhamnosyltransferase OS=Fragaria ananassa GN=GT4 PE=2 SV=1	23	2	3.52356	4.71926	6.28077	3.37e-10	3.22e-08	2.88e-08	TRUE	AC454_contig586_v3	289	CCall_contig42695_v2	IPR002213	UDP-glucuronosyl/UDP-glucosyltransferase	tr|A7R172|A7R172_VITVI	Chromosome undetermined scaffold_340, whole genome shotgun sequence OS=Vitis vinifera GN=GSVIVT00011810001 PE=4 SV=1	10	2	2.32193	4.73807	5.75152	8.84e-09	2.38e-07	5.6e-08	TRUE
CCall_contig33581_v2	566	AC454_contig3457_v3	IPR002213	UDP-glucuronosyl/UDP-glucosyltransferase	tr|A7R170|A7R170_VITVI	Chromosome undetermined scaffold_340, whole genome shotgun sequence OS=Vitis vinifera GN=GSVIVT00011808001 PE=4 SV=1	20	2	3.32193	4.51762	5.80597	6.4e-09	5.18e-07	4.62e-07	TRUE	AC454_contig3457_v3	274	CCall_contig33581_v2	IPR002213	UDP-glucuronosyl/UDP-glucosyltransferase	tr|A5AZZ4|A5AZZ4_VITVI	Putative uncharacterized protein OS=Vitis vinifera GN=VITISV_022299 PE=4 SV=1	12	1	3.58496	6.0011	6.41134	1.44e-10	5.03e-09	1.19e-09	TRUE
CCall_contig4088_v2	1422	AC454_contig117_v3	IPR002328|IPR011032|IPR002085|IPR013154	Alcohol dehydrogenase, zinc-containing, conserved site|GroES-like|Alcohol dehydrogenase superfamily, zinc-containing|Alcohol dehydrogenase GroES-like	tr|B9IIG5|B9IIG5_POPTR	Cinnamyl alcohol dehydrogenase-like protein OS=Populus trichocarpa GN=CADL4 PE=3 SV=1	150	15	3.32193	4.51762	15.9014	6.19e-57	4.99e-54	4.46e-54	TRUE	AC454_contig117_v3	705	CCall_contig4088_v2	IPR013149|IPR002085|IPR016040	Alcohol dehydrogenase, zinc-binding|Alcohol dehydrogenase superfamily, zinc-containing|NAD(P)-binding domain	tr|B9IIG5|B9IIG5_POPTR	Cinnamyl alcohol dehydrogenase-like protein OS=Populus trichocarpa GN=CADL4 PE=3 SV=1	63	0	6.97728	9.39342	12.774	2.29e-37	4.98e-35	1.18e-35	TRUE
CCall_contig44476_v2	777	AC454_contig9220_v3	-	-	tr|B9S689|B9S689_RICCO	Epoxide hydrolase, putative OS=Ricinus communis GN=RCOM_0533440 PE=4 SV=1	19	2	3.24793	4.44362	5.6381	1.72e-08	1.3e-06	1.16e-06	TRUE	AC454_contig982_v3	275	CCall_contig44476_v2	-	-	tr|B9S689|B9S689_RICCO	Epoxide hydrolase, putative OS=Ricinus communis GN=RCOM_0533440 PE=4 SV=1	6	0	3.58496	6.0011	4.53348	5.8e-06	9.57e-05	2.24e-05	TRUE
CCall_contig1555_v2	798	AC454_contig865_v3	IPR002016|IPR019793|IPR019794|IPR010255	Haem peroxidase, plant/fungal/bacterial|Peroxidases heam-ligand binding site|Peroxidase, active site|Haem peroxidase	tr|Q43102|Q43102_POPTR	Peroxidase OS=Populus trichocarpa PE=2 SV=1	27	3	3.16993	4.36562	6.69297	2.19e-11	2.41e-09	2.14e-09	TRUE	AC454_contig35412_v3	254	CCall_contig1555_v2	IPR002016|IPR010255	Haem peroxidase, plant/fungal/bacterial|Haem peroxidase	tr|Q43102|Q43102_POPTR	Peroxidase OS=Populus trichocarpa PE=2 SV=1	4	2	1	3.41614	3.29784	0.000974304	0.00860745	0.00200945	TRUE
CCall_contig259_v2	307	AC454_contig912_v3	-	-	-	-	9	1	3.16993	4.36562	3.86415	0.000111478	0.0035136	0.00313649	TRUE	AC454_contig912_v3	530	CCall_contig259_v2	-	-	tr|Q76HY5|Q76HY5_MALDO	Expansin (Fragment) OS=Malus domestica GN=MdEXPA6 PE=2 SV=1	17	3	2.5025	4.91864	7.5451	4.52e-14	2.25e-12	5.3e-13	TRUE
CCall_contig42725_v2	789	AC454_contig6_v3	IPR002016	Haem peroxidase, plant/fungal/bacterial	tr|Q43049|Q43049_POPKI	Peroidase OS=Populus kitakamiensis GN=prxA3a PE=4 SV=1	27	3	3.16993	4.36562	6.69297	2.19e-11	2.41e-09	2.14e-09	TRUE	AC454_contig6_v3	295	CCall_contig42725_v2	IPR002016|IPR019793|IPR010255	Haem peroxidase, plant/fungal/bacterial|Peroxidases heam-ligand binding site|Haem peroxidase	tr|B9SXK5|B9SXK5_RICCO	Peroxidase 53, putative OS=Ricinus communis GN=RCOM_0504470 PE=4 SV=1	4	1	2	4.41614	3.58491	0.000337189	0.00346099	0.00080216	TRUE
CCall_contig28483_v2	245	AC454_contig113_v3	-	-	-	-	9	1	3.16993	4.36562	3.86415	0.000111478	0.0035136	0.00313649	TRUE	AC454_contig113_v3	306	CCall_contig28483_v2	IPR010987	Glutathione S-transferase, C-terminal-like	tr|Q9FQE5|Q9FQE5_SOYBN	Glutathione S-transferase GST 13 OS=Glycine max PE=2 SV=1	38	0	6.24793	8.66407	10.3833	2.95e-25	3.08e-23	7.27e-24	TRUE
CCall_contig14887_v2	1159	AC454_contig371_v3	IPR001117|IPR011706|IPR008972	Multicopper oxidase, type 1|Multicopper oxidase, type 2|Cupredoxin	tr|A7QTK2|A7QTK2_VITVI	Chromosome undetermined scaffold_169, whole genome shotgun sequence OS=Vitis vinifera GN=GSVIVT00006380001 PE=4 SV=1	53	6	3.14296	4.33865	9.36311	7.74e-21	1.71e-18	1.53e-18	TRUE	AC454_contig371_v3	638	CCall_contig14887_v2	IPR011706|IPR008972|IPR002355	Multicopper oxidase, type 2|Cupredoxin|Multicopper oxidase, copper-binding site	tr|A7QTK2|A7QTK2_VITVI	Chromosome undetermined scaffold_169, whole genome shotgun sequence OS=Vitis vinifera GN=GSVIVT00006380001 PE=4 SV=1	20	4	2.32193	4.73807	8.13398	4.15e-16	2.35e-14	5.56e-15	TRUE
CCall_contig12088_v2	1171	AC454_contig17990_v3	IPR001563	Peptidase S10, serine carboxypeptidase	tr|A7Q6D4|A7Q6D4_VITVI	Chromosome chr11 scaffold_56, whole genome shotgun sequence OS=Vitis vinifera GN=GSVIVT00031351001 PE=4 SV=1	146	18	3.0199	4.2156	15.4258	1.1e-53	7.48e-51	6.69e-51	TRUE	AC454_contig17990_v3	972	CCall_contig12088_v2	IPR001563	Peptidase S10, serine carboxypeptidase	tr|A7Q6D4|A7Q6D4_VITVI	Chromosome chr11 scaffold_56, whole genome shotgun sequence OS=Vitis vinifera GN=GSVIVT00031351001 PE=4 SV=1	79	28	1.49643	3.91256	15.404	1.54e-53	6.34e-51	1.5e-51	TRUE
CCall_contig12149_v2	998	AC454_contig1365_v3	IPR012335|IPR010987|IPR004045|IPR004046	Thioredoxin fold|Glutathione S-transferase, C-terminal-like|Glutathione S-transferase, N-terminal|Glutathione S-transferase, C-terminal	tr|A7PNW4|A7PNW4_VITVI	Chromosome chr8 scaffold_23, whole genome shotgun sequence OS=Vitis vinifera GN=GSVIVT00021417001 PE=4 SV=1	73	9	3.0199	4.2156	10.9072	1.06e-27	2.92e-25	2.61e-25	TRUE	AC454_contig1365_v3	500	CCall_contig12149_v2	IPR010987|IPR002345|IPR004046|IPR017933	Glutathione S-transferase, C-terminal-like|Lipocalin|Glutathione S-transferase, C-terminal|Glutathione S-transferase/chloride channel, C-terminal	tr|A7PNW5|A7PNW5_VITVI	Chromosome chr8 scaffold_23, whole genome shotgun sequence OS=Vitis vinifera GN=GSVIVT00021418001 PE=4 SV=1	121	11	3.45943	5.87557	20.3731	2.9e-92	2.93e-89	6.92e-90	TRUE
CCall_contig1099_v2	783	AC454_contig1177_v3	IPR005050	Early nodulin 93 ENOD93 protein	tr|B9SEN5|B9SEN5_RICCO	Early nodulin, putative OS=Ricinus communis GN=RCOM_0220910 PE=4 SV=1	88	11	3	4.1957	11.9603	5.74e-33	1.91e-30	1.71e-30	TRUE	AC454_contig1177_v3	481	CCall_contig1099_v2	IPR005050	Early nodulin 93 ENOD93 protein	tr|B9SEN5|B9SEN5_RICCO	Early nodulin, putative OS=Ricinus communis GN=RCOM_0220910 PE=4 SV=1	16	10	0.678072	3.09421	6.31704	2.67e-10	8.98e-09	2.12e-09	TRUE
CCall_contig24001_v2	388	AC454_contig305_v3	-	-	tr|C4JBA4|C4JBA4_MAIZE	Putative uncharacterized protein OS=Zea mays PE=2 SV=1	24	3	3	4.1957	6.2458	4.22e-10	4e-08	3.58e-08	TRUE	AC454_contig305_v3	395	CCall_contig24001_v2	-	-	sp|Q8TGM6|TAR1_YEAST	Protein TAR1 OS=Saccharomyces cerevisiae GN=TAR1 PE=2 SV=1	63	7	3.16993	5.58606	14.6947	6.97e-49	2.35e-46	5.55e-47	TRUE
CCall_contig30992_v2	1699	AC454_contig44601_v3	IPR001563	Peptidase S10, serine carboxypeptidase	tr|B9S815|B9S815_RICCO	Serine carboxypeptidase, putative OS=Ricinus communis GN=RCOM_1383690 PE=4 SV=1	142	18	2.97982	4.17552	15.1734	5.3e-52	3.28e-49	2.93e-49	TRUE	AC454_contig13738_v3	534	CCall_contig30992_v2	IPR001563	Peptidase S10, serine carboxypeptidase	tr|A7QH59|A7QH59_VITVI	Chromosome chr3 scaffold_95, whole genome shotgun sequence OS=Vitis vinifera GN=GSVIVT00038633001 PE=4 SV=1	16	5	1.67807	4.09421	7.02865	2.09e-12	8.91e-11	2.1e-11	TRUE
CCall_contig14512_v2	1134	AC454_contig2302_v3	IPR001547|IPR013781	Glycoside hydrolase, family 5|Glycoside hydrolase, subgroup, catalytic core	tr|A7NV16|A7NV16_VITVI	Chromosome chr18 scaffold_1, whole genome shotgun sequence OS=Vitis vinifera GN=GSVIVT00015266001 PE=4 SV=1	31	4	2.9542	4.14989	7.07694	1.47e-12	1.86e-10	1.67e-10	TRUE	AC454_contig2302_v3	286	CCall_contig14512_v2	IPR017853|IPR013781	Glycoside hydrolase, catalytic core|Glycoside hydrolase, subgroup, catalytic core	tr|B9H758|B9H758_POPTR	Predicted protein (Fragment) OS=Populus trichocarpa GN=POPTRDRAFT_209602 PE=4 SV=1	5	1	2.32193	4.73807	4.06691	4.76e-05	0.000621254	0.000145434	TRUE
CCall_contig45136_v2	908	AC454_contig158_v3	IPR001765	Carbonic anhydrase	tr|A7PD00|A7PD00_VITVI	Carbonic anhydrase OS=Vitis vinifera GN=GSVIVT00016080001 PE=3 SV=1	147	19	2.95174	4.14744	15.4093	1.42e-53	9.42e-51	8.43e-51	TRUE	AC454_contig158_v3	462	CCall_contig45136_v2	IPR001765|IPR015892	Carbonic anhydrase|Carbonic anhydrase, prokaryotic-like, conserved site	tr|A7PD00|A7PD00_VITVI	Carbonic anhydrase OS=Vitis vinifera GN=GSVIVT00016080001 PE=3 SV=1	10	3	1.73697	4.1531	5.57928	2.42e-08	6.14e-07	1.45e-07	TRUE
CCall_contig17779_v2	1096	AC454_contig16568_v3	IPR012335|IPR004045	Thioredoxin fold|Glutathione S-transferase, N-terminal	tr|B9IIY3|B9IIY3_POPTR	Predicted protein (Fragment) OS=Populus trichocarpa GN=POPTRDRAFT_256678 PE=4 SV=1	154	20	2.94486	4.14055	15.7646	5.45e-56	4.02e-53	3.6e-53	TRUE	AC454_contig43011_v3	660	CCall_contig17779_v2	IPR012335|IPR010987|IPR012336|IPR004045|IPR017933|IPR004046	Thioredoxin fold|Glutathione S-transferase, C-terminal-like|Thioredoxin-like fold|Glutathione S-transferase, N-terminal|Glutathione S-transferase/chloride channel, C-terminal|Glutathione S-transferase, C-terminal	tr|B9IIY3|B9IIY3_POPTR	Predicted protein (Fragment) OS=Populus trichocarpa GN=POPTRDRAFT_256678 PE=4 SV=1	204	7	4.86507	7.28121	25.6951	1.33e-145	2.06e-142	4.87e-143	TRUE
CCall_contig3135_v2	633	AC454_contig101_v3	IPR007087	Zinc finger, C2H2-type	tr|Q9ATF9|Q9ATF9_CASSA	Proline-rich protein PRP1 OS=Castanea sativa PE=4 SV=1	343	45	2.93021	4.12591	23.5063	3.52e-122	6.68e-119	5.97e-119	TRUE	AC454_contig522_v3	331	CCall_contig3135_v2	-	-	-	-	133	0	8.05528	10.4714	17.1648	4.87e-66	2.52e-63	5.96e-64	TRUE
CCall_contig4031_v2	1228	AC454_contig15349_v3	IPR000726|IPR018371|IPR001002|IPR016283	Glycoside hydrolase, family 19, catalytic|Chitin-binding, type 1, conserved site|Chitin-binding, type 1|Glycoside hydrolase, family 19	tr|B9H1P7|B9H1P7_POPTR	Predicted protein OS=Populus trichocarpa GN=POPTRDRAFT_831333 PE=4 SV=1	111	15	2.88753	4.08322	13.3301	1.55e-40	7.48e-38	6.69e-38	TRUE	AC454_contig15349_v3	861	CCall_contig4031_v2	IPR001002|IPR000726|IPR018371|IPR016283	Chitin-binding, type 1|Glycoside hydrolase, family 19, catalytic|Chitin-binding, type 1, conserved site|Glycoside hydrolase, family 19	tr|B0ZC08|B0ZC08_CASGL	Chitinase class I OS=Casuarina glauca PE=2 SV=1	49	8	2.61471	5.03085	12.8501	8.59e-38	1.91e-35	4.51e-36	TRUE
CCall_contig18001_v2	913	AC454_contig6470_v3	IPR001563	Peptidase S10, serine carboxypeptidase	tr|B9S816|B9S816_RICCO	Serine carboxypeptidase, putative OS=Ricinus communis GN=RCOM_1383800 PE=4 SV=1	44	6	2.87447	4.07016	8.38436	5.1e-17	8.63e-15	7.72e-15	TRUE	AC454_contig6470_v3	820	CCall_contig18001_v2	IPR001563	Peptidase S10, serine carboxypeptidase	tr|B9S816|B9S816_RICCO	Serine carboxypeptidase, putative OS=Ricinus communis GN=RCOM_1383800 PE=4 SV=1	40	21	0.929611	3.34575	10.3399	4.65e-25	4.77e-23	1.13e-23	TRUE
CCall_contig18339_v2	653	AC454_contig2264_v3	IPR002016	Haem peroxidase, plant/fungal/bacterial	tr|B9SGY3|B9SGY3_RICCO	Peroxidase 73, putative OS=Ricinus communis GN=RCOM_0578390 PE=4 SV=1	7	1	2.80735	4.00305	3.32746	0.000876426	0.0188632	0.0166793	TRUE	AC454_contig2264_v3	291	CCall_contig18339_v2	IPR002016|IPR010255	Haem peroxidase, plant/fungal/bacterial|Haem peroxidase	tr|A7PLN4|A7PLN4_VITVI	Chromosome chr7 scaffold_20, whole genome shotgun sequence OS=Vitis vinifera GN=GSVIVT00019639001 PE=4 SV=1	6	0	3.58496	6.0011	4.53348	5.8e-06	9.57e-05	2.24e-05	TRUE
CCall_contig1750_v2	415	AC454_contig43834_v3	-	-	tr|B9RYQ3|B9RYQ3_RICCO	ATP-dependent transporter, putative OS=Ricinus communis GN=RCOM_1312550 PE=3 SV=1	7	1	2.80735	4.00305	3.32746	0.000876426	0.0188632	0.0166793	TRUE	AC454_contig43834_v3	543	CCall_contig1750_v2	IPR003439|IPR017871	ABC transporter-like|ABC transporter, conserved site	tr|B9RYQ3|B9RYQ3_RICCO	ATP-dependent transporter, putative OS=Ricinus communis GN=RCOM_1312550 PE=3 SV=1	5	4	0.321928	2.73807	3.32373	0.000888226	0.0080368	0.0018882	TRUE
CCall_contig2154_v2	996	AC454_contig5665_v3	IPR001128|IPR017972	Cytochrome P450|Cytochrome P450, conserved site	tr|B9IQ88|B9IQ88_POPTR	Cytochrome P450 OS=Populus trichocarpa GN=CYP749A2 PE=3 SV=1	26	4	2.70044	3.89614	6.35836	2.04e-10	2.02e-08	1.81e-08	TRUE	AC454_contig5665_v3	821	CCall_contig2154_v2	IPR017972|IPR001128	Cytochrome P450, conserved site|Cytochrome P450	tr|B9HWV8|B9HWV8_POPTR	Cytochrome P450 OS=Populus trichocarpa GN=CYP749A9 PE=3 SV=1	9	11	-0.289507	2.12663	3.85063	0.000117814	0.00137564	0.000324402	TRUE
CCall_contig4267_v2	909	AC454_contig1153_v3	IPR012335|IPR010987|IPR004045|IPR004046|IPR012336|IPR017933	Thioredoxin fold|Glutathione S-transferase, C-terminal-like|Glutathione S-transferase, N-terminal|Glutathione S-transferase, C-terminal|Thioredoxin-like fold|Glutathione S-transferase/chloride channel, C-terminal	tr|A5B510|A5B510_VITVI	Putative uncharacterized protein OS=Vitis vinifera GN=VITISV_006850 PE=4 SV=1	51	8	2.67243	3.86812	8.88434	6.43e-19	1.27e-16	1.13e-16	TRUE	AC454_contig1153_v3	1072	CCall_contig4267_v2	IPR010987|IPR012336|IPR012335|IPR004045|IPR004046|IPR017933	Glutathione S-transferase, C-terminal-like|Thioredoxin-like fold|Thioredoxin fold|Glutathione S-transferase, N-terminal|Glutathione S-transferase, C-terminal|Glutathione S-transferase/chloride channel, C-terminal	tr|A5B510|A5B510_VITVI	Putative uncharacterized protein OS=Vitis vinifera GN=VITISV_006850 PE=4 SV=1	33	17	0.956931	3.37307	9.42352	4.36e-21	3.59e-19	8.47e-20	TRUE
CCall_contig8658_v2	925	AC454_contig3528_v3	IPR008972|IPR001117|IPR011706	Cupredoxin|Multicopper oxidase, type 1|Multicopper oxidase, type 2	tr|B6ED08|B6ED08_9ROSI	Putative lacasse/diphenol oxidase OS=Castanea mollissima PE=2 SV=1	38	6	2.66297	3.85866	7.66261	1.82e-14	2.62e-12	2.33e-12	TRUE	AC454_contig941_v3	323	CCall_contig8658_v2	IPR008972|IPR011706	Cupredoxin|Multicopper oxidase, type 2	tr|B6ED08|B6ED08_9ROSI	Putative lacasse/diphenol oxidase OS=Castanea mollissima PE=2 SV=1	8	1	3	5.41614	5.22859	1.71e-07	3.8e-06	8.95e-07	TRUE
CCall_contig13311_v2	946	AC454_contig639_v3	IPR003612|IPR013770	Plant lipid transfer protein/seed storage/trypsin-alpha amylase inhibitor|Plant lipid transfer protein/hydrophobic protein, helical domain	tr|B9RD76|B9RD76_RICCO	14 kDa proline-rich protein DC2.15, putative OS=Ricinus communis GN=RCOM_1610700 PE=4 SV=1	97	16	2.59991	3.79561	12.1753	4.21e-34	1.47e-31	1.32e-31	TRUE	AC454_contig639_v3	454	CCall_contig13311_v2	IPR016140|IPR003612|IPR013770	Bifunctional inhibitor/plant lipid transfer protein/seed storage|Plant lipid transfer protein/seed storage/trypsin-alpha amylase inhibitor|Plant lipid transfer protein/hydrophobic protein, helical domain	tr|A7QY99|A7QY99_VITVI	Chromosome chr2 scaffold_241, whole genome shotgun sequence OS=Vitis vinifera GN=GSVIVT00009621001 PE=4 SV=1	26	0	5.70044	8.11658	8.84671	9.01e-19	6.24e-17	1.47e-17	TRUE
CCall_contig15672_v2	332	AC454_contig23679_v3	IPR001395	Aldo/keto reductase	tr|C0JRE4|C0JRE4_SOYBN	Putative alto/keto reductase OS=Glycine max PE=2 SV=1	12	2	2.58496	3.78066	4.27631	1.9e-05	0.000771994	0.000690772	TRUE	AC454_contig23679_v3	307	CCall_contig15672_v2	IPR001395	Aldo/keto reductase	tr|C0JRE4|C0JRE4_SOYBN	Putative alto/keto reductase OS=Glycine max PE=2 SV=1	17	1	4.08746	6.5036	7.58036	3.45e-14	1.73e-12	4.08e-13	TRUE
CCall_contig40292_v2	785	AC454_contig1093_v3	IPR008972|IPR003245	Cupredoxin|Plastocyanin-like	tr|A7PF67|A7PF67_VITVI	Chromosome chr11 scaffold_13, whole genome shotgun sequence OS=Vitis vinifera GN=GSVIVT00016928001 PE=4 SV=1	23	4	2.52356	3.71926	5.88647	3.95e-09	3.31e-07	2.96e-07	TRUE	AC454_contig1093_v3	180	CCall_contig40292_v2	IPR008972|IPR003245	Cupredoxin|Plastocyanin-like	tr|A7PF67|A7PF67_VITVI	Chromosome chr11 scaffold_13, whole genome shotgun sequence OS=Vitis vinifera GN=GSVIVT00016928001 PE=4 SV=1	6	0	3.58496	6.0011	4.53348	5.8e-06	9.57e-05	2.24e-05	TRUE
CCall_contig42078_v2	1203	AC454_contig15349_v3	IPR001002|IPR016283|IPR000726	Chitin-binding, type 1|Glycoside hydrolase, family 19|Glycoside hydrolase, family 19, catalytic	tr|B0ZC08|B0ZC08_CASGL	Chitinase class I OS=Casuarina glauca PE=2 SV=1	73	13	2.48938	3.68508	10.4528	1.42e-25	3.67e-23	3.28e-23	TRUE	AC454_contig2296_v3	517	CCall_contig42078_v2	IPR000726	Glycoside hydrolase, family 19, catalytic	tr|B9H1P7|B9H1P7_POPTR	Predicted protein OS=Populus trichocarpa GN=POPTRDRAFT_831333 PE=4 SV=1	20	0	5.32193	7.73807	7.89869	2.82e-15	1.51e-13	3.56e-14	TRUE
CCall_contig4816_v2	1773	AC454_contig90_v3	IPR001563|IPR018202	Peptidase S10, serine carboxypeptidase|Peptidase S10, serine carboxypeptidase, active site	tr|A7Q6D4|A7Q6D4_VITVI	Chromosome chr11 scaffold_56, whole genome shotgun sequence OS=Vitis vinifera GN=GSVIVT00031351001 PE=4 SV=1	133	24	2.47032	3.66602	14.0831	4.83e-45	2.57e-42	2.3e-42	TRUE	AC454_contig90_v3	1501	CCall_contig4816_v2	IPR001563	Peptidase S10, serine carboxypeptidase	tr|A7Q6D4|A7Q6D4_VITVI	Chromosome chr11 scaffold_56, whole genome shotgun sequence OS=Vitis vinifera GN=GSVIVT00031351001 PE=4 SV=1	61	24	1.34577	3.76191	13.3585	1.06e-40	2.67e-38	6.3e-39	TRUE
CCall_contig34816_v2	997	AC454_contig10211_v3	IPR005123	Oxoglutarate/iron-dependent oxygenase	tr|A7PE98|A7PE98_VITVI	Chromosome chr11 scaffold_13, whole genome shotgun sequence OS=Vitis vinifera GN=GSVIVT00016583001 PE=3 SV=1	27	5	2.43296	3.62866	6.32095	2.6e-10	2.52e-08	2.26e-08	TRUE	AC454_contig43946_v3	379	CCall_contig34816_v2	-	-	tr|A7PE98|A7PE98_VITVI	Chromosome chr11 scaffold_13, whole genome shotgun sequence OS=Vitis vinifera GN=GSVIVT00016583001 PE=3 SV=1	5	0	3.32193	5.73807	4.14163	3.45e-05	0.000472267	0.00011006	TRUE
CCall_contig3338_v2	850	AC454_contig992_v3	IPR004045|IPR017933|IPR010987|IPR012336|IPR012335	Glutathione S-transferase, N-terminal|Glutathione S-transferase/chloride channel, C-terminal|Glutathione S-transferase, C-terminal-like|Thioredoxin-like fold|Thioredoxin fold	tr|A7QED8|A7QED8_VITVI	Chromosome chr1 scaffold_84, whole genome shotgun sequence OS=Vitis vinifera GN=GSVIVT00036965001 PE=4 SV=1	10	2	2.32193	3.51762	3.8015	0.000143822	0.00434492	0.00388117	TRUE	AC454_contig992_v3	493	CCall_contig3338_v2	IPR012336|IPR010987|IPR004045|IPR017933|IPR012335	Thioredoxin-like fold|Glutathione S-transferase, C-terminal-like|Glutathione S-transferase, N-terminal|Glutathione S-transferase/chloride channel, C-terminal|Thioredoxin fold	tr|A7QED8|A7QED8_VITVI	Chromosome chr1 scaffold_84, whole genome shotgun sequence OS=Vitis vinifera GN=GSVIVT00036965001 PE=4 SV=1	10	8	0.321928	2.73807	4.70052	2.59e-06	4.67e-05	1.1e-05	TRUE
CCall_contig18292_v2	494	AC454_contig35981_v3	-	-	sp|O49852|GCSP_FLATR	Glycine dehydrogenase [decarboxylating], mitochondrial OS=Flaveria trinervia GN=GDCSPA PE=3 SV=1	10	2	2.32193	3.51762	3.8015	0.000143822	0.00434492	0.00388117	TRUE	AC454_contig2378_v3	543	CCall_contig8310_v2	IPR015424|IPR020581	Pyridoxal phosphate-dependent transferase, major region|Glycine cleavage system P-protein-like	tr|A7P4M7|A7P4M7_VITVI	Chromosome chr4 scaffold_6, whole genome shotgun sequence OS=Vitis vinifera GN=GSVIVT00032211001 PE=4 SV=1	6	3	1	3.41614	4.03903	5.37e-05	0.000678458	0.000159168	TRUE
CCall_contig17822_v2	859	AC454_contig33901_v3	IPR005123	Oxoglutarate/iron-dependent oxygenase	tr|A7PK52|A7PK52_VITVI	Chromosome chr15 scaffold_19, whole genome shotgun sequence OS=Vitis vinifera GN=GSVIVT00019022001 PE=3 SV=1	49	10	2.29278	3.48848	8.38777	4.95e-17	8.49e-15	7.58e-15	TRUE	AC454_contig33901_v3	659	CCall_contig17822_v2	IPR005123	Oxoglutarate/iron-dependent oxygenase	tr|B9GJ31|B9GJ31_POPTR	Predicted protein OS=Populus trichocarpa GN=POPTRDRAFT_642190 PE=3 SV=1	12	6	1	3.41614	5.71212	1.12e-08	2.93e-07	6.91e-08	TRUE
CCall_contig23755_v2	858	AC454_contig575_v3	IPR002160	Proteinase inhibitor I3, Kunitz legume	tr|C4XVM5|C4XVM5_SOYBN	Putative uncharacterized protein OS=Glycine max PE=2 SV=1	24	5	2.26303	3.45873	5.85012	4.91e-09	4.02e-07	3.59e-07	TRUE	AC454_contig575_v3	465	CCall_contig23755_v2	IPR011065|IPR002160	Kunitz inhibitor ST1-like|Proteinase inhibitor I3, Kunitz legume	tr|B9N8J2|B9N8J2_POPTR	Predicted protein OS=Populus trichocarpa GN=POPTRDRAFT_584762 PE=4 SV=1	6	0	3.58496	6.0011	4.53348	5.8e-06	9.57e-05	2.24e-05	TRUE
CCall_contig12333_v2	1991	AC454_contig32559_v3	IPR001381|IPR013708|IPR006151|IPR011342|IPR013785|IPR016040	Dehydroquinase class I|Shikimate dehydrogenase substrate binding, N-terminal|Quinate/shikimate 5-dehydrogenase/glutamyl-tRNA reductase|Quinate/shikimate 5-dehydrogenase|Aldolase-type TIM barrel|NAD(P)-binding domain	tr|A5ATW0|A5ATW0_VITVI	Putative uncharacterized protein OS=Vitis vinifera GN=VITISV_034024 PE=4 SV=1	200	42	2.25154	3.44723	16.8676	7.79e-64	6.9e-61	6.17e-61	TRUE	AC454_contig32559_v3	1275	CCall_contig12333_v2	IPR001381|IPR013708|IPR013785	Dehydroquinase class I|Shikimate dehydrogenase substrate binding, N-terminal|Aldolase-type TIM barrel	tr|B9REY1|B9REY1_RICCO	3-dehydroquinate dehydratase, putative OS=Ricinus communis GN=RCOM_1429660 PE=4 SV=1	25	38	-0.604071	1.81207	5.77512	7.69e-09	2.11e-07	4.99e-08	TRUE
CCall_contig8844_v2	1822	AC454_contig44601_v3	IPR001563	Peptidase S10, serine carboxypeptidase	tr|A7QLA2|A7QLA2_VITVI	Chromosome chr3 scaffold_117, whole genome shotgun sequence OS=Vitis vinifera GN=GSVIVT00001507001 PE=4 SV=1	100	21	2.25154	3.44723	11.9263	8.64e-33	2.83e-30	2.53e-30	TRUE	AC454_contig44601_v3	1868	CCall_contig8844_v2	IPR001563	Peptidase S10, serine carboxypeptidase	tr|A7QLA2|A7QLA2_VITVI	Chromosome chr3 scaffold_117, whole genome shotgun sequence OS=Vitis vinifera GN=GSVIVT00001507001 PE=4 SV=1	87	57	0.610053	3.02619	14.5797	3.78e-48	1.23e-45	2.91e-46	TRUE
CCall_contig15784_v2	1056	AC454_contig1819_v3	IPR001155|IPR013785	NADH:flavin oxidoreductase/NADH oxidase, N-terminal|Aldolase-type TIM barrel	tr|Q76DL0|Q76DL0_LITER	LEDI-5c protein OS=Lithospermum erythrorhizon GN=ledi-5c PE=2 SV=1	61	13	2.2303	3.42599	9.29118	1.53e-20	3.27e-18	2.93e-18	TRUE	AC454_contig1819_v3	493	CCall_contig15784_v2	IPR001155|IPR013785	NADH:flavin oxidoreductase/NADH oxidase, N-terminal|Aldolase-type TIM barrel	tr|Q76DL0|Q76DL0_LITER	LEDI-5c protein OS=Lithospermum erythrorhizon GN=ledi-5c PE=2 SV=1	65	1	6.02237	8.43851	13.7538	4.83e-43	1.32e-40	3.12e-41	TRUE
CCall_contig1729_v2	1344	AC454_contig33805_v3	-	-	tr|A1CR97|A1CR97_ASPCL	Putative uncharacterized protein OS=Aspergillus clavatus GN=ACLA_028940 PE=4 SV=1	933	199	2.22911	3.4248	36.3569	2.04e-289	9.04e-286	8.09e-286	TRUE	AC454_contig33805_v3	863	CCall_contig1729_v2	-	-	-	-	429	139	1.62589	4.04203	36.2812	3.21e-288	1.3e-284	3.06e-285	TRUE
CCall_contig25001_v2	1813	AC454_contig34742_v3	IPR006706	Extensin-like repeat	tr|A5B4T6|A5B4T6_VITVI	Putative uncharacterized protein OS=Vitis vinifera GN=VITISV_036363 PE=4 SV=1	3333	756	2.14036	3.33606	68.11	0	0	0	TRUE	AC454_contig34742_v3	1389	CCall_contig25001_v2	IPR006706	Extensin-like repeat	tr|A5B4T6|A5B4T6_VITVI	Putative uncharacterized protein OS=Vitis vinifera GN=VITISV_036363 PE=4 SV=1	724	2186	-1.59423	0.821907	16.7923	2.78e-63	1.37e-60	3.23e-61	TRUE
CCall_contig8907_v2	877	AC454_contig2362_v3	IPR001002|IPR001153|IPR014733	Chitin-binding, type 1|Barwin|Barwin-like endoglucanase	tr|B9SZ68|B9SZ68_RICCO	Wound-induced protein WIN2, putative OS=Ricinus communis GN=RCOM_0484460 PE=4 SV=1	17	4	2.08746	3.28316	4.81804	1.45e-06	7.64e-05	6.83e-05	TRUE	AC454_contig2362_v3	290	CCall_contig8907_v2	IPR009009|IPR001153|IPR014733|IPR000726|IPR018226	Barwin-related endoglucanase|Barwin|Barwin-like endoglucanase|Glycoside hydrolase, family 19, catalytic|Barwin, conserved site	tr|A0SWV6|A0SWV6_9ROSI	Hevein-like OS=Populus tremula x Populus alba PE=2 SV=1	6	0	3.58496	6.0011	4.53348	5.8e-06	9.57e-05	2.24e-05	TRUE
CCall_contig5598_v2	862	AC454_contig12200_v3	IPR009009|IPR007117|IPR005132|IPR014734|IPR007112	Barwin-related endoglucanase|Pollen allergen/expansin, C-terminal|Rare lipoprotein A|Pollen allergen, N-terminal|Expansin 45, endoglucanase-like	tr|B9HTH5|B9HTH5_POPTR	Putative uncharacterized protein Ptr+E2EXPA15 OS=Populus trichocarpa GN=Ptr+E2EXPA15 PE=3 SV=1	17	4	2.08746	3.28316	4.81804	1.45e-06	7.64e-05	6.83e-05	TRUE	AC454_contig724_v3	697	CCall_contig5598_v2	IPR009009|IPR007117|IPR007112|IPR005132|IPR014734	Barwin-related endoglucanase|Pollen allergen/expansin, C-terminal|Expansin 45, endoglucanase-like|Rare lipoprotein A|Pollen allergen, N-terminal	tr|B9HTH5|B9HTH5_POPTR	Putative uncharacterized protein Ptr+E2EXPA15 OS=Populus trichocarpa GN=Ptr+E2EXPA15 PE=3 SV=1	19	7	1.44057	3.85671	7.51818	5.55e-14	2.73e-12	6.45e-13	TRUE
CCall_contig23870_v2	535	AC454_contig1249_v3	-	-	tr|A7QTU6|A7QTU6_VITVI	Chromosome undetermined scaffold_171, whole genome shotgun sequence OS=Vitis vinifera GN=GSVIVT00006491001 PE=3 SV=1	16	4	2	3.1957	4.61914	3.85e-06	0.000185644	0.000165962	TRUE	AC454_contig1249_v3	543	CCall_contig23870_v2	-	-	tr|A7QTU6|A7QTU6_VITVI	Chromosome undetermined scaffold_171, whole genome shotgun sequence OS=Vitis vinifera GN=GSVIVT00006491001 PE=3 SV=1	14	1	3.80735	6.22349	6.91018	4.84e-12	1.96e-10	4.62e-11	TRUE
CCall_contig16807_v2	976	AC454_contig1289_v3	-	-	-	-	16	4	2	3.1957	4.61914	3.85e-06	0.000185644	0.000165962	TRUE	AC454_contig1289_v3	447	CCall_contig16807_v2	-	-	-	-	51	3	4.08746	6.5036	13.1299	2.22e-39	5.22e-37	1.23e-37	TRUE
CCall_contig4062_v2	665	AC454_contig19164_v3	IPR006121	Heavy metal transport/detoxification protein	tr|Q8LCK3|Q8LCK3_ARATH	Putative uncharacterized protein OS=Arabidopsis thaliana PE=4 SV=1	20	5	2	3.1957	5.16437	2.41e-07	1.51e-05	1.35e-05	TRUE	AC454_contig19164_v3	531	CCall_contig4062_v2	IPR006121	Heavy metal transport/detoxification protein	tr|Q8LCK3|Q8LCK3_ARATH	Putative uncharacterized protein OS=Arabidopsis thaliana PE=4 SV=1	23	11	1.06413	3.48027	7.96766	1.62e-15	8.71e-14	2.06e-14	TRUE
CCall_contig40030_v2	526	AC454_contig45036_v3	IPR003657	DNA-binding WRKY	tr|B9RBG1|B9RBG1_RICCO	WRKY transcription factor, putative OS=Ricinus communis GN=RCOM_1676030 PE=4 SV=1	12	3	2	3.1957	4.00028	6.33e-05	0.00218456	0.00195092	TRUE	AC454_contig45036_v3	890	CCall_contig40030_v2	IPR003657	DNA-binding WRKY	tr|B9RMB9|B9RMB9_RICCO	WRKY transcription factor, putative OS=Ricinus communis GN=RCOM_1079400 PE=4 SV=1	40	3	3.73697	6.1531	11.6902	1.43e-31	2.33e-29	5.51e-30	TRUE
CCall_contig9603_v2	1009	AC454_contig35861_v3	-	-	tr|B9MV59|B9MV59_POPTR	Predicted protein OS=Populus trichocarpa GN=POPTRDRAFT_677657 PE=4 SV=1	404	101	2	3.1957	23.2187	2.95e-119	5.22e-116	4.68e-116	TRUE	AC454_contig35861_v3	733	CCall_contig9603_v2	-	-	tr|B9MV59|B9MV59_POPTR	Predicted protein OS=Populus trichocarpa GN=POPTRDRAFT_677657 PE=4 SV=1	31	10	1.63227	4.04841	9.75134	1.82e-22	1.57e-20	3.71e-21	TRUE
CCall_contig19078_v2	1825	AC454_contig25393_v3	IPR001381|IPR013785|IPR016040|IPR013708|IPR006151|IPR011342	Dehydroquinase class I|Aldolase-type TIM barrel|NAD(P)-binding domain|Shikimate dehydrogenase substrate binding, N-terminal|Quinate/shikimate 5-dehydrogenase/glutamyl-tRNA reductase|Quinate/shikimate 5-dehydrogenase	tr|B9REY0|B9REY0_RICCO	Shikimate dehydrogenase, putative OS=Ricinus communis GN=RCOM_1429650 PE=4 SV=1	209	53	1.97944	3.17513	16.6491	3.07e-62	2.55e-59	2.28e-59	TRUE	AC454_contig25393_v3	1208	CCall_contig19078_v2	IPR016040|IPR011342|IPR013785|IPR001381|IPR013708|IPR006151	NAD(P)-binding domain|Quinate/shikimate 5-dehydrogenase|Aldolase-type TIM barrel|Dehydroquinase class I|Shikimate dehydrogenase substrate binding, N-terminal|Quinate/shikimate 5-dehydrogenase/glutamyl-tRNA reductase	tr|B9REY0|B9REY0_RICCO	Shikimate dehydrogenase, putative OS=Ricinus communis GN=RCOM_1429650 PE=4 SV=1	75	25	1.58496	4.0011	15.1147	1.29e-51	4.93e-49	1.17e-49	TRUE
CCall_contig3562_v2	990	AC454_contig33644_v3	IPR001395	Aldo/keto reductase	tr|C0JRE4|C0JRE4_SOYBN	Putative alto/keto reductase OS=Glycine max PE=2 SV=1	41	11	1.89812	3.09382	7.28617	3.19e-13	4.3e-11	3.85e-11	TRUE	AC454_contig33644_v3	675	CCall_contig3562_v2	IPR001395	Aldo/keto reductase	tr|C0JRE4|C0JRE4_SOYBN	Putative alto/keto reductase OS=Glycine max PE=2 SV=1	30	10	1.58496	4.0011	9.55871	1.19e-21	9.95e-20	2.35e-20	TRUE
CCall_contig184_v2	620	AC454_contig26523_v3	-	-	-	-	18	5	1.848	3.04369	4.79086	1.66e-06	8.63e-05	7.73e-05	TRUE	AC454_contig26523_v3	372	CCall_contig184_v2	-	-	-	-	5	3	0.736966	3.1531	3.56192	0.000368149	0.00363382	0.000853279	TRUE
CCall_contig9278_v2	2234	AC454_contig17844_v3	IPR002480	DAHP synthetase, class II	tr|B9VU85|B9VU85_VITVI	3-deoxy-D-arabino-heptulosonate-7-phosphate synthase OS=Vitis vinifera PE=2 SV=1	272	77	1.82068	3.01637	18.5483	8.42e-77	1.02e-73	9.1e-74	TRUE	AC454_contig17844_v3	2207	CCall_contig9278_v2	IPR002480	DAHP synthetase, class II	tr|B9VU85|B9VU85_VITVI	3-deoxy-D-arabino-heptulosonate-7-phosphate synthase OS=Vitis vinifera PE=2 SV=1	211	160	0.399171	2.81531	21.9163	1.82e-106	2.16e-103	5.1e-104	TRUE
CCall_contig45429_v2	1633	AC454_contig10504_v3	IPR001563	Peptidase S10, serine carboxypeptidase	tr|B9S821|B9S821_RICCO	Serine carboxypeptidase, putative OS=Ricinus communis GN=RCOM_1383950 PE=4 SV=1	56	16	1.80735	3.00305	8.39667	4.59e-17	7.92e-15	7.09e-15	TRUE	AC454_contig10504_v3	1862	CCall_contig45429_v2	IPR001563|IPR018202	Peptidase S10, serine carboxypeptidase|Peptidase S10, serine carboxypeptidase, active site	tr|B9S821|B9S821_RICCO	Serine carboxypeptidase, putative OS=Ricinus communis GN=RCOM_1383950 PE=4 SV=1	41	47	-0.197037	2.2191	8.44052	3.16e-17	1.94e-15	4.58e-16	TRUE
CCall_contig40008_v2	1948	AC454_contig14906_v3	IPR011707|IPR001117|IPR008972	Multicopper oxidase, type 3|Multicopper oxidase, type 1|Cupredoxin	tr|A7QRL7|A7QRL7_VITVI	Chromosome undetermined scaffold_151, whole genome shotgun sequence OS=Vitis vinifera GN=GSVIVT00005407001 PE=4 SV=1	65	19	1.77444	2.97014	8.99838	2.29e-19	4.65e-17	4.16e-17	TRUE	AC454_contig14906_v3	1474	CCall_contig40008_v2	IPR011707|IPR001117|IPR011706|IPR008972|IPR002355|IPR000169	Multicopper oxidase, type 3|Multicopper oxidase, type 1|Multicopper oxidase, type 2|Cupredoxin|Multicopper oxidase, copper-binding site|Peptidase, cysteine peptidase active site	tr|A7QRL3|A7QRL3_VITVI	Chromosome undetermined scaffold_151, whole genome shotgun sequence OS=Vitis vinifera GN=GSVIVT00005403001 PE=4 SV=1	23	14	0.716207	3.13235	7.61682	2.6e-14	1.31e-12	3.1e-13	TRUE
CCall_contig17660_v2	1078	AC454_contig38463_v3	IPR003593|IPR003959	ATPase, AAA+ type, core|ATPase, AAA-type, core	tr|B9MXL7|B9MXL7_POPTR	Predicted protein (Fragment) OS=Populus trichocarpa GN=POPTRDRAFT_424186 PE=3 SV=1	37	11	1.75002	2.94572	6.7616	1.36e-11	1.57e-09	1.4e-09	TRUE	AC454_contig38463_v3	622	CCall_contig17660_v2	IPR003960	ATPase, AAA-type, conserved site	tr|B9HF87|B9HF87_POPTR	Predicted protein OS=Populus trichocarpa GN=POPTRDRAFT_1083613 PE=4 SV=1	6	5	0.263034	2.67917	3.5992	0.000319194	0.00337577	0.000793758	TRUE
CCall_contig35286_v2	855	AC454_contig2184_v3	IPR002198|IPR016040	Short-chain dehydrogenase/reductase SDR|NAD(P)-binding domain	tr|B9MYU5|B9MYU5_POPTR	Predicted protein OS=Populus trichocarpa GN=POPTRDRAFT_594950 PE=3 SV=1	23	7	1.71621	2.9119	5.30075	1.15e-07	7.59e-06	6.79e-06	TRUE	AC454_contig2184_v3	335	CCall_contig35286_v2	IPR002198|IPR016040	Short-chain dehydrogenase/reductase SDR|NAD(P)-binding domain	tr|B9MX93|B9MX93_POPTR	Predicted protein OS=Populus trichocarpa GN=POPTRDRAFT_593773 PE=3 SV=1	9	0	4.16993	6.58606	5.50618	3.67e-08	9.01e-07	2.12e-07	TRUE
CCall_contig27982_v2	1041	AC454_contig12068_v3	IPR013525	ABC-2 type transporter	tr|A5BT56|A5BT56_VITVI	Putative uncharacterized protein OS=Vitis vinifera GN=VITISV_025401 PE=4 SV=1	26	8	1.70044	2.89614	5.6207	1.9e-08	1.42e-06	1.27e-06	TRUE	AC454_contig2314_v3	347	CCall_contig27982_v2	IPR019775|IPR013525	WD40 repeat, conserved site|ABC-2 type transporter	sp|Q949G3|PDR1_NICPL	Pleiotropic drug resistance protein 1 OS=Nicotiana plumbaginifolia GN=PDR1 PE=1 SV=1	10	1	3.32193	5.73807	5.85717	4.71e-09	1.33e-07	3.15e-08	TRUE
CCall_contig42347_v2	715	AC454_contig22661_v3	IPR013785|IPR004136	Aldolase-type TIM barrel|2-nitropropane dioxygenase, NPD	tr|B9IJE3|B9IJE3_POPTR	Predicted protein OS=Populus trichocarpa GN=POPTRDRAFT_577385 PE=4 SV=1	13	4	1.70044	2.89614	3.97439	7.06e-05	0.00236868	0.00211422	TRUE	AC454_contig22661_v3	740	CCall_contig42347_v2	IPR013785|IPR004136	Aldolase-type TIM barrel|2-nitropropane dioxygenase, NPD	tr|B9IJE3|B9IJE3_POPTR	Predicted protein OS=Populus trichocarpa GN=POPTRDRAFT_577385 PE=4 SV=1	49	4	3.61471	6.03085	12.9532	2.25e-38	5.11e-36	1.21e-36	TRUE
CCall_contig12974_v2	1767	AC454_contig23655_v3	IPR001128	Cytochrome P450	tr|B9N823|B9N823_POPTR	Cytochrome P450 OS=Populus trichocarpa GN=CYP716A9 PE=3 SV=1	58	18	1.68806	2.88375	8.37726	5.42e-17	9.11e-15	8.15e-15	TRUE	AC454_contig23655_v3	1787	CCall_contig12974_v2	IPR017972|IPR001128	Cytochrome P450, conserved site|Cytochrome P450	tr|B9N823|B9N823_POPTR	Cytochrome P450 OS=Populus trichocarpa GN=CYP716A9 PE=3 SV=1	58	56	0.0506261	2.46676	10.691	1.12e-26	1.33e-24	3.15e-25	TRUE
CCall_contig12109_v2	1412	AC454_contig3564_v3	IPR003612|IPR013770	Plant lipid transfer protein/seed storage/trypsin-alpha amylase inhibitor|Plant lipid transfer protein/hydrophobic protein, helical domain	tr|B9S3J8|B9S3J8_RICCO	Repetitive proline-rich cell wall protein 2, putative OS=Ricinus communis GN=RCOM_0670360 PE=4 SV=1	995	310	1.68243	2.87812	34.695	9.37e-264	3.56e-260	3.18e-260	TRUE	AC454_contig3564_v3	1397	CCall_contig12109_v2	IPR003612|IPR013770|IPR016140	Plant lipid transfer protein/seed storage/trypsin-alpha amylase inhibitor|Plant lipid transfer protein/hydrophobic protein, helical domain|Bifunctional inhibitor/plant lipid transfer protein/seed storage	tr|B9S3J8|B9S3J8_RICCO	Repetitive proline-rich cell wall protein 2, putative OS=Ricinus communis GN=RCOM_0670360 PE=4 SV=1	252	127	0.988595	3.40473	26.1528	9.15e-151	1.54e-147	3.64e-148	TRUE
CCall_contig22663_v2	663	AC454_contig22461_v3	-	-	-	-	35	11	1.66985	2.86555	6.48683	8.77e-11	8.92e-09	7.99e-09	TRUE	AC454_contig22461_v3	584	CCall_contig22663_v2	-	-	-	-	11	6	0.874469	3.29061	5.38382	7.29e-08	1.7e-06	4.02e-07	TRUE
CCall_contig11948_v2	1142	AC454_contig35976_v3	IPR015914|IPR004843	Purple acid phosphatase, N-terminal|Metallophosphoesterase	tr|B9RHA3|B9RHA3_RICCO	Purple acid phosphatase, putative OS=Ricinus communis GN=RCOM_1449110 PE=4 SV=1	22	7	1.65208	2.84777	5.12672	2.95e-07	1.79e-05	1.6e-05	TRUE	AC454_contig35976_v3	1234	CCall_contig11948_v2	IPR015914|IPR004843|IPR008963	Purple acid phosphatase, N-terminal|Metallophosphoesterase|Purple acid phosphatase-like, N-terminal	tr|B9RHA3|B9RHA3_RICCO	Purple acid phosphatase, putative OS=Ricinus communis GN=RCOM_1449110 PE=4 SV=1	24	16	0.584963	3.0011	7.62616	2.42e-14	1.22e-12	2.89e-13	TRUE
CCall_contig15165_v2	969	AC454_contig274_v3	IPR012335|IPR010987|IPR004045|IPR004046	Thioredoxin fold|Glutathione S-transferase, C-terminal-like|Glutathione S-transferase, N-terminal|Glutathione S-transferase, C-terminal	tr|B9NBW2|B9NBW2_POPTR	Predicted protein OS=Populus trichocarpa GN=POPTRDRAFT_675749 PE=4 SV=1	40	13	1.62149	2.81718	6.87508	6.2e-12	7.41e-10	6.63e-10	TRUE	AC454_contig274_v3	296	CCall_contig15165_v2	IPR010987|IPR017933	Glutathione S-transferase, C-terminal-like|Glutathione S-transferase/chloride channel, C-terminal	tr|B9NBW2|B9NBW2_POPTR	Predicted protein OS=Populus trichocarpa GN=POPTRDRAFT_675749 PE=4 SV=1	9	0	4.16993	6.58606	5.50618	3.67e-08	9.01e-07	2.12e-07	TRUE
CCall_contig17042_v2	1026	AC454_contig44358_v3	IPR004241	Light chain 3 (LC3)	tr|Q6W5F3|Q6W5F3_GOSHI	Microtubule-associated protein 1 light chain 3 OS=Gossypium hirsutum PE=3 SV=1	42	14	1.58496	2.78066	6.99769	2.6e-12	3.2e-10	2.86e-10	TRUE	AC454_contig44358_v3	731	CCall_contig17042_v2	IPR004241	Light chain 3 (LC3)	tr|Q6W5F3|Q6W5F3_GOSHI	Microtubule-associated protein 1 light chain 3 OS=Gossypium hirsutum PE=3 SV=1	17	10	0.765535	3.18167	6.59481	4.26e-11	1.57e-09	3.7e-10	TRUE
CCall_contig2055_v2	915	AC454_contig12804_v3	IPR016140|IPR003612	Bifunctional inhibitor/plant lipid transfer protein/seed storage|Plant lipid transfer protein/seed storage/trypsin-alpha amylase inhibitor	tr|A9P9Y7|A9P9Y7_POPTR	Putative uncharacterized protein OS=Populus trichocarpa PE=4 SV=1	283	95	1.5748	2.7705	18.1344	1.71e-73	1.81e-70	1.62e-70	TRUE	AC454_contig12804_v3	723	CCall_contig2055_v2	IPR016140|IPR003612	Bifunctional inhibitor/plant lipid transfer protein/seed storage|Plant lipid transfer protein/seed storage/trypsin-alpha amylase inhibitor	tr|B9SUL8|B9SUL8_RICCO	Lipid binding protein, putative OS=Ricinus communis GN=RCOM_0998960 PE=4 SV=1	70	28	1.32193	3.73807	14.2785	2.98e-46	8.85e-44	2.09e-44	TRUE
CCall_contig14124_v2	1060	AC454_contig41937_v3	IPR000118|IPR000668	Granulin|Peptidase C1A, papain C-terminal	tr|B9H2H6|B9H2H6_POPTR	Predicted protein OS=Populus trichocarpa GN=POPTRDRAFT_713838 PE=3 SV=1	77	26	1.56635	2.76204	9.44223	3.65e-21	8.15e-19	7.29e-19	TRUE	AC454_contig41937_v3	1374	CCall_contig14124_v2	IPR000169|IPR000668|IPR000118|IPR015425|IPR013128	Peptidase, cysteine peptidase active site|Peptidase C1A, papain C-terminal|Granulin|Actin-binding FH2|Peptidase C1A, papain	tr|B9H2H6|B9H2H6_POPTR	Predicted protein OS=Populus trichocarpa GN=POPTRDRAFT_713838 PE=3 SV=1	34	19	0.839535	3.25567	9.42211	4.42e-21	3.61e-19	8.51e-20	TRUE
CCall_contig1378_v2	1898	AC454_contig15899_v3	IPR014729|IPR006050|IPR005101	Rossmann-like alpha/beta/alpha sandwich fold|DNA photolyase, N-terminal|DNA photolyase, FAD-binding/Cryptochrome, C-terminal	tr|A9PD20|A9PD20_POPTR	Putative uncharacterized protein OS=Populus trichocarpa PE=2 SV=1	243	83	1.54977	2.74547	16.724	8.77e-63	7.52e-60	6.73e-60	TRUE	AC454_contig15899_v3	1560	CCall_contig1378_v2	IPR006050|IPR005101|IPR014729	DNA photolyase, N-terminal|DNA photolyase, FAD-binding/Cryptochrome, C-terminal|Rossmann-like alpha/beta/alpha sandwich fold	tr|A9PD20|A9PD20_POPTR	Putative uncharacterized protein OS=Populus trichocarpa PE=2 SV=1	56	76	-0.440573	1.97557	9.16092	5.15e-20	3.85e-18	9.1e-19	TRUE
CCall_contig9971_v2	953	AC454_contig7293_v3	IPR001938	Thaumatin, pathogenesis-related	tr|Q2HR59|Q2HR59_GOSHI	Osmotin-like pathogenesis-related protein (Fragment) OS=Gossypium hirsutum PE=2 SV=1	42	15	1.48543	2.68112	6.8646	6.67e-12	7.84e-10	7.01e-10	TRUE	AC454_contig7293_v3	694	CCall_contig9971_v2	IPR001938|IPR017949	Thaumatin, pathogenesis-related|Thaumatin, conserved site	tr|Q2HR59|Q2HR59_GOSHI	Osmotin-like pathogenesis-related protein (Fragment) OS=Gossypium hirsutum PE=2 SV=1	51	5	3.3505	5.76664	13.228	6.04e-40	1.47e-37	3.48e-38	TRUE
CCall_contig10321_v2	908	AC454_contig45226_v3	-	-	tr|Q8L6B6|Q8L6B6_SOLTU	APS reductase (Fragment) OS=Solanum tuberosum GN=apsr1 PE=2 SV=1	25	9	1.47393	2.66963	5.28387	1.26e-07	8.26e-06	7.39e-06	TRUE	AC454_contig45226_v3	691	CCall_contig10321_v2	-	-	tr|Q8L6B6|Q8L6B6_SOLTU	APS reductase (Fragment) OS=Solanum tuberosum GN=apsr1 PE=2 SV=1	11	7	0.652077	3.06822	5.2172	1.82e-07	4.01e-06	9.45e-07	TRUE
CCall_contig40825_v2	1397	AC454_contig11209_v3	IPR001509|IPR016040	NAD-dependent epimerase/dehydratase|NAD(P)-binding domain	tr|Q2YHL0|Q2YHL0_QUEIL	Cinnamyl alcohol dehydrogenase OS=Quercus ilex GN=cad PE=2 SV=1	90	33	1.44746	2.64315	9.97235	2.01e-23	4.96e-21	4.43e-21	TRUE	AC454_contig11209_v3	1136	CCall_contig40825_v2	IPR016040|IPR001509	NAD(P)-binding domain|NAD-dependent epimerase/dehydratase	tr|Q2YHL0|Q2YHL0_QUEIL	Cinnamyl alcohol dehydrogenase OS=Quercus ilex GN=cad PE=2 SV=1	24	13	0.884523	3.30066	7.96305	1.68e-15	9.02e-14	2.13e-14	TRUE
CCall_contig48182_v2	1166	AC454_contig10436_v3	IPR014718|IPR008183	Glycoside hydrolase-type carbohydrate-binding, subgroup|Aldose 1-epimerase	tr|A7PMR1|A7PMR1_VITVI	Chromosome chr14 scaffold_21, whole genome shotgun sequence OS=Vitis vinifera GN=GSVIVT00020913001 PE=4 SV=1	21	8	1.39232	2.58801	4.76155	1.92e-06	9.85e-05	8.82e-05	TRUE	AC454_contig10436_v3	800	CCall_contig48182_v2	IPR008183|IPR011013|IPR015443|IPR014718	Aldose 1-epimerase|Glycoside hydrolase-type carbohydrate-binding|Aldose-1-epimerase|Glycoside hydrolase-type carbohydrate-binding, subgroup	tr|A7PMR1|A7PMR1_VITVI	Chromosome chr14 scaffold_21, whole genome shotgun sequence OS=Vitis vinifera GN=GSVIVT00020913001 PE=4 SV=1	9	9	0	2.41614	4.16076	3.17e-05	0.000442643	0.000104445	TRUE
CCall_contig12209_v2	1260	AC454_contig26_v3	IPR002828	Survival protein SurE-like phosphatase/nucleotidase	tr|A7NWM5|A7NWM5_VITVI	Chromosome chr5 scaffold_2, whole genome shotgun sequence OS=Vitis vinifera GN=GSVIVT00019982001 PE=4 SV=1	42	16	1.39232	2.58801	6.734	1.65e-11	1.84e-09	1.65e-09	TRUE	AC454_contig26_v3	823	CCall_contig12209_v2	IPR002828	Survival protein SurE-like phosphatase/nucleotidase	tr|A7NWM5|A7NWM5_VITVI	Chromosome chr5 scaffold_2, whole genome shotgun sequence OS=Vitis vinifera GN=GSVIVT00019982001 PE=4 SV=1	38	17	1.16046	3.5766	10.3509	4.15e-25	4.29e-23	1.02e-23	TRUE
CCall_contig6670_v2	2612	AC454_contig711_v3	IPR018240|IPR001392|IPR008968	Clathrin adaptor, mu subunit, conserved site|Clathrin adaptor, mu subunit|Clathrin adaptor, mu subunit, C-terminal	tr|A7QY06|A7QY06_VITVI	Chromosome undetermined scaffold_235, whole genome shotgun sequence OS=Vitis vinifera GN=GSVIVT00009485001 PE=4 SV=1	196	78	1.32931	2.525	14.3512	1.05e-46	5.68e-44	5.08e-44	TRUE	AC454_contig711_v3	662	CCall_contig6670_v2	IPR008968	Clathrin adaptor, mu subunit, C-terminal	tr|A7QY06|A7QY06_VITVI	Chromosome undetermined scaffold_235, whole genome shotgun sequence OS=Vitis vinifera GN=GSVIVT00009485001 PE=4 SV=1	6	3	1	3.41614	4.03903	5.37e-05	0.000678458	0.000159168	TRUE
CCall_contig1749_v2	1819	AC454_contig29364_v3	IPR016067|IPR018167|IPR018166|IPR001985	S-adenosylmethionine decarboxylase, core|S-adenosylmethionine decarboxylase subgroup|S-adenosylmethionine decarboxylase, conserved site|S-adenosylmethionine decarboxylase	tr|B9SIY7|B9SIY7_RICCO	S-adenosylmethionine decarboxylase, putative OS=Ricinus communis GN=RCOM_0596710 PE=4 SV=1	107	43	1.3152	2.5109	10.5691	4.14e-26	1.1e-23	9.85e-24	TRUE	AC454_contig29364_v3	1852	CCall_contig1749_v2	IPR018166|IPR001985|IPR018167|IPR016067	S-adenosylmethionine decarboxylase, conserved site|S-adenosylmethionine decarboxylase|S-adenosylmethionine decarboxylase subgroup|S-adenosylmethionine decarboxylase, core	tr|B9SIY7|B9SIY7_RICCO	S-adenosylmethionine decarboxylase, putative OS=Ricinus communis GN=RCOM_0596710 PE=4 SV=1	58	78	-0.427421	1.98872	9.36383	7.69e-21	6.09e-19	1.44e-19	TRUE
CCall_contig11763_v2	1337	AC454_contig6482_v3	IPR011706|IPR008972	Multicopper oxidase, type 2|Cupredoxin	tr|A7QRL7|A7QRL7_VITVI	Chromosome undetermined scaffold_151, whole genome shotgun sequence OS=Vitis vinifera GN=GSVIVT00005407001 PE=4 SV=1	37	15	1.30256	2.49826	6.19688	5.76e-10	5.41e-08	4.84e-08	TRUE	AC454_contig6482_v3	607	CCall_contig11763_v2	IPR002355|IPR008972|IPR011706	Multicopper oxidase, copper-binding site|Cupredoxin|Multicopper oxidase, type 2	tr|A7QRL3|A7QRL3_VITVI	Chromosome undetermined scaffold_151, whole genome shotgun sequence OS=Vitis vinifera GN=GSVIVT00005403001 PE=4 SV=1	9	6	0.584963	3.0011	4.66989	3.01e-06	5.3e-05	1.25e-05	TRUE
CCall_contig38566_v2	1259	AC454_contig21426_v3	IPR004776	Auxin efflux carrier	tr|B9S6X0|B9S6X0_RICCO	Auxin:hydrogen symporter, putative OS=Ricinus communis GN=RCOM_0875040 PE=4 SV=1	27	11	1.29546	2.49115	5.28502	1.26e-07	8.23e-06	7.36e-06	TRUE	AC454_contig21426_v3	1902	CCall_contig38566_v2	IPR004776	Auxin efflux carrier	tr|B9S6X0|B9S6X0_RICCO	Auxin:hydrogen symporter, putative OS=Ricinus communis GN=RCOM_0875040 PE=4 SV=1	101	25	2.01436	4.43049	18.03	1.13e-72	7.15e-70	1.69e-70	TRUE
CCall_contig17373_v2	1751	AC454_contig6025_v3	IPR002213	UDP-glucuronosyl/UDP-glucosyltransferase	tr|B9RIR1|B9RIR1_RICCO	UDP-glucosyltransferase, putative OS=Ricinus communis GN=RCOM_1581890 PE=3 SV=1	85	35	1.28011	2.4758	9.34488	9.2e-21	2.02e-18	1.81e-18	TRUE	AC454_contig6025_v3	1632	CCall_contig17373_v2	IPR002213	UDP-glucuronosyl/UDP-glucosyltransferase	tr|B9RIR1|B9RIR1_RICCO	UDP-glucosyltransferase, putative OS=Ricinus communis GN=RCOM_1581890 PE=3 SV=1	46	37	0.314109	2.73025	10.0672	7.71e-24	7.35e-22	1.74e-22	TRUE
CCall_contig44269_v2	1134	AC454_contig37361_v3	IPR001128	Cytochrome P450	tr|Q2LAJ8|Q2LAJ8_SOYBN	Cytochrome P450 monooxygenase CYP76E3 (Fragment) OS=Glycine max GN=CYP76E3 PE=2 SV=1	17	7	1.28011	2.4758	4.17884	2.93e-05	0.0011066	0.000989471	TRUE	AC454_contig3362_v3	476	CCall_contig44269_v2	IPR001128|IPR017972	Cytochrome P450|Cytochrome P450, conserved site	tr|A7QKB2|A7QKB2_VITVI	Chromosome chr2 scaffold_112, whole genome shotgun sequence OS=Vitis vinifera GN=GSVIVT00001048001 PE=3 SV=1	10	2	2.32193	4.73807	5.75152	8.84e-09	2.38e-07	5.6e-08	TRUE
CCall_contig2051_v2	1507	AC454_contig38951_v3	-	-	tr|B9GUU1|B9GUU1_POPTR	Predicted protein OS=Populus trichocarpa GN=POPTRDRAFT_709990 PE=4 SV=1	43	18	1.25634	2.45204	6.60964	3.85e-11	4.08e-09	3.65e-09	TRUE	AC454_contig38951_v3	1126	CCall_contig2051_v2	-	-	tr|B9GUU1|B9GUU1_POPTR	Predicted protein OS=Populus trichocarpa GN=POPTRDRAFT_709990 PE=4 SV=1	8	9	-0.169925	2.24621	3.75589	0.000172725	0.00190139	0.000448445	TRUE
CCall_contig347_v2	717	AC454_contig299_v3	IPR000916	Bet v I allergen	tr|Q9ZRU8|Q9ZRU8_FAGSY	Stress and pathogenesis-related protein OS=Fagus sylvatica GN=PR1 PE=2 SV=1	19	8	1.24793	2.44362	4.38479	1.16e-05	0.000492363	0.00044021	TRUE	AC454_contig2074_v3	367	CCall_contig347_v2	IPR000916	Bet v I allergen	tr|Q9ZRU8|Q9ZRU8_FAGSY	Stress and pathogenesis-related protein OS=Fagus sylvatica GN=PR1 PE=2 SV=1	46	12	1.9386	4.35474	12.117	8.59e-34	1.59e-31	3.76e-32	TRUE
CCall_contig47742_v2	1306	AC454_contig32066_v3	IPR006041|IPR006706	Pollen Ole e 1 allergen/extensin|Extensin-like repeat	tr|Q40793|Q40793_PETCR	Tyrosine-rich hydroxyproline-rich glycoprotein (Fragment) OS=Petroselinum crispum GN=HRGP PE=2 SV=1	143	63	1.18259	2.37829	11.8427	2.35e-32	7.52e-30	6.73e-30	TRUE	AC454_contig32066_v3	2366	CCall_contig47742_v2	IPR006706|IPR006041	Extensin-like repeat|Pollen Ole e 1 allergen/extensin	tr|Q40793|Q40793_PETCR	Tyrosine-rich hydroxyproline-rich glycoprotein (Fragment) OS=Petroselinum crispum GN=HRGP PE=2 SV=1	52	154	-1.56635	0.849792	4.61551	3.92e-06	6.74e-05	1.59e-05	TRUE
CCall_contig12779_v2	1861	AC454_contig29905_v3	IPR002528	Multi antimicrobial extrusion protein MatE	tr|B9R7N6|B9R7N6_RICCO	Multidrug resistance pump, putative OS=Ricinus communis GN=RCOM_1593370 PE=4 SV=1	63	28	1.16993	2.36562	7.83513	4.68e-15	7.19e-13	6.44e-13	TRUE	AC454_contig29905_v3	1838	CCall_contig12779_v2	IPR002528	Multi antimicrobial extrusion protein MatE	tr|B9R7N6|B9R7N6_RICCO	Multidrug resistance pump, putative OS=Ricinus communis GN=RCOM_1593370 PE=4 SV=1	62	37	0.744743	3.16088	12.5584	3.58e-36	7.45e-34	1.76e-34	TRUE
CCall_contig1536_v2	715	AC454_contig10276_v3	-	-	tr|A7Q6M5|A7Q6M5_VITVI	CBL-interacting protein kinase 14 OS=Vitis vinifera GN=CIPK14 PE=2 SV=1	22	10	1.1375	2.3332	4.59212	4.39e-06	0.000210431	0.000188291	TRUE	AC454_contig10276_v3	649	CCall_contig1536_v2	-	-	tr|A7Q6M5|A7Q6M5_VITVI	CBL-interacting protein kinase 14 OS=Vitis vinifera GN=CIPK14 PE=2 SV=1	9	10	-0.152003	2.26414	4.00307	6.25e-05	0.000773911	0.000182702	TRUE
CCall_contig11269_v2	2037	AC454_contig19237_v3	IPR002213	UDP-glucuronosyl/UDP-glucosyltransferase	tr|Q0PI14|Q0PI14_9MAGN	Resveratrol/hydroxycinnamic acid O-glucosyltransferase OS=Vitis labrusca PE=2 SV=1	217	99	1.13219	2.32789	14.4059	4.75e-47	2.69e-44	2.4e-44	TRUE	AC454_contig19237_v3	1097	CCall_contig11269_v2	IPR002213	UDP-glucuronosyl/UDP-glucosyltransferase	tr|B9RY85|B9RY85_RICCO	UDP-glucosyltransferase, putative OS=Ricinus communis GN=RCOM_0811190 PE=3 SV=1	70	60	0.222392	2.63853	12.1947	3.32e-34	6.38e-32	1.51e-32	TRUE
CCall_contig18666_v2	903	AC454_contig2443_v3	-	-	tr|O03982|O03982_ARATH	Putative uncharacterized protein OS=Arabidopsis thaliana GN=At1g01490 PE=2 SV=1	109	50	1.12433	2.32002	10.1881	2.24e-24	5.62e-22	5.03e-22	TRUE	AC454_contig2443_v3	1022	CCall_contig18666_v2	-	-	tr|O03982|O03982_ARATH	Putative uncharacterized protein OS=Arabidopsis thaliana GN=At1g01490 PE=2 SV=1	31	58	-0.903785	1.51235	5.65354	1.57e-08	4.09e-07	9.67e-08	TRUE
CCall_contig47475_v2	840	AC454_contig11932_v3	IPR012675|IPR001041|IPR010241	Beta-grasp fold, ferredoxin-type|Ferredoxin|Ferredoxin [2Fe-2S], plant	tr|A5B3C7|A5B3C7_VITVI	Putative uncharacterized protein OS=Vitis vinifera GN=VITISV_038770 PE=4 SV=1	26	12	1.11548	2.31117	4.96397	6.91e-07	3.87e-05	3.46e-05	TRUE	AC454_contig11932_v3	661	CCall_contig47475_v2	IPR001041|IPR006058|IPR010241|IPR012675	Ferredoxin|2Fe-2S ferredoxin, iron-sulphur binding site|Ferredoxin [2Fe-2S], plant|Beta-grasp fold, ferredoxin-type	tr|A5B3C7|A5B3C7_VITVI	Putative uncharacterized protein OS=Vitis vinifera GN=VITISV_038770 PE=4 SV=1	17	12	0.5025	2.91864	6.33175	2.42e-10	8.24e-09	1.94e-09	TRUE
CCall_contig7354_v2	469	AC454_contig44118_v3	IPR006846	Ribosomal protein S30	tr|Q6K853|Q6K853_ORYSJ	Os06g0172600 protein OS=Oryza sativa subsp. japonica GN=OJ1548_F12.5 PE=4 SV=1	15	7	1.09954	2.29523	3.75471	0.000173543	0.00503113	0.00449176	TRUE	AC454_contig44118_v3	366	CCall_contig7354_v2	IPR006846	Ribosomal protein S30	sp|P41987|CXA3_BOVIN	Gap junction alpha-3 protein OS=Bos taurus GN=GJA3 PE=2 SV=3	22	8	1.45943	3.87557	8.10305	5.36e-16	3e-14	7.09e-15	TRUE
CCall_contig40291_v2	877	AC454_contig358_v3	IPR009056|IPR003088	Cytochrome c, monohaem|Cytochrome c, class I	sp|P00062|CYC_SAMNI	Cytochrome c OS=Sambucus nigra PE=1 SV=1	34	16	1.08746	2.28316	5.63505	1.75e-08	1.31e-06	1.17e-06	TRUE	AC454_contig358_v3	649	CCall_contig40291_v2	IPR003088|IPR009056|IPR002327	Cytochrome c, class I|Cytochrome c, monohaem|Cytochrome c, class IA/ IB	tr|B9IQC2|B9IQC2_POPTR	Predicted protein OS=Populus trichocarpa GN=POPTRDRAFT_738754 PE=3 SV=1	45	18	1.32193	3.73807	11.4478	2.41e-30	3.66e-28	8.66e-29	TRUE
CCall_contig26270_v2	1111	AC454_contig33644_v3	IPR001395	Aldo/keto reductase	tr|C0JRE4|C0JRE4_SOYBN	Putative alto/keto reductase OS=Glycine max PE=2 SV=1	28	14	1	2.1957	4.99291	5.95e-07	3.4e-05	3.04e-05	TRUE	AC454_contig2218_v3	429	CCall_contig26270_v2	IPR001395	Aldo/keto reductase	tr|C0JRE4|C0JRE4_SOYBN	Putative alto/keto reductase OS=Glycine max PE=2 SV=1	10	3	1.73697	4.1531	5.57928	2.42e-08	6.14e-07	1.45e-07	TRUE
CCall_contig10812_v2	820	AC454_contig3803_v3	IPR007650	Protein of unknown function DUF581	tr|A7PK50|A7PK50_VITVI	Chromosome chr15 scaffold_19, whole genome shotgun sequence OS=Vitis vinifera GN=GSVIVT00019019001 PE=4 SV=1	34	17	1	2.1957	5.50195	3.76e-08	2.66e-06	2.38e-06	TRUE	AC454_contig3803_v3	549	CCall_contig10812_v2	IPR007650	Protein of unknown function DUF581	tr|A7PK50|A7PK50_VITVI	Chromosome chr15 scaffold_19, whole genome shotgun sequence OS=Vitis vinifera GN=GSVIVT00019019001 PE=4 SV=1	6	6	0	2.41614	3.39722	0.000680748	0.00632963	0.00149096	TRUE
CCall_contig20490_v2	1209	AC454_contig25621_v3	IPR002016	Haem peroxidase, plant/fungal/bacterial	tr|Q6T1C8|Q6T1C8_QUESU	Peroxidase OS=Quercus suber GN=POX1 PE=3 SV=1	22	11	1	2.1957	4.42571	9.61e-06	0.000422167	0.00037348	TRUE	AC454_contig25621_v3	629	CCall_contig20490_v2	IPR010255|IPR002016|IPR019794	Haem peroxidase|Haem peroxidase, plant/fungal/bacterial|Peroxidase, active site	tr|Q6T1C8|Q6T1C8_QUESU	Peroxidase OS=Quercus suber GN=POX1 PE=3 SV=1	7	3	1.22239	3.63853	4.471	7.79e-06	0.000122146	2.87e-05	TRUE
CCall_contig14025_v2	1750	AC454_contig13437_v3	-	-	tr|B9T512|B9T512_RICCO	Putative uncharacterized protein OS=Ricinus communis GN=RCOM_0144270 PE=4 SV=1	33	17	0.956931	2.15263	5.35392	8.61e-08	5.79e-06	5.18e-06	TRUE	AC454_contig13437_v3	1794	CCall_contig14025_v2	-	-	tr|B9T512|B9T512_RICCO	Putative uncharacterized protein OS=Ricinus communis GN=RCOM_0144270 PE=4 SV=1	39	52	-0.415037	2.0011	7.70919	1.27e-14	6.46e-13	1.53e-13	TRUE
CCall_contig4356_v2	654	AC454_contig1769_v3	-	-	-	-	67	35	0.936806	2.1325	7.58414	3.35e-14	4.68e-12	4.19e-12	TRUE	AC454_contig1769_v3	439	CCall_contig4356_v2	-	-	-	-	56	15	1.90046	4.3166	13.3403	1.35e-40	3.36e-38	7.95e-39	TRUE
CCall_contig26517_v2	1565	AC454_contig4891_v3	IPR001804|IPR004790	Isocitrate/isopropylmalate dehydrogenase|Isocitrate dehydrogenase NADP-dependent, eukaryotic	tr|B6R0E1|B6R0E1_9RHOB	Isocitrate dehydrogenase, NADP-dependent OS=Pseudovibrio sp. JE062 GN=PJE062_4617 PE=3 SV=1	34	18	0.917538	2.11323	5.37154	7.81e-08	5.3e-06	4.75e-06	TRUE	AC454_contig25111_v3	922	CCall_contig1090_v2	IPR001804|IPR004790|IPR019818	Isocitrate/isopropylmalate dehydrogenase|Isocitrate dehydrogenase NADP-dependent, eukaryotic|Isocitrate/isopropylmalate dehydrogenase, conserved site	tr|B9SR98|B9SR98_RICCO	NADP-specific isocitrate dehydrogenase, putative OS=Ricinus communis GN=RCOM_0113200 PE=3 SV=1	11	7	0.652077	3.06822	5.2172	1.82e-07	4.01e-06	9.45e-07	TRUE
CCall_contig31145_v2	994	AC454_contig43469_v3	IPR006384|IPR016965|IPR006383	Pyridoxal phosphate phosphatase-related|Pyridoxal phosphate phosphatase, PHOSPHO2|HAD-superfamily hydrolase, subfamily IB, PSPase-like	tr|A7P6T9|A7P6T9_VITVI	Chromosome chr9 scaffold_7, whole genome shotgun sequence OS=Vitis vinifera GN=GSVIVT00034199001 PE=4 SV=1	37	20	0.887525	2.08322	5.55276	2.81e-08	2.02e-06	1.81e-06	TRUE	AC454_contig43469_v3	822	CCall_contig31145_v2	IPR006384|IPR006383|IPR016965	Pyridoxal phosphate phosphatase-related|HAD-superfamily hydrolase, subfamily IB, PSPase-like|Pyridoxal phosphate phosphatase, PHOSPHO2	tr|A7P6T9|A7P6T9_VITVI	Chromosome chr9 scaffold_7, whole genome shotgun sequence OS=Vitis vinifera GN=GSVIVT00034199001 PE=4 SV=1	94	13	2.85415	5.27029	17.888	1.46e-71	8.68e-69	2.05e-69	TRUE
CCall_contig43333_v2	1260	AC454_contig43816_v3	IPR000425|IPR012269	Major intrinsic protein|Aquaporin	tr|A1IIE4|A1IIE4_IRIHO	Aquaporin OS=Iris hollandica GN=IhAQP PE=2 SV=1	198	110	0.847997	2.04369	12.6907	6.66e-37	2.6e-34	2.33e-34	TRUE	AC454_contig43816_v3	1238	CCall_contig43333_v2	IPR012269|IPR000425	Aquaporin|Major intrinsic protein	tr|A1IIE4|A1IIE4_IRIHO	Aquaporin OS=Iris hollandica GN=IhAQP PE=2 SV=1	45	138	-1.61667	0.799467	4.07462	4.61e-05	0.000608101	0.000143734	TRUE
CCall_contig33695_v2	1231	AC454_contig181_v3	IPR002772	Glycoside hydrolase, family 3, C-terminal	tr|A7QGM6|A7QGM6_VITVI	Chromosome chr12 scaffold_93, whole genome shotgun sequence OS=Vitis vinifera GN=GSVIVT00038386001 PE=4 SV=1	36	20	0.847997	2.04369	5.4102	6.3e-08	4.33e-06	3.88e-06	TRUE	AC454_contig181_v3	341	CCall_contig33695_v2	IPR002772	Glycoside hydrolase, family 3, C-terminal	tr|B9GZS2|B9GZS2_POPTR	Predicted protein OS=Populus trichocarpa GN=POPTRDRAFT_799561 PE=4 SV=1	4	2	1	3.41614	3.29784	0.000974304	0.00860745	0.00200945	TRUE
CCall_contig44680_v2	1278	AC454_contig42242_v3	IPR001509|IPR016040	NAD-dependent epimerase/dehydratase|NAD(P)-binding domain	tr|B9GPN4|B9GPN4_POPTR	Predicted protein OS=Populus trichocarpa GN=POPTRDRAFT_710668 PE=4 SV=1	18	10	0.847997	2.04369	3.8255	0.000130505	0.00400406	0.0035828	TRUE	AC454_contig42242_v3	679	CCall_contig44680_v2	IPR016040|IPR001509	NAD(P)-binding domain|NAD-dependent epimerase/dehydratase	tr|B9GPN4|B9GPN4_POPTR	Predicted protein OS=Populus trichocarpa GN=POPTRDRAFT_710668 PE=4 SV=1	10	10	0	2.41614	4.38584	1.16e-05	0.00017489	4.13e-05	TRUE
CCall_contig25881_v2	1969	AC454_contig5918_v3	IPR010122|IPR013528|IPR013746	Hydroxymethylglutaryl-CoA synthase, eukaryotic|Hydroxymethylglutaryl-coenzyme A synthase, N-terminal|Hydroxymethylglutaryl-coenzyme A synthase C-terminal	tr|B9RC08|B9RC08_RICCO	Hydroxymethylglutaryl-CoA synthase, putative OS=Ricinus communis GN=RCOM_1683050 PE=4 SV=1	88	49	0.844722	2.04042	8.45051	2.9e-17	5.1e-15	4.57e-15	TRUE	AC454_contig5918_v3	1138	CCall_contig25881_v2	IPR013746|IPR016039	Hydroxymethylglutaryl-coenzyme A synthase C-terminal|Thiolase-like	tr|B3GDB1|B3GDB1_CAMAC	3-hydroxy-3-methylglutaryl-CoA synthase OS=Camptotheca acuminata PE=2 SV=1	76	18	2.078	4.49414	15.6903	1.76e-55	7.57e-53	1.79e-53	TRUE
CCall_contig48248_v2	1459	AC454_contig16356_v3	IPR018033|IPR007508	Uncharacterised conserved protein UCP016210|D-aminoacyl-tRNA deacylase	tr|A7PGF9|A7PGF9_VITVI	Chromosome chr17 scaffold_16, whole genome shotgun sequence OS=Vitis vinifera GN=GSVIVT00017543001 PE=4 SV=1	25	14	0.836501	2.0322	4.49202	7.06e-06	0.000320982	0.000287211	TRUE	AC454_contig16356_v3	402	CCall_contig48248_v2	IPR007508	D-aminoacyl-tRNA deacylase	tr|B9RE88|B9RE88_RICCO	Ethanol tolerance protein GEKO1, putative OS=Ricinus communis GN=RCOM_1619480 PE=4 SV=1	4	2	1	3.41614	3.29784	0.000974304	0.00860745	0.00200945	TRUE
CCall_contig46727_v2	1306	AC454_contig9908_v3	IPR012000|IPR011766	Thiamine pyrophosphate enzyme, central region|Thiamine pyrophosphate enzyme, C-terminal TPP-binding	tr|B9SWY1|B9SWY1_RICCO	Pyruvate decarboxylase, putative OS=Ricinus communis GN=RCOM_0489390 PE=3 SV=1	75	42	0.836501	2.0322	7.78091	7.2e-15	1.07e-12	9.62e-13	TRUE	AC454_contig9908_v3	2288	CCall_contig46727_v2	IPR012110|IPR012001|IPR012000|IPR011766	Pyruvate decarboxylase/indolepyruvate decarboxylase|Thiamine pyrophosphate enzyme, N-terminal TPP binding region|Thiamine pyrophosphate enzyme, central region|Thiamine pyrophosphate enzyme, C-terminal TPP-binding	tr|B9SWY1|B9SWY1_RICCO	Pyruvate decarboxylase, putative OS=Ricinus communis GN=RCOM_0489390 PE=3 SV=1	76	76	0	2.41614	12.0931	1.15e-33	2.09e-31	4.94e-32	TRUE
CCall_contig11083_v2	1409	AC454_contig28729_v3	IPR012000|IPR011766	Thiamine pyrophosphate enzyme, central region|Thiamine pyrophosphate enzyme, C-terminal TPP-binding	tr|B9I1N8|B9I1N8_POPTR	Predicted protein OS=Populus trichocarpa GN=POPTRDRAFT_1094038 PE=3 SV=1	88	50	0.815575	2.01127	8.37198	5.67e-17	9.47e-15	8.47e-15	TRUE	AC454_contig28729_v3	2084	CCall_contig11083_v2	IPR012110|IPR012001|IPR012000|IPR011766	Pyruvate decarboxylase/indolepyruvate decarboxylase|Thiamine pyrophosphate enzyme, N-terminal TPP binding region|Thiamine pyrophosphate enzyme, central region|Thiamine pyrophosphate enzyme, C-terminal TPP-binding	tr|B9I1N8|B9I1N8_POPTR	Predicted protein OS=Populus trichocarpa GN=POPTRDRAFT_1094038 PE=3 SV=1	62	48	0.369234	2.78537	11.8107	3.44e-32	5.78e-30	1.37e-30	TRUE
CCall_contig46544_v2	733	AC454_contig25684_v3	IPR005746|IPR013766|IPR012335	Thioredoxin|Thioredoxin domain|Thioredoxin fold	tr|A7PJ26|A7PJ26_VITVI	Chromosome chr12 scaffold_18, whole genome shotgun sequence OS=Vitis vinifera GN=GSVIVT00018570001 PE=4 SV=1	14	8	0.807355	2.00305	3.33004	0.000868341	0.0189036	0.0166793	TRUE	AC454_contig25684_v3	510	CCall_contig46544_v2	IPR017936|IPR005746|IPR013766|IPR012336|IPR017937|IPR015467|IPR012335	Thioredoxin-like|Thioredoxin|Thioredoxin domain|Thioredoxin-like fold|Thioredoxin, conserved site|Thioredoxin, core|Thioredoxin fold	tr|A7PJ26|A7PJ26_VITVI	Chromosome chr12 scaffold_18, whole genome shotgun sequence OS=Vitis vinifera GN=GSVIVT00018570001 PE=4 SV=1	8	4	1	3.41614	4.66389	3.1e-06	5.4e-05	1.27e-05	TRUE
CCall_contig9521_v2	468	AC454_contig234_v3	IPR000077	Ribosomal protein L39e	tr|B9SC04|B9SC04_RICCO	Ribosomal protein L39e, putative OS=Ricinus communis GN=RCOM_0701310 PE=4 SV=1	14	8	0.807355	2.00305	3.33004	0.000868341	0.0189036	0.0166793	TRUE	AC454_contig234_v3	342	CCall_contig9521_v2	IPR000077|IPR020083	Ribosomal protein L39e|Ribosomal protein L39e, conserved site	tr|B9SC04|B9SC04_RICCO	Ribosomal protein L39e, putative OS=Ricinus communis GN=RCOM_0701310 PE=4 SV=1	9	2	2.16993	4.58606	5.42228	5.88e-08	1.41e-06	3.32e-07	TRUE
CCall_contig18162_v2	1348	AC454_contig10416_v3	IPR006904	Protein of unknown function DUF716	tr|B9GYI2|B9GYI2_POPTR	Predicted protein OS=Populus trichocarpa GN=POPTRDRAFT_555238 PE=4 SV=1	14	8	0.807355	2.00305	3.33004	0.000868341	0.0189036	0.0166793	TRUE	AC454_contig10416_v3	971	CCall_contig18162_v2	IPR006904	Protein of unknown function DUF716	tr|B9SXZ9|B9SXZ9_RICCO	Putative uncharacterized protein OS=Ricinus communis GN=RCOM_1455440 PE=4 SV=1	20	16	0.321928	2.73807	6.64771	2.98e-11	1.12e-09	2.65e-10	TRUE
CCall_contig43865_v2	1504	AC454_contig44142_v3	IPR001128	Cytochrome P450	tr|A7PFD3|A7PFD3_VITVI	Chromosome chr11 scaffold_14, whole genome shotgun sequence OS=Vitis vinifera GN=GSVIVT00017017001 PE=3 SV=1	28	16	0.807355	2.00305	4.70947	2.48e-06	0.000124508	0.000111409	TRUE	AC454_contig968_v3	604	CCall_contig43865_v2	IPR001128|IPR017972	Cytochrome P450|Cytochrome P450, conserved site	tr|A7QV39|A7QV39_VITVI	Chromosome undetermined scaffold_184, whole genome shotgun sequence OS=Vitis vinifera GN=GSVIVT00007155001 PE=3 SV=1	11	5	1.1375	3.55364	5.5551	2.77e-08	6.99e-07	1.65e-07	TRUE
CCall_contig40675_v2	1286	AC454_contig10211_v3	IPR005123	Oxoglutarate/iron-dependent oxygenase	tr|Q39396|Q39396_BETVE	1-aminocyclopropane-1-carboxylate oxidase OS=Betula verrucosa GN=ACO PE=2 SV=2	33	19	0.796467	1.99216	5.09454	3.5e-07	2.07e-05	1.85e-05	TRUE	AC454_contig45103_v3	642	CCall_contig40675_v2	IPR005123	Oxoglutarate/iron-dependent oxygenase	tr|A0SWU5|A0SWU5_MANES	1-amino-cyclopropane-1-carboxylic acid oxidase 3 OS=Manihot esculenta GN=ACCO3 PE=3 SV=1	24	7	1.77761	4.19375	8.6669	4.44e-18	2.88e-16	6.82e-17	TRUE
CCall_contig16704_v2	1123	AC454_contig23038_v3	IPR016040|IPR013149	NAD(P)-binding domain|Alcohol dehydrogenase, zinc-binding	tr|A5BKL3|A5BKL3_VITVI	Chromosome chr5 scaffold_72, whole genome shotgun sequence OS=Vitis vinifera GN=GSVIVT00034730001 PE=4 SV=1	17	10	0.765535	1.96123	3.61906	0.000295678	0.00788771	0.00705076	TRUE	AC454_contig3661_v3	762	CCall_contig16704_v2	IPR016040|IPR002085|IPR013149	NAD(P)-binding domain|Alcohol dehydrogenase superfamily, zinc-containing|Alcohol dehydrogenase, zinc-binding	tr|A5BKL3|A5BKL3_VITVI	Chromosome chr5 scaffold_72, whole genome shotgun sequence OS=Vitis vinifera GN=GSVIVT00034730001 PE=4 SV=1	31	19	0.706269	3.12241	8.83011	1.05e-18	7.16e-17	1.69e-17	TRUE
CCall_contig41807_v2	2398	AC454_contig20332_v3	IPR002985|IPR000183	Arginine decarboxylase|Orn/DAP/Arg decarboxylase 2	tr|B3Y023|B3Y023_PRUPE	Arginine decarboxylase OS=Prunus persica GN=PpADC PE=2 SV=1	84	50	0.748461	1.94416	7.99903	1.25e-15	1.97e-13	1.76e-13	TRUE	AC454_contig20332_v3	2922	CCall_contig41807_v2	IPR002985|IPR000183	Arginine decarboxylase|Orn/DAP/Arg decarboxylase 2	tr|B3Y023|B3Y023_PRUPE	Arginine decarboxylase OS=Prunus persica GN=PpADC PE=2 SV=1	47	150	-1.67423	0.741909	3.90317	9.49e-05	0.00113681	0.000268701	TRUE
CCall_contig47361_v2	1165	AC454_contig43116_v3	IPR003612	Plant lipid transfer protein/seed storage/trypsin-alpha amylase inhibitor	tr|B9P6G6|B9P6G6_POPTR	Predicted protein OS=Populus trichocarpa GN=POPTRDRAFT_678768 PE=4 SV=1	35	21	0.736966	1.93266	5.14272	2.71e-07	1.67e-05	1.49e-05	TRUE	AC454_contig43116_v3	700	CCall_contig47361_v2	-	-	tr|B9SY04|B9SY04_RICCO	Lipid binding protein, putative OS=Ricinus communis GN=RCOM_1455590 PE=4 SV=1	6	3	1	3.41614	4.03903	5.37e-05	0.000678458	0.000159168	TRUE
CCall_contig16952_v2	1029	AC454_contig779_v3	IPR011707|IPR001117|IPR008972	Multicopper oxidase, type 3|Multicopper oxidase, type 1|Cupredoxin	tr|B9SMA8|B9SMA8_RICCO	Laccase, putative OS=Ricinus communis GN=RCOM_0298340 PE=4 SV=1	20	12	0.736966	1.93266	3.88745	0.000101302	0.00323509	0.00289473	TRUE	AC454_contig779_v3	1062	CCall_contig16952_v2	IPR011707|IPR001117|IPR008972	Multicopper oxidase, type 3|Multicopper oxidase, type 1|Cupredoxin	tr|B9SMA8|B9SMA8_RICCO	Laccase, putative OS=Ricinus communis GN=RCOM_0298340 PE=4 SV=1	10	10	0	2.41614	4.38584	1.16e-05	0.00017489	4.13e-05	TRUE
CCall_contig48155_v2	1234	AC454_contig16568_v3	IPR012335|IPR004046	Thioredoxin fold|Glutathione S-transferase, C-terminal	tr|B9IIY3|B9IIY3_POPTR	Predicted protein (Fragment) OS=Populus trichocarpa GN=POPTRDRAFT_256678 PE=4 SV=1	192	116	0.726982	1.92268	12.0061	3.3e-33	1.11e-30	9.93e-31	TRUE	AC454_contig16568_v3	1022	CCall_contig48155_v2	IPR004045|IPR017933|IPR004046|IPR012335|IPR010987|IPR012336	Glutathione S-transferase, N-terminal|Glutathione S-transferase/chloride channel, C-terminal|Glutathione S-transferase, C-terminal|Thioredoxin fold|Glutathione S-transferase, C-terminal-like|Thioredoxin-like fold	tr|B9IIY3|B9IIY3_POPTR	Predicted protein (Fragment) OS=Populus trichocarpa GN=POPTRDRAFT_256678 PE=4 SV=1	105	101	0.056034	2.47217	14.4045	4.85e-47	1.51e-44	3.56e-45	TRUE
CCall_contig39799_v2	558	AC454_contig2340_v3	IPR003612	Plant lipid transfer protein/seed storage/trypsin-alpha amylase inhibitor	tr|A7R856|A7R856_VITVI	Chromosome undetermined scaffold_2286, whole genome shotgun sequence OS=Vitis vinifera GN=GSVIVT00011190001 PE=4 SV=1	70	43	0.703018	1.89871	7.18765	6.59e-13	8.63e-11	7.72e-11	TRUE	AC454_contig2340_v3	574	CCall_contig39799_v2	IPR016140|IPR003612	Bifunctional inhibitor/plant lipid transfer protein/seed storage|Plant lipid transfer protein/seed storage/trypsin-alpha amylase inhibitor	tr|A7R856|A7R856_VITVI	Chromosome undetermined scaffold_2286, whole genome shotgun sequence OS=Vitis vinifera GN=GSVIVT00011190001 PE=4 SV=1	20	31	-0.632268	1.78387	5.10987	3.22e-07	6.77e-06	1.6e-06	TRUE
CCall_contig41513_v2	994	AC454_contig17741_v3	IPR019831|IPR019832|IPR001189	Manganese/iron superoxide dismutase, N-terminal|Manganese/iron superoxide dismutase, C-terminal|Manganese/iron superoxide dismutase	tr|B2BDZ8|B2BDZ8_PISVE	Superoxide dismutase OS=Pistacia vera PE=3 SV=1	42	26	0.691878	1.88757	5.54535	2.93e-08	2.11e-06	1.89e-06	TRUE	AC454_contig17741_v3	1002	CCall_contig41513_v2	IPR001189|IPR019831|IPR019832|IPR019833	Manganese/iron superoxide dismutase|Manganese/iron superoxide dismutase, N-terminal|Manganese/iron superoxide dismutase, C-terminal|Manganese/iron superoxide dismutase, binding site	tr|B2BDZ8|B2BDZ8_PISVE	Superoxide dismutase OS=Pistacia vera PE=3 SV=1	15	25	-0.736966	1.67917	4.24175	2.22e-05	0.000314606	7.43e-05	TRUE
CCall_contig2496_v2	727	AC454_contig29047_v3	-	-	tr|B9S071|B9S071_RICCO	Ferric-chelate reductase, putative OS=Ricinus communis GN=RCOM_1299860 PE=4 SV=1	16	10	0.678072	1.87377	3.40565	0.000660066	0.0150864	0.0134934	TRUE	AC454_contig29047_v3	604	CCall_contig2496_v2	-	-	tr|B9S071|B9S071_RICCO	Ferric-chelate reductase, putative OS=Ricinus communis GN=RCOM_1299860 PE=4 SV=1	7	8	-0.192645	2.22349	3.49149	0.000480338	0.00463806	0.00109262	TRUE
CCall_contig170_v2	1013	AC454_contig1214_v3	IPR000426|IPR001353	Proteasome, alpha-subunit, conserved site|Proteasome, subunit alpha/beta	tr|B9T3A4|B9T3A4_RICCO	Proteasome subunit alpha type OS=Ricinus communis GN=RCOM_0391800 PE=3 SV=1	43	27	0.671377	1.86707	5.5698	2.55e-08	1.85e-06	1.65e-06	TRUE	AC454_contig1214_v3	411	CCall_contig170_v2	IPR001353	Proteasome, subunit alpha/beta	tr|B9T3A4|B9T3A4_RICCO	Proteasome subunit alpha type OS=Ricinus communis GN=RCOM_0391800 PE=3 SV=1	7	6	0.222392	2.63853	3.85568	0.000115408	0.0013665	0.000319954	TRUE
CCall_contig30920_v2	1364	AC454_contig5641_v3	-	-	tr|A7PQJ6|A7PQJ6_VITVI	Chromosome chr6 scaffold_25, whole genome shotgun sequence OS=Vitis vinifera GN=GSVIVT00022092001 PE=4 SV=1	43	27	0.671377	1.86707	5.5698	2.55e-08	1.85e-06	1.65e-06	TRUE	AC454_contig5641_v3	952	CCall_contig30920_v2	-	-	tr|A7PQJ6|A7PQJ6_VITVI	Chromosome chr6 scaffold_25, whole genome shotgun sequence OS=Vitis vinifera GN=GSVIVT00022092001 PE=4 SV=1	44	24	0.874469	3.29061	10.7684	4.86e-27	5.86e-25	1.38e-25	TRUE
CCall_contig18192_v2	726	AC454_contig6393_v3	IPR012677|IPR001976	Nucleotide-binding, alpha-beta plait|Ribosomal protein S24e	tr|A5BH65|A5BH65_VITVI	40S ribosomal protein S24 OS=Vitis vinifera GN=GSVIVT00031119001 PE=3 SV=1	25	16	0.643856	1.83955	4.20423	2.62e-05	0.00100151	0.000894852	TRUE	AC454_contig6393_v3	686	CCall_contig18192_v2	IPR012677|IPR018098|IPR001976	Nucleotide-binding, alpha-beta plait|Ribosomal S24e conserved site|Ribosomal protein S24e	tr|A5BH65|A5BH65_VITVI	40S ribosomal protein S24 OS=Vitis vinifera GN=GSVIVT00031119001 PE=3 SV=1	20	26	-0.378512	2.03763	5.58562	2.33e-08	5.95e-07	1.41e-07	TRUE
CCall_contig44546_v2	961	AC454_contig28904_v3	IPR006222|IPR013977	Glycine cleavage T-protein, N-terminal|Glycine cleavage T-protein, C-terminal barrel	tr|A7R049|A7R049_VITVI	Aminomethyltransferase OS=Vitis vinifera GN=GSVIVT00010970001 PE=3 SV=1	17	11	0.628031	1.82373	3.44648	0.000567948	0.0130879	0.0117008	TRUE	AC454_contig28904_v3	999	CCall_contig44546_v2	IPR006222|IPR013977|IPR006223	Glycine cleavage T-protein, N-terminal|Glycine cleavage T-protein, C-terminal barrel|Glycine cleavage system T protein	tr|A7R049|A7R049_VITVI	Aminomethyltransferase OS=Vitis vinifera GN=GSVIVT00010970001 PE=3 SV=1	7	6	0.222392	2.63853	3.85568	0.000115408	0.0013665	0.000319954	TRUE
CCall_contig9758_v2	1117	AC454_contig38809_v3	IPR002529|IPR011234	Fumarylacetoacetase, C-terminal-like|Fumarylacetoacetase, C-terminal-related	tr|Q93ZE5|Q93ZE5_ARATH	AT4g15940/dl4011w OS=Arabidopsis thaliana PE=2 SV=1	18	12	0.584963	1.78066	3.48859	0.000485576	0.0114074	0.0102072	TRUE	AC454_contig38809_v3	1081	CCall_contig9758_v2	IPR002529|IPR011234	Fumarylacetoacetase, C-terminal-like|Fumarylacetoacetase, C-terminal-related	tr|A7Q8F1|A7Q8F1_VITVI	Chromosome chr5 scaffold_64, whole genome shotgun sequence OS=Vitis vinifera GN=GSVIVT00033030001 PE=4 SV=1	7	2	1.80735	4.22349	4.68951	2.74e-06	4.86e-05	1.14e-05	TRUE
CCall_contig27381_v2	1228	AC454_contig1575_v3	IPR003661|IPR003594	Signal transduction histidine kinase, subgroup 1, dimerisation/phosphoacceptor region|ATP-binding region, ATPase-like	tr|Q8VXL0|Q8VXL0_FAGSY	Ethylene receptor 1 OS=Fagus sylvatica GN=ers1 PE=2 SV=1	21	14	0.584963	1.78066	3.76812	0.000164479	0.00489112	0.00437408	TRUE	AC454_contig1575_v3	1293	CCall_contig27381_v2	IPR003594|IPR003661|IPR005467|IPR009082	ATP-binding region, ATPase-like|Signal transduction histidine kinase, subgroup 1, dimerisation/phosphoacceptor region|Signal transduction histidine kinase, core|Signal transduction histidine kinase, homodimeric	tr|Q8VXL0|Q8VXL0_FAGSY	Ethylene receptor 1 OS=Fagus sylvatica GN=ers1 PE=2 SV=1	26	15	0.793549	3.20969	8.18788	2.66e-16	1.53e-14	3.61e-15	TRUE
CCall_contig5892_v2	1079	AC454_contig22260_v3	-	-	-	-	536	360	0.574236	1.76993	18.9713	2.94e-80	3.91e-77	3.5e-77	TRUE	AC454_contig22260_v3	1004	CCall_contig5892_v2	-	-	-	-	90	159	-0.82103	1.59511	10.0176	1.28e-23	1.19e-21	2.81e-22	TRUE
CCall_contig1577_v2	602	AC454_contig23022_v3	IPR003177	Cytochrome c oxidase, subunit VIIa	tr|A9PAD6|A9PAD6_POPTR	Predicted protein OS=Populus trichocarpa GN=POPTRDRAFT_823133 PE=4 SV=1	34	23	0.563901	1.7596	4.75533	1.98e-06	0.000101233	9.06e-05	TRUE	AC454_contig23022_v3	423	CCall_contig1577_v2	IPR003177	Cytochrome c oxidase, subunit VIIa	tr|B9SSV8|B9SSV8_RICCO	Putative uncharacterized protein OS=Ricinus communis GN=RCOM_0792900 PE=4 SV=1	6	2	1.58496	4.0011	4.27462	1.91e-05	0.000277442	6.52e-05	TRUE
CCall_contig2200_v2	1474	AC454_contig32803_v3	IPR004827|IPR011616	Basic-leucine zipper (bZIP) transcription factor|bZIP transcription factor, bZIP-1	tr|A9PCZ7|A9PCZ7_POPTR	Predicted protein OS=Populus trichocarpa GN=POPTRDRAFT_649375 PE=2 SV=1	235	159	0.563634	1.75933	12.5041	7.09e-36	2.65e-33	2.37e-33	TRUE	AC454_contig32803_v3	1454	CCall_contig2200_v2	IPR011616|IPR004827	bZIP transcription factor, bZIP-1|Basic-leucine zipper (bZIP) transcription factor	tr|A9PCZ7|A9PCZ7_POPTR	Predicted protein OS=Populus trichocarpa GN=POPTRDRAFT_649375 PE=2 SV=1	83	120	-0.531851	1.88429	10.8081	3.15e-27	3.93e-25	9.28e-26	TRUE
CCall_contig12933_v2	1345	AC454_contig11339_v3	IPR005856|IPR005859|IPR001926	Cysteine synthase K/M|Cysteine synthase A|Pyridoxal phosphate-dependent enzyme, beta subunit	tr|A5AFH5|A5AFH5_VITVI	Cysteine synthase OS=Vitis vinifera GN=GSVIVT00031113001 PE=3 SV=1	51	35	0.543142	1.73884	5.77624	7.64e-09	6.06e-07	5.42e-07	TRUE	AC454_contig11339_v3	797	CCall_contig12933_v2	IPR001926	Pyridoxal phosphate-dependent enzyme, beta subunit	tr|A5AFH5|A5AFH5_VITVI	Cysteine synthase OS=Vitis vinifera GN=GSVIVT00031113001 PE=3 SV=1	10	17	-0.765535	1.6506	3.42129	0.000623256	0.00583806	0.00137768	TRUE
CCall_contig7232_v2	898	AC454_contig34053_v3	IPR005721|IPR001063	Ribosomal protein L22/L17, eukaryotic/archaeal|Ribosomal protein L22/L17	tr|A5B412|A5B412_VITVI	Putative uncharacterized protein OS=Vitis vinifera GN=VITISV_011749 PE=3 SV=1	36	25	0.526069	1.72176	4.8195	1.44e-06	7.6e-05	6.8e-05	TRUE	AC454_contig34053_v3	852	CCall_contig7232_v2	IPR001063|IPR018260|IPR005721	Ribosomal protein L22/L17|Ribosomal protein L22/L17, conserved site|Ribosomal protein L22/L17, eukaryotic/archaeal	tr|A5B412|A5B412_VITVI	Putative uncharacterized protein OS=Vitis vinifera GN=VITISV_011749 PE=3 SV=1	48	18	1.41504	3.83118	11.9238	8.9e-33	1.54e-30	3.63e-31	TRUE
CCall_contig40177_v2	1081	AC454_contig13295_v3	IPR004045|IPR004046|IPR012335|IPR010987	Glutathione S-transferase, N-terminal|Glutathione S-transferase, C-terminal|Thioredoxin fold|Glutathione S-transferase, C-terminal-like	tr|A7Q1G4|A7Q1G4_VITVI	Chromosome chr7 scaffold_44, whole genome shotgun sequence OS=Vitis vinifera GN=GSVIVT00028454001 PE=4 SV=1	201	142	0.501305	1.697	11.2752	1.74e-29	5.02e-27	4.5e-27	TRUE	AC454_contig13295_v3	995	CCall_contig40177_v2	IPR012335|IPR010987|IPR004045|IPR004046|IPR017933|IPR012336	Thioredoxin fold|Glutathione S-transferase, C-terminal-like|Glutathione S-transferase, N-terminal|Glutathione S-transferase, C-terminal|Glutathione S-transferase/chloride channel, C-terminal|Thioredoxin-like fold	tr|A7Q1G4|A7Q1G4_VITVI	Chromosome chr7 scaffold_44, whole genome shotgun sequence OS=Vitis vinifera GN=GSVIVT00028454001 PE=4 SV=1	56	31	0.853159	3.2693	12.1146	8.83e-34	1.62e-31	3.83e-32	TRUE
CCall_contig17292_v2	1589	AC454_contig32574_v3	IPR000092|IPR008949	Polyprenyl synthetase|Terpenoid synthase	sp|P49351|FPPS1_LUPAL	Farnesyl pyrophosphate synthetase 1 OS=Lupinus albus GN=FPS1 PE=2 SV=1	45	32	0.491853	1.68755	5.31276	1.08e-07	7.14e-06	6.39e-06	TRUE	AC454_contig32574_v3	1054	CCall_contig17292_v2	IPR008949|IPR000092	Terpenoid synthase|Polyprenyl synthetase	tr|Q8RVK7|Q8RVK7_MALDO	Farnesyl pyrophosphate synthase OS=Malus domestica GN=FPPS PE=2 SV=1	19	17	0.160465	2.5766	6.2703	3.6e-10	1.18e-08	2.79e-09	TRUE
CCall_contig39585_v2	1621	AC454_contig32765_v3	IPR020828|IPR020831|IPR006424|IPR020829	Glyceraldehyde 3-phosphate dehydrogenase, NAD(P) binding domain|Glyceraldehyde 3-phosphate dehydrogenase family|Glyceraldehyde-3-phosphate dehydrogenase, type I|Glyceraldehyde 3-phosphate dehydrogenase, catalytic domain	tr|Q9XG67|Q9XG67_TOBAC	Glyceraldehyde-3-phosphate dehydrogenase OS=Nicotiana tabacum GN=gapC PE=2 SV=1	294	211	0.478573	1.67427	13.5087	1.39e-41	7.1e-39	6.35e-39	TRUE	AC454_contig32765_v3	1472	CCall_contig39585_v2	IPR006424|IPR020828|IPR020829|IPR020831|IPR000173|IPR020830|IPR016040	Glyceraldehyde-3-phosphate dehydrogenase, type I|Glyceraldehyde 3-phosphate dehydrogenase, NAD(P) binding domain|Glyceraldehyde 3-phosphate dehydrogenase, catalytic domain|Glyceraldehyde 3-phosphate dehydrogenase family|Glyceraldehyde 3-phosphate dehydrogenase subfamily|Glyceraldehyde 3-phosphate dehydrogenase, active site|NAD(P)-binding domain	tr|Q9XG67|Q9XG67_TOBAC	Glyceraldehyde-3-phosphate dehydrogenase OS=Nicotiana tabacum GN=gapC PE=2 SV=1	382	168	1.18511	3.60125	32.9246	9.77e-238	2.82e-234	6.66e-235	TRUE
CCall_contig22133_v2	1338	AC454_contig7615_v3	IPR016040|IPR013149	NAD(P)-binding domain|Alcohol dehydrogenase, zinc-binding	tr|A5BKL3|A5BKL3_VITVI	Chromosome chr5 scaffold_72, whole genome shotgun sequence OS=Vitis vinifera GN=GSVIVT00034730001 PE=4 SV=1	79	57	0.470891	1.66659	6.97748	3.01e-12	3.66e-10	3.28e-10	TRUE	AC454_contig7615_v3	1356	CCall_contig22133_v2	IPR020843|IPR002085|IPR016040|IPR011032|IPR013149	Polyketide synthase, enoylreductase|Alcohol dehydrogenase superfamily, zinc-containing|NAD(P)-binding domain|GroES-like|Alcohol dehydrogenase, zinc-binding	tr|A5BKL3|A5BKL3_VITVI	Chromosome chr5 scaffold_72, whole genome shotgun sequence OS=Vitis vinifera GN=GSVIVT00034730001 PE=4 SV=1	42	104	-1.30812	1.10802	5.17148	2.32e-07	4.95e-06	1.17e-06	TRUE
CCall_contig38623_v2	769	AC454_contig14445_v3	IPR006649|IPR001163	Like-Sm ribonucleoprotein, core domain, eukaryotic/archaea-type|Like-Sm ribonucleoprotein, core	tr|A9PB49|A9PB49_POPTR	Predicted protein OS=Populus trichocarpa GN=POPTRDRAFT_737849 PE=4 SV=1	18	13	0.469485	1.66518	3.32829	0.000873795	0.0189602	0.0166793	TRUE	AC454_contig14445_v3	549	CCall_contig38623_v2	IPR006649|IPR010920|IPR001163	Like-Sm ribonucleoprotein, core domain, eukaryotic/archaea-type|Like-Sm ribonucleoprotein-related, core|Like-Sm ribonucleoprotein, core	tr|A9PB49|A9PB49_POPTR	Predicted protein OS=Populus trichocarpa GN=POPTRDRAFT_737849 PE=4 SV=1	13	11	0.241008	2.65715	5.27452	1.33e-07	3.04e-06	7.17e-07	TRUE
CCall_contig48186_v2	1068	AC454_contig31989_v3	IPR006593|IPR004877	Cytochrome b561/ferric reductase transmembrane|Cytochrome b561, eukaryote	tr|A9PBI7|A9PBI7_POPTR	Predicted protein OS=Populus trichocarpa GN=POPTRDRAFT_824927 PE=2 SV=1	40	29	0.463947	1.65964	4.94994	7.42e-07	4.12e-05	3.67e-05	TRUE	AC454_contig31989_v3	929	CCall_contig48186_v2	IPR004877|IPR006593	Cytochrome b561, eukaryote|Cytochrome b561/ferric reductase transmembrane	tr|A9PBI7|A9PBI7_POPTR	Predicted protein OS=Populus trichocarpa GN=POPTRDRAFT_824927 PE=2 SV=1	19	24	-0.337035	2.0791	5.51521	3.48e-08	8.61e-07	2.04e-07	TRUE
CCall_contig28606_v2	898	AC454_contig14748_v3	-	-	tr|A7PNL5|A7PNL5_VITVI	Chromosome chr8 scaffold_23, whole genome shotgun sequence OS=Vitis vinifera GN=GSVIVT00021308001 PE=4 SV=1	41	30	0.450661	1.64636	4.98278	6.27e-07	3.54e-05	3.17e-05	TRUE	AC454_contig14748_v3	809	CCall_contig28606_v2	-	-	-	-	27	4	2.75489	5.17103	9.56894	1.08e-21	9.05e-20	2.14e-20	TRUE
CCall_contig22265_v2	1121	AC454_contig12198_v3	IPR008733	Peroxisomal biogenesis factor 11	tr|B9RDK6|B9RDK6_RICCO	Peroxisomal biogenesis factor, putative OS=Ricinus communis GN=RCOM_1613770 PE=4 SV=1	30	22	0.447459	1.64315	4.25626	2.08e-05	0.000829923	0.000742049	TRUE	AC454_contig12198_v3	1003	CCall_contig22265_v2	IPR008733|IPR001252	Peroxisomal biogenesis factor 11|Malate dehydrogenase, active site	tr|B9RDK6|B9RDK6_RICCO	Peroxisomal biogenesis factor, putative OS=Ricinus communis GN=RCOM_1613770 PE=4 SV=1	11	21	-0.932886	1.48325	3.31937	0.000902221	0.00808198	0.0019103	TRUE
CCall_contig40364_v2	2440	AC454_contig22127_v3	IPR001272|IPR008210|IPR013035	Phosphoenolpyruvate carboxykinase, ATP-utilising|Phosphoenolpyruvate carboxykinase, N-terminal|Phosphoenolpyruvate carboxykinase, C-terminal	tr|Q94LX7|Q94LX7_FLAPR	Phosphoenolpyruvate carboxykinase OS=Flaveria pringlei GN=pck3-11 PE=2 SV=1	279	206	0.437621	1.63332	12.9289	3.09e-38	1.3e-35	1.17e-35	TRUE	AC454_contig22127_v3	2401	CCall_contig40364_v2	IPR008210|IPR013035|IPR001272|IPR015994	Phosphoenolpyruvate carboxykinase, N-terminal|Phosphoenolpyruvate carboxykinase, C-terminal|Phosphoenolpyruvate carboxykinase, ATP-utilising|Phosphoenolpyruvate carboxykinase (ATP), conserved site	tr|Q94LX7|Q94LX7_FLAPR	Phosphoenolpyruvate carboxykinase OS=Flaveria pringlei GN=pck3-11 PE=2 SV=1	39	101	-1.37281	1.04333	4.74528	2.08e-06	3.79e-05	8.96e-06	TRUE
CCall_contig21133_v2	1551	AC454_contig24968_v3	IPR002155|IPR016038	Thiolase|Thiolase-like, subgroup	tr|A9ZMZ4|A9ZMZ4_HEVBR	Acetyl-CoA C-acetyltransferase OS=Hevea brasiliensis GN=HbAACT PE=2 SV=1	68	51	0.415037	1.61073	6.31731	2.66e-10	2.57e-08	2.3e-08	TRUE	AC454_contig24968_v3	1483	CCall_contig21133_v2	IPR002155|IPR016038|IPR016039	Thiolase|Thiolase-like, subgroup|Thiolase-like	tr|B9IAU7|B9IAU7_POPTR	Predicted protein OS=Populus trichocarpa GN=POPTRDRAFT_732472 PE=3 SV=1	39	32	0.285402	2.70154	9.21778	3.03e-20	2.3e-18	5.42e-19	TRUE
CCall_contig42003_v2	659	AC454_contig36846_v3	IPR000218	Ribosomal protein L14b/L23e	tr|Q7X9K1|Q7X9K1_WHEAT	Ribosomal Pr 117 (Fragment) OS=Triticum aestivum PE=2 SV=1	54	41	0.397335	1.59303	5.58469	2.34e-08	1.7e-06	1.52e-06	TRUE	AC454_contig36846_v3	697	CCall_contig42003_v2	IPR000218|IPR019972	Ribosomal protein L14b/L23e|Ribosomal protein L14 conserved site	tr|Q7X9K1|Q7X9K1_WHEAT	Ribosomal Pr 117 (Fragment) OS=Triticum aestivum PE=2 SV=1	58	26	1.15754	3.57368	12.7844	2e-37	4.4e-35	1.04e-35	TRUE
CCall_contig933_v2	993	AC454_contig25956_v3	IPR004313|IPR014710|IPR011051	Acireductone dioxygenase, ARD|RmlC-like jelly roll fold|Cupin, RmlC-type	tr|B9RTK2|B9RTK2_RICCO	Acireductone dioxygenase, putative OS=Ricinus communis GN=RCOM_0911070 PE=4 SV=1	129	98	0.396517	1.59221	8.62947	6.16e-18	1.12e-15	1e-15	TRUE	AC454_contig25956_v3	1102	CCall_contig933_v2	IPR011051|IPR004313|IPR014710	Cupin, RmlC-type|Acireductone dioxygenase, ARD|RmlC-like jelly roll fold	tr|B9RTK2|B9RTK2_RICCO	Acireductone dioxygenase, putative OS=Ricinus communis GN=RCOM_0911070 PE=4 SV=1	62	76	-0.293731	2.12241	10.0956	5.78e-24	5.58e-22	1.32e-22	TRUE
CCall_contig2582_v2	951	AC454_contig44306_v3	IPR000608|IPR016135|IPR015580	Ubiquitin-conjugating enzyme, E2|Ubiquitin-conjugating enzyme/RWD-like|RUB1 conjugating enzyme Ubc12	tr|A5AHT5|A5AHT5_VITVI	Ubiquitin carrier protein OS=Vitis vinifera GN=VITISV_034608 PE=3 SV=1	42	32	0.392317	1.58801	4.9139	8.93e-07	4.86e-05	4.35e-05	TRUE	AC454_contig44306_v3	817	CCall_contig2582_v2	IPR000608|IPR016135|IPR015580	Ubiquitin-conjugating enzyme, E2|Ubiquitin-conjugating enzyme/RWD-like|RUB1 conjugating enzyme Ubc12	tr|B9SGH9|B9SGH9_RICCO	Ubiquitin carrier protein OS=Ricinus communis GN=RCOM_0553170 PE=3 SV=1	34	25	0.443607	2.85975	8.86413	7.71e-19	5.39e-17	1.27e-17	TRUE
CCall_contig34513_v2	2247	AC454_contig22899_v3	IPR013027|IPR004099|IPR006324	FAD-dependent pyridine nucleotide-disulphide oxidoreductase|Pyridine nucleotide-disulphide oxidoreductase, dimerisation|Glutathione reductase, plant	tr|A7NXU6|A7NXU6_VITVI	Chromosome chr5 scaffold_2, whole genome shotgun sequence OS=Vitis vinifera GN=GSVIVT00020491001 PE=3 SV=1	55	42	0.389042	1.58474	5.61489	1.97e-08	1.46e-06	1.3e-06	TRUE	AC454_contig22899_v3	1061	CCall_contig34513_v2	IPR016156|IPR013027|IPR004099	FAD/NAD-linked reductase, dimerisation|FAD-dependent pyridine nucleotide-disulphide oxidoreductase|Pyridine nucleotide-disulphide oxidoreductase, dimerisation	tr|A7NXU6|A7NXU6_VITVI	Chromosome chr5 scaffold_2, whole genome shotgun sequence OS=Vitis vinifera GN=GSVIVT00020491001 PE=3 SV=1	37	10	1.88753	4.30366	10.835	2.35e-27	2.98e-25	7.05e-26	TRUE
CCall_contig42753_v2	1179	AC454_contig44949_v3	IPR005062	SAC3/GANP/Nin1/mts3/eIF-3 p25	tr|A7QU47|A7QU47_VITVI	Chromosome chr2 scaffold_176, whole genome shotgun sequence OS=Vitis vinifera GN=GSVIVT00006696001 PE=4 SV=1	26	20	0.378512	1.57421	3.84171	0.000122179	0.00377917	0.00338157	TRUE	AC454_contig44949_v3	590	CCall_contig42753_v2	IPR006746|IPR005062	26S proteasome non-ATPase regulatory subunit Rpn12|SAC3/GANP/Nin1/mts3/eIF-3 p25	tr|A7QU47|A7QU47_VITVI	Chromosome chr2 scaffold_176, whole genome shotgun sequence OS=Vitis vinifera GN=GSVIVT00006696001 PE=4 SV=1	9	9	0	2.41614	4.16076	3.17e-05	0.000442643	0.000104445	TRUE
CCall_contig13305_v2	1358	AC454_contig9220_v3	IPR000073	Alpha/beta hydrolase fold-1	tr|B9HXR7|B9HXR7_POPTR	Predicted protein OS=Populus trichocarpa GN=POPTRDRAFT_725656 PE=4 SV=1	73	57	0.356935	1.55263	6.37325	1.85e-10	1.84e-08	1.65e-08	TRUE	AC454_contig9220_v3	1075	CCall_contig13305_v2	IPR000073	Alpha/beta hydrolase fold-1	tr|B9HXR7|B9HXR7_POPTR	Predicted protein OS=Populus trichocarpa GN=POPTRDRAFT_725656 PE=4 SV=1	51	10	2.3505	4.76664	13.0032	1.17e-38	2.69e-36	6.37e-37	TRUE
CCall_contig4704_v2	740	AC454_contig11995_v3	IPR001253|IPR016027|IPR012340|IPR006196|IPR018104	Translation initiation factor 1A (eIF-1A)|Nucleic acid-binding, OB-fold-like|Nucleic acid-binding, OB-fold|S1, IF1 type|Translation initiation factor 1A (eIF-1A), conserved site	tr|B9SSH7|B9SSH7_RICCO	Eif-1a, putative OS=Ricinus communis GN=RCOM_0510890 PE=3 SV=1	23	18	0.353637	1.54933	3.57153	0.000354895	0.00928107	0.00830461	TRUE	AC454_contig11995_v3	591	CCall_contig4704_v2	IPR016027|IPR001253|IPR006196|IPR018104|IPR012340	Nucleic acid-binding, OB-fold-like|Translation initiation factor 1A (eIF-1A)|S1, IF1 type|Translation initiation factor 1A (eIF-1A), conserved site|Nucleic acid-binding, OB-fold	tr|B9SSH7|B9SSH7_RICCO	Eif-1a, putative OS=Ricinus communis GN=RCOM_0510890 PE=3 SV=1	12	15	-0.321928	2.09421	4.40325	1.07e-05	0.00016215	3.83e-05	TRUE
CCall_contig7477_v2	1456	AC454_contig7012_v3	IPR013785|IPR000262	Aldolase-type TIM barrel|FMN-dependent dehydrogenase	tr|B9ST75|B9ST75_RICCO	(S)-2-hydroxy-acid oxidase, putative OS=Ricinus communis GN=RCOM_0684810 PE=4 SV=1	33	26	0.343954	1.53965	4.25854	2.06e-05	0.000823377	0.00073675	TRUE	AC454_contig22357_v3	741	CCall_contig7477_v2	IPR000262|IPR013785|IPR008259|IPR017934	FMN-dependent dehydrogenase|Aldolase-type TIM barrel|FMN-dependent alpha-hydroxy acid dehydrogenase, active site|FMN-dependent alpha-hydroxy acid dehydrogenase	tr|B9ST69|B9ST69_RICCO	(S)-2-hydroxy-acid oxidase, putative OS=Ricinus communis GN=RCOM_0684750 PE=4 SV=1	7	6	0.222392	2.63853	3.85568	0.000115408	0.0013665	0.000319954	TRUE
CCall_contig47949_v2	1134	AC454_contig18717_v3	IPR016040|IPR002198	NAD(P)-binding domain|Short-chain dehydrogenase/reductase SDR	tr|B9GPY4|B9GPY4_POPTR	Predicted protein OS=Populus trichocarpa GN=POPTRDRAFT_644424 PE=3 SV=1	24	19	0.337035	1.53273	3.61966	0.000294989	0.00789708	0.00705076	TRUE	AC454_contig18717_v3	676	CCall_contig47949_v2	IPR016040|IPR002198	NAD(P)-binding domain|Short-chain dehydrogenase/reductase SDR	tr|B9GPY4|B9GPY4_POPTR	Predicted protein OS=Populus trichocarpa GN=POPTRDRAFT_644424 PE=3 SV=1	14	6	1.22239	3.63853	6.32304	2.56e-10	8.66e-09	2.04e-09	TRUE
CCall_contig5318_v2	623	AC454_contig35465_v3	IPR015157	Translation machinery associated TMA7	tr|Q9XI42|Q9XI42_ARATH	F9L1.21 protein OS=Arabidopsis thaliana GN=At1g15270/F9L1.21 PE=2 SV=1	83	66	0.330645	1.52634	6.71131	1.93e-11	2.14e-09	1.92e-09	TRUE	AC454_contig35465_v3	626	CCall_contig5318_v2	IPR015157	Translation machinery associated TMA7	tr|Q9XI42|Q9XI42_ARATH	F9L1.21 protein OS=Arabidopsis thaliana GN=At1g15270/F9L1.21 PE=2 SV=1	69	75	-0.120294	2.29584	11.1796	5.13e-29	7.3e-27	1.73e-27	TRUE
CCall_contig9076_v2	621	AC454_contig1358_v3	IPR008195	Ribosomal protein L34e	tr|Q6L414|Q6L414_SOLDE	60S ribosomal protein L34, putative OS=Solanum demissum GN=SDM1_29t00008 PE=4 SV=1	30	24	0.321928	1.51762	4.01756	5.88e-05	0.00205718	0.00183866	TRUE	AC454_contig1358_v3	638	CCall_contig9076_v2	IPR018065|IPR008195	Ribosomal protein L34e, conserved site|Ribosomal protein L34e	tr|Q6L414|Q6L414_SOLDE	60S ribosomal protein L34, putative OS=Solanum demissum GN=SDM1_29t00008 PE=4 SV=1	37	7	2.4021	4.81824	11.0956	1.32e-28	1.81e-26	4.28e-27	TRUE
CCall_contig5817_v2	907	AC454_contig20724_v3	IPR000530|IPR004038	Ribosomal protein S12e|Ribosomal protein L7Ae/L30e/S12e/Gadd45	tr|B9GT02|B9GT02_POPTR	40S ribosomal protein S12 OS=Populus trichocarpa GN=POPTRDRAFT_551211 PE=3 SV=1	35	28	0.321928	1.51762	4.33949	1.43e-05	0.00059382	0.000531344	TRUE	AC454_contig20724_v3	758	CCall_contig5817_v2	IPR004038|IPR000530	Ribosomal protein L7Ae/L30e/S12e/Gadd45|Ribosomal protein S12e	tr|B9GT02|B9GT02_POPTR	40S ribosomal protein S12 OS=Populus trichocarpa GN=POPTRDRAFT_551211 PE=3 SV=1	34	13	1.38702	3.80316	10.0102	1.37e-23	1.27e-21	3.01e-22	TRUE
CCall_contig6224_v2	931	AC454_contig30734_v3	IPR018255|IPR016180|IPR001197	Ribosomal protein L10e, conserved site|Ribosomal protein L10e/L16|Ribosomal protein L10e	tr|A9P8W6|A9P8W6_POPTR	Predicted protein OS=Populus trichocarpa GN=POPTRDRAFT_836143 PE=2 SV=1	41	33	0.313158	1.50885	4.67675	2.91e-06	0.00014502	0.000129763	TRUE	AC454_contig38045_v3	507	CCall_contig6224_v2	IPR001197|IPR016180|IPR018255	Ribosomal protein L10e|Ribosomal protein L10e/L16|Ribosomal protein L10e, conserved site	tr|A7QTC5|A7QTC5_VITVI	Chromosome chr1 scaffold_166, whole genome shotgun sequence OS=Vitis vinifera GN=GSVIVT00006249001 PE=4 SV=1	14	7	1	3.41614	6.16982	6.84e-10	2.18e-08	5.15e-09	TRUE
CCall_contig35706_v2	1067	AC454_contig23038_v3	IPR013149|IPR016040	Alcohol dehydrogenase, zinc-binding|NAD(P)-binding domain	tr|A5BKL3|A5BKL3_VITVI	Chromosome chr5 scaffold_72, whole genome shotgun sequence OS=Vitis vinifera GN=GSVIVT00034730001 PE=4 SV=1	21	17	0.304855	1.50055	3.33332	0.000858171	0.0187436	0.0166793	TRUE	AC454_contig670_v3	827	CCall_contig35706_v2	IPR016040|IPR011032|IPR013149|IPR002085	NAD(P)-binding domain|GroES-like|Alcohol dehydrogenase, zinc-binding|Alcohol dehydrogenase superfamily, zinc-containing	tr|C0LNV1|C0LNV1_ARTAN	2-alkenal reductase OS=Artemisia annua GN=Dbr1 PE=2 SV=1	10	10	0	2.41614	4.38584	1.16e-05	0.00017489	4.13e-05	TRUE
CCall_contig2727_v2	569	AC454_contig13244_v3	IPR020083|IPR000077	Ribosomal protein L39e, conserved site|Ribosomal protein L39e	tr|B9SC04|B9SC04_RICCO	Ribosomal protein L39e, putative OS=Ricinus communis GN=RCOM_0701310 PE=4 SV=1	37	30	0.302563	1.49826	4.41964	9.89e-06	0.000428516	0.000383432	TRUE	AC454_contig16270_v3	334	CCall_contig2727_v2	IPR000077|IPR020083	Ribosomal protein L39e|Ribosomal protein L39e, conserved site	tr|B9SC04|B9SC04_RICCO	Ribosomal protein L39e, putative OS=Ricinus communis GN=RCOM_0701310 PE=4 SV=1	11	6	0.874469	3.29061	5.38382	7.29e-08	1.7e-06	4.02e-07	TRUE
CCall_contig36644_v2	1356	AC454_contig29712_v3	-	-	-	-	22	18	0.289507	1.4852	3.38586	0.000709552	0.015923	0.0142357	TRUE	AC454_contig29712_v3	1191	CCall_contig36644_v2	-	-	-	-	26	10	1.37851	3.79465	8.74688	2.19e-18	1.47e-16	3.48e-17	TRUE
CCall_contig181_v2	1333	AC454_contig14189_v3	IPR001395	Aldo/keto reductase	tr|A7Q9M0|A7Q9M0_VITVI	Chromosome chr5 scaffold_67, whole genome shotgun sequence OS=Vitis vinifera GN=GSVIVT00033537001 PE=4 SV=1	250	206	0.279284	1.47498	11.3593	6.67e-30	1.97e-27	1.76e-27	TRUE	AC454_contig14189_v3	1350	CCall_contig181_v2	IPR001395	Aldo/keto reductase	tr|A7Q9M3|A7Q9M3_VITVI	Chromosome chr5 scaffold_67, whole genome shotgun sequence OS=Vitis vinifera GN=GSVIVT00033541001 PE=4 SV=1	96	104	-0.115477	2.30066	13.2044	8.28e-40	1.99e-37	4.71e-38	TRUE
CCall_contig26713_v2	1433	AC454_contig36284_v3	IPR018108	Mitochondrial substrate/solute carrier	tr|A9PGY1|A9PGY1_POPTR	Predicted protein OS=Populus trichocarpa GN=POPTRDRAFT_817666 PE=2 SV=1	47	39	0.269187	1.46488	4.89858	9.65e-07	5.22e-05	4.67e-05	TRUE	AC454_contig36284_v3	1315	CCall_contig26713_v2	IPR001993|IPR018108	Mitochondrial substrate carrier|Mitochondrial substrate/solute carrier	tr|A9PGY1|A9PGY1_POPTR	Predicted protein OS=Populus trichocarpa GN=POPTRDRAFT_817666 PE=2 SV=1	35	16	1.12928	3.54542	9.90061	4.14e-23	3.75e-21	8.86e-22	TRUE
CCall_contig12599_v2	452	AC454_contig42581_v3	IPR002673	Ribosomal protein L29e	tr|A5BGX6|A5BGX6_VITVI	Chromosome chr7 scaffold_42, whole genome shotgun sequence OS=Vitis vinifera GN=GSVIVT00028098001 PE=4 SV=1	30	25	0.263034	1.45873	3.90127	9.57e-05	0.00306325	0.00274097	TRUE	AC454_contig42581_v3	455	CCall_contig12599_v2	IPR002673	Ribosomal protein L29e	tr|A5BGX6|A5BGX6_VITVI	Chromosome chr7 scaffold_42, whole genome shotgun sequence OS=Vitis vinifera GN=GSVIVT00028098001 PE=4 SV=1	49	10	2.29278	4.70892	12.7179	4.7e-37	1.01e-34	2.39e-35	TRUE
CCall_contig48262_v2	1079	AC454_contig231_v3	IPR002171|IPR012340|IPR014726	Ribosomal protein L2|Nucleic acid-binding, OB-fold|Ribosomal protein L2, domain 3	tr|A7QDZ9|A7QDZ9_VITVI	Chromosome chr4 scaffold_83, whole genome shotgun sequence OS=Vitis vinifera GN=GSVIVT00036802001 PE=4 SV=1	43	36	0.25634	1.45204	4.65473	3.24e-06	0.000159917	0.000143092	TRUE	AC454_contig231_v3	986	CCall_contig48262_v2	IPR008991|IPR016027|IPR002171|IPR012340|IPR014726	Translation protein SH3-like|Nucleic acid-binding, OB-fold-like|Ribosomal protein L2|Nucleic acid-binding, OB-fold|Ribosomal protein L2, domain 3	tr|A7QDZ9|A7QDZ9_VITVI	Chromosome chr4 scaffold_83, whole genome shotgun sequence OS=Vitis vinifera GN=GSVIVT00036802001 PE=4 SV=1	23	36	-0.646363	1.76978	5.44978	5.04e-08	1.22e-06	2.89e-07	TRUE
CCall_contig39986_v2	962	AC454_contig1160_v3	IPR000010	Proteinase inhibitor I25, cystatin	tr|Q9ZRP6|Q9ZRP6_CASSA	Cystatin OS=Castanea sativa PE=4 SV=1	39	33	0.241008	1.4367	4.39778	1.09e-05	0.000469431	0.000420042	TRUE	AC454_contig1160_v3	604	CCall_contig39986_v2	IPR000010|IPR020381|IPR018073	Proteinase inhibitor I25, cystatin|Proteinase inhibitor I25, cystatin, conserved region|Proteinase inhibitor I25, cystatin, conserved site	tr|Q9ZRP6|Q9ZRP6_CASSA	Cystatin OS=Castanea sativa PE=4 SV=1	75	30	1.32193	3.73807	14.7798	1.98e-49	7.01e-47	1.66e-47	TRUE
CCall_contig2371_v2	691	AC454_contig1489_v3	IPR001780|IPR018266	Ribosomal protein L35Ae|Ribosomal protein L35Ae, conserved site	tr|B6VC50|B6VC50_VERFO	60S ribosomal protein L35a OS=Vernicia fordii GN=RPL35A PE=4 SV=1	52	44	0.241008	1.4367	5.07823	3.81e-07	2.23e-05	2e-05	TRUE	AC454_contig1489_v3	647	CCall_contig2371_v2	IPR018266|IPR001780	Ribosomal protein L35Ae, conserved site|Ribosomal protein L35Ae	tr|B6VC50|B6VC50_VERFO	60S ribosomal protein L35a OS=Vernicia fordii GN=RPL35A PE=4 SV=1	45	26	0.791413	3.20755	10.7691	4.82e-27	5.88e-25	1.38e-25	TRUE
CCall_contig16181_v2	928	AC454_contig3730_v3	IPR000608|IPR016135	Ubiquitin-conjugating enzyme, E2|Ubiquitin-conjugating enzyme/RWD-like	tr|B9MXK5|B9MXK5_POPTR	Ubiquitin carrier protein OS=Populus trichocarpa GN=POPTRDRAFT_814585 PE=3 SV=1	26	22	0.241008	1.4367	3.5907	0.000329792	0.00868441	0.00776303	TRUE	AC454_contig3730_v3	840	CCall_contig16181_v2	IPR000608|IPR016135	Ubiquitin-conjugating enzyme, E2|Ubiquitin-conjugating enzyme/RWD-like	tr|B9MXK5|B9MXK5_POPTR	Ubiquitin carrier protein OS=Populus trichocarpa GN=POPTRDRAFT_814585 PE=3 SV=1	15	16	-0.0931094	2.32303	5.24862	1.53e-07	3.48e-06	8.21e-07	TRUE
CCall_contig42826_v2	1345	AC454_contig77_v3	IPR016040|IPR002225	NAD(P)-binding domain|3-beta hydroxysteroid dehydrogenase/isomerase	tr|A7QA56|A7QA56_VITVI	Chromosome undetermined scaffold_69, whole genome shotgun sequence OS=Vitis vinifera GN=GSVIVT00033763001 PE=4 SV=1	66	56	0.237039	1.43274	5.70938	1.13e-08	8.81e-07	7.88e-07	TRUE	AC454_contig77_v3	1416	CCall_contig42826_v2	IPR001509|IPR016040	NAD-dependent epimerase/dehydratase|NAD(P)-binding domain	tr|B9SMT3|B9SMT3_RICCO	Cinnamoyl-CoA reductase, putative OS=Ricinus communis GN=RCOM_0470860 PE=4 SV=1	58	34	0.770518	3.18666	12.1909	3.48e-34	6.63e-32	1.57e-32	TRUE
CCall_contig3520_v2	1340	AC454_contig10236_v3	IPR007087|IPR015880	Zinc finger, C2H2-type|Zinc finger, C2H2-like	tr|B9MTN7|B9MTN7_POPTR	Histone deacetylase OS=Populus trichocarpa GN=HDT903 PE=4 SV=1	67	57	0.233199	1.4289	5.74089	9.42e-09	7.43e-07	6.64e-07	TRUE	AC454_contig10236_v3	1183	CCall_contig3520_v2	IPR007087|IPR015880	Zinc finger, C2H2-type|Zinc finger, C2H2-like	tr|B9MTN7|B9MTN7_POPTR	Histone deacetylase OS=Populus trichocarpa GN=HDT903 PE=4 SV=1	32	16	1	3.41614	9.32822	1.08e-20	8.4e-19	1.98e-19	TRUE
CCall_contig4849_v2	564	AC454_contig2058_v3	IPR011332|IPR002674|IPR011331	Ribosomal protein, zinc-binding|Ribosomal protein L37ae|Ribosomal protein L37ae/L37e, core	tr|B9RUR2|B9RUR2_RICCO	60S ribosomal protein L37a, putative OS=Ricinus communis GN=RCOM_0855780 PE=4 SV=1	28	24	0.222392	1.41809	3.68986	0.000224378	0.00624918	0.0055917	TRUE	AC454_contig2058_v3	572	CCall_contig4849_v2	IPR002674|IPR011331|IPR011332	Ribosomal protein L37ae|Ribosomal protein L37ae/L37e, core|Ribosomal protein, zinc-binding	tr|B9RUR2|B9RUR2_RICCO	60S ribosomal protein L37a, putative OS=Ricinus communis GN=RCOM_0855780 PE=4 SV=1	16	14	0.192645	2.60878	5.79344	6.9e-09	1.92e-07	4.54e-08	TRUE
CCall_contig41927_v2	763	AC454_contig292_v3	IPR002671	Ribosomal protein L22e	tr|A9PCU0|A9PCU0_POPTR	Putative uncharacterized protein OS=Populus trichocarpa PE=2 SV=1	66	58	0.186413	1.38211	5.55618	2.76e-08	1.99e-06	1.78e-06	TRUE	AC454_contig292_v3	756	CCall_contig41927_v2	IPR002671	Ribosomal protein L22e	tr|A9PCU0|A9PCU0_POPTR	Putative uncharacterized protein OS=Populus trichocarpa PE=2 SV=1	50	19	1.39593	3.81207	12.1492	5.79e-34	1.09e-31	2.59e-32	TRUE
CCall_contig12984_v2	827	AC454_contig21075_v3	IPR001199	Cytochrome b5	tr|O48618|O48618_OLEEU	Cytochome b5 (Fragment) OS=Olea europaea GN=cytb5-2 PE=2 SV=1	28	25	0.163499	1.35919	3.5729	0.00035305	0.00924192	0.00826957	TRUE	AC454_contig21075_v3	872	CCall_contig12984_v2	IPR018506|IPR001199	Cytochrome b5, heme-binding site|Cytochrome b5	tr|O48618|O48618_OLEEU	Cytochome b5 (Fragment) OS=Olea europaea GN=cytb5-2 PE=2 SV=1	46	27	0.768674	3.18481	10.8536	1.92e-27	2.47e-25	5.83e-26	TRUE
CCall_contig48239_v2	1231	AC454_contig1033_v3	IPR008532	Protein of unknown function DUF814	tr|B9RS50|B9RS50_RICCO	Coiled-coil domain-containing protein, putative OS=Ricinus communis GN=RCOM_0803000 PE=4 SV=1	48	43	0.158698	1.35439	4.66553	3.08e-06	0.000152589	0.000136535	TRUE	AC454_contig1033_v3	1241	CCall_contig48239_v2	IPR008532	Protein of unknown function DUF814	tr|B9RS50|B9RS50_RICCO	Coiled-coil domain-containing protein, putative OS=Ricinus communis GN=RCOM_0803000 PE=4 SV=1	19	49	-1.36678	1.04936	3.32748	0.000876344	0.00798473	0.00188731	TRUE
CCall_contig20072_v2	1207	AC454_contig41676_v3	IPR005764|IPR000836	Adenine phosphoribosyl transferase|Phosphoribosyltransferase	tr|B9R714|B9R714_RICCO	Adenine phosphoribosyltransferase, putative OS=Ricinus communis GN=RCOM_1587610 PE=4 SV=1	59	53	0.154723	1.35042	5.16104	2.46e-07	1.53e-05	1.37e-05	TRUE	AC454_contig41676_v3	1078	CCall_contig20072_v2	IPR000836|IPR005764	Phosphoribosyltransferase|Adenine phosphoribosyl transferase	tr|B9IBS4|B9IBS4_POPTR	Predicted protein OS=Populus trichocarpa GN=POPTRDRAFT_823878 PE=4 SV=1	25	23	0.120294	2.53643	7.12997	1e-12	4.39e-11	1.04e-11	TRUE
CCall_contig12374_v2	675	AC454_contig4089_v3	IPR001209	Ribosomal protein S14	tr|B9R720|B9R720_RICCO	40S ribosomal protein S29, putative OS=Ricinus communis GN=RCOM_1587780 PE=4 SV=1	59	53	0.154723	1.35042	5.16104	2.46e-07	1.53e-05	1.37e-05	TRUE	AC454_contig4089_v3	383	CCall_contig12374_v2	-	-	tr|Q677D1|Q677D1_HYAOR	Ribosomal protein S29 (Fragment) OS=Hyacinthus orientalis GN=RPS29 PE=2 SV=1	28	2	3.80735	6.22349	9.77257	1.48e-22	1.29e-20	3.04e-21	TRUE
CCall_contig2164_v2	1111	AC454_contig16911_v3	IPR016125|IPR000816	Peptidase C15, pyroglutamyl peptidase I-like|Peptidase C15, pyroglutamyl peptidase I	tr|A7PRL3|A7PRL3_VITVI	Chromosome chr14 scaffold_27, whole genome shotgun sequence OS=Vitis vinifera GN=GSVIVT00022549001 PE=4 SV=1	65	59	0.139725	1.33542	5.37094	7.83e-08	5.31e-06	4.75e-06	TRUE	AC454_contig16911_v3	1110	CCall_contig2164_v2	IPR000816|IPR016125	Peptidase C15, pyroglutamyl peptidase I|Peptidase C15, pyroglutamyl peptidase I-like	tr|A7PRL3|A7PRL3_VITVI	Chromosome chr14 scaffold_27, whole genome shotgun sequence OS=Vitis vinifera GN=GSVIVT00022549001 PE=4 SV=1	38	62	-0.706269	1.70987	6.83887	7.98e-12	3.14e-10	7.41e-11	TRUE
CCall_contig22426_v2	982	AC454_contig613_v3	-	-	tr|A7P1J2|A7P1J2_VITVI	Chromosome chr19 scaffold_4, whole genome shotgun sequence OS=Vitis vinifera GN=GSVIVT00027636001 PE=4 SV=1	33	30	0.137504	1.3332	3.82184	0.000132461	0.00405236	0.00362034	TRUE	AC454_contig613_v3	481	CCall_contig22426_v2	-	-	tr|B9T7M8|B9T7M8_RICCO	Stem-specific protein TSJT1, putative OS=Ricinus communis GN=RCOM_0252900 PE=4 SV=1	6	6	0	2.41614	3.39722	0.000680748	0.00632963	0.00149096	TRUE
CCall_contig46661_v2	980	AC454_contig22957_v3	IPR002108	Actin-binding, cofilin/tropomyosin type	tr|A9PIW8|A9PIW8_9ROSI	Putative uncharacterized protein OS=Populus trichocarpa x Populus deltoides PE=2 SV=1	58	53	0.130061	1.32576	5.04517	4.53e-07	2.65e-05	2.36e-05	TRUE	AC454_contig22957_v3	1057	CCall_contig46661_v2	IPR002108	Actin-binding, cofilin/tropomyosin type	tr|A9PIW8|A9PIW8_9ROSI	Putative uncharacterized protein OS=Populus trichocarpa x Populus deltoides PE=2 SV=1	40	38	0.0740006	2.49014	8.92586	4.42e-19	3.16e-17	7.46e-18	TRUE
CCall_contig7508_v2	676	AC454_contig1238_v3	IPR000289|IPR012340	Ribosomal protein S28e|Nucleic acid-binding, OB-fold	tr|B9S469|B9S469_RICCO	Ribosomal protein S28, putative OS=Ricinus communis GN=RCOM_0037190 PE=4 SV=1	72	66	0.125531	1.32123	5.60651	2.06e-08	1.52e-06	1.36e-06	TRUE	AC454_contig1238_v3	545	CCall_contig7508_v2	IPR000289|IPR012340|IPR016027	Ribosomal protein S28e|Nucleic acid-binding, OB-fold|Nucleic acid-binding, OB-fold-like	tr|B9S469|B9S469_RICCO	Ribosomal protein S28, putative OS=Ricinus communis GN=RCOM_0037190 PE=4 SV=1	61	21	1.53842	3.95456	13.5815	5.16e-42	1.34e-39	3.16e-40	TRUE
CCall_contig23036_v2	1104	AC454_contig20266_v3	IPR013210|IPR001611	Leucine-rich repeat, N-terminal|Leucine-rich repeat	tr|B9SNC0|B9SNC0_RICCO	Serine-threonine protein kinase, plant-type, putative OS=Ricinus communis GN=RCOM_0174740 PE=4 SV=1	74	68	0.121991	1.31769	5.67212	1.41e-08	1.08e-06	9.64e-07	TRUE	AC454_contig20266_v3	985	CCall_contig23036_v2	IPR013210|IPR001611	Leucine-rich repeat, N-terminal|Leucine-rich repeat	tr|B9SNC0|B9SNC0_RICCO	Serine-threonine protein kinase, plant-type, putative OS=Ricinus communis GN=RCOM_0174740 PE=4 SV=1	61	60	0.0238467	2.43999	10.8955	1.21e-27	1.59e-25	3.75e-26	TRUE
CCall_contig18439_v2	1341	AC454_contig16104_v3	IPR019382	RNA polymerase I-associated factor PAF67	tr|B9H917|B9H917_POPTR	Predicted protein OS=Populus trichocarpa GN=POPTRDRAFT_802394 PE=4 SV=1	26	24	0.115477	1.31117	3.34904	0.000810935	0.017763	0.0158942	TRUE	AC454_contig16104_v3	682	CCall_contig18439_v2	IPR019382	RNA polymerase I-associated factor PAF67	tr|B9H917|B9H917_POPTR	Predicted protein OS=Populus trichocarpa GN=POPTRDRAFT_802394 PE=4 SV=1	7	8	-0.192645	2.22349	3.49149	0.000480338	0.00463806	0.00109262	TRUE
CCall_contig22194_v2	1688	AC454_contig41941_v3	IPR013201|IPR000668	Proteinase inhibitor I29, cathepsin propeptide|Peptidase C1A, papain C-terminal	tr|B9HH86|B9HH86_POPTR	Predicted protein OS=Populus trichocarpa GN=POPTRDRAFT_802828 PE=3 SV=1	94	87	0.111645	1.30734	6.35424	2.09e-10	2.07e-08	1.85e-08	TRUE	AC454_contig41941_v3	1456	CCall_contig22194_v2	IPR000169|IPR013201|IPR000668|IPR013128	Peptidase, cysteine peptidase active site|Proteinase inhibitor I29, cathepsin propeptide|Peptidase C1A, papain C-terminal|Peptidase C1A, papain	tr|B9HH86|B9HH86_POPTR	Predicted protein OS=Populus trichocarpa GN=POPTRDRAFT_802828 PE=3 SV=1	47	30	0.647698	3.06384	10.7779	4.38e-27	5.42e-25	1.28e-25	TRUE
CCall_contig47591_v2	1191	AC454_contig22446_v3	IPR013210|IPR001611	Leucine-rich repeat, N-terminal|Leucine-rich repeat	tr|B9SW31|B9SW31_RICCO	Serine-threonine protein kinase, plant-type, putative OS=Ricinus communis GN=RCOM_0657710 PE=4 SV=1	27	25	0.111031	1.30673	3.40389	0.000664342	0.0151581	0.0135461	TRUE	AC454_contig22446_v3	1145	CCall_contig47591_v2	IPR013210|IPR001611	Leucine-rich repeat, N-terminal|Leucine-rich repeat	tr|B9SW31|B9SW31_RICCO	Serine-threonine protein kinase, plant-type, putative OS=Ricinus communis GN=RCOM_0657710 PE=4 SV=1	17	23	-0.436099	1.98004	5.05429	4.32e-07	8.85e-06	2.09e-06	TRUE
CCall_contig3523_v2	1233	AC454_contig617_v3	IPR009798	Wound-induced protein, Wun1	tr|B9S498|B9S498_RICCO	Putative uncharacterized protein OS=Ricinus communis GN=RCOM_0688560 PE=4 SV=1	36	34	0.0824622	1.27816	3.86368	0.000111692	0.00350788	0.00313881	TRUE	AC454_contig617_v3	1026	CCall_contig3523_v2	IPR009798	Wound-induced protein, Wun1	tr|B9S498|B9S498_RICCO	Putative uncharacterized protein OS=Ricinus communis GN=RCOM_0688560 PE=4 SV=1	38	80	-1.074	1.34214	5.72138	1.06e-08	2.79e-07	6.59e-08	TRUE
CCall_contig8704_v2	736	AC454_contig8461_v3	IPR001147	Ribosomal protein L21e	tr|Q9AV87|Q9AV87_ORYSJ	Os10g0465800 protein OS=Oryza sativa subsp. japonica GN=OSJNBa0006L06.3 PE=4 SV=1	50	48	0.0588937	1.25459	4.48783	7.2e-06	0.000325691	0.000291425	TRUE	AC454_contig8461_v3	674	CCall_contig8704_v2	IPR001147|IPR018259|IPR008991	Ribosomal protein L21e|Ribosomal protein L21e, conserved site|Translation protein SH3-like	tr|Q9AV87|Q9AV87_ORYSJ	Os10g0465800 protein OS=Oryza sativa subsp. japonica GN=OSJNBa0006L06.3 PE=4 SV=1	25	25	0	2.41614	6.93491	4.06e-12	1.66e-10	3.93e-11	TRUE
CCall_contig31229_v2	1765	AC454_contig27506_v3	IPR016037|IPR002658	3-dehydroquinate synthase AroB, subgroup|3-dehydroquinate synthase AroB	tr|Q30D01|Q30D01_FAGSY	Putative 3-dehydroquinate synthase OS=Fagus sylvatica PE=2 SV=1	30	29	0.0489096	1.24461	3.45445	0.000551424	0.012768	0.0114197	TRUE	AC454_contig27506_v3	979	CCall_contig31229_v2	IPR002658|IPR016037|IPR016303	3-dehydroquinate synthase AroB|3-dehydroquinate synthase AroB, subgroup|3-dehydroquinate synthase	tr|Q30D01|Q30D01_FAGSY	Putative 3-dehydroquinate synthase OS=Fagus sylvatica PE=2 SV=1	9	12	-0.415037	2.0011	3.70302	0.000213047	0.00231873	0.000546633	TRUE
CCall_contig18803_v2	641	AC454_contig1645_v3	IPR004977	Ribosomal protein S25	tr|A9PAD1|A9PAD1_POPTR	Putative uncharacterized protein OS=Populus trichocarpa PE=4 SV=1	92	89	0.0478285	1.24352	6.04591	1.49e-09	1.33e-07	1.19e-07	TRUE	AC454_contig1645_v3	607	CCall_contig18803_v2	IPR004977	Ribosomal protein S25	tr|A9PAD1|A9PAD1_POPTR	Putative uncharacterized protein OS=Populus trichocarpa PE=4 SV=1	44	24	0.874469	3.29061	10.7684	4.86e-27	5.86e-25	1.38e-25	TRUE
CCall_contig31722_v2	852	AC454_contig9841_v3	IPR010530	B12D	tr|A7PD80|A7PD80_VITVI	Chromosome chr17 scaffold_12, whole genome shotgun sequence OS=Vitis vinifera GN=GSVIVT00016171001 PE=4 SV=1	49	49	0	1.1957	4.2776	1.89e-05	0.000769869	0.000688871	TRUE	AC454_contig9841_v3	575	CCall_contig31722_v2	IPR010530	B12D	tr|A7PD80|A7PD80_VITVI	Chromosome chr17 scaffold_12, whole genome shotgun sequence OS=Vitis vinifera GN=GSVIVT00016171001 PE=4 SV=1	26	26	0	2.41614	7.07227	1.52e-12	6.56e-11	1.55e-11	TRUE
CCall_contig5835_v2	624	AC454_contig8313_v3	-	-	tr|A9P9R5|A9P9R5_POPTR	Putative uncharacterized protein OS=Populus trichocarpa PE=4 SV=1	32	32	0	1.1957	3.45672	0.000546787	0.0126883	0.0113457	TRUE	AC454_contig3584_v3	355	CCall_contig5835_v2	-	-	tr|A9P9R5|A9P9R5_POPTR	Putative uncharacterized protein OS=Populus trichocarpa PE=4 SV=1	9	8	0.169925	2.58606	4.32415	1.53e-05	0.000227844	5.38e-05	TRUE
CCall_contig11632_v2	1063	AC454_contig20446_v3	-	-	tr|A7PKZ9|A7PKZ9_VITVI	Chromosome chr7 scaffold_20, whole genome shotgun sequence OS=Vitis vinifera GN=GSVIVT00019377001 PE=4 SV=1	43	43	0	1.1957	4.00712	6.15e-05	0.00214038	0.00191519	TRUE	AC454_contig20446_v3	1192	CCall_contig11632_v2	-	-	tr|A7PKZ9|A7PKZ9_VITVI	Chromosome chr7 scaffold_20, whole genome shotgun sequence OS=Vitis vinifera GN=GSVIVT00019377001 PE=4 SV=1	28	34	-0.280108	2.13603	6.81118	9.68e-12	3.8e-10	8.97e-11	TRUE
CCall_contig14661_v2	704	AC454_contig22085_v3	IPR000552	Ribosomal protein L44e	tr|B9RH89|B9RH89_RICCO	60S ribosomal protein L44 OS=Ricinus communis GN=RCOM_1448760 PE=3 SV=1	42	43	-0.0339473	1.16175	3.87051	0.000108608	0.0034518	0.00308864	TRUE	AC454_contig22085_v3	659	CCall_contig14661_v2	IPR011332|IPR000552	Ribosomal protein, zinc-binding|Ribosomal protein L44e	tr|B9RH89|B9RH89_RICCO	60S ribosomal protein L44 OS=Ricinus communis GN=RCOM_1448760 PE=3 SV=1	31	24	0.369234	2.78537	8.3508	6.78e-17	4.06e-15	9.61e-16	TRUE
CCall_contig2731_v2	810	AC454_contig42642_v3	IPR000702|IPR002359|IPR020040	Ribosomal protein L6|Ribosomal protein L6, conserved site-2|Ribosomal protein L6, alpha-beta domain	tr|B9RYZ1|B9RYZ1_RICCO	60S ribosomal protein L9, putative OS=Ricinus communis GN=RCOM_1315040 PE=4 SV=1	36	37	-0.0395284	1.15617	3.5696	0.000357533	0.00933627	0.00834683	TRUE	AC454_contig42642_v3	947	CCall_contig2731_v2	IPR020040|IPR000702|IPR002359	Ribosomal protein L6, alpha-beta domain|Ribosomal protein L6|Ribosomal protein L6, conserved site-2	tr|B9RYZ1|B9RYZ1_RICCO	60S ribosomal protein L9, putative OS=Ricinus communis GN=RCOM_1315040 PE=4 SV=1	23	15	0.616671	3.03281	7.50311	6.23e-14	3.06e-12	7.22e-13	TRUE
CCall_contig5220_v2	1394	AC454_contig33746_v3	IPR008333|IPR001433|IPR017938|IPR017927	Oxidoreductase FAD-binding region|Oxidoreductase FAD/NAD(P)-binding|Riboflavin synthase-like beta-barrel|Ferredoxin reductase-type FAD-binding domain	tr|Q5PY86|Q5PY86_VERFO	NADH:cytochrome b5 reductase OS=Vernicia fordii GN=CBR1A PE=2 SV=1	54	56	-0.0524674	1.14323	4.33276	1.47e-05	0.000609423	0.000544536	TRUE	AC454_contig33746_v3	1255	CCall_contig5220_v2	IPR017927|IPR017938|IPR008333|IPR001433	Ferredoxin reductase-type FAD-binding domain|Riboflavin synthase-like beta-barrel|Oxidoreductase FAD-binding region|Oxidoreductase FAD/NAD(P)-binding	tr|Q5PY86|Q5PY86_VERFO	NADH:cytochrome b5 reductase OS=Vernicia fordii GN=CBR1A PE=2 SV=1	16	31	-0.954196	1.46194	3.96046	7.48e-05	0.000921929	0.000217912	TRUE
CCall_contig5808_v2	1082	AC454_contig43416_v3	IPR002041|IPR005225|IPR013753|IPR003577|IPR003579|IPR003578	Ran GTPase|Small GTP-binding protein|Ras|Ras small GTPase, Ras type|Ras small GTPase, Rab type|Ras small GTPase, Rho type	tr|B9RP86|B9RP86_RICCO	Ran, putative OS=Ricinus communis GN=RCOM_0925020 PE=4 SV=1	111	116	-0.0635651	1.13213	6.16413	7.09e-10	6.54e-08	5.85e-08	TRUE	AC454_contig43416_v3	1027	CCall_contig5808_v2	IPR002041|IPR013753|IPR005225|IPR003577|IPR003579|IPR003578	Ran GTPase|Ras|Small GTP-binding protein|Ras small GTPase, Ras type|Ras small GTPase, Rab type|Ras small GTPase, Rho type	tr|A7PEY8|A7PEY8_VITVI	Chromosome chr11 scaffold_13, whole genome shotgun sequence OS=Vitis vinifera GN=GSVIVT00016839001 PE=4 SV=1	55	70	-0.347923	2.06822	9.35308	8.51e-21	6.72e-19	1.59e-19	TRUE
CCall_contig8498_v2	617	AC454_contig21466_v3	IPR006121	Heavy metal transport/detoxification protein	tr|Q6J338|Q6J338_9ROSI	Copper chaperone OS=Populus alba x Populus tremula var. glandulosa GN=CCH PE=4 SV=1	44	46	-0.0641303	1.13157	3.87892	0.000104921	0.00333863	0.00298737	TRUE	AC454_contig21466_v3	545	CCall_contig8498_v2	IPR006121	Heavy metal transport/detoxification protein	tr|Q6J338|Q6J338_9ROSI	Copper chaperone OS=Populus alba x Populus tremula var. glandulosa GN=CCH PE=4 SV=1	60	61	-0.0238467	2.39229	10.6826	1.23e-26	1.43e-24	3.39e-25	TRUE
CCall_contig8796_v2	1660	AC454_contig6201_v3	IPR006139|IPR006140|IPR016040	D-isomer specific 2-hydroxyacid dehydrogenase, catalytic region|D-isomer specific 2-hydroxyacid dehydrogenase, NAD-binding|NAD(P)-binding domain	tr|Q7XHJ0|Q7XHJ0_QUERO	Formate dehydrogenase OS=Quercus robur PE=2 SV=2	64	67	-0.0660892	1.12961	4.67181	2.99e-06	0.000148277	0.000132676	TRUE	AC454_contig6201_v3	1126	CCall_contig8796_v2	IPR016040|IPR006140|IPR006139	NAD(P)-binding domain|D-isomer specific 2-hydroxyacid dehydrogenase, NAD-binding|D-isomer specific 2-hydroxyacid dehydrogenase, catalytic region	tr|Q7XHJ0|Q7XHJ0_QUERO	Formate dehydrogenase OS=Quercus robur PE=2 SV=2	66	63	0.0671142	2.48325	11.4482	2.4e-30	3.69e-28	8.66e-29	TRUE
CCall_contig2288_v2	1201	AC454_contig13265_v3	-	-	tr|Q6UK15|Q6UK15_GOSHI	Al-induced protein OS=Gossypium hirsutum PE=2 SV=1	169	177	-0.0667261	1.12897	7.58965	3.21e-14	4.53e-12	4.06e-12	TRUE	AC454_contig13265_v3	1167	CCall_contig2288_v2	-	-	tr|O64438|O64438_PHAAU	ARG10 OS=Phaseolus aureus PE=2 SV=1	50	140	-1.48543	0.930712	4.88775	1.02e-06	2.01e-05	4.67e-06	TRUE
CCall_contig14908_v2	1236	AC454_contig24850_v3	IPR000425	Major intrinsic protein	tr|A9PIL3|A9PIL3_9ROSI	Putative uncharacterized protein OS=Populus trichocarpa x Populus deltoides PE=2 SV=1	53	56	-0.0794345	1.11626	4.21083	2.54e-05	0.000976931	0.000874148	TRUE	AC454_contig24850_v3	1288	CCall_contig14908_v2	IPR000425|IPR012269	Major intrinsic protein|Aquaporin	tr|B9IG69|B9IG69_POPTR	Aquaporin, MIP family, PIP subfamily OS=Populus trichocarpa GN=POPTRDRAFT_835561 PE=3 SV=1	35	47	-0.425306	1.99083	7.27853	3.37e-13	1.58e-11	3.73e-12	TRUE
CCall_contig9319_v2	1007	AC454_contig9581_v3	IPR003213	Cytochrome c oxidase, subunit VIb	tr|A9PHL0|A9PHL0_POPTR	Putative uncharacterized protein OS=Populus trichocarpa PE=2 SV=1	35	37	-0.0801703	1.11553	3.41994	0.000626345	0.0143342	0.0128261	TRUE	AC454_contig9581_v3	1019	CCall_contig9319_v2	IPR003213	Cytochrome c oxidase, subunit VIb	tr|A9PHL0|A9PHL0_POPTR	Putative uncharacterized protein OS=Populus trichocarpa PE=2 SV=1	23	22	0.0641303	2.48027	6.75277	1.45e-11	5.62e-10	1.33e-10	TRUE
CCall_contig1112_v2	1251	AC454_contig35884_v3	IPR001377|IPR014401|IPR018282	Ribosomal protein S6e|Ribosomal protein S6, eukaryotic|Ribosomal protein S6e, conserved site	tr|A9P9Y9|A9P9Y9_POPTR	Predicted protein OS=Populus trichocarpa GN=POPTRDRAFT_716478 PE=2 SV=1	103	109	-0.0816838	1.11401	5.86111	4.6e-09	3.81e-07	3.41e-07	TRUE	AC454_contig35884_v3	865	CCall_contig1112_v2	IPR018282|IPR014401|IPR001377	Ribosomal protein S6e, conserved site|Ribosomal protein S6, eukaryotic|Ribosomal protein S6e	tr|A9P9Y9|A9P9Y9_POPTR	Predicted protein OS=Populus trichocarpa GN=POPTRDRAFT_716478 PE=2 SV=1	54	49	0.140178	2.55632	10.5255	6.59e-26	7.32e-24	1.73e-24	TRUE
CCall_contig48151_v2	1445	AC454_contig8184_v3	IPR002016	Haem peroxidase, plant/fungal/bacterial	tr|A7NVF2|A7NVF2_VITVI	Chromosome chr18 scaffold_1, whole genome shotgun sequence OS=Vitis vinifera GN=GSVIVT00015409001 PE=4 SV=1	33	35	-0.0848889	1.11081	3.30944	0.000934831	0.0197444	0.0176671	TRUE	AC454_contig8184_v3	1474	CCall_contig48151_v2	IPR010255|IPR019793|IPR002016	Haem peroxidase|Peroxidases heam-ligand binding site|Haem peroxidase, plant/fungal/bacterial	tr|Q3SC88|Q3SC88_SOLLC	Thylakoid-bound ascorbate peroxidase 6 (Fragment) OS=Solanum lycopersicum GN=APX6 PE=2 SV=1	12	21	-0.807355	1.60878	3.67947	0.000233717	0.00252734	0.000597376	TRUE
CCall_contig7623_v2	1350	AC454_contig6072_v3	IPR006121	Heavy metal transport/detoxification protein	tr|B9MTF1|B9MTF1_POPTR	Predicted protein OS=Populus trichocarpa GN=POPTRDRAFT_676051 PE=4 SV=1	53	57	-0.10497	1.09073	4.13275	3.58e-05	0.00131727	0.00117868	TRUE	AC454_contig6072_v3	1470	CCall_contig7623_v2	IPR006121	Heavy metal transport/detoxification protein	tr|B9IFR1|B9IFR1_POPTR	Predicted protein OS=Populus trichocarpa GN=POPTRDRAFT_667832 PE=4 SV=1	45	66	-0.552541	1.8636	7.89815	2.83e-15	1.51e-13	3.57e-14	TRUE
CCall_contig9479_v2	721	AC454_contig1094_v3	IPR000054	Ribosomal protein L31e	tr|A7QWV5|A7QWV5_VITVI	Chromosome chr13 scaffold_210, whole genome shotgun sequence OS=Vitis vinifera GN=GSVIVT00008838001 PE=4 SV=1	61	67	-0.135352	1.06034	4.33302	1.47e-05	0.00060965	0.000544536	TRUE	AC454_contig1094_v3	573	CCall_contig9479_v2	IPR000054|IPR020052	Ribosomal protein L31e|Ribosomal protein L31e, conserved site	tr|A7QWV5|A7QWV5_VITVI	Chromosome chr13 scaffold_210, whole genome shotgun sequence OS=Vitis vinifera GN=GSVIVT00008838001 PE=4 SV=1	20	9	1.152	3.56814	7.50231	6.27e-14	3.07e-12	7.25e-13	TRUE
CCall_contig46231_v2	1699	AC454_contig4754_v3	IPR018108	Mitochondrial substrate/solute carrier	tr|B9RH00|B9RH00_RICCO	Mitochondrial phosphate carrier protein, putative OS=Ricinus communis GN=RCOM_1445550 PE=3 SV=1	77	85	-0.142604	1.05309	4.84115	1.29e-06	6.89e-05	6.16e-05	TRUE	AC454_contig4754_v3	1586	CCall_contig46231_v2	IPR018108|IPR001993	Mitochondrial substrate/solute carrier|Mitochondrial substrate carrier	tr|B9RH00|B9RH00_RICCO	Mitochondrial phosphate carrier protein, putative OS=Ricinus communis GN=RCOM_1445550 PE=3 SV=1	50	49	0.0291463	2.44528	9.87642	5.27e-23	4.71e-21	1.11e-21	TRUE
CCall_contig13503_v2	1171	AC454_contig16439_v3	IPR002016	Haem peroxidase, plant/fungal/bacterial	tr|A7KIX5|A7KIX5_GOSHI	Cytosolic ascorbate peroxidase 1 OS=Gossypium hirsutum GN=APX1 PE=2 SV=1	123	137	-0.155518	1.04018	6.05768	1.38e-09	1.24e-07	1.11e-07	TRUE	AC454_contig16439_v3	1078	CCall_contig13503_v2	IPR010255|IPR019793|IPR019794|IPR002016	Haem peroxidase|Peroxidases heam-ligand binding site|Peroxidase, active site|Haem peroxidase, plant/fungal/bacterial	tr|A7KIX5|A7KIX5_GOSHI	Cytosolic ascorbate peroxidase 1 OS=Gossypium hirsutum GN=APX1 PE=2 SV=1	71	106	-0.578173	1.83797	9.82883	8.46e-23	7.46e-21	1.76e-21	TRUE
CCall_contig4821_v2	638	AC454_contig19756_v3	IPR000509	Ribosomal protein L36e	tr|A9PCN6|A9PCN6_POPTR	60S ribosomal protein L36 OS=Populus trichocarpa GN=POPTRDRAFT_713845 PE=3 SV=1	58	66	-0.186413	1.00928	4.05739	4.96e-05	0.00177695	0.00159	TRUE	AC454_contig19756_v3	621	CCall_contig4821_v2	IPR000509	Ribosomal protein L36e	tr|A9PCN6|A9PCN6_POPTR	60S ribosomal protein L36 OS=Populus trichocarpa GN=POPTRDRAFT_713845 PE=3 SV=1	57	29	0.974909	3.39105	12.4128	2.23e-35	4.54e-33	1.07e-33	TRUE
CCall_contig44649_v2	2258	AC454_contig337_v3	IPR016162|IPR015590	Aldehyde dehydrogenase, N-terminal|Aldehyde dehydrogenase	tr|A7PMC7|A7PMC7_VITVI	Chromosome chr14 scaffold_21, whole genome shotgun sequence OS=Vitis vinifera GN=GSVIVT00020768001 PE=3 SV=1	57	65	-0.189478	1.00622	4.01217	6.02e-05	0.00209779	0.00187708	TRUE	AC454_contig337_v3	1437	CCall_contig44649_v2	IPR015590|IPR016160|IPR016162|IPR016161	Aldehyde dehydrogenase|Aldehyde dehydrogenase, conserved site|Aldehyde dehydrogenase, N-terminal|Aldehyde/histidinol dehydrogenase	tr|A7PMC7|A7PMC7_VITVI	Chromosome chr14 scaffold_21, whole genome shotgun sequence OS=Vitis vinifera GN=GSVIVT00020768001 PE=3 SV=1	15	34	-1.18057	1.23557	3.37058	0.000750104	0.00688419	0.00162718	TRUE
CCall_contig3519_v2	1457	AC454_contig33580_v3	IPR000597|IPR009000|IPR019926	Ribosomal protein L3|Translation elongation/initiation factor/Ribosomal, beta-barrel|Ribosomal protein L3, conserved site	tr|A5BAZ0|A5BAZ0_VITVI	Putative uncharacterized protein OS=Vitis vinifera GN=VITISV_042376 PE=3 SV=1	110	126	-0.19592	0.999776	5.54468	2.94e-08	2.11e-06	1.89e-06	TRUE	AC454_contig33580_v3	1365	CCall_contig3519_v2	IPR019926|IPR000597|IPR009000	Ribosomal protein L3, conserved site|Ribosomal protein L3|Translation elongation/initiation factor/Ribosomal, beta-barrel	tr|A5BAZ0|A5BAZ0_VITVI	Putative uncharacterized protein OS=Vitis vinifera GN=VITISV_042376 PE=3 SV=1	61	72	-0.239188	2.17695	10.1745	2.58e-24	2.58e-22	6.09e-23	TRUE
CCall_contig27743_v2	1650	AC454_contig26587_v3	IPR002164	Nucleosome assembly protein (NAP)	tr|A7P6S7|A7P6S7_VITVI	Chromosome chr9 scaffold_7, whole genome shotgun sequence OS=Vitis vinifera GN=GSVIVT00034186001 PE=3 SV=1	46	53	-0.204358	0.991337	3.5601	0.000370719	0.00962855	0.00861553	TRUE	AC454_contig26587_v3	1060	CCall_contig27743_v2	IPR002164	Nucleosome assembly protein (NAP)	tr|A7P6S7|A7P6S7_VITVI	Chromosome chr9 scaffold_7, whole genome shotgun sequence OS=Vitis vinifera GN=GSVIVT00034186001 PE=3 SV=1	15	14	0.0995357	2.51567	5.49725	3.86e-08	9.42e-07	2.23e-07	TRUE
CCall_contig2214_v2	1211	AC454_contig16476_v3	IPR014720|IPR014721|IPR020568|IPR018192|IPR013810|IPR005324|IPR005711|IPR000851	Double-stranded RNA-binding-like|Ribosomal protein S5 domain 2-type fold, subgroup|Ribosomal protein S5 domain 2-type fold|Ribosomal protein S5, N-terminal, conserved site|Ribosomal protein S5, N-terminal|Ribosomal protein S5, C-terminal|Ribosomal protein S5, eukaryotic/archaeal|Ribosomal protein S5	tr|B9RIB2|B9RIB2_RICCO	40S ribosomal protein S2, putative OS=Ricinus communis GN=RCOM_1577470 PE=3 SV=1	59	68	-0.20482	0.990876	4.03043	5.57e-05	0.00196188	0.00175547	TRUE	AC454_contig16476_v3	1077	CCall_contig2214_v2	IPR005711|IPR020568|IPR000851|IPR018192|IPR013810|IPR014720|IPR014721|IPR005324	Ribosomal protein S5, eukaryotic/archaeal|Ribosomal protein S5 domain 2-type fold|Ribosomal protein S5|Ribosomal protein S5, N-terminal, conserved site|Ribosomal protein S5, N-terminal|Double-stranded RNA-binding-like|Ribosomal protein S5 domain 2-type fold, subgroup|Ribosomal protein S5, C-terminal	tr|B9RIC4|B9RIC4_RICCO	40S ribosomal protein S2, putative OS=Ricinus communis GN=RCOM_1577790 PE=3 SV=1	37	42	-0.182864	2.23327	8.04954	8.31e-16	4.57e-14	1.08e-14	TRUE
CCall_contig38600_v2	1159	AC454_contig4075_v3	IPR004038	Ribosomal protein L7Ae/L30e/S12e/Gadd45	tr|C5X592|C5X592_SORBI	Putative uncharacterized protein Sb02g029380 OS=Sorghum bicolor GN=Sb02g029380 PE=4 SV=1	50	58	-0.214125	0.981571	3.68134	0.000232008	0.00644142	0.00576372	TRUE	AC454_contig4075_v3	802	CCall_contig38600_v2	IPR004038|IPR004037|IPR001921	Ribosomal protein L7Ae/L30e/S12e/Gadd45|Ribosomal protein L7Ae conserved site|Ribosomal protein L7A	tr|Q0J0I3|Q0J0I3_ORYSJ	Os08g0326400 protein OS=Oryza sativa subsp. japonica GN=Os09g0507800 PE=2 SV=1	10	13	-0.378512	2.03763	3.94951	7.83e-05	0.000959022	0.000226336	TRUE
CCall_contig11611_v2	772	AC454_contig26943_v3	IPR002784	Ribosomal protein L14	tr|Q9SXL9|Q9SXL9_CUCSA	Csf-1 protein (Fragment) OS=Cucumis sativus GN=Csf-1 PE=2 SV=1	43	50	-0.217591	0.978104	3.40388	0.000664356	0.0151389	0.0135461	TRUE	AC454_contig26943_v3	725	CCall_contig11611_v2	IPR002784	Ribosomal protein L14	tr|Q9SXL9|Q9SXL9_CUCSA	Csf-1 protein (Fragment) OS=Cucumis sativus GN=Csf-1 PE=2 SV=1	37	20	0.887525	3.30366	9.89134	4.54e-23	4.08e-21	9.63e-22	TRUE
CCall_contig30860_v2	1372	AC454_contig772_v3	IPR001395	Aldo/keto reductase	tr|Q5Y381|Q5Y381_FRAAN	Aldo/keto reductase OS=Fragaria ananassa GN=AKR PE=2 SV=1	133	155	-0.220842	0.974854	5.97087	2.36e-09	2.07e-07	1.85e-07	TRUE	AC454_contig772_v3	1095	CCall_contig30860_v2	IPR001395|IPR018170	Aldo/keto reductase|Aldo/keto reductase, conserved site	tr|Q5Y381|Q5Y381_FRAAN	Aldo/keto reductase OS=Fragaria ananassa GN=AKR PE=2 SV=1	53	38	0.479993	2.89613	11.138	8.2e-29	1.16e-26	2.74e-27	TRUE
CCall_contig39517_v2	2551	AC454_contig16435_v3	IPR011183	Pyrophosphate-dependent phosphofructokinase PfpB	tr|B9R8U5|B9R8U5_RICCO	Phosphofructokinase, putative OS=Ricinus communis GN=RCOM_1602260 PE=4 SV=1	77	90	-0.225067	0.970629	4.52631	6e-06	0.000278329	0.000249046	TRUE	AC454_contig16435_v3	1885	CCall_contig39517_v2	IPR011183|IPR000023	Pyrophosphate-dependent phosphofructokinase PfpB|Phosphofructokinase	tr|B9R8U5|B9R8U5_RICCO	Phosphofructokinase, putative OS=Ricinus communis GN=RCOM_1602260 PE=4 SV=1	40	62	-0.632268	1.78387	7.22695	4.94e-13	2.26e-11	5.34e-12	TRUE
CCall_contig21011_v2	893	AC454_contig21360_v3	IPR012606|IPR000589	Ribosomal protein S13/S15, N-terminal|Ribosomal protein S15	tr|Q9MAV9|Q9MAV9_PANGI	Cytoplasmic ribosomal protein S13 OS=Panax ginseng PE=2 SV=1	46	54	-0.231326	0.96437	3.47948	0.000502394	0.0117921	0.0105514	TRUE	AC454_contig21360_v3	761	CCall_contig21011_v2	IPR000589|IPR012606|IPR009068	Ribosomal protein S15|Ribosomal protein S13/S15, N-terminal|S15/NS1, RNA-binding	tr|Q9MAV9|Q9MAV9_PANGI	Cytoplasmic ribosomal protein S13 OS=Panax ginseng PE=2 SV=1	32	23	0.476438	2.89258	8.6488	5.2e-18	3.35e-16	7.89e-17	TRUE
CCall_contig823_v2	783	AC454_contig8144_v3	IPR002097|IPR005455	Profilin/allergen|Profilin, plant	tr|A4GFC2|A4GFC2_OLEEU	Profilin OS=Olea europaea PE=2 SV=1	77	91	-0.241008	0.954688	4.46429	8.03e-06	0.00035935	0.000321543	TRUE	AC454_contig8144_v3	842	CCall_contig823_v2	IPR002097|IPR005455	Profilin/allergen|Profilin, plant	tr|A4GFC2|A4GFC2_OLEEU	Profilin OS=Olea europaea PE=2 SV=1	49	44	0.155278	2.57142	10.0591	8.38e-24	7.94e-22	1.88e-22	TRUE
CCall_contig21169_v2	1474	AC454_contig26294_v3	IPR013216|IPR013705	Methyltransferase type 11|Sterol methyltransferase C-terminal	tr|Q2QDF7|Q2QDF7_GOSHI	24-sterol C-methyltransferase OS=Gossypium hirsutum GN=SMT1 PE=2 SV=1	43	51	-0.246161	0.949535	3.32086	0.000897402	0.0190143	0.0170138	TRUE	AC454_contig26294_v3	1120	CCall_contig21169_v2	IPR013216|IPR013705	Methyltransferase type 11|Sterol methyltransferase C-terminal	tr|Q2QDF7|Q2QDF7_GOSHI	24-sterol C-methyltransferase OS=Gossypium hirsutum GN=SMT1 PE=2 SV=1	13	17	-0.387023	2.02912	4.49098	7.09e-06	0.000111969	2.64e-05	TRUE
CCall_contig3196_v2	1267	AC454_contig35313_v3	IPR001925	Porin, eukaryotic type	tr|A9PD04|A9PD04_POPTR	Porin/voltage-dependent anion-selective channel protein OS=Populus trichocarpa GN=POPTRDRAFT_820890 PE=2 SV=1	47	56	-0.252766	0.94293	3.45171	0.000557049	0.0128815	0.0115262	TRUE	AC454_contig35313_v3	1192	CCall_contig3196_v2	IPR001925	Porin, eukaryotic type	tr|A9PD04|A9PD04_POPTR	Porin/voltage-dependent anion-selective channel protein OS=Populus trichocarpa GN=POPTRDRAFT_820890 PE=2 SV=1	27	34	-0.332575	2.08356	6.58374	4.59e-11	1.68e-09	3.98e-10	TRUE
CCall_contig1064_v2	871	AC454_contig42832_v3	IPR001266|IPR018277	Ribosomal protein S19e|Ribosomal protein S19e, conserved site	tr|A5C4J2|A5C4J2_VITVI	Chromosome chr17 scaffold_12, whole genome shotgun sequence OS=Vitis vinifera GN=GSVIVT00016251001 PE=4 SV=1	64	77	-0.266787	0.928909	3.97776	6.96e-05	0.00234274	0.00209626	TRUE	AC454_contig42832_v3	735	CCall_contig1064_v2	IPR001266|IPR018277	Ribosomal protein S19e|Ribosomal protein S19e, conserved site	tr|A5C4J2|A5C4J2_VITVI	Chromosome chr17 scaffold_12, whole genome shotgun sequence OS=Vitis vinifera GN=GSVIVT00016251001 PE=4 SV=1	45	16	1.49185	3.90799	11.6208	3.23e-31	5.18e-29	1.22e-29	TRUE
CCall_contig1940_v2	859	AC454_contig12497_v3	IPR005721|IPR001063|IPR018260	Ribosomal protein L22/L17, eukaryotic/archaeal|Ribosomal protein L22/L17|Ribosomal protein L22/L17, conserved site	tr|A7PHG3|A7PHG3_VITVI	Chromosome chr17 scaffold_16, whole genome shotgun sequence OS=Vitis vinifera GN=GSVIVT00017930001 PE=3 SV=1	63	76	-0.270648	0.925048	3.93278	8.4e-05	0.00270432	0.0024198	TRUE	AC454_contig12497_v3	756	CCall_contig1940_v2	IPR018260|IPR001063|IPR005721	Ribosomal protein L22/L17, conserved site|Ribosomal protein L22/L17|Ribosomal protein L22/L17, eukaryotic/archaeal	tr|A7PHG3|A7PHG3_VITVI	Chromosome chr17 scaffold_16, whole genome shotgun sequence OS=Vitis vinifera GN=GSVIVT00017930001 PE=3 SV=1	17	20	-0.234465	2.18167	5.37775	7.54e-08	1.76e-06	4.15e-07	TRUE
CCall_contig4225_v2	2102	AC454_contig21103_v3	IPR003307|IPR002735|IPR016189|IPR016024|IPR016190	eIF4-gamma/eIF5/eIF2-epsilon|Translation initiation factor IF2/IF5|Translation initiation factor IF2/IF5, N-terminal|Armadillo-type fold|Translation initiation factor IF2/IF5, zinc-binding	tr|B9H349|B9H349_POPTR	Predicted protein OS=Populus trichocarpa GN=POPTRDRAFT_648073 PE=4 SV=1	52	63	-0.27684	0.918856	3.5528	0.000381151	0.00980367	0.00877222	TRUE	AC454_contig33629_v3	979	CCall_contig4225_v2	IPR003307|IPR016024	eIF4-gamma/eIF5/eIF2-epsilon|Armadillo-type fold	tr|B9H349|B9H349_POPTR	Predicted protein OS=Populus trichocarpa GN=POPTRDRAFT_648073 PE=4 SV=1	13	12	0.115477	2.53162	5.13585	2.81e-07	5.96e-06	1.41e-06	TRUE
CCall_contig1832_v2	1657	AC454_contig4773_v3	IPR000741|IPR013785	Fructose-bisphosphate aldolase, class-I|Aldolase-type TIM barrel	tr|B9SRH4|B9SRH4_RICCO	Fructose-bisphosphate aldolase OS=Ricinus communis GN=RCOM_0383870 PE=3 SV=1	329	400	-0.281912	0.913783	8.89967	5.6e-19	1.11e-16	9.94e-17	TRUE	AC454_contig4773_v3	1510	CCall_contig1832_v2	IPR000741|IPR013785	Fructose-bisphosphate aldolase, class-I|Aldolase-type TIM barrel	tr|B9SRH4|B9SRH4_RICCO	Fructose-bisphosphate aldolase OS=Ricinus communis GN=RCOM_0383870 PE=3 SV=1	236	166	0.507604	2.92374	23.6239	2.19e-123	2.76e-120	6.53e-121	TRUE
CCall_contig4042_v2	973	AC454_contig185_v3	IPR000439|IPR012678	Ribosomal protein L15e|Ribosomal protein L23/L15e, core	tr|A9PC51|A9PC51_POPTR	Ribosomal protein L15 OS=Populus trichocarpa GN=POPTRDRAFT_646125 PE=2 SV=1	60	73	-0.282934	0.912762	3.79508	0.000147598	0.00443129	0.00396507	TRUE	AC454_contig185_v3	818	CCall_contig4042_v2	IPR012678|IPR000439	Ribosomal protein L23/L15e, core|Ribosomal protein L15e	tr|A9PC51|A9PC51_POPTR	Ribosomal protein L15 OS=Populus trichocarpa GN=POPTRDRAFT_646125 PE=2 SV=1	46	30	0.616671	3.03281	10.6115	2.63e-26	3.01e-24	7.1e-25	TRUE
CCall_contig16962_v2	854	AC454_contig836_v3	IPR000626	Ubiquitin	tr|A9P8E2|A9P8E2_POPTR	Predicted protein OS=Populus trichocarpa GN=POPTRDRAFT_831398 PE=2 SV=1	55	67	-0.284729	0.910966	3.62746	0.000286229	0.00768191	0.00687369	TRUE	AC454_contig836_v3	836	CCall_contig16962_v2	IPR000626|IPR019955|IPR019954	Ubiquitin|Ubiquitin supergroup|Ubiquitin conserved site	tr|A9P8E2|A9P8E2_POPTR	Predicted protein OS=Populus trichocarpa GN=POPTRDRAFT_831398 PE=2 SV=1	23	27	-0.231326	2.18481	6.26089	3.83e-10	1.25e-08	2.96e-09	TRUE
CCall_contig47434_v2	2083	AC454_contig12712_v3	IPR018203	GDP dissociation inhibitor	tr|A9PC79|A9PC79_POPTR	Predicted protein OS=Populus trichocarpa GN=POPTRDRAFT_828557 PE=2 SV=1	103	126	-0.290779	0.904916	4.93674	7.94e-07	4.33e-05	3.88e-05	TRUE	AC454_contig12712_v3	1370	CCall_contig47434_v2	IPR018203|IPR002005	GDP dissociation inhibitor|Rab GTPase activator	tr|A9PC79|A9PC79_POPTR	Predicted protein OS=Populus trichocarpa GN=POPTRDRAFT_828557 PE=2 SV=1	34	54	-0.667425	1.74871	6.57139	4.98e-11	1.82e-09	4.31e-10	TRUE
CCall_contig5675_v2	917	AC454_contig28989_v3	IPR012336|IPR000889|IPR012335	Thioredoxin-like fold|Glutathione peroxidase|Thioredoxin fold	tr|B9GWH5|B9GWH5_POPTR	Glutathione peroxidase (Fragment) OS=Populus trichocarpa GN=PtrcGpx3_2 PE=3 SV=1	49	60	-0.292181	0.903515	3.40023	0.000673303	0.0153165	0.0137021	TRUE	AC454_contig28989_v3	848	CCall_contig5675_v2	IPR012336|IPR000889|IPR012335	Thioredoxin-like fold|Glutathione peroxidase|Thioredoxin fold	tr|B9GWH5|B9GWH5_POPTR	Glutathione peroxidase (Fragment) OS=Populus trichocarpa GN=PtrcGpx3_2 PE=3 SV=1	43	23	0.902703	3.31884	10.6842	1.21e-26	1.42e-24	3.35e-25	TRUE
CCall_contig7500_v2	1169	AC454_contig1135_v3	IPR002935	O-methyltransferase, family 3	tr|Q6J524|Q6J524_BROPA	Caffeoyl-CoA-O-methyltransferase OS=Broussonetia papyrifera PE=4 SV=1	87	107	-0.298523	0.897172	4.50421	6.66e-06	0.000304139	0.00027214	TRUE	AC454_contig1135_v3	886	CCall_contig7500_v2	IPR002935	O-methyltransferase, family 3	tr|Q6J524|Q6J524_BROPA	Caffeoyl-CoA-O-methyltransferase OS=Broussonetia papyrifera PE=4 SV=1	138	67	1.04244	3.45857	19.4724	1.88e-84	1.58e-81	3.74e-82	TRUE
CCall_contig46226_v2	2058	AC454_contig44361_v3	IPR001360|IPR013781	Glycoside hydrolase, family 1|Glycoside hydrolase, subgroup, catalytic core	tr|B9T4F7|B9T4F7_RICCO	Beta-glucosidase, putative OS=Ricinus communis GN=RCOM_1071830 PE=3 SV=1	86	106	-0.301656	0.89404	4.46503	8.01e-06	0.000358704	0.000320965	TRUE	AC454_contig44361_v3	1169	CCall_contig46226_v2	IPR001360|IPR013781|IPR017853	Glycoside hydrolase, family 1|Glycoside hydrolase, subgroup, catalytic core|Glycoside hydrolase, catalytic core	tr|B9T4F7|B9T4F7_RICCO	Beta-glucosidase, putative OS=Ricinus communis GN=RCOM_1071830 PE=3 SV=1	12	9	0.415037	2.83118	5.23907	1.61e-07	3.64e-06	8.61e-07	TRUE
CCall_contig40835_v2	1338	AC454_contig148_v3	IPR000308	14-3-3 protein	tr|A7NUU8|A7NUU8_VITVI	Chromosome chr18 scaffold_1, whole genome shotgun sequence OS=Vitis vinifera GN=GSVIVT00015189001 PE=3 SV=1	50	62	-0.31034	0.885356	3.37633	0.0007346	0.0162382	0.0145274	TRUE	AC454_contig148_v3	1323	CCall_contig40835_v2	IPR000308	14-3-3 protein	tr|A7NUU8|A7NUU8_VITVI	Chromosome chr18 scaffold_1, whole genome shotgun sequence OS=Vitis vinifera GN=GSVIVT00015189001 PE=3 SV=1	36	68	-0.917538	1.4986	6.05156	1.43e-09	4.41e-08	1.04e-08	TRUE
CCall_contig15636_v2	1445	AC454_contig6350_v3	IPR013201|IPR000668	Proteinase inhibitor I29, cathepsin propeptide|Peptidase C1A, papain C-terminal	tr|A7P7V6|A7P7V6_VITVI	Chromosome chr3 scaffold_8, whole genome shotgun sequence OS=Vitis vinifera GN=GSVIVT00035933001 PE=3 SV=1	184	229	-0.315642	0.880054	6.44572	1.15e-10	1.16e-08	1.04e-08	TRUE	AC454_contig6350_v3	1419	CCall_contig15636_v2	IPR013201|IPR000668|IPR000169|IPR013128	Proteinase inhibitor I29, cathepsin propeptide|Peptidase C1A, papain C-terminal|Peptidase, cysteine peptidase active site|Peptidase C1A, papain	tr|B9RHA4|B9RHA4_RICCO	Cysteine protease, putative OS=Ricinus communis GN=RCOM_1449120 PE=3 SV=1	102	213	-1.06228	1.35385	9.43873	3.77e-21	3.12e-19	7.38e-20	TRUE
CCall_contig27208_v2	1812	AC454_contig44881_v3	IPR006449|IPR002060|IPR008949	Farnesyl-diphosphate farnesyltransferase|Squalene/phytoene synthase|Terpenoid synthase	tr|B9WZW7|B9WZW7_EUPTI	Squalene synthetase OS=Euphorbia tirucalli GN=EtSS PE=2 SV=1	94	118	-0.328054	0.867642	4.5511	5.34e-06	0.00025096	0.000224556	TRUE	AC454_contig44881_v3	1773	CCall_contig27208_v2	IPR002060|IPR008949|IPR006449|IPR019845	Squalene/phytoene synthase|Terpenoid synthase|Farnesyl-diphosphate farnesyltransferase|Squalene/phytoene synthase, conserved site	tr|B9WZW7|B9WZW7_EUPTI	Squalene synthetase OS=Euphorbia tirucalli GN=EtSS PE=2 SV=1	58	47	0.303392	2.71953	11.2812	1.62e-29	2.36e-27	5.58e-28	TRUE
CCall_contig38710_v2	1097	AC454_contig12609_v3	IPR017447	CS	tr|A7Q0B0|A7Q0B0_VITVI	Chromosome chr7 scaffold_42, whole genome shotgun sequence OS=Vitis vinifera GN=GSVIVT00027981001 PE=4 SV=1	57	72	-0.337035	0.858661	3.5125	0.000443912	0.0109109	0.009763	TRUE	AC454_contig12609_v3	1161	CCall_contig38710_v2	IPR007052|IPR008978|IPR017447	CS domain|HSP20-like chaperone|CS	tr|A7Q0B0|A7Q0B0_VITVI	Chromosome chr7 scaffold_42, whole genome shotgun sequence OS=Vitis vinifera GN=GSVIVT00027981001 PE=4 SV=1	38	72	-0.921997	1.49414	6.20372	5.51e-10	1.77e-08	4.19e-09	TRUE
CCall_contig3149_v2	1107	AC454_contig30734_v3	IPR018255|IPR016180|IPR001197	Ribosomal protein L10e, conserved site|Ribosomal protein L10e/L16|Ribosomal protein L10e	tr|A9P8W6|A9P8W6_POPTR	Predicted protein OS=Populus trichocarpa GN=POPTRDRAFT_836143 PE=2 SV=1	95	120	-0.337035	0.858661	4.53495	5.76e-06	0.000268574	0.000240317	TRUE	AC454_contig30734_v3	919	CCall_contig3149_v2	IPR016180|IPR018255|IPR001197	Ribosomal protein L10e/L16|Ribosomal protein L10e, conserved site|Ribosomal protein L10e	tr|A9P8W6|A9P8W6_POPTR	Predicted protein OS=Populus trichocarpa GN=POPTRDRAFT_836143 PE=2 SV=1	87	67	0.376854	2.79299	14.0113	1.33e-44	3.78e-42	8.94e-43	TRUE
CCall_contig47267_v2	2686	AC454_contig45255_v3	IPR011611	Carbohydrate/purine kinase	tr|A9PBT7|A9PBT7_POPTR	Predicted protein OS=Populus trichocarpa GN=POPTRDRAFT_659896 PE=2 SV=1	53	67	-0.338169	0.857527	3.38318	0.000716518	0.0160522	0.0143633	TRUE	AC454_contig2372_v3	666	CCall_contig47267_v2	IPR011611|IPR001805	Carbohydrate/purine kinase|Adenosine kinase	tr|A9P984|A9P984_POPTR	Predicted protein OS=Populus trichocarpa GN=POPTRDRAFT_720292 PE=2 SV=1	57	9	2.66297	5.0791	13.8759	8.86e-44	2.49e-41	5.88e-42	TRUE
CCall_contig3045_v2	1699	AC454_contig11427_v3	IPR016039|IPR016038|IPR002155	Thiolase-like|Thiolase-like, subgroup|Thiolase	tr|A5BXL8|A5BXL8_VITVI	Putative uncharacterized protein OS=Vitis vinifera GN=VITISV_023191 PE=3 SV=1	56	71	-0.342392	0.853304	3.46304	0.000534112	0.0124486	0.0111389	TRUE	AC454_contig11427_v3	1621	CCall_contig3045_v2	IPR016038|IPR002155|IPR016039	Thiolase-like, subgroup|Thiolase|Thiolase-like	tr|A5BXL8|A5BXL8_VITVI	Putative uncharacterized protein OS=Vitis vinifera GN=VITISV_023191 PE=3 SV=1	30	53	-0.82103	1.59511	5.78238	7.37e-09	2.02e-07	4.78e-08	TRUE
CCall_contig3845_v2	1101	AC454_contig40314_v3	IPR002143|IPR016094	Ribosomal protein L1|Ribosomal protein L1, 2-layer alpha/beta-sandwich	tr|B3TLQ8|B3TLQ8_ELAGV	Ribosomal protein L1 OS=Elaeis guineensis var. tenera PE=2 SV=1	75	96	-0.356144	0.839552	3.95266	7.73e-05	0.00252278	0.00225736	TRUE	AC454_contig40314_v3	953	CCall_contig3845_v2	IPR002143|IPR016094	Ribosomal protein L1|Ribosomal protein L1, 2-layer alpha/beta-sandwich	tr|B3TLQ8|B3TLQ8_ELAGV	Ribosomal protein L1 OS=Elaeis guineensis var. tenera PE=2 SV=1	52	49	0.0857299	2.50187	10.2046	1.89e-24	1.9e-22	4.49e-23	TRUE
CCall_contig23300_v2	840	AC454_contig6649_v3	IPR012677|IPR019985|IPR005633|IPR013025	Nucleotide-binding, alpha-beta plait|Ribosomal protein L23|Ribosomal protein L23/L25, N-terminal|Ribosomal protein L25/L23	tr|A9PAS4|A9PAS4_POPTR	Predicted protein OS=Populus trichocarpa GN=POPTRDRAFT_822509 PE=2 SV=1	78	100	-0.358454	0.837242	4.02148	5.78e-05	0.00203262	0.00181876	TRUE	AC454_contig6649_v3	731	CCall_contig23300_v2	IPR012678|IPR001014|IPR019985|IPR012677|IPR005633|IPR013025	Ribosomal protein L23/L15e, core|Ribosomal protein L23/L25, conserved site|Ribosomal protein L23|Nucleotide-binding, alpha-beta plait|Ribosomal protein L23/L25, N-terminal|Ribosomal protein L25/L23	tr|A9PAS4|A9PAS4_POPTR	Predicted protein OS=Populus trichocarpa GN=POPTRDRAFT_822509 PE=2 SV=1	25	25	0	2.41614	6.93491	4.06e-12	1.66e-10	3.93e-11	TRUE
CCall_contig25776_v2	1310	AC454_contig28829_v3	IPR015943|IPR019781|IPR001680	WD40/YVTN repeat-like-containing domain|WD40 repeat, subgroup|WD40 repeat	tr|B7T1N8|B7T1N8_PHAVU	Rack OS=Phaseolus vulgaris GN=RACK PE=2 SV=1	114	152	-0.415037	0.780658	4.57817	4.69e-06	0.000224561	0.000200935	TRUE	AC454_contig28829_v3	1282	CCall_contig25776_v2	IPR001680|IPR011046|IPR015943|IPR019782|IPR017986|IPR019775|IPR019781	WD40 repeat|WD40 repeat-like-containing domain|WD40/YVTN repeat-like-containing domain|WD40 repeat 2|WD40-repeat-containing domain|WD40 repeat, conserved site|WD40 repeat, subgroup	tr|B7T1N8|B7T1N8_PHAVU	Rack OS=Phaseolus vulgaris GN=RACK PE=2 SV=1	34	66	-0.956931	1.45921	5.76565	8.13e-09	2.23e-07	5.26e-08	TRUE
CCall_contig1852_v2	1032	AC454_contig2338_v3	-	-	tr|B9RCR4|B9RCR4_RICCO	Putative uncharacterized protein OS=Ricinus communis GN=RCOM_1691800 PE=4 SV=1	61	82	-0.426815	0.768881	3.30478	0.000950498	0.0200594	0.0179489	TRUE	AC454_contig2338_v3	1246	CCall_contig1852_v2	-	-	tr|B9RCR4|B9RCR4_RICCO	Putative uncharacterized protein OS=Ricinus communis GN=RCOM_1691800 PE=4 SV=1	93	122	-0.391579	2.02456	11.9974	3.66e-33	6.49e-31	1.53e-31	TRUE
CCall_contig1090_v2	1573	AC454_contig4891_v3	IPR001804|IPR004790|IPR019818	Isocitrate/isopropylmalate dehydrogenase|Isocitrate dehydrogenase NADP-dependent, eukaryotic|Isocitrate/isopropylmalate dehydrogenase, conserved site	tr|B9H3K3|B9H3K3_POPTR	Predicted protein OS=Populus trichocarpa GN=POPTRDRAFT_648243 PE=3 SV=1	80	109	-0.446256	0.74944	3.70152	0.000214308	0.00598756	0.00535761	TRUE	AC454_contig4891_v3	1698	CCall_contig1090_v2	IPR001804|IPR004790|IPR019818	Isocitrate/isopropylmalate dehydrogenase|Isocitrate dehydrogenase NADP-dependent, eukaryotic|Isocitrate/isopropylmalate dehydrogenase, conserved site	tr|B9H3K3|B9H3K3_POPTR	Predicted protein OS=Populus trichocarpa GN=POPTRDRAFT_648243 PE=3 SV=1	110	57	0.94847	3.36461	17.1896	3.18e-66	1.69e-63	3.99e-64	TRUE
CCall_contig206_v2	922	AC454_contig38517_v3	IPR001196	Ribosomal protein L15	tr|B9SPK6|B9SPK6_RICCO	60S ribosomal protein L27a, putative OS=Ricinus communis GN=RCOM_0024830 PE=3 SV=1	104	142	-0.449307	0.746388	4.20563	2.6e-05	0.000998211	0.000893189	TRUE	AC454_contig38517_v3	779	CCall_contig206_v2	IPR001196	Ribosomal protein L15	tr|B9SPK6|B9SPK6_RICCO	60S ribosomal protein L27a, putative OS=Ricinus communis GN=RCOM_0024830 PE=3 SV=1	28	39	-0.478047	1.93809	6.3957	1.6e-10	5.54e-09	1.31e-09	TRUE
CCall_contig44483_v2	1406	AC454_contig37012_v3	IPR001790|IPR001813	Ribosomal protein L10|Ribosomal protein 60S	tr|A7Q3E0|A7Q3E0_VITVI	Chromosome chr13 scaffold_48, whole genome shotgun sequence OS=Vitis vinifera GN=GSVIVT00029254001 PE=3 SV=1	97	134	-0.466176	0.72952	3.9814	6.85e-05	0.00231001	0.00206697	TRUE	AC454_contig37012_v3	1415	CCall_contig44483_v2	IPR001790|IPR001813	Ribosomal protein L10|Ribosomal protein 60S	tr|A7Q3E0|A7Q3E0_VITVI	Chromosome chr13 scaffold_48, whole genome shotgun sequence OS=Vitis vinifera GN=GSVIVT00029254001 PE=3 SV=1	65	56	0.215013	2.63115	11.7331	8.62e-32	1.43e-29	3.38e-30	TRUE
CCall_contig12332_v2	2876	AC454_contig13798_v3	IPR008250|IPR005834|IPR001757|IPR006534	ATPase, P-type, ATPase-associated region|Haloacid dehalogenase-like hydrolase|ATPase, P-type, K/Mg/Cd/Cu/Zn/Na/Ca/Na/H-transporter|ATPase, P-type, plasma-membrane proton-efflux	tr|Q9M460|Q9M460_PRUPE	Plasma membrane H+ ATPase OS=Prunus persica GN=PPA1 PE=2 SV=1	123	170	-0.466876	0.728819	4.47983	7.47e-06	0.000337557	0.000302042	TRUE	AC454_contig13798_v3	2142	CCall_contig12332_v2	IPR001757|IPR006534|IPR005834	ATPase, P-type, K/Mg/Cd/Cu/Zn/Na/Ca/Na/H-transporter|ATPase, P-type, plasma-membrane proton-efflux|Haloacid dehalogenase-like hydrolase	tr|Q7Y066|Q7Y066_SESRO	Plasma membrane H+-ATPase OS=Sesbania rostrata GN=srha5 PE=2 SV=1	40	47	-0.232661	2.18348	8.2539	1.53e-16	8.87e-15	2.1e-15	TRUE
CCall_contig28249_v2	1459	AC454_contig45266_v3	IPR000425|IPR012269	Major intrinsic protein|Aquaporin	tr|Q84XC6|Q84XC6_9ROSI	Plasma intrinsic protein 2,2 OS=Juglans regia PE=2 SV=1	140	194	-0.47063	0.725066	4.75804	1.95e-06	0.000100075	8.95e-05	TRUE	AC454_contig45266_v3	1295	CCall_contig28249_v2	IPR000425|IPR012269	Major intrinsic protein|Aquaporin	tr|Q84XC6|Q84XC6_9ROSI	Plasma intrinsic protein 2,2 OS=Juglans regia PE=2 SV=1	105	191	-0.863183	1.55296	10.6122	2.62e-26	3e-24	7.1e-25	TRUE
CCall_contig8687_v2	1905	AC454_contig458_v3	IPR000873	AMP-dependent synthetase/ligase	tr|Q5S017|Q5S017_9ROSI	4-coumarate:CoA ligase OS=Betula platyphylla PE=2 SV=1	77	107	-0.47468	0.721015	3.51096	0.000446489	0.0109642	0.00981062	TRUE	AC454_contig458_v3	1915	CCall_contig8687_v2	IPR020845|IPR000873	AMP-binding, conserved site|AMP-dependent synthetase/ligase	tr|Q5S017|Q5S017_9ROSI	4-coumarate:CoA ligase OS=Betula platyphylla PE=2 SV=1	57	56	0.0255351	2.44167	10.5363	5.87e-26	6.55e-24	1.55e-24	TRUE
CCall_contig8575_v2	989	AC454_contig44445_v3	IPR000235|IPR005716	Ribosomal protein S7|Ribosomal protein S7, eukaryotic/archaeal	tr|B9T025|B9T025_RICCO	40S ribosomal protein S5, putative OS=Ricinus communis GN=RCOM_0037210 PE=3 SV=1	87	121	-0.47592	0.719776	3.72645	0.000194195	0.00548912	0.00491161	TRUE	AC454_contig44445_v3	751	CCall_contig8575_v2	IPR005716|IPR000235	Ribosomal protein S7, eukaryotic/archaeal|Ribosomal protein S7	tr|B9T025|B9T025_RICCO	40S ribosomal protein S5, putative OS=Ricinus communis GN=RCOM_0037210 PE=3 SV=1	18	18	0	2.41614	5.88435	4e-09	1.15e-07	2.73e-08	TRUE
CCall_contig45501_v2	1482	AC454_contig12900_v3	IPR001236|IPR016040	Lactate/malate dehydrogenase|NAD(P)-binding domain	tr|Q8GTZ6|Q8GTZ6_CHAVU	Malate dehydrogenase OS=Chara vulgaris GN=NAD-MDH PE=2 SV=1	111	155	-0.481709	0.713987	4.17972	2.92e-05	0.00110469	0.000988462	TRUE	AC454_contig12900_v3	1242	CCall_contig45501_v2	IPR015955|IPR016040|IPR010945|IPR011274|IPR001557|IPR001236|IPR001252	Lactate dehydrogenase/glycoside hydrolase, family 4, C-terminal|NAD(P)-binding domain|Malate dehydrogenase, NAD/NADP|Malate dehydrogenase, NAD-dependent, cytosolic|L-lactate/malate dehydrogenase|Lactate/malate dehydrogenase|Malate dehydrogenase, active site	tr|B9T5E4|B9T5E4_RICCO	Malate dehydrogenase OS=Ricinus communis GN=RCOM_0400340 PE=3 SV=1	48	59	-0.297681	2.11846	8.87209	7.18e-19	5.03e-17	1.19e-17	TRUE
CCall_contig6462_v2	2287	AC454_contig37547_v3	IPR017440|IPR005810|IPR017866|IPR003781|IPR005811|IPR016141|IPR016040|IPR016102|IPR016143	ATP-citrate lyase/succinyl-CoA ligase, active site|Succinyl-CoA ligase, alpha subunit|Succinyl-CoA synthetase, beta subunit, conserved site|CoA-binding|ATP-citrate lyase/succinyl-CoA ligase|Citrate synthase-like, core|NAD(P)-binding domain|Succinyl-CoA synthetase-like|Citrate synthase-like, small alpha subdomain	tr|B9HIN6|B9HIN6_POPTR	Predicted protein OS=Populus trichocarpa GN=POPTRDRAFT_656642 PE=4 SV=1	94	133	-0.500694	0.695002	3.7563	0.000172447	0.00510805	0.00449176	TRUE	AC454_contig37547_v3	1613	CCall_contig6462_v2	IPR016141|IPR005811|IPR016102|IPR016143|IPR017440	Citrate synthase-like, core|ATP-citrate lyase/succinyl-CoA ligase|Succinyl-CoA synthetase-like|Citrate synthase-like, small alpha subdomain|ATP-citrate lyase/succinyl-CoA ligase, active site	tr|B9HIN6|B9HIN6_POPTR	Predicted protein OS=Populus trichocarpa GN=POPTRDRAFT_656642 PE=4 SV=1	116	46	1.33442	3.75056	18.4038	1.23e-75	8.54e-73	2.02e-73	TRUE
CCall_contig9329_v2	2634	AC454_contig15716_v3	IPR014045|IPR001932	Protein phosphatase 2C, N-terminal|Protein phosphatase 2C-related	tr|B7UD06|B7UD06_9ROSI	14-3-3 protein OS=Dimocarpus longan PE=2 SV=1	195	284	-0.542417	0.653279	5.1234	3e-07	1.82e-05	1.63e-05	TRUE	AC454_contig15716_v3	1508	CCall_contig9329_v2	IPR014045|IPR001932|IPR015655	Protein phosphatase 2C, N-terminal|Protein phosphatase 2C-related|Protein phosphatase 2C	tr|A9PCG7|A9PCG7_POPTR	Predicted protein OS=Populus trichocarpa GN=POPTRDRAFT_579442 PE=2 SV=1	26	38	-0.547488	1.86865	6.01415	1.81e-09	5.39e-08	1.27e-08	TRUE
CCall_contig46247_v2	1687	AC454_contig32926_v3	IPR000941|IPR020811|IPR020810	Enolase|Enolase, N-terminal|Enolase, C-terminal	sp|Q9LEJ0|ENO1_HEVBR	Enolase 1 OS=Hevea brasiliensis GN=ENO1 PE=1 SV=1	95	140	-0.559427	0.636268	3.49249	0.000478548	0.0112622	0.0100773	TRUE	AC454_contig32926_v3	1640	CCall_contig46247_v2	IPR000941|IPR020809|IPR020811|IPR020810	Enolase|Enolase, conserved site|Enolase, N-terminal|Enolase, C-terminal	sp|Q9LEJ0|ENO1_HEVBR	Enolase 1 OS=Hevea brasiliensis GN=ENO1 PE=1 SV=1	74	66	0.165059	2.5812	12.3885	3.02e-35	6.03e-33	1.43e-33	TRUE
CCall_contig18276_v2	2142	AC454_contig39490_v3	IPR005995|IPR011258|IPR006124|IPR017849	Phosphoglycerate mutase, 2,3-bisphosphoglycerate-independent|BPG-independent PGAM, N-terminal|Metalloenzyme|Alkaline phosphatase-like, alpha/beta/alpha	tr|C5DB67|C5DB67_VITVI	Putative 2-3 biphosphoglycerate independant phosphoglycerate mutase OS=Vitis vinifera GN=40N03_140 PE=4 SV=1	112	166	-0.567685	0.628011	3.7484	0.000177965	0.00509541	0.00455932	TRUE	AC454_contig39490_v3	1888	CCall_contig18276_v2	IPR011258|IPR006124|IPR005995|IPR017849|IPR017850	BPG-independent PGAM, N-terminal|Metalloenzyme|Phosphoglycerate mutase, 2,3-bisphosphoglycerate-independent|Alkaline phosphatase-like, alpha/beta/alpha|Alkaline-phosphatase-like, core domain	tr|C5DB67|C5DB67_VITVI	Putative 2-3 biphosphoglycerate independant phosphoglycerate mutase OS=Vitis vinifera GN=40N03_140 PE=4 SV=1	60	72	-0.263034	2.1531	10.0215	1.23e-23	1.15e-21	2.71e-22	TRUE
CCall_contig75_v2	793	AC454_contig19550_v3	IPR019955|IPR019954|IPR000626|IPR001975	Ubiquitin supergroup|Ubiquitin conserved site|Ubiquitin|Ribosomal protein L40e	tr|A7QEY0|A7QEY0_VITVI	Chromosome chr16 scaffold_86, whole genome shotgun sequence OS=Vitis vinifera GN=GSVIVT00037199001 PE=4 SV=1	101	151	-0.580193	0.615503	3.49616	0.000471997	0.0111873	0.0100064	TRUE	AC454_contig19550_v3	775	CCall_contig75_v2	IPR019954|IPR000626|IPR001975|IPR019955	Ubiquitin conserved site|Ubiquitin|Ribosomal protein L40e|Ubiquitin supergroup	tr|A7QEY0|A7QEY0_VITVI	Chromosome chr16 scaffold_86, whole genome shotgun sequence OS=Vitis vinifera GN=GSVIVT00037199001 PE=4 SV=1	67	48	0.481127	2.89727	12.5258	5.4e-36	1.11e-33	2.63e-34	TRUE
CCall_contig4168_v2	1466	AC454_contig2875_v3	IPR014746|IPR008147|IPR008146	Glutamine synthetase/guanido kinase, catalytic region|Glutamine synthetase, beta-Grasp|Glutamine synthetase, catalytic region	sp|P32289|GLNA_VIGAC	Glutamine synthetase nodule isozyme OS=Vigna aconitifolia PE=2 SV=1	133	207	-0.638205	0.557491	3.67082	0.000241776	0.00669862	0.00599386	TRUE	AC454_contig2875_v3	1541	CCall_contig4168_v2	IPR008147|IPR008146|IPR014746	Glutamine synthetase, beta-Grasp|Glutamine synthetase, catalytic region|Glutamine synthetase/guanido kinase, catalytic region	sp|P32289|GLNA_VIGAC	Glutamine synthetase nodule isozyme OS=Vigna aconitifolia PE=2 SV=1	88	264	-1.58496	0.831176	5.89274	3.8e-09	1.1e-07	2.6e-08	TRUE
CCall_contig15557_v2	1748	AC454_contig43893_v3	IPR004732|IPR014634|IPR013785|IPR001585	Transaldolase subfamily|Transaldolase, bacterial/plant type|Aldolase-type TIM barrel|Transaldolase	tr|A7QT89|A7QT89_VITVI	Chromosome chr1 scaffold_166, whole genome shotgun sequence OS=Vitis vinifera GN=GSVIVT00006209001 PE=3 SV=1	183	298	-0.703469	0.492227	3.8455	0.000120309	0.00373436	0.00334146	TRUE	AC454_contig43893_v3	1745	CCall_contig15557_v2	IPR004732|IPR001585|IPR018225|IPR014634|IPR013785	Transaldolase subfamily|Transaldolase|Transaldolase, active site|Transaldolase, bacterial/plant type|Aldolase-type TIM barrel	tr|A7QT89|A7QT89_VITVI	Chromosome chr1 scaffold_166, whole genome shotgun sequence OS=Vitis vinifera GN=GSVIVT00006209001 PE=3 SV=1	83	115	-0.470451	1.94569	11.0422	2.39e-28	3.27e-26	7.71e-27	TRUE
CCall_contig17303_v2	1402	AC454_contig42902_v3	IPR000626	Ubiquitin	tr|Q1EC66|Q1EC66_ARATH	AT5G03240 protein OS=Arabidopsis thaliana GN=AT5G03240 PE=2 SV=1	231	384	-0.733213	0.462482	4.08084	4.49e-05	0.00161998	0.00144954	TRUE	AC454_contig42902_v3	1425	CCall_contig17303_v2	IPR000626|IPR019955|IPR019954	Ubiquitin|Ubiquitin supergroup|Ubiquitin conserved site	tr|Q1EC66|Q1EC66_ARATH	AT5G03240 protein OS=Arabidopsis thaliana GN=AT5G03240 PE=2 SV=1	140	435	-1.63559	0.78055	7.04322	1.88e-12	8.06e-11	1.9e-11	TRUE

## Sheet: CCdown_ACup
Additional Table 3. List of Genes induced in canker versus healthy stem in American and presenting different pattern in Chinese chestnut
Sequence	Length	AC454v3 Best Hit	Interpro ID	Interpro Hit	Uniprot ID	Uniprot Best Hit	# Canker Reads	# Healthy Stem Reads	log2(Fold_change)	log2(Fold_change) normalized	z-score	p-value	q-value(Benjamini et al. 1995)	q-value(Storey et al. 2003)	Signature(p-value < 0.001)	Sequence	Length	CCallv2 Best Hit	Interpro ID	Interpro Hit	Uniprot ID	Uniprot Best Hit	# Canker Reads	# Healthy Stem Reads	log2(Fold_change)	log2(Fold_change) normalized	z-score	p-value	q-value(Benjamini et al. 1995)	q-value(Storey et al. 2003)	Signature(p-value < 0.001)
CCall_contig507_v2	508	AC454_contig3945_v3	-	-	-	-	138	522	-1.91938	-0.723686	-6.06155	1.35e-09	1.21e-07	1.09e-07	TRUE	AC454_contig3945_v3	404	CCall_contig507_v2	-	-	-	-	110	281	-1.35307	1.06307	8.09503	5.73e-16	3.19e-14	7.55e-15	TRUE
CCall_contig38669_v2	1014	AC454_contig29694_v3	-	-	tr|C4JBA4|C4JBA4_MAIZE	Putative uncharacterized protein OS=Zea mays PE=2 SV=1	74	322	-2.12146	-0.925768	-5.87942	4.12e-09	3.44e-07	3.08e-07	TRUE	AC454_contig29694_v3	603	CCall_contig38669_v2	-	-	-	-	34	53	-0.640458	1.77568	6.64161	3.1e-11	1.16e-09	2.75e-10	TRUE
CCall_contig41702_v2	9439	AC454_contig6420_v3	IPR005294|IPR004100|IPR000194|IPR000793	ATPase, F1 complex, alpha subunit|ATPase, F1/V1/A1 complex, alpha/beta subunit, N-terminal|ATPase, F1/V1/A1 complex, alpha/beta subunit, nucleotide-binding domain|ATPase, F1/V1/A1 complex, alpha/beta subunit, C-terminal	sp|B1NWD5|ATPA_MANES	ATP synthase subunit alpha, chloroplastic OS=Manihot esculenta GN=atpA PE=3 SV=1	53	218	-2.04026	-0.844568	-4.47552	7.62e-06	0.00034328	0.000307164	TRUE	AC454_contig17660_v3	1231	CCall_contig41702_v2	IPR000307	Ribosomal protein S16	sp|Q09X35|RR16_MORIN	30S ribosomal protein S16, chloroplastic OS=Morus indica GN=rps16 PE=3 SV=1	17	14	0.280108	2.69625	6.07913	1.21e-09	3.75e-08	8.85e-09	TRUE
CCall_contig21996_v2	782	AC454_contig352_v3	IPR000433|IPR011992	Zinc finger, ZZ-type|EF-Hand type	tr|Q9T0L5|Q9T0L5_ARATH	Putative uncharacterized protein AT4g13440 OS=Arabidopsis thaliana GN=AT4g13440 PE=2 SV=1	19	93	-2.29123	-1.09554	-3.63004	0.000283373	0.00761296	0.006812	TRUE	AC454_contig352_v3	499	CCall_contig21996_v2	-	-	-	-	32	4	3	5.41614	10.4574	1.35e-25	1.46e-23	3.44e-24	TRUE
CCall_contig26015_v2	4834	AC454_contig7956_v3	IPR000569	HECT	tr|B9SXV1|B9SXV1_RICCO	Hect ubiquitin-protein ligase, putative OS=Ricinus communis GN=RCOM_0490830 PE=4 SV=1	32	131	-2.03342	-0.837727	-3.4451	0.000570858	0.0131322	0.0117506	TRUE	AC454_contig7956_v3	1521	CCall_contig26015_v2	IPR000569	HECT	tr|A7P8B1|A7P8B1_VITVI	Chromosome chr3 scaffold_8, whole genome shotgun sequence OS=Vitis vinifera GN=GSVIVT00036114001 PE=4 SV=1	22	41	-0.89812	1.51802	4.77566	1.79e-06	3.29e-05	7.77e-06	TRUE
CCall_contig4371_v2	1729	AC454_contig16122_v3	IPR020809|IPR020811|IPR020810|IPR000941	Enolase, conserved site|Enolase, N-terminal|Enolase, C-terminal|Enolase	tr|A9PD49|A9PD49_POPTR	Enolase OS=Populus trichocarpa GN=POPTRDRAFT_575698 PE=2 SV=1	149	1015	-2.7681	-1.5724	-15.8567	1.26e-56	9.88e-54	8.84e-54	TRUE	AC454_contig16122_v3	1536	CCall_contig4371_v2	IPR000941|IPR020809|IPR020811|IPR020810	Enolase|Enolase, conserved site|Enolase, N-terminal|Enolase, C-terminal	tr|A9PD49|A9PD49_POPTR	Enolase OS=Populus trichocarpa GN=POPTRDRAFT_575698 PE=2 SV=1	80	146	-0.867896	1.54824	9.24163	2.43e-20	1.86e-18	4.39e-19	TRUE
CCall_contig3662_v2	2757	AC454_contig1422_v3	IPR001701|IPR019028|IPR018221|IPR012341|IPR008928|IPR008965	Glycoside hydrolase, family 9|Carbohydrate binding domain CBM49|Glycoside hydrolase, family 9, active site|Six-hairpin glycosidase|Six-hairpin glycosidase-like|Carbohydrate-binding	tr|Q25B24|Q25B24_PRUPE	Endo-beta-1,4-glucanase OS=Prunus persica GN=eg4 PE=3 SV=1	26	146	-2.48938	-1.29369	-5.18982	2.1e-07	1.33e-05	1.19e-05	TRUE	AC454_contig1422_v3	1640	CCall_contig3662_v2	IPR012341|IPR018221|IPR008928|IPR008965|IPR001701|IPR019028	Six-hairpin glycosidase|Glycoside hydrolase, family 9, active site|Six-hairpin glycosidase-like|Carbohydrate-binding|Glycoside hydrolase, family 9|Carbohydrate binding domain CBM49	tr|B9GL66|B9GL66_POPTR	Predicted protein OS=Populus trichocarpa GN=POPTRDRAFT_751215 PE=4 SV=1	106	36	1.558	3.97413	17.9324	6.59e-72	4.03e-69	9.54e-70	TRUE
CCall_contig1077_v2	1625	AC454_contig37483_v3	IPR001099|IPR012328|IPR018088|IPR016039|IPR011141|IPR016038	Chalcone/stilbene synthase, N-terminal|Chalcone/stilbene synthase, C-terminal|Chalcone/stilbene synthase, active site|Thiolase-like|Polyketide synthase, type III|Thiolase-like, subgroup	sp|P48386|CHS1_CAMSI	Chalcone synthase 1 OS=Camellia sinensis GN=CHS1 PE=2 SV=1	0	43	-6.42626	-5.23057	-5.75582	8.62e-09	6.82e-07	6.1e-07	TRUE	AC454_contig37483_v3	529	CCall_contig1077_v2	IPR016039|IPR012328|IPR016038	Thiolase-like|Chalcone/stilbene synthase, C-terminal|Thiolase-like, subgroup	tr|Q7Y1Y0|Q7Y1Y0_LUPLU	Chalcone synthase OS=Lupinus luteus GN=CHS PE=2 SV=1	8	5	0.678072	3.09421	4.46674	7.94e-06	0.0001235	2.91e-05	TRUE
CCall_contig46211_v2	1094	AC454_contig17568_v3	IPR000164|IPR007125|IPR009072	Histone H3|Histone core|Histone-fold	tr|Q6LB28|Q6LB28_SOLLC	Histone H3 OS=Solanum lycopersicum PE=2 SV=1	96	318	-1.72792	-0.532225	-3.59621	0.000322884	0.00851941	0.00762308	TRUE	AC454_contig17568_v3	1139	CCall_contig46211_v2	IPR007125|IPR000164|IPR009072	Histone core|Histone H3|Histone-fold	tr|Q6LB28|Q6LB28_SOLLC	Histone H3 OS=Solanum lycopersicum PE=2 SV=1	55	163	-1.56737	0.84877	4.74199	2.12e-06	3.85e-05	9.1e-06	TRUE
CCall_contig11638_v2	1225	AC454_contig9840_v3	IPR002048|IPR018248|IPR011992	Calcium-binding EF-hand|EF-Hand domain|EF-Hand type	tr|B9T832|B9T832_RICCO	Calcium-binding allergen Ole e, putative OS=Ricinus communis GN=RCOM_0150470 PE=4 SV=1	7	56	-3	-1.8043	-4.1029	4.08e-05	0.00148502	0.00132878	TRUE	AC454_contig9840_v3	1314	CCall_contig11638_v2	IPR018249|IPR011992|IPR018248|IPR018247|IPR002048	EF-HAND 2|EF-Hand type|EF-Hand domain|EF-Hand 1, calcium-binding site|Calcium-binding EF-hand	tr|B9T832|B9T832_RICCO	Calcium-binding allergen Ole e, putative OS=Ricinus communis GN=RCOM_0150470 PE=4 SV=1	18	40	-1.152	1.26414	3.75905	0.000170562	0.0018827	0.000445005	TRUE
CCall_contig1975_v2	1089	AC454_contig26793_v3	IPR009606	Protein of unknown function DUF1218	tr|B9T1A3|B9T1A3_RICCO	Putative uncharacterized protein OS=Ricinus communis GN=RCOM_0163950 PE=4 SV=1	19	128	-2.75207	-1.55638	-5.58583	2.33e-08	1.7e-06	1.52e-06	TRUE	AC454_contig26793_v3	1159	CCall_contig1975_v2	IPR009606	Protein of unknown function DUF1218	tr|B9T1A3|B9T1A3_RICCO	Putative uncharacterized protein OS=Ricinus communis GN=RCOM_0163950 PE=4 SV=1	21	51	-1.28011	1.13603	3.73074	0.000190915	0.00208514	0.000492722	TRUE
CCall_contig8881_v2	1910	AC454_contig32250_v3	IPR000043|IPR015878	S-adenosyl-L-homocysteine hydrolase|S-adenosyl-L-homocysteine hydrolase, NAD binding	tr|B9GFJ3|B9GFJ3_POPTR	Adenosylhomocysteinase OS=Populus trichocarpa GN=POPTRDRAFT_707148 PE=3 SV=1	86	411	-2.25673	-1.06103	-7.43704	1.03e-13	1.42e-11	1.27e-11	TRUE	AC454_contig32250_v3	1921	CCall_contig8881_v2	IPR016040|IPR000043|IPR015878|IPR020082	NAD(P)-binding domain|S-adenosyl-L-homocysteine hydrolase|S-adenosyl-L-homocysteine hydrolase, NAD binding|S-adenosyl-L-homocysteine hydrolase, conserved site	tr|B9GFJ3|B9GFJ3_POPTR	Adenosylhomocysteinase OS=Populus trichocarpa GN=POPTRDRAFT_707148 PE=3 SV=1	176	176	0	2.41614	18.4081	1.13e-75	8.16e-73	1.93e-73	TRUE
CCall_contig40014_v2	2841	AC454_contig7249_v3	IPR006276|IPR013215|IPR002629	5-methyltetrahydropteroyltriglutamate--homocysteine S-methyltransferase|Cobalamin (vitamin B12)-independent methionine synthase MetE, N-terminal|Methionine synthase, vitamin-B12 independent	tr|B9RQ33|B9RQ33_RICCO	5-methyltetrahydropteroyltriglutamate--homocysteine methyltransferase, putative OS=Ricinus communis GN=RCOM_0952830 PE=4 SV=1	140	469	-1.74416	-0.548465	-4.4886	7.17e-06	0.000325059	0.00029086	TRUE	AC454_contig7249_v3	2792	CCall_contig40014_v2	IPR013215|IPR002629|IPR006276	Cobalamin (vitamin B12)-independent methionine synthase MetE, N-terminal|Methionine synthase, vitamin-B12 independent|5-methyltetrahydropteroyltriglutamate--homocysteine S-methyltransferase	tr|B9RQ33|B9RQ33_RICCO	5-methyltetrahydropteroyltriglutamate--homocysteine methyltransferase, putative OS=Ricinus communis GN=RCOM_0952830 PE=4 SV=1	159	248	-0.641313	1.77483	14.364	8.7e-47	2.62e-44	6.2e-45	TRUE
CCall_contig2276_v2	769	AC454_contig1515_v3	IPR000558|IPR007125|IPR009072	Histone H2B|Histone core|Histone-fold	tr|Q9M3H6|Q9M3H6_CICAR	Histone H2B OS=Cicer arietinum PE=2 SV=1	52	210	-2.01381	-0.81811	-4.27455	1.92e-05	0.000776912	0.000693075	TRUE	AC454_contig1515_v3	641	CCall_contig2276_v2	IPR000558|IPR009072|IPR007125	Histone H2B|Histone-fold|Histone core	tr|A5BCC0|A5BCC0_VITVI	Histone H2B OS=Vitis vinifera GN=GSVIVT00024375001 PE=3 SV=1	28	39	-0.478047	1.93809	6.3957	1.6e-10	5.54e-09	1.31e-09	TRUE
CCall_contig11423_v2	1023	AC454_contig6410_v3	IPR001938	Thaumatin, pathogenesis-related	sp|Q9SMH2|TLP1_CASSA	Thaumatin-like protein 1 OS=Castanea sativa GN=TL1 PE=2 SV=1	1	103	-6.6865	-5.4908	-8.93918	3.92e-19	7.83e-17	7.01e-17	TRUE	AC454_contig6410_v3	896	CCall_contig11423_v2	IPR001938|IPR017949	Thaumatin, pathogenesis-related|Thaumatin, conserved site	sp|Q9SMH2|TLP1_CASSA	Thaumatin-like protein 1 OS=Castanea sativa GN=TL1 PE=2 SV=1	27	10	1.43296	3.8491	8.9565	3.35e-19	2.42e-17	5.71e-18	TRUE
CCall_contig47270_v2	1094	AC454_contig32504_v3	IPR011323|IPR001983	Mss4/translationally controlled tumour-associated TCTP|Translationally controlled tumour-associated TCTP	tr|A7PS17|A7PS17_VITVI	Chromosome chr14 scaffold_27, whole genome shotgun sequence OS=Vitis vinifera GN=GSVIVT00022720001 PE=4 SV=1	135	506	-1.90618	-0.710482	-5.87239	4.3e-09	3.58e-07	3.2e-07	TRUE	AC454_contig32504_v3	893	CCall_contig47270_v2	IPR011323|IPR018103|IPR011057|IPR001983	Mss4/translationally controlled tumour-associated TCTP|Translationally controlled tumour protein, conserved site|Mss4-like|Translationally controlled tumour-associated TCTP	tr|A7PS17|A7PS17_VITVI	Chromosome chr14 scaffold_27, whole genome shotgun sequence OS=Vitis vinifera GN=GSVIVT00022720001 PE=4 SV=1	63	160	-1.34465	1.07149	6.16443	7.07e-10	2.24e-08	5.3e-09	TRUE
CCall_contig6459_v2	5567	AC454_contig27216_v3	IPR018280|IPR008282|IPR001351|IPR005704|IPR009019|IPR015946	Ribosomal protein S3, conserved site|Ribosomal protein S3, N-terminal|Ribosomal protein S3, C-terminal|Ribosomal protein S3, bacterial|K Homology, prokaryotic type|K homology-like, alpha/beta	tr|A5CB43|A5CB43_VITVI	Putative uncharacterized protein OS=Vitis vinifera GN=VITISV_011840 PE=3 SV=1	37	163	-2.13927	-0.943579	-4.2499	2.14e-05	0.000851942	0.000762309	TRUE	AC454_contig27216_v3	3201	CCall_contig6459_v2	IPR016027|IPR004368|IPR006196|IPR012340	Nucleic acid-binding, OB-fold-like|Translation initiation factor IF-1|S1, IF1 type|Nucleic acid-binding, OB-fold	tr|A5BL72|A5BL72_VITVI	Ribosomal protein S11 OS=Vitis vinifera GN=rps11 PE=3 SV=1	30	61	-1.02385	1.39229	5.22773	1.72e-07	3.8e-06	8.98e-07	TRUE

## Sheet: CCup_ACdown
Additional Table 3. List of Genes induced in canker versus healthy stem in Chinese chestnut and presenting different pattern in American chestnut
Sequence	Length	AC454v3 Best Hit	Interpro ID	Interpro Hit	Uniprot ID	Uniprot Best Hit	# Canker Reads	# Healthy Stem Reads	log2(Fold_change)	log2(Fold_change) normalized	z-score	p-value	q-value(Benjamini et al. 1995)	q-value(Storey et al. 2003)	Signature(p-value < 0.001)	Sequence	Length	CCallv2 Best Hit	Interpro ID	Interpro Hit	Uniprot ID	Uniprot Best Hit	# Canker Reads	# Healthy Stem Reads	log2(Fold_change)	log2(Fold_change) normalized	z-score	p-value	q-value(Benjamini et al. 1995)	q-value(Storey et al. 2003)	Signature(p-value < 0.001)
CCall_contig3950_v2	1188	AC454_contig28379_v3	-	-	-	-	106	149	-0.491248	0.704448	4.03656	5.42e-05	0.00191395	0.00171258	TRUE	AC454_contig28379_v3	968	CCall_contig3950_v2	-	-	-	-	2	65	-5.02237	-2.60623	-5.05162	4.38e-07	8.95e-06	2.11e-06	TRUE
CCall_contig12384_v2	1254	AC454_contig40025_v3	IPR016455|IPR013320|IPR000757|IPR010713	Xyloglucan endotransglucosylase/hydrolase|Concanavalin A-like lectin/glucanase, subgroup|Glycoside hydrolase, family 16|Xyloglucan endo-transglycosylase, C-terminal	tr|B9S9N2|B9S9N2_RICCO	Xyloglucan endotransglucosylase/hydrolase protein 9, putative OS=Ricinus communis GN=RCOM_0505000 PE=4 SV=1	341	446	-0.387272	0.808424	8.16392	3.24e-16	5.22e-14	4.67e-14	TRUE	AC454_contig40025_v3	1254	CCall_contig12384_v2	IPR016455|IPR013320|IPR018522|IPR000757|IPR010713|IPR008985	Xyloglucan endotransglucosylase/hydrolase|Concanavalin A-like lectin/glucanase, subgroup|DNA topoisomerase, type IIA, conserved site|Glycoside hydrolase, family 16|Xyloglucan endo-transglycosylase, C-terminal|Concanavalin A-like lectin/glucanase	tr|B9S9N2|B9S9N2_RICCO	Xyloglucan endotransglucosylase/hydrolase protein 9, putative OS=Ricinus communis GN=RCOM_0505000 PE=4 SV=1	42	340	-3.01707	-0.600935	-3.77201	0.00016194	0.00180929	0.000427653	TRUE
CCall_contig22390_v2	1439	AC454_contig38574_v3	IPR006041	Pollen Ole e 1 allergen/extensin	tr|B9N7M0|B9N7M0_POPTR	Predicted protein OS=Populus trichocarpa GN=POPTRDRAFT_584621 PE=4 SV=1	80	76	0.0740006	1.2697	5.73032	1e-08	7.86e-07	7.03e-07	TRUE	AC454_contig38574_v3	1186	CCall_contig22390_v2	IPR006041	Pollen Ole e 1 allergen/extensin	tr|B9N7M0|B9N7M0_POPTR	Predicted protein OS=Populus trichocarpa GN=POPTRDRAFT_584621 PE=4 SV=1	1	86	-6.42626	-4.01013	-7.00991	2.38e-12	1.01e-10	2.38e-11	TRUE
CCall_contig2540_v2	491	AC454_contig13253_v3	-	-	-	-	27	17	0.667425	1.86312	4.40712	1.05e-05	0.000451835	0.000404297	TRUE	AC454_contig13253_v3	671	CCall_contig2540_v2	-	-	-	-	4	65	-4.02237	-1.60623	-3.70245	0.000213529	0.002314	0.000546948	TRUE
CCall_contig3553_v2	890	AC454_contig3843_v3	IPR002068|IPR008978	Heat shock protein Hsp20|HSP20-like chaperone	tr|Q9ZS24|Q9ZS24_CASSA	Cytosolic class I small heat-shock protein HSP17.5 OS=Castanea sativa GN=hsp17.5 PE=2 SV=1	317	454	-0.518209	0.677486	6.74775	1.5e-11	1.71e-09	1.53e-09	TRUE	AC454_contig3843_v3	652	CCall_contig3553_v2	IPR002068|IPR008978	Heat shock protein Hsp20|HSP20-like chaperone	tr|Q9ZS24|Q9ZS24_CASSA	Cytosolic class I small heat-shock protein HSP17.5 OS=Castanea sativa GN=hsp17.5 PE=2 SV=1	16	349	-4.44708	-2.03094	-10.0796	6.8e-24	6.51e-22	1.54e-22	TRUE
CCall_contig11468_v2	1979	AC454_contig43379_v3	IPR002587|IPR013021|IPR016040	Myo-inositol-1-phosphate synthase|Myo-inositol-1-phosphate synthase, GAPDH-like|NAD(P)-binding domain	tr|B9H558|B9H558_POPTR	Predicted protein OS=Populus trichocarpa GN=POPTRDRAFT_831371 PE=4 SV=1	171	74	1.2084	2.4041	13.0328	7.96e-39	3.47e-36	3.1e-36	TRUE	AC454_contig43379_v3	1496	CCall_contig11468_v2	IPR002587|IPR013021|IPR016040	Myo-inositol-1-phosphate synthase|Myo-inositol-1-phosphate synthase, GAPDH-like|NAD(P)-binding domain	sp|Q9SSV4|INO1_NICPA	Inositol-3-phosphate synthase OS=Nicotiana paniculata GN=INPS1 PE=2 SV=1	1	62	-5.9542	-3.53806	-5.6989	1.21e-08	3.15e-07	7.44e-08	TRUE
CCall_contig10245_v2	821	AC454_contig6664_v3	-	-	tr|A3LSK3|A3LSK3_PICST	Predicted protein (Fragment) OS=Pichia stipitis GN=PICST_57317 PE=4 SV=1	44	45	-0.0324215	1.16327	3.96576	7.32e-05	0.00240881	0.00215538	TRUE	AC454_contig6664_v3	972	CCall_contig10245_v2	-	-	tr|A3LSK3|A3LSK3_PICST	Predicted protein (Fragment) OS=Pichia stipitis GN=PICST_57317 PE=4 SV=1	2	123	-5.94251	-3.52638	-8.01678	1.09e-15	5.91e-14	1.4e-14	TRUE
CCall_contig19752_v2	1546	AC454_contig22902_v3	IPR001680|IPR019781|IPR015943	WD40 repeat|WD40 repeat, subgroup|WD40/YVTN repeat-like-containing domain	tr|A7NV07|A7NV07_VITVI	Chromosome chr18 scaffold_1, whole genome shotgun sequence OS=Vitis vinifera GN=GSVIVT00015254001 PE=4 SV=1	44	51	-0.212994	0.982702	3.45667	0.000546894	0.0126797	0.0113457	TRUE	AC454_contig22902_v3	2568	CCall_contig19752_v2	IPR011046	WD40 repeat-like-containing domain	tr|A7NV07|A7NV07_VITVI	Chromosome chr18 scaffold_1, whole genome shotgun sequence OS=Vitis vinifera GN=GSVIVT00015254001 PE=4 SV=1	1	90	-6.49185	-4.07571	-7.206	5.76e-13	2.62e-11	6.2e-12	TRUE
CCall_contig10314_v2	1393	AC454_contig22749_v3	IPR013819	Lipoxygenase, C-terminal	tr|Q93YI8|Q93YI8_CORAV	Lipoxygenase OS=Corylus avellana GN=lox PE=3 SV=1	31	24	0.369234	1.56493	4.17689	2.96e-05	0.00111138	0.000993751	TRUE	AC454_contig22749_v3	1974	CCall_contig18552_v2	IPR013819|IPR020834|IPR020833|IPR000907	Lipoxygenase, C-terminal|Lipoxygenase, conserved site|Lipoxygenase, iron binding site|Lipoxygenase	tr|Q93YI8|Q93YI8_CORAV	Lipoxygenase OS=Corylus avellana GN=lox PE=3 SV=1	6	89	-3.89077	-1.47463	-4.06926	4.72e-05	0.000621448	0.000145434	TRUE
